# Supplementary material for: Cross-platform transcriptomic profiling of the response to recombinant human erythropoietin
Source: Sci Rep. 2021 Nov 4;11:21705. doi: 10.1038/s41598-021-00608-9 (PMC8568984; doi:10.1038/s41598-021-00608-9)
Supplement: Supplementary file 1 — Supplementary Information 1. [file 41598_2021_608_MOESM1_ESM.zip]

Archive with 123 entries (118 files):
- Supplementary Data 1-16/
- Supplementary Data 1-16/.DS_Store
- __MACOSX/
- __MACOSX/Supplementary Data 1-16/
- __MACOSX/Supplementary Data 1-16/._.DS_Store
- Supplementary Data 1-16/Supplementary Data 1.xlsx
- __MACOSX/Supplementary Data 1-16/._Supplementary Data 1.xlsx
- Supplementary Data 1-16/Supplementary Data 10.xlsx
- __MACOSX/Supplementary Data 1-16/._Supplementary Data 10.xlsx
- Supplementary Data 1-16/Supplementary Data 11/
- Supplementary Data 1-16/Supplementary Data 11/.DS_Store
- __MACOSX/Supplementary Data 1-16/Supplementary Data 11/
- __MACOSX/Supplementary Data 1-16/Supplementary Data 11/._.DS_Store
- Supplementary Data 1-16/Supplementary Data 11/Diagram key.png
- __MACOSX/Supplementary Data 1-16/Supplementary Data 11/._Diagram key.png
- Supplementary Data 1-16/Supplementary Data 11/Notes.docx
- __MACOSX/Supplementary Data 1-16/Supplementary Data 11/._Notes.docx
- Supplementary Data 1-16/Supplementary Data 11/R-HSA-1237044-CA1:RHAG:SLC4A1-E4-MGI.pdf
- __MACOSX/Supplementary Data 1-16/Supplementary Data 11/._R-HSA-1237044-CA1:RHAG:SLC4A1-E4-MGI.pdf
- Supplementary Data 1-16/Supplementary Data 11/R-HSA-1237044-CA1:RHAG:SLC4A1-P7-MGI.pdf
- __MACOSX/Supplementary Data 1-16/Supplementary Data 11/._R-HSA-1237044-CA1:RHAG:SLC4A1-P7-MGI.pdf
- Supplementary Data 1-16/Supplementary Data 11/R-HSA-1247673-CA1:RHAG:SLC4A1-E4-MGI.pdf
- __MACOSX/Supplementary Data 1-16/Supplementary Data 11/._R-HSA-1247673-CA1:RHAG:SLC4A1-E4-MGI.pdf
- Supplementary Data 1-16/Supplementary Data 11/R-HSA-1247673-CA1:RHAG:SLC4A1-P7-MGI.pdf
- __MACOSX/Supplementary Data 1-16/Supplementary Data 11/._R-HSA-1247673-CA1:RHAG:SLC4A1-P7-MGI.pdf
- Supplementary Data 1-16/Supplementary Data 11/R-HSA-1362409-SLC25A37-E4-MGI.pdf
- __MACOSX/Supplementary Data 1-16/Supplementary Data 11/._R-HSA-1362409-SLC25A37-E4-MGI.pdf
- Supplementary Data 1-16/Supplementary Data 11/R-HSA-1362409-SLC25A37-P7-MGI.pdf
- __MACOSX/Supplementary Data 1-16/Supplementary Data 11/._R-HSA-1362409-SLC25A37-P7-MGI.pdf
- Supplementary Data 1-16/Supplementary Data 11/R-HSA-1480926-CA1:RHAG:SLC4A1-P7-MGI-enhanced diagram.pdf
- __MACOSX/Supplementary Data 1-16/Supplementary Data 11/._R-HSA-1480926-CA1:RHAG:SLC4A1-P7-MGI-enhanced diagram.pdf
- Supplementary Data 1-16/Supplementary Data 11/R-HSA-162909-MPP1-E4:5-Beadchip.png
- __MACOSX/Supplementary Data 1-16/Supplementary Data 11/._R-HSA-162909-MPP1-E4:5-Beadchip.png
- Supplementary Data 1-16/Supplementary Data 11/R-HSA-162909-MPP1-P7-Beadchip.png
- __MACOSX/Supplementary Data 1-16/Supplementary Data 11/._R-HSA-162909-MPP1-P7-Beadchip.png
- Supplementary Data 1-16/Supplementary Data 11/R-HSA-189445-ALAS2-E4-MGI.pdf
- __MACOSX/Supplementary Data 1-16/Supplementary Data 11/._R-HSA-189445-ALAS2-E4-MGI.pdf
- Supplementary Data 1-16/Supplementary Data 11/R-HSA-189445-ALAS2-P7-MGI.pdf
- __MACOSX/Supplementary Data 1-16/Supplementary Data 11/._R-HSA-189445-ALAS2-P7-MGI.pdf
- Supplementary Data 1-16/Supplementary Data 11/R-HSA-2132295-CTSE-E4.pdf
- __MACOSX/Supplementary Data 1-16/Supplementary Data 11/._R-HSA-2132295-CTSE-E4.pdf
- Supplementary Data 1-16/Supplementary Data 11/R-HSA-2173793-PPM1A-E4-MGI.pdf
- __MACOSX/Supplementary Data 1-16/Supplementary Data 11/._R-HSA-2173793-PPM1A-E4-MGI.pdf
- Supplementary Data 1-16/Supplementary Data 11/R-HSA-2173793-PPM1A-P7-MGI.pdf
- __MACOSX/Supplementary Data 1-16/Supplementary Data 11/._R-HSA-2173793-PPM1A-P7-MGI.pdf
- Supplementary Data 1-16/Supplementary Data 11/R-HSA-2559580-HBZ-E4-Beadchip.pdf
- __MACOSX/Supplementary Data 1-16/Supplementary Data 11/._R-HSA-2559580-HBZ-E4-Beadchip.pdf
- Supplementary Data 1-16/Supplementary Data 11/R-HSA-2559580-HBZ-E5-Beadchip.pdf
- __MACOSX/Supplementary Data 1-16/Supplementary Data 11/._R-HSA-2559580-HBZ-E5-Beadchip.pdf
- Supplementary Data 1-16/Supplementary Data 11/R-HSA-2559580-HBZ-P7-Beadchip.pdf
- __MACOSX/Supplementary Data 1-16/Supplementary Data 11/._R-HSA-2559580-HBZ-P7-Beadchip.pdf
- Supplementary Data 1-16/Supplementary Data 11/R-HSA-2559580-HBZ-P8-Beadchip.pdf
- __MACOSX/Supplementary Data 1-16/Supplementary Data 11/._R-HSA-2559580-HBZ-P8-Beadchip.pdf
- Supplementary Data 1-16/Supplementary Data 11/R-HSA-380972-PPM1A-E4-MGI.pdf
- __MACOSX/Supplementary Data 1-16/Supplementary Data 11/._R-HSA-380972-PPM1A-E4-MGI.pdf
- Supplementary Data 1-16/Supplementary Data 11/R-HSA-390522-TMOD1-P7-MGI.pdf
- __MACOSX/Supplementary Data 1-16/Supplementary Data 11/._R-HSA-390522-TMOD1-P7-MGI.pdf
- Supplementary Data 1-16/Supplementary Data 11/R-HSA-425366-RHAG-E4-MGI-Rhesus glycoproteins mediate ammonium transport.png
- __MACOSX/Supplementary Data 1-16/Supplementary Data 11/._R-HSA-425366-RHAG-E4-MGI-Rhesus glycoproteins mediate ammonium transport.png
- Supplementary Data 1-16/Supplementary Data 11/R-HSA-499943-GUK1-P7-Beadchip.pdf
- __MACOSX/Supplementary Data 1-16/Supplementary Data 11/._R-HSA-499943-GUK1-P7-Beadchip.pdf
- Supplementary Data 1-16/Supplementary Data 11/R-HSA-499943-GUK1-P8-Beadchip.pdf
- __MACOSX/Supplementary Data 1-16/Supplementary Data 11/._R-HSA-499943-GUK1-P8-Beadchip.pdf
- Supplementary Data 1-16/Supplementary Data 11/R-HSA-5223345-DMTN-E5-Beadchip.pdf
- __MACOSX/Supplementary Data 1-16/Supplementary Data 11/._R-HSA-5223345-DMTN-E5-Beadchip.pdf
- Supplementary Data 1-16/Supplementary Data 11/R-HSA-5688426-FKBP8-E5-Beadchip.png
- __MACOSX/Supplementary Data 1-16/Supplementary Data 11/._R-HSA-5688426-FKBP8-E5-Beadchip.png
- Supplementary Data 1-16/Supplementary Data 11/R-HSA-71288-SLC6A8-P7-Beadchip.pdf
- __MACOSX/Supplementary Data 1-16/Supplementary Data 11/._R-HSA-71288-SLC6A8-P7-Beadchip.pdf
- Supplementary Data 1-16/Supplementary Data 11/R-HSA-71288-SLC6A8-p8-Beadchip.pdf
- __MACOSX/Supplementary Data 1-16/Supplementary Data 11/._R-HSA-71288-SLC6A8-p8-Beadchip.pdf
- Supplementary Data 1-16/Supplementary Data 11/R-HSA-8856825-SGIP1-E4-MGI.pdf
- __MACOSX/Supplementary Data 1-16/Supplementary Data 11/._R-HSA-8856825-SGIP1-E4-MGI.pdf
- Supplementary Data 1-16/Supplementary Data 11/R-HSA-8856825-SGIP1-P7-MGI.pdf
- __MACOSX/Supplementary Data 1-16/Supplementary Data 11/._R-HSA-8856825-SGIP1-P7-MGI.pdf
- Supplementary Data 1-16/Supplementary Data 11/R-HSA-8878171-GATA1:PCGF5:TAL1-E4.pdf
- __MACOSX/Supplementary Data 1-16/Supplementary Data 11/._R-HSA-8878171-GATA1:PCGF5:TAL1-E4.pdf
- Supplementary Data 1-16/Supplementary Data 11/R-HSA-8951664-FBXO7-E4.pdf
- __MACOSX/Supplementary Data 1-16/Supplementary Data 11/._R-HSA-8951664-FBXO7-E4.pdf
- Supplementary Data 1-16/Supplementary Data 11/R-HSA-917937-FAM210B-E4-MGI.png
- __MACOSX/Supplementary Data 1-16/Supplementary Data 11/._R-HSA-917937-FAM210B-E4-MGI.png
- Supplementary Data 1-16/Supplementary Data 11/R-HSA-9648002-BCL2L1-E4.pdf
- __MACOSX/Supplementary Data 1-16/Supplementary Data 11/._R-HSA-9648002-BCL2L1-E4.pdf
- Supplementary Data 1-16/Supplementary Data 11/R-HSA-9679191-AHSP-E3-Beadchip.pdf
- __MACOSX/Supplementary Data 1-16/Supplementary Data 11/._R-HSA-9679191-AHSP-E3-Beadchip.pdf
- Supplementary Data 1-16/Supplementary Data 11/R-HSA-9679191-AHSP-E4-Beadchip.pdf
- __MACOSX/Supplementary Data 1-16/Supplementary Data 11/._R-HSA-9679191-AHSP-E4-Beadchip.pdf
- Supplementary Data 1-16/Supplementary Data 11/R-HSA-9679191-AHSP-E5-Beadchip.pdf
- __MACOSX/Supplementary Data 1-16/Supplementary Data 11/._R-HSA-9679191-AHSP-E5-Beadchip.pdf
- Supplementary Data 1-16/Supplementary Data 11/R-HSA-977225-SNCA-E3-Beadchip.pdf
- __MACOSX/Supplementary Data 1-16/Supplementary Data 11/._R-HSA-977225-SNCA-E3-Beadchip.pdf
- Supplementary Data 1-16/Supplementary Data 11/R-HSA-977225-SNCA-P7-Beadchip.pdf
- __MACOSX/Supplementary Data 1-16/Supplementary Data 11/._R-HSA-977225-SNCA-P7-Beadchip.pdf
- Supplementary Data 1-16/Supplementary Data 11/R-HSA-977225-SNCA-P8-Beadchip.pdf
- __MACOSX/Supplementary Data 1-16/Supplementary Data 11/._R-HSA-977225-SNCA-P8-Beadchip.pdf
- Supplementary Data 1-16/Supplementary Data 12.xlsx
- __MACOSX/Supplementary Data 1-16/._Supplementary Data 12.xlsx
- Supplementary Data 1-16/Supplementary Data 13.xlsx
- __MACOSX/Supplementary Data 1-16/._Supplementary Data 13.xlsx
- Supplementary Data 1-16/Supplementary Data 14.xlsx
- __MACOSX/Supplementary Data 1-16/._Supplementary Data 14.xlsx
- Supplementary Data 1-16/Supplementary Data 15.xlsx
- __MACOSX/Supplementary Data 1-16/._Supplementary Data 15.xlsx
- Supplementary Data 1-16/Supplementary Data 16.xlsx
- __MACOSX/Supplementary Data 1-16/._Supplementary Data 16.xlsx
- Supplementary Data 1-16/Supplementary Data 2.xlsx
- __MACOSX/Supplementary Data 1-16/._Supplementary Data 2.xlsx
- Supplementary Data 1-16/Supplementary Data 3.xlsx
- __MACOSX/Supplementary Data 1-16/._Supplementary Data 3.xlsx
- Supplementary Data 1-16/Supplementary Data 4.xlsx
- __MACOSX/Supplementary Data 1-16/._Supplementary Data 4.xlsx
- Supplementary Data 1-16/Supplementary Data 5.xlsx
- __MACOSX/Supplementary Data 1-16/._Supplementary Data 5.xlsx
- Supplementary Data 1-16/Supplementary Data 6.xlsx
- __MACOSX/Supplementary Data 1-16/._Supplementary Data 6.xlsx
- Supplementary Data 1-16/Supplementary Data 7.xlsx
- __MACOSX/Supplementary Data 1-16/._Supplementary Data 7.xlsx
- Supplementary Data 1-16/Supplementary Data 8.xlsx
- __MACOSX/Supplementary Data 1-16/._Supplementary Data 8.xlsx
- Supplementary Data 1-16/Supplementary Data 9.xlsx
- __MACOSX/Supplementary Data 1-16/._Supplementary Data 9.xlsx
- Supplementary Data 1-16/~$Supplementary Data 10.xlsx
- __MACOSX/Supplementary Data 1-16/._~$Supplementary Data 10.xlsx
