# Supplementary material for: Cross-platform transcriptomic profiling of the response to recombinant human erythropoietin
Source: Sci Rep. 2021 Nov 4;11:21705. doi: 10.1038/s41598-021-00608-9 (PMC8568984; doi:10.1038/s41598-021-00608-9)
Supplement: Supplementary file 1 — Supplementary Information 1. [file 41598_2021_608_MOESM1_ESM.zip › Supplementary Data 1-16/Supplementary Data 1.xlsx]

## Sheet: lfc classification
Gene Symbol	Ensembl Gene ID	GeneChip Transcript Cluster ID	lfc.MGI	lfc.Illumina	lfc.GeneChip	Condition	platform	abs(lfc.MGI)>abs(lfc.Illumina)	abs(lfc.MGI)>abs(lfc.GeneChip)	abs(lfc.Illumina)>abs(lfc.GeneChip)	Summary of the number of the identified common features across platforms classified according to the magnitude of the absolute fold change.
AHSP	ENSG00000169877	TC16000380.hg.1	1.93597	1.63103	1.11549	EPO4	MGI/Illumina/GeneChip	YES	YES	YES
ALAS2	ENSG00000158578	TC0X001077.hg.1	2.48963	2.39301	1.49943	EPO4	MGI/Illumina/GeneChip	YES	YES	YES	Platform	Classification Criteria	EPO4 (YES/NO)	Post7 (YES/NO)
ANKH	ENSG00000154122	TC05001172.hg.1	1.69584	0.976477	0.628435	EPO4	MGI/Illumina/GeneChip	YES	YES	YES	MGI/Illumina/GeneChip*	abs(lfc.MGI)>abs(lfc.Illumina)	61/26	16/6
ARHGEF12	ENSG00000196914	TC11001102.hg.1	1.42857	0.535467	1.25529	EPO4	MGI/Illumina/GeneChip	YES	YES	NO	MGI/Illumina/GeneChip*	abs(lfc.MGI)>abs(lfc.GeneChip)	87/0	22/0
ASCC2	ENSG00000100325	TC22000642.hg.1	1.29368	0.788687	0.850638	EPO4	MGI/Illumina/GeneChip	YES	YES	NO	MGI/Illumina/GeneChip*	abs(lfc.Illumina)>abs(lfc.GeneChip)	62/25	4/18
BCL2L1	ENSG00000171552	TC20000756.hg.1	1.5415	1.53973	0.576899	EPO4	MGI/Illumina/GeneChip	YES	YES	YES	MGI/Illumina	abs(lfc.MGI)>abs(lfc.Illumina)	93/42	40/64
BPGM	ENSG00000172331	TC07000836.hg.1	1.73571	1.29871	0.939318	EPO4	MGI/Illumina/GeneChip	YES	YES	YES	MGI/GeneChip*	abs(lfc.MGI)>abs(lfc.GeneChip)	63/2	18/0
BSG	ENSG00000172270	TC19000009.hg.1	1.87849	0.524544	0.950972	EPO4	MGI/Illumina/GeneChip	YES	YES	NO	* GeneChip transcript clusters represent the coding regions of the genes are retained, resulting in the elimination of 34 identified non-coding transcript clusters from the overall GeneChip findings.
C9orf78	ENSG00000136819	TC09001655.hg.1	1.69305	0.820834	0.88723	EPO4	MGI/Illumina/GeneChip	YES	YES	NO
CDC34	ENSG00000099804	TC19000007.hg.1	1.67824	0.991818	0.816	EPO4	MGI/Illumina/GeneChip	YES	YES	YES
CHPT1	ENSG00000111666	TC12000788.hg.1	1.38527	1.29217	0.793851	EPO4	MGI/Illumina/GeneChip	YES	YES	YES
DCAF12	ENSG00000198876	TC09001028.hg.1	1.71958	0.883217	0.810257	EPO4	MGI/Illumina/GeneChip	YES	YES	YES
DMTN	ENSG00000158856	TC08000164.hg.1	1.69848	1.67193	0.887328	EPO4	MGI/Illumina/GeneChip	YES	YES	YES
DPM2	ENSG00000136908	TC09001617.hg.1	1.57326	0.709971	0.758267	EPO4	MGI/Illumina/GeneChip	YES	YES	NO
EPB42	ENSG00000166947	TC15001273.hg.1	2.12154	2.02976	1.42641	EPO4	MGI/Illumina/GeneChip	YES	YES	YES
FAM104A	ENSG00000133193	TC17001846.hg.1	1.6632	0.438934	1.00293	EPO4	MGI/Illumina/GeneChip	YES	YES	NO
FAM210B	ENSG00000124098	TC20000427.hg.1	1.76077	1.71558	0.985424	EPO4	MGI/Illumina/GeneChip	YES	YES	YES
FAXDC2	ENSG00000170271	TC05001973.hg.1	1.54839	0.857884	0.93322	EPO4	MGI/Illumina/GeneChip	YES	YES	NO
FBXO9	ENSG00000112146	TC06000660.hg.1	1.09722	0.701993	0.683239	EPO4	MGI/Illumina/GeneChip	YES	YES	YES
FECH	ENSG00000066926	TC18000536.hg.1	1.56168	1.11626	1.10473	EPO4	MGI/Illumina/GeneChip	YES	YES	YES
FHDC1	ENSG00000137460	TC04000768.hg.1	0.919429	0.753252	0.532745	EPO4	MGI/Illumina/GeneChip	YES	YES	YES
FOXO4	ENSG00000184481	TC0X000381.hg.1	1.5118	0.946559	0.928118	EPO4	MGI/Illumina/GeneChip	YES	YES	YES
GID4	ENSG00000141034	TC17000203.hg.1	1.31393	0.473879	0.717218	EPO4	MGI/Illumina/GeneChip	YES	YES	NO
GLRX5	ENSG00000182512	TC14000593.hg.1	1.71426	0.789674	0.809298	EPO4	MGI/Illumina/GeneChip	YES	YES	NO
GMPR	ENSG00000137198	TC06000110.hg.1	1.82617	1.55443	1.26212	EPO4	MGI/Illumina/GeneChip	YES	YES	YES
GSPT1	ENSG00000103342	TC16000875.hg.1	1.53886	0.848958	0.901571	EPO4	MGI/Illumina/GeneChip	YES	YES	NO
IGF2BP2	ENSG00000073792	TC03002079.hg.1	1.60754	1.52371	1.20902	EPO4	MGI/Illumina/GeneChip	YES	YES	YES
JAZF1	ENSG00000153814	TC07001232.hg.1	1.5155	0.611706	0.683858	EPO4	MGI/Illumina/GeneChip	YES	YES	NO
KEL	ENSG00000276615	TC07001965.hg.1	2.00926	1.89212	0.636263	EPO4	MGI/Illumina/GeneChip	YES	YES	YES
MAP2K3	ENSG00000034152	TC17000297.hg.1	1.22297	0.603478	0.877897	EPO4	MGI/Illumina/GeneChip	YES	YES	NO
MARCHF8	ENSG00000165406	TC10001224.hg.1	1.55289	0.59185	0.989108	EPO4	MGI/Illumina/GeneChip	YES	YES	NO
MPP1	ENSG00000130830	TC0X001544.hg.1	1.35244	0.690461	0.751919	EPO4	MGI/Illumina/GeneChip	YES	YES	NO
MYL4	ENSG00000198336	TC17000606.hg.1	1.67178	1.58225	1.06385	EPO4	MGI/Illumina/GeneChip	YES	YES	YES
OPTN	ENSG00000123240	TC10000097.hg.1	1.1472	0.783007	0.711814	EPO4	MGI/Illumina/GeneChip	YES	YES	YES
OSBP2	ENSG00000184792	TC22000217.hg.1	2.14387	1.85042	0.791052	EPO4	MGI/Illumina/GeneChip	YES	YES	YES
PLVAP	ENSG00000130300	TC19001274.hg.1	1.61036	1.26823	0.910845	EPO4	MGI/Illumina/GeneChip	YES	YES	YES
PPM1A	ENSG00000100614	TC14000362.hg.1	1.31173	0.917448	0.711336	EPO4	MGI/Illumina/GeneChip	YES	YES	YES
PSMF1	ENSG00000125818	TC20000013.hg.1	1.22145	0.489679	0.727567	EPO4	MGI/Illumina/GeneChip	YES	YES	NO
RANBP10	ENSG00000141084	TC16001196.hg.1	1.48216	0.599486	0.798038	EPO4	MGI/Illumina/GeneChip	YES	YES	NO
RBM38	ENSG00000132819	TC20000449.hg.1	1.65129	0.86774	0.961349	EPO4	MGI/Illumina/GeneChip	YES	YES	NO
RNF10	ENSG00000022840	TC12000947.hg.1	1.42269	1.03045	1.13658	EPO4	MGI/Illumina/GeneChip	YES	YES	NO
RNF11	ENSG00000123091	TC01000624.hg.1	1.56598	0.527109	0.821991	EPO4	MGI/Illumina/GeneChip	YES	YES	NO
RNF123	ENSG00000164068	TC03000298.hg.1	1.25824	0.436699	0.601268	EPO4	MGI/Illumina/GeneChip	YES	YES	NO
SESN3	ENSG00000149212	TC11002205.hg.1	1.45542	0.740843	0.756746	EPO4	MGI/Illumina/GeneChip	YES	YES	NO
SLC14A1	ENSG00000141469	TC18000164.hg.1	1.60535	0.620293	1.2505	EPO4	MGI/Illumina/GeneChip	YES	YES	NO
SLC25A37	ENSG00000147454	TC08000188.hg.1	1.4649	1.462	0.823952	EPO4	MGI/Illumina/GeneChip	YES	YES	YES
SLC25A39	ENSG00000013306	TC17001579.hg.1	1.76542	1.75883	0.769281	EPO4	MGI/Illumina/GeneChip	YES	YES	YES
SLC38A5	ENSG00000017483	TC0X001009.hg.1	1.2774	0.994308	0.76404	EPO4	MGI/Illumina/GeneChip	YES	YES	YES
SPTB	ENSG00000070182	TC14001220.hg.1	2.15723	2.08289	0.963551	EPO4	MGI/Illumina/GeneChip	YES	YES	YES
SRRD	ENSG00000100104	TC22000170.hg.1	1.59964	0.959692	0.879693	EPO4	MGI/Illumina/GeneChip	YES	YES	YES
STRADB	ENSG00000082146	TC02001178.hg.1	1.75646	1.72745	0.839174	EPO4	MGI/Illumina/GeneChip	YES	YES	YES
TENT5C	ENSG00000183508	TC01001030.hg.1	1.69555	0.880008	0.871272	EPO4	MGI/Illumina/GeneChip	YES	YES	YES
TFDP1	ENSG00000198176	TC13000426.hg.1	1.79734	0.599184	1.03271	EPO4	MGI/Illumina/GeneChip	YES	YES	NO
TMEM63B	ENSG00000137216	TC06000612.hg.1	1.70798	0.543921	0.957003	EPO4	MGI/Illumina/GeneChip	YES	YES	NO
TMOD1	ENSG00000136842	TC09000491.hg.1	1.7818	1.69167	1.13392	EPO4	MGI/Illumina/GeneChip	YES	YES	YES
TNS1	ENSG00000079308	TC02002765.hg.1	1.86562	1.54847	0.593828	EPO4	MGI/Illumina/GeneChip	YES	YES	YES
TSPAN5	ENSG00000168785	TC04001402.hg.1	1.22646	0.749396	0.834009	EPO4	MGI/Illumina/GeneChip	YES	YES	NO
TSTA3	ENSG00000104522	TC08001723.hg.1	1.49475	0.898067	0.633456	EPO4	MGI/Illumina/GeneChip	YES	YES	YES
TUBB2A	ENSG00000137267	TC06001226.hg.1	1.86244	1.82129	0.788005	EPO4	MGI/Illumina/GeneChip	YES	YES	YES
UBXN6	ENSG00000167671	TC19001063.hg.1	1.41959	1.19001	0.84903	EPO4	MGI/Illumina/GeneChip	YES	YES	YES
XK	ENSG00000047597	TC0X000170.hg.1	1.95161	1.54256	0.991212	EPO4	MGI/Illumina/GeneChip	YES	YES	YES
ABCC13	ENSG00000243064	TC21000026.hg.1	1.52327	2.48893	0.60609	EPO4	MGI/Illumina/GeneChip	NO	YES	YES
ANK1	ENSG00000029534	TC08001171.hg.1	1.41492	1.50729	1.03307	EPO4	MGI/Illumina/GeneChip	NO	YES	YES
BAG1	ENSG00000107262	TC09001009.hg.1	1.25036	1.28855	0.587614	EPO4	MGI/Illumina/GeneChip	NO	YES	YES
BBOF1	ENSG00000119636	TC14000454.hg.1	1.32172	1.43736	0.618258	EPO4	MGI/Illumina/GeneChip	NO	YES	YES
CA1	ENSG00000133742	TC08001381.hg.1	2.14502	2.31503	1.13144	EPO4	MGI/Illumina/GeneChip	NO	YES	YES
CTSE	ENSG00000196188	TC01001720.hg.1	1.52877	2.08533	0.707318	EPO4	MGI/Illumina/GeneChip	NO	YES	YES
FKBP8	ENSG00000105701	TC19001291.hg.1	1.62597	1.93321	0.957199	EPO4	MGI/Illumina/GeneChip	NO	YES	YES
GYPB	ENSG00000250361	TC04002926.hg.1	1.4891	2.22046	0.82859	EPO4	MGI/Illumina/GeneChip	NO	YES	YES
IFIT1B	ENSG00000204010	TC10000638.hg.1	1.41814	1.9249	1.19691	EPO4	MGI/Illumina/GeneChip	NO	YES	YES
KRT1	ENSG00000167768	TC12001532.hg.1	1.96784	2.36333	0.611823	EPO4	MGI/Illumina/GeneChip	NO	YES	YES
MBNL3	ENSG00000076770	TC0X001370.hg.1	1.27176	1.60644	0.698194	EPO4	MGI/Illumina/GeneChip	NO	YES	YES
MXI1	ENSG00000119950	TC10000798.hg.1	1.64682	1.66731	0.85466	EPO4	MGI/Illumina/GeneChip	NO	YES	YES
NEDD4L	ENSG00000049759	TC18000202.hg.1	1.09346	1.15825	0.929142	EPO4	MGI/Illumina/GeneChip	NO	YES	YES
NPRL3	ENSG00000103148	TC16000722.hg.1	1.14939	1.251	0.700764	EPO4	MGI/Illumina/GeneChip	NO	YES	YES
PAGE2B	ENSG00000238269	TC0X002364.hg.1	1.87449	1.91328	0.633582	EPO4	MGI/Illumina/GeneChip	NO	YES	YES
RHAG	ENSG00000112077	TC06001783.hg.1	1.31027	1.42808	0.588777	EPO4	MGI/Illumina/GeneChip	NO	YES	YES
RUNDC3A	ENSG00000108309	TC17000568.hg.1	1.91282	2.02249	0.898247	EPO4	MGI/Illumina/GeneChip	NO	YES	YES
SELENBP1	ENSG00000143416	TC01003226.hg.1	1.98684	2.37842	1.16578	EPO4	MGI/Illumina/GeneChip	NO	YES	YES
SLC4A1	ENSG00000004939	TC17001577.hg.1	2.16307	2.21987	1.58155	EPO4	MGI/Illumina/GeneChip	NO	YES	YES
SLC6A8	ENSG00000130821	TC0X000754.hg.1	2.07507	2.29472	1.30516	EPO4	MGI/Illumina/GeneChip	NO	YES	YES
SMIM24	ENSG00000095932	TC19001042.hg.1	1.67258	1.77072	0.850098	EPO4	MGI/Illumina/GeneChip	NO	YES	YES
SNCA	ENSG00000145335	TC04001383.hg.1	1.53768	2.25816	0.720836	EPO4	MGI/Illumina/GeneChip	NO	YES	YES
SPTA1	ENSG00000163554	TC01003378.hg.1	1.30704	1.83613	0.630421	EPO4	MGI/Illumina/GeneChip	NO	YES	YES
TMCC2	ENSG00000133069	TC01001706.hg.1	1.55504	1.85511	0.544877	EPO4	MGI/Illumina/GeneChip	NO	YES	YES
TPGS2	ENSG00000134779	TC18000461.hg.1	1.32525	1.45458	1.01907	EPO4	MGI/Illumina/GeneChip	NO	YES	YES
YBX3	ENSG00000060138	TC12001227.hg.1	1.62729	2.06986	0.975002	EPO4	MGI/Illumina/GeneChip	NO	YES	YES
ADIPOR1	ENSG00000159346	TC01003711.hg.1	-1.60472	-1.02399	-0.753548	Post7	MGI/Illumina/GeneChip	YES	YES	NO
BCL2L1	ENSG00000171552	TC20000756.hg.1	-1.61424	-0.735023	-0.679823	Post7	MGI/Illumina/GeneChip	YES	YES	NO
FAM210B	ENSG00000124098	TC20000427.hg.1	-1.81648	-1.38595	-1.03766	Post7	MGI/Illumina/GeneChip	YES	YES	NO
FKBP8	ENSG00000105701	TC19001291.hg.1	-1.72488	-1.36246	-0.959301	Post7	MGI/Illumina/GeneChip	YES	YES	NO
GYPC	ENSG00000136732	TC02000778.hg.1	-1.6074	-1.3815	-0.837595	Post7	MGI/Illumina/GeneChip	YES	YES	NO
MBNL3	ENSG00000076770	TC0X001370.hg.1	-1.03715	-0.960254	-0.900089	Post7	MGI/Illumina/GeneChip	YES	YES	NO
MPP1	ENSG00000130830	TC0X001544.hg.1	-1.15087	-0.520904	-0.732687	Post7	MGI/Illumina/GeneChip	YES	YES	YES
MXI1	ENSG00000119950	TC10000798.hg.1	-1.66731	-0.707407	-1.04471	Post7	MGI/Illumina/GeneChip	YES	YES	YES
PHOSPHO1	ENSG00000173868	TC17001661.hg.1	-1.41465	-1.1216	-0.929743	Post7	MGI/Illumina/GeneChip	YES	YES	NO
SLC25A37	ENSG00000147454	TC08000188.hg.1	-1.76184	-1.69088	-1.02889	Post7	MGI/Illumina/GeneChip	YES	YES	NO
SLC25A39	ENSG00000013306	TC17001579.hg.1	-1.78723	-1.50779	-1.19939	Post7	MGI/Illumina/GeneChip	YES	YES	NO
SLC6A8	ENSG00000130821	TC0X000754.hg.1	-2.16479	-1.57889	-0.975975	Post7	MGI/Illumina/GeneChip	YES	YES	NO
STRADB	ENSG00000082146	TC02001178.hg.1	-1.81074	-1.05394	-1.37919	Post7	MGI/Illumina/GeneChip	YES	YES	YES
TMOD1	ENSG00000136842	TC09000491.hg.1	-1.64323	-1.08377	-0.985063	Post7	MGI/Illumina/GeneChip	YES	YES	NO
UBXN6	ENSG00000167671	TC19001063.hg.1	-1.4467	-0.820552	-0.863403	Post7	MGI/Illumina/GeneChip	YES	YES	YES
YBX3	ENSG00000060138	TC12001227.hg.1	-1.51689	-1.29666	-1.1889	Post7	MGI/Illumina/GeneChip	YES	YES	NO
ALAS2	ENSG00000158578	TC0X001077.hg.1	-2.52108	-2.86952	-2.08586	Post7	MGI/Illumina/GeneChip	NO	YES	NO
EPB42	ENSG00000166947	TC15001273.hg.1	-2.2123	-2.27718	-1.09833	Post7	MGI/Illumina/GeneChip	NO	YES	NO
IFIT1B	ENSG00000204010	TC10000638.hg.1	-1.37145	-2.12588	-1.1106	Post7	MGI/Illumina/GeneChip	NO	YES	NO
MYL4	ENSG00000198336	TC17000606.hg.1	-1.71211	-2.0114	-0.928658	Post7	MGI/Illumina/GeneChip	NO	YES	NO
SLC4A1	ENSG00000004939	TC17001577.hg.1	-1.82801	-2.25385	-1.46583	Post7	MGI/Illumina/GeneChip	NO	YES	NO
SNCA	ENSG00000145335	TC04001383.hg.1	-1.77191	-1.8327	-1.05334	Post7	MGI/Illumina/GeneChip	NO	YES	NO
GPR146	ENSG00000164849	TC07002097.hg.1	1.46416	1.41189	0.849752	EPO4	MGI/Illumina	YES	YES	-
LGALS3	ENSG00000131981	TC14001693.hg.1	1.42775	0.880347	0.959642	EPO4	MGI/Illumina	YES	YES	-
SLC6A9	ENSG00000196517	TC01005437.hg.1	2.10352	1.76061	0.999087	EPO4	MGI/Illumina	YES	YES	-
TESC	ENSG00000088992	TC12003109.hg.1	1.40906	1.1209	0.857018	EPO4	MGI/Illumina	YES	YES	-
ABTB1	ENSG00000114626	-	0.674272	0.623678	-	EPO4	MGI/Illumina	YES	-	-
AK1	ENSG00000106992	-	1.7318	1.29355	-	EPO4	MGI/Illumina	YES	-	-
AKT1S1	ENSG00000204673	-	0.58112	0.446739	-	EPO4	MGI/Illumina	YES	-	-
ANKRD9	ENSG00000156381	-	1.60378	1.28014	-	EPO4	MGI/Illumina	YES	-	-
AQP1	ENSG00000240583	-	1.66068	1.45211	-	EPO4	MGI/Illumina	YES	-	-
ARG1	ENSG00000118520	-	1.31364	1.08171	-	EPO4	MGI/Illumina	YES	-	-
ATP5F1E	ENSG00000124172	-	0.81966	0.448357	-	EPO4	MGI/Illumina	YES	-	-
ATP6V0C	ENSG00000185883	-	1.0577	0.541712	-	EPO4	MGI/Illumina	YES	-	-
BLVRB	ENSG00000090013	-	1.28724	0.776282	-	EPO4	MGI/Illumina	YES	-	-
BNIP3L	ENSG00000104765	-	1.13349	0.68951	-	EPO4	MGI/Illumina	YES	-	-
C1orf116	ENSG00000182795	-	1.5876	0.910312	-	EPO4	MGI/Illumina	YES	-	-
CDKN2D	ENSG00000129355	-	0.910235	0.463227	-	EPO4	MGI/Illumina	YES	-	-
CNIH3	ENSG00000143786	-	0.960557	0.913419	-	EPO4	MGI/Illumina	YES	-	-
DPCD	ENSG00000166171	-	1.72976	1.01339	-	EPO4	MGI/Illumina	YES	-	-
DUSP2	ENSG00000158050	-	-0.687486	-0.677028	-	EPO4	MGI/Illumina	YES	-	-
EMC3	ENSG00000125037	-	1.02645	0.803552	-	EPO4	MGI/Illumina	YES	-	-
FAM214B	ENSG00000005238	-	0.926455	0.479695	-	EPO4	MGI/Illumina	YES	-	-
FKBP1B	ENSG00000119782	-	1.48126	0.880231	-	EPO4	MGI/Illumina	YES	-	-
FLCN	ENSG00000154803	-	0.572701	0.435577	-	EPO4	MGI/Illumina	YES	-	-
FTL	ENSG00000087086	-	0.88077	0.770175	-	EPO4	MGI/Illumina	YES	-	-
FUNDC2	ENSG00000165775	-	0.786736	0.6038	-	EPO4	MGI/Illumina	YES	-	-
GATA1	ENSG00000102145	-	1.42406	0.924142	-	EPO4	MGI/Illumina	YES	-	-
GBGT1	ENSG00000148288	-	0.53323	0.46846	-	EPO4	MGI/Illumina	YES	-	-
GNA12	ENSG00000146535	-	1.09209	0.55731	-	EPO4	MGI/Illumina	YES	-	-
GNAS	ENSG00000087460	-	0.986316	0.935998	-	EPO4	MGI/Illumina	YES	-	-
GPX1	ENSG00000233276	-	1.45537	0.977255	-	EPO4	MGI/Illumina	YES	-	-
GUK1	ENSG00000143774	-	1.24433	0.944987	-	EPO4	MGI/Illumina	YES	-	-
GYPC	ENSG00000136732	-	1.45569	1.34903	-	EPO4	MGI/Illumina	YES	-	-
HAGH	ENSG00000063854	-	1.47351	0.855434	-	EPO4	MGI/Illumina	YES	-	-
HBM	ENSG00000206177	-	1.7707	1.5871	-	EPO4	MGI/Illumina	YES	-	-
HPS1	ENSG00000107521	-	1.20942	0.627725	-	EPO4	MGI/Illumina	YES	-	-
IFI27	ENSG00000275214	-	2.42544	2.00418	-	EPO4	MGI/Illumina	YES	-	-
IGF2	ENSG00000167244	-	3.06825	2.08074	-	EPO4	MGI/Illumina	YES	-	-
ITLN1	ENSG00000179914	-	2.14941	1.59508	-	EPO4	MGI/Illumina	YES	-	-
KANK2	ENSG00000197256	-	1.19351	1.02773	-	EPO4	MGI/Illumina	YES	-	-
LRRC75A	ENSG00000181350	-	1.12539	0.589992	-	EPO4	MGI/Illumina	YES	-	-
LYL1	ENSG00000104903	-	1.01747	0.860148	-	EPO4	MGI/Illumina	YES	-	-
MARCHF2	ENSG00000099785	-	1.14788	0.629193	-	EPO4	MGI/Illumina	YES	-	-
MFSD2B	ENSG00000205639	-	1.68022	1.57628	-	EPO4	MGI/Illumina	YES	-	-
MKRN1	ENSG00000133606	-	1.44101	0.760855	-	EPO4	MGI/Illumina	YES	-	-
MRC2	ENSG00000011028	-	1.72728	1.13149	-	EPO4	MGI/Illumina	YES	-	-
NATD1	ENSG00000274180	-	0.816931	0.494548	-	EPO4	MGI/Illumina	YES	-	-
NFIX	ENSG00000008441	-	1.5669	1.2144	-	EPO4	MGI/Illumina	YES	-	-
NPL	ENSG00000135838	-	0.72797	0.544402	-	EPO4	MGI/Illumina	YES	-	-
NT5M	ENSG00000205309	-	0.846637	0.683089	-	EPO4	MGI/Illumina	YES	-	-
OAZ1	ENSG00000104904	-	1.23641	0.744068	-	EPO4	MGI/Illumina	YES	-	-
PBX1	ENSG00000185630	-	1.26183	0.892222	-	EPO4	MGI/Illumina	YES	-	-
PCSK1N	ENSG00000102109	-	1.2078	1.10684	-	EPO4	MGI/Illumina	YES	-	-
PDZK1IP1	ENSG00000162366	-	0.97254	0.807587	-	EPO4	MGI/Illumina	YES	-	-
PHOSPHO1	ENSG00000173868	-	1.37909	1.06481	-	EPO4	MGI/Illumina	YES	-	-
PINK1	ENSG00000158828	-	1.43678	0.753497	-	EPO4	MGI/Illumina	YES	-	-
PLEK2	ENSG00000100558	-	1.43968	1.28933	-	EPO4	MGI/Illumina	YES	-	-
PNPLA2	ENSG00000177666	-	0.652763	0.470709	-	EPO4	MGI/Illumina	YES	-	-
POLL	ENSG00000166169	-	0.76649	0.551165	-	EPO4	MGI/Illumina	YES	-	-
PPDPF	ENSG00000125534	-	0.986146	0.658744	-	EPO4	MGI/Illumina	YES	-	-
PRDX5	ENSG00000126432	-	0.772853	0.532572	-	EPO4	MGI/Illumina	YES	-	-
PRDX6	ENSG00000117592	-	1.18938	0.575089	-	EPO4	MGI/Illumina	YES	-	-
R3HDM4	ENSG00000198858	-	1.18705	0.673879	-	EPO4	MGI/Illumina	YES	-	-
RAP1GAP	ENSG00000076864	-	3.47653	2.82819	-	EPO4	MGI/Illumina	YES	-	-
RETREG2	ENSG00000144567	-	0.874495	0.455189	-	EPO4	MGI/Illumina	YES	-	-
RFNG	ENSG00000169733	-	0.626073	0.472952	-	EPO4	MGI/Illumina	YES	-	-
RGS6	ENSG00000182732	-	1.22372	0.908135	-	EPO4	MGI/Illumina	YES	-	-
RHD	ENSG00000187010	-	1.47406	0.911635	-	EPO4	MGI/Illumina	YES	-	-
RILP	ENSG00000167705	-	1.35896	1.08493	-	EPO4	MGI/Illumina	YES	-	-
SEC14L4	ENSG00000133488	-	1.5614	1.18416	-	EPO4	MGI/Illumina	YES	-	-
SHARPIN	ENSG00000179526	-	0.76815	0.643277	-	EPO4	MGI/Illumina	YES	-	-
SHISA4	ENSG00000198892	-	0.942017	0.781585	-	EPO4	MGI/Illumina	YES	-	-
SLC22A23	ENSG00000137266	-	0.999952	0.733518	-	EPO4	MGI/Illumina	YES	-	-
SMIM5	ENSG00000204323	-	1.51457	0.758179	-	EPO4	MGI/Illumina	YES	-	-
SMOX	ENSG00000088826	-	1.09933	0.954294	-	EPO4	MGI/Illumina	YES	-	-
SPECC1	ENSG00000128487	-	1.38594	0.59726	-	EPO4	MGI/Illumina	YES	-	-
SRXN1	ENSG00000271303	-	1.14334	0.480746	-	EPO4	MGI/Illumina	YES	-	-
ST6GALNAC4	ENSG00000136840	-	1.49294	0.773214	-	EPO4	MGI/Illumina	YES	-	-
TANGO2	ENSG00000183597	-	1.30004	0.521396	-	EPO4	MGI/Illumina	YES	-	-
TFE3	ENSG00000068323	-	0.566204	0.459349	-	EPO4	MGI/Illumina	YES	-	-
TMEM158	ENSG00000249992	-	2.75648	1.38826	-	EPO4	MGI/Illumina	YES	-	-
TMEM86B	ENSG00000180089	-	0.78531	0.706281	-	EPO4	MGI/Illumina	YES	-	-
TNIP1	ENSG00000145901	-	0.492815	0.459205	-	EPO4	MGI/Illumina	YES	-	-
TRIM58	ENSG00000162722	-	1.98935	1.72751	-	EPO4	MGI/Illumina	YES	-	-
TSPO2	ENSG00000112212	-	1.96671	1.7915	-	EPO4	MGI/Illumina	YES	-	-
TTC25	ENSG00000204815	-	1.95817	1.65353	-	EPO4	MGI/Illumina	YES	-	-
UBA52	ENSG00000221983	-	1.03043	0.903588	-	EPO4	MGI/Illumina	YES	-	-
UBB	ENSG00000170315	-	1.17653	0.910704	-	EPO4	MGI/Illumina	YES	-	-
UIMC1	ENSG00000087206	-	0.552603	0.451231	-	EPO4	MGI/Illumina	YES	-	-
WIPI1	ENSG00000070540	-	0.725345	0.459721	-	EPO4	MGI/Illumina	YES	-	-
YBX1	ENSG00000065978	-	1.06852	0.641496	-	EPO4	MGI/Illumina	YES	-	-
YPEL4	ENSG00000166793	-	1.11913	0.736449	-	EPO4	MGI/Illumina	YES	-	-
YY1AP1	ENSG00000163374	-	0.674366	0.424639	-	EPO4	MGI/Illumina	YES	-	-
ZDHHC2	ENSG00000104219	-	0.976096	0.859991	-	EPO4	MGI/Illumina	YES	-	-
ACHE	ENSG00000087085	-	2.10085	2.33866	-	EPO4	MGI/Illumina	NO	-	-
ACKR1	ENSG00000213088	-	1.55072	1.62427	-	EPO4	MGI/Illumina	NO	-	-
ACSBG1	ENSG00000103740	-	0.919947	1.30064	-	EPO4	MGI/Illumina	NO	-	-
ADIPOR1	ENSG00000159346	-	1.61432	1.64039	-	EPO4	MGI/Illumina	NO	-	-
BCAM	ENSG00000187244	-	1.65302	1.86241	-	EPO4	MGI/Illumina	NO	-	-
BMX	ENSG00000102010	-	0.897248	0.918177	-	EPO4	MGI/Illumina	NO	-	-
C1orf21	ENSG00000116667	-	-0.60558	-0.607649	-	EPO4	MGI/Illumina	NO	-	-
CCL4	ENSG00000275302	-	-0.661945	-0.774768	-	EPO4	MGI/Illumina	NO	-	-
CD3G	ENSG00000160654	-	-0.451894	-0.480221	-	EPO4	MGI/Illumina	NO	-	-
CD69	ENSG00000110848	-	-0.535196	-0.57077	-	EPO4	MGI/Illumina	NO	-	-
CENPS-CORT	ENSG00000251503	-	0.574141	1.77767	-	EPO4	MGI/Illumina	NO	-	-
CR1L	ENSG00000197721	-	1.20479	1.71903	-	EPO4	MGI/Illumina	NO	-	-
EMID1	ENSG00000186998	-	1.61345	1.63412	-	EPO4	MGI/Illumina	NO	-	-
FBXO7	ENSG00000100225	-	1.18768	1.58049	-	EPO4	MGI/Illumina	NO	-	-
FRMD4A	ENSG00000151474	-	1.10467	1.24667	-	EPO4	MGI/Illumina	NO	-	-
GYPA	ENSG00000170180	-	1.14883	1.29944	-	EPO4	MGI/Illumina	NO	-	-
HBG2	ENSG00000196565	-	1.62967	2.06346	-	EPO4	MGI/Illumina	NO	-	-
HBQ1	ENSG00000086506	-	1.67127	1.73963	-	EPO4	MGI/Illumina	NO	-	-
HEMGN	ENSG00000136929	-	0.928358	1.03611	-	EPO4	MGI/Illumina	NO	-	-
HEPACAM2	ENSG00000188175	-	1.64043	1.76544	-	EPO4	MGI/Illumina	NO	-	-
KLC3	ENSG00000104892	-	1.84143	1.84173	-	EPO4	MGI/Illumina	NO	-	-
KLF1	ENSG00000105610	-	1.74918	2.06719	-	EPO4	MGI/Illumina	NO	-	-
KRT79	ENSG00000185640	-	0.934356	1.80665	-	EPO4	MGI/Illumina	NO	-	-
MAPK10	ENSG00000109339	-	0.509733	1.32679	-	EPO4	MGI/Illumina	NO	-	-
OR2W3	ENSG00000238243	-	1.99804	2.08185	-	EPO4	MGI/Illumina	NO	-	-
PAQR9	ENSG00000188582	-	1.58718	2.681	-	EPO4	MGI/Illumina	NO	-	-
PCGF5	ENSG00000180628	-	0.938209	1.0309	-	EPO4	MGI/Illumina	NO	-	-
RAB3IL1	ENSG00000167994	-	1.59674	1.6988	-	EPO4	MGI/Illumina	NO	-	-
RIPOR3	ENSG00000042062	-	1.15616	1.2907	-	EPO4	MGI/Illumina	NO	-	-
RNF182	ENSG00000180537	-	1.09979	1.70143	-	EPO4	MGI/Illumina	NO	-	-
RXRA	ENSG00000186350	-	0.5787	0.732459	-	EPO4	MGI/Illumina	NO	-	-
SFRP2	ENSG00000145423	-	1.44293	2.05261	-	EPO4	MGI/Illumina	NO	-	-
SGIP1	ENSG00000118473	-	1.37655	1.96734	-	EPO4	MGI/Illumina	NO	-	-
SHISA7	ENSG00000187902	-	2.04774	2.2988	-	EPO4	MGI/Illumina	NO	-	-
SLC2A4	ENSG00000181856	-	0.933257	1.28166	-	EPO4	MGI/Illumina	NO	-	-
SLC6A19	ENSG00000174358	-	3.6427	3.73168	-	EPO4	MGI/Illumina	NO	-	-
SMIM1	ENSG00000235169	-	1.21885	1.37421	-	EPO4	MGI/Illumina	NO	-	-
TAL1	ENSG00000162367	-	1.21631	1.27172	-	EPO4	MGI/Illumina	NO	-	-
TLCD4	ENSG00000152078	-	0.546669	1.23025	-	EPO4	MGI/Illumina	NO	-	-
TMC5	ENSG00000103534	-	1.48866	1.69474	-	EPO4	MGI/Illumina	NO	-	-
TPH2	ENSG00000139287	-	1.26866	1.72123	-	EPO4	MGI/Illumina	NO	-	-
UBBP4	ENSG00000263563	-	0.955389	1.1145	-	EPO4	MGI/Illumina	NO	-	-
AK1	ENSG00000106992	-	-1.02725	-0.779387	-	Post7	MGI/Illumina	YES	-	-
ANK1	ENSG00000029534	-	-1.09538	-0.826929	-	Post7	MGI/Illumina	YES	-	-
ARG1	ENSG00000118520	-	-1.20883	-1.04511	-	Post7	MGI/Illumina	YES	-	-
BAG1	ENSG00000107262	-	-1.40772	-1.10218	-	Post7	MGI/Illumina	YES	-	-
CDK1	ENSG00000170312	-	1.11829	1.04164	-	Post7	MGI/Illumina	YES	-	-
DMTN	ENSG00000158856	-	-1.69721	-1.44356	-	Post7	MGI/Illumina	YES	-	-
ESPN	ENSG00000187017	-	-1.33978	-1.23648	-	Post7	MGI/Illumina	YES	-	-
FAXDC2	ENSG00000170271	-	-1.20725	-0.953702	-	Post7	MGI/Illumina	YES	-	-
FBXO7	ENSG00000100225	-	-1.31647	-1.21798	-	Post7	MGI/Illumina	YES	-	-
GATA1	ENSG00000102145	-	-1.50223	-0.930751	-	Post7	MGI/Illumina	YES	-	-
GNAZ	ENSG00000128266	-	-0.755436	-0.748006	-	Post7	MGI/Illumina	YES	-	-
GUK1	ENSG00000143774	-	-1.46681	-0.582582	-	Post7	MGI/Illumina	YES	-	-
HBM	ENSG00000206177	-	-1.9124	-1.80104	-	Post7	MGI/Illumina	YES	-	-
IGF2	ENSG00000167244	-	-1.89663	-1.63552	-	Post7	MGI/Illumina	YES	-	-
ITGA2B	ENSG00000005961	-	-0.823254	-0.718993	-	Post7	MGI/Illumina	YES	-	-
KLF1	ENSG00000105610	-	-1.93227	-0.911959	-	Post7	MGI/Illumina	YES	-	-
MFSD2B	ENSG00000205639	-	-1.57329	-1.46313	-	Post7	MGI/Illumina	YES	-	-
MTURN	ENSG00000180354	-	-0.746919	-0.668178	-	Post7	MGI/Illumina	YES	-	-
NPRL3	ENSG00000103148	-	-1.03764	-0.71632	-	Post7	MGI/Illumina	YES	-	-
PAGE2B	ENSG00000238269	-	-1.68297	-1.66879	-	Post7	MGI/Illumina	YES	-	-
PCSK6	ENSG00000140479	-	-0.636503	-0.621821	-	Post7	MGI/Illumina	YES	-	-
PLEK2	ENSG00000100558	-	-1.7801	-1.26923	-	Post7	MGI/Illumina	YES	-	-
PPM1A	ENSG00000100614	-	-1.02583	-0.583058	-	Post7	MGI/Illumina	YES	-	-
R3HDM4	ENSG00000198858	-	-1.23728	-0.570496	-	Post7	MGI/Illumina	YES	-	-
RAB6B	ENSG00000154917	-	-1.26835	-1.16986	-	Post7	MGI/Illumina	YES	-	-
SEC14L1	ENSG00000129657	-	-0.594525	-0.557877	-	Post7	MGI/Illumina	YES	-	-
SEC14L4	ENSG00000133488	-	-1.11609	-0.94006	-	Post7	MGI/Illumina	YES	-	-
SMIM1	ENSG00000235169	-	-1.26322	-1.02508	-	Post7	MGI/Illumina	YES	-	-
SMIM24	ENSG00000095932	-	-2.07429	-1.49542	-	Post7	MGI/Illumina	YES	-	-
SMOX	ENSG00000088826	-	-0.976916	-0.745354	-	Post7	MGI/Illumina	YES	-	-
SPTB	ENSG00000070182	-	-1.95006	-1.52888	-	Post7	MGI/Illumina	YES	-	-
TAL1	ENSG00000162367	-	-1.16388	-0.819617	-	Post7	MGI/Illumina	YES	-	-
TMCC2	ENSG00000133069	-	-1.51267	-1.18648	-	Post7	MGI/Illumina	YES	-	-
TNS1	ENSG00000079308	-	-1.58849	-0.892424	-	Post7	MGI/Illumina	YES	-	-
TPM1	ENSG00000140416	-	-0.711173	-0.513705	-	Post7	MGI/Illumina	YES	-	-
TRIM58	ENSG00000162722	-	-1.98473	-1.42862	-	Post7	MGI/Illumina	YES	-	-
TUBB2A	ENSG00000137267	-	-1.64185	-0.985553	-	Post7	MGI/Illumina	YES	-	-
TYMS	ENSG00000176890	-	1.44239	1.17864	-	Post7	MGI/Illumina	YES	-	-
UHRF1	ENSG00000276043	-	1.30083	1.09967	-	Post7	MGI/Illumina	YES	-	-
XK	ENSG00000047597	-	-1.87091	-0.968773	-	Post7	MGI/Illumina	YES	-	-
ABCC13	ENSG00000243064	-	-1.56721	-2.46651	-	Post7	MGI/Illumina	NO	-	-
ACKR1	ENSG00000213088	-	-1.43896	-2.36266	-	Post7	MGI/Illumina	NO	-	-
AHSP	ENSG00000169877	-	-1.46371	-1.58549	-	Post7	MGI/Illumina	NO	-	-
ALOX12	ENSG00000108839	-	-0.795018	-0.942432	-	Post7	MGI/Illumina	NO	-	-
AQP10	ENSG00000143595	-	-0.673361	-0.80225	-	Post7	MGI/Illumina	NO	-	-
ARHGEF40	ENSG00000165801	-	-0.542018	-0.682447	-	Post7	MGI/Illumina	NO	-	-
AVIL	ENSG00000135407	-	-0.607271	-0.692662	-	Post7	MGI/Illumina	NO	-	-
C2orf88	ENSG00000187699	-	-0.594817	-0.769034	-	Post7	MGI/Illumina	NO	-	-
CA1	ENSG00000133742	-	-1.03742	-1.31257	-	Post7	MGI/Illumina	NO	-	-
CABP5	ENSG00000105507	-	-0.686065	-0.977878	-	Post7	MGI/Illumina	NO	-	-
CCNB2	ENSG00000157456	-	1.19384	1.24032	-	Post7	MGI/Illumina	NO	-	-
CDC6	ENSG00000094804	-	0.997741	1.0699	-	Post7	MGI/Illumina	NO	-	-
CLU	ENSG00000120885	-	-0.593985	-0.757972	-	Post7	MGI/Illumina	NO	-	-
CMTM5	ENSG00000166091	-	-0.548961	-0.814985	-	Post7	MGI/Illumina	NO	-	-
CTDSPL	ENSG00000144677	-	-0.714819	-0.803019	-	Post7	MGI/Illumina	NO	-	-
CTSE	ENSG00000196188	-	-1.17457	-2.47668	-	Post7	MGI/Illumina	NO	-	-
CTTN	ENSG00000085733	-	-0.634855	-0.706536	-	Post7	MGI/Illumina	NO	-	-
EPHB1	ENSG00000154928	-	-0.630962	-0.65575	-	Post7	MGI/Illumina	NO	-	-
ERCC6L	ENSG00000186871	-	1.21071	1.34909	-	Post7	MGI/Illumina	NO	-	-
GABARAPL1	ENSG00000139112	-	-0.502294	-0.624106	-	Post7	MGI/Illumina	NO	-	-
HBQ1	ENSG00000086506	-	-1.27825	-1.84634	-	Post7	MGI/Illumina	NO	-	-
HEMGN	ENSG00000136929	-	-0.614687	-0.787594	-	Post7	MGI/Illumina	NO	-	-
ITGB3	ENSG00000259207	-	-0.739984	-0.780481	-	Post7	MGI/Illumina	NO	-	-
KLC3	ENSG00000104892	-	-1.78896	-1.98109	-	Post7	MGI/Illumina	NO	-	-
LGALSL	ENSG00000119862	-	-0.693619	-0.768221	-	Post7	MGI/Illumina	NO	-	-
LTBP1	ENSG00000049323	-	-0.590379	-0.835682	-	Post7	MGI/Illumina	NO	-	-
LY6G6F	ENSG00000240957	-	-0.547275	-0.714319	-	Post7	MGI/Illumina	NO	-	-
MCM2	ENSG00000073111	-	0.834595	0.895183	-	Post7	MGI/Illumina	NO	-	-
MCM6	ENSG00000076003	-	0.584545	0.638799	-	Post7	MGI/Illumina	NO	-	-
MFAP3L	ENSG00000198948	-	-0.634644	-0.882595	-	Post7	MGI/Illumina	NO	-	-
MYL9	ENSG00000101335	-	-0.66292	-1.00238	-	Post7	MGI/Illumina	NO	-	-
MYLK	ENSG00000065534	-	-0.523324	-0.864254	-	Post7	MGI/Illumina	NO	-	-
MYZAP	ENSG00000263155	-	-0.621227	-0.752281	-	Post7	MGI/Illumina	NO	-	-
OR2W3	ENSG00000238243	-	-2.08473	-2.18074	-	Post7	MGI/Illumina	NO	-	-
OSBP2	ENSG00000184792	-	-1.69582	-1.85066	-	Post7	MGI/Illumina	NO	-	-
PBX1	ENSG00000185630	-	-0.814902	-1.14488	-	Post7	MGI/Illumina	NO	-	-
PCGF5	ENSG00000180628	-	-0.494491	-0.718085	-	Post7	MGI/Illumina	NO	-	-
PDZK1IP1	ENSG00000162366	-	-1.18255	-1.43411	-	Post7	MGI/Illumina	NO	-	-
PRKAR2B	ENSG00000005249	-	-0.626483	-0.826802	-	Post7	MGI/Illumina	NO	-	-
PROS1	ENSG00000184500	-	-0.61423	-0.991573	-	Post7	MGI/Illumina	NO	-	-
PTGS1	ENSG00000095303	-	-0.458309	-0.473077	-	Post7	MGI/Illumina	NO	-	-
RGS6	ENSG00000182732	-	-1.01263	-1.04162	-	Post7	MGI/Illumina	NO	-	-
RHAG	ENSG00000112077	-	-1.1475	-1.25833	-	Post7	MGI/Illumina	NO	-	-
RUNDC3A	ENSG00000108309	-	-1.77513	-2.04938	-	Post7	MGI/Illumina	NO	-	-
SELENBP1	ENSG00000143416	-	-2.07453	-2.20948	-	Post7	MGI/Illumina	NO	-	-
SFRP2	ENSG00000145423	-	-1.72066	-2.1844	-	Post7	MGI/Illumina	NO	-	-
SGIP1	ENSG00000118473	-	-1.10622	-2.09568	-	Post7	MGI/Illumina	NO	-	-
SH3BGRL2	ENSG00000198478	-	-0.676971	-0.856621	-	Post7	MGI/Illumina	NO	-	-
SHISA4	ENSG00000198892	-	-1.00053	-1.0007	-	Post7	MGI/Illumina	NO	-	-
SHISA7	ENSG00000187902	-	-1.6999	-2.60226	-	Post7	MGI/Illumina	NO	-	-
SLFN14	ENSG00000236320	-	-0.765514	-1.01548	-	Post7	MGI/Illumina	NO	-	-
SOX6	ENSG00000110693	-	-0.488864	-1.45345	-	Post7	MGI/Illumina	NO	-	-
SPARC	ENSG00000113140	-	-0.565826	-0.734778	-	Post7	MGI/Illumina	NO	-	-
SPTA1	ENSG00000163554	-	-1.04717	-1.43298	-	Post7	MGI/Illumina	NO	-	-
SPX	ENSG00000134548	-	-0.615344	-1.09117	-	Post7	MGI/Illumina	NO	-	-
STON2	ENSG00000140022	-	-0.513922	-0.576643	-	Post7	MGI/Illumina	NO	-	-
TMC5	ENSG00000103534	-	-1.17063	-1.44656	-	Post7	MGI/Illumina	NO	-	-
TPH2	ENSG00000139287	-	-0.63383	-1.64685	-	Post7	MGI/Illumina	NO	-	-
TREML1	ENSG00000161911	-	-0.677849	-0.93632	-	Post7	MGI/Illumina	NO	-	-
TSPO2	ENSG00000112212	-	-2.01196	-2.05906	-	Post7	MGI/Illumina	NO	-	-
TTC25	ENSG00000204815	-	-1.3578	-1.4247	-	Post7	MGI/Illumina	NO	-	-
TUBB1	ENSG00000101162	-	-0.675506	-0.933233	-	Post7	MGI/Illumina	NO	-	-
UBA52	ENSG00000221983	-	-0.490702	-0.637381	-	Post7	MGI/Illumina	NO	-	-
WASF3	ENSG00000132970	-	-0.650586	-0.971023	-	Post7	MGI/Illumina	NO	-	-
ABCB10	ENSG00000135776	TC01003949.hg.1	1.1542	-	0.670775	EPO4	MGI/GeneChip	-	YES	-
ABCC4	ENSG00000125257	TC13000799.hg.1	1.23496	-	0.669359	EPO4	MGI/GeneChip	-	YES	-
ABCG2	ENSG00000118777	TC04001370.hg.1	1.61111	-	0.54397	EPO4	MGI/GeneChip	-	YES	-
AGO2	ENSG00000123908	TC08001684.hg.1	0.830222	-	0.543606	EPO4	MGI/GeneChip	-	YES	-
ALDH5A1	ENSG00000112294	TC06000146.hg.1	1.17069	-	0.733623	EPO4	MGI/GeneChip	-	YES	-
AP2A1	ENSG00000196961	TC19000747.hg.1	1.28013	-	0.720847	EPO4	MGI/GeneChip	-	YES	-
ARL6IP1	ENSG00000170540	TC16000915.hg.1	0.962787	-	0.616464	EPO4	MGI/GeneChip	-	YES	-
CAPRIN2	ENSG00000110888	TC12001355.hg.1	1.21405	-	0.723688	EPO4	MGI/GeneChip	-	YES	-
CARM1	ENSG00000142453	TC19000188.hg.1	1.2978	-	0.774872	EPO4	MGI/GeneChip	-	YES	-
CDC42BPA	ENSG00000143776	TC01003903.hg.1	1.20047	-	0.781594	EPO4	MGI/GeneChip	-	YES	-
CDH1	ENSG00000039068	TC16000559.hg.1	1.3639	-	0.488778	EPO4	MGI/GeneChip	-	YES	-
CISD2	ENSG00000145354	TC04000529.hg.1	1.69974	-	1.08045	EPO4	MGI/GeneChip	-	YES	-
CLIC2	ENSG00000155962	TC0X001551.hg.1	1.07614	-	0.739823	EPO4	MGI/GeneChip	-	YES	-
CREG1	ENSG00000143162	TC01003481.hg.1	1.44344	-	0.773605	EPO4	MGI/GeneChip	-	YES	-
CTNNAL1	ENSG00000119326	TC09001457.hg.1	1.73666	-	0.934207	EPO4	MGI/GeneChip	-	YES	-
E2F2	ENSG00000007968	TC01002345.hg.1	1.68099	-	0.857382	EPO4	MGI/GeneChip	-	YES	-
EIF2AK1	ENSG00000086232	TC07001126.hg.1	1.36826	-	0.820975	EPO4	MGI/GeneChip	-	YES	-
FAM117A	ENSG00000121104	TC17001672.hg.1	1.15895	-	0.578877	EPO4	MGI/GeneChip	-	YES	-
FOXO3	ENSG00000118689	TC06000868.hg.1	1.5774	-	0.932313	EPO4	MGI/GeneChip	-	YES	-
FURIN	ENSG00000140564	TC15000870.hg.1	1.25195	-	0.644532	EPO4	MGI/GeneChip	-	YES	-
GABARAPL2	ENSG00000034713	TC16000620.hg.1	1.32244	-	0.846254	EPO4	MGI/GeneChip	-	YES	-
GCLC	ENSG00000001084	TC06004051.hg.1	1.26398	-	0.776325	EPO4	MGI/GeneChip	-	YES	-
GRINA	ENSG00000178719	TC08000835.hg.1	1.32021	-	0.637268	EPO4	MGI/GeneChip	-	YES	-
GUCD1	ENSG00000138867	TC22000589.hg.1	1.39572	-	0.804116	EPO4	MGI/GeneChip	-	YES	-
GYPE	ENSG00000197465	TC04001605.hg.1	1.30894	-	0.779224	EPO4	MGI/GeneChip	-	YES	-
HDGF	ENSG00000143321	TC01003353.hg.1	1.54297	-	0.623279	EPO4	MGI/GeneChip	-	YES	-
HEBP1	ENSG00000013583	TC12001259.hg.1	1.06974	-	0.498355	EPO4	MGI/GeneChip	-	YES	-
ISCA1	ENSG00000135070	TC09002895.hg.1	1.18664	-	0.675034	EPO4	MGI/GeneChip	-	YES	-
KAT2B	ENSG00000114166	TC03000113.hg.1	1.3021	-	0.966859	EPO4	MGI/GeneChip	-	YES	-
MCOLN1	ENSG00000090674	TC19000128.hg.1	1.17743	-	0.760573	EPO4	MGI/GeneChip	-	YES	-
NFIA	ENSG00000162599	TC01000702.hg.1	0.760316	-	0.674442	EPO4	MGI/GeneChip	-	YES	-
NTAN1	ENSG00000157045	TC16000891.hg.1	1.04016	-	0.589307	EPO4	MGI/GeneChip	-	YES	-
PGM2L1	ENSG00000165434	TC11002081.hg.1	0.891019	-	0.732386	EPO4	MGI/GeneChip	-	YES	-
PIP4K2A	ENSG00000150867	TC10001101.hg.1	1.31996	-	0.729625	EPO4	MGI/GeneChip	-	YES	-
PIP5K1B	ENSG00000107242	TC09000316.hg.1	1.27228	-	0.805482	EPO4	MGI/GeneChip	-	YES	-
PITHD1	ENSG00000057757	TC01000301.hg.1	1.7819	-	1.09629	EPO4	MGI/GeneChip	-	YES	-
POLR1D	ENSG00000186184	TC13000079.hg.1	0.918189	-	0.557725	EPO4	MGI/GeneChip	-	YES	-
RAB2B	ENSG00000129472	TC14000921.hg.1	1.16643	-	0.851127	EPO4	MGI/GeneChip	-	YES	-
RAD23A	ENSG00000179262	TC19000233.hg.1	1.01158	-	0.636204	EPO4	MGI/GeneChip	-	YES	-
RNF14	ENSG00000013561	TC05000776.hg.1	1.12173	-	0.685273	EPO4	MGI/GeneChip	-	YES	-
RPIA	ENSG00000153574	TC02000546.hg.1	1.37597	-	1.00264	EPO4	MGI/GeneChip	-	YES	-
SIAH2	ENSG00000181788	TC03001901.hg.1	1.5895	-	0.837183	EPO4	MGI/GeneChip	-	YES	-
SLC1A5	ENSG00000105281	TC19001656.hg.1	1.73864	-	0.830891	EPO4	MGI/GeneChip	-	YES	-
SLC7A5	ENSG00000103257	TC16001335.hg.1	1.80645	-	0.974785	EPO4	MGI/GeneChip	-	YES	-
SLFN14	ENSG00000236320	TC17001373.hg.1	1.03798	-	0.886549	EPO4	MGI/GeneChip	-	YES	-
SOX6	ENSG00000110693	TC11001449.hg.1	0.925706	-	0.631782	EPO4	MGI/GeneChip	-	YES	-
STMP1	ENSG00000243317	TC07000844.hg.1	1.27648	-	0.643909	EPO4	MGI/GeneChip	-	YES	-
STOM	ENSG00000148175	TC09001547.hg.1	1.27099	-	0.811951	EPO4	MGI/GeneChip	-	YES	-
TBC1D22B	ENSG00000065491	TC06000542.hg.1	1.07297	-	0.617732	EPO4	MGI/GeneChip	-	YES	-
TCP11L2	ENSG00000166046	TC12000822.hg.1	1.20523	-	0.874757	EPO4	MGI/GeneChip	-	YES	-
TRAK2	ENSG00000115993	TC02002674.hg.1	1.47261	-	1.10982	EPO4	MGI/GeneChip	-	YES	-
TRIM10	ENSG00000237192	TC6_cox_hap2000133.hg.1	1.69291	-	0.57517	EPO4	MGI/GeneChip	-	YES	-
TRIM10	ENSG00000237192	TC6_qbl_hap6000123.hg.1	1.69291	-	0.579415	EPO4	MGI/GeneChip	-	YES	-
TRIM10	ENSG00000237192	TC6_apd_hap1000069.hg.1	1.69291	-	0.594794	EPO4	MGI/GeneChip	-	YES	-
TRIM10	ENSG00000237192	TC6_dbb_hap3000122.hg.1	1.69291	-	0.594794	EPO4	MGI/GeneChip	-	YES	-
TRIM10	ENSG00000237192	TC6_mann_hap4000111.hg.1	1.69291	-	0.594794	EPO4	MGI/GeneChip	-	YES	-
TSPAN7	ENSG00000156298	TC0X002300.hg.1	1.33392	-	0.623433	EPO4	MGI/GeneChip	-	YES	-
UBE2H	ENSG00000186591	TC07001858.hg.1	1.3291	-	0.7128	EPO4	MGI/GeneChip	-	YES	-
UBE2O	ENSG00000175931	TC17001898.hg.1	1.4266	-	0.940465	EPO4	MGI/GeneChip	-	YES	-
USP12	ENSG00000152484	TC13000506.hg.1	1.31497	-	0.932069	EPO4	MGI/GeneChip	-	YES	-
VTI1B	ENSG00000100568	TC14002327.hg.1	1.15101	-	0.727699	EPO4	MGI/GeneChip	-	YES	-
WDR26	ENSG00000162923	TC01003883.hg.1	0.946044	-	0.677864	EPO4	MGI/GeneChip	-	YES	-
WNK1	ENSG00000060237	TC12000010.hg.1	1.1174	-	0.790981	EPO4	MGI/GeneChip	-	YES	-
YOD1	ENSG00000180667	TC01003773.hg.1	1.51567	-	0.904272	EPO4	MGI/GeneChip	-	YES	-
ZER1	ENSG00000160445	TC09001638.hg.1	1.32753	-	0.925271	EPO4	MGI/GeneChip	-	YES	-
ZMAT2	ENSG00000146007	TC05000733.hg.1	0.966401	-	0.550686	EPO4	MGI/GeneChip	-	YES	-
ZRANB1	ENSG00000019995	TC10000909.hg.1	0.983712	-	0.678952	EPO4	MGI/GeneChip	-	YES	-
DNAJC6	ENSG00000116675	TC01000729.hg.1	0.558518	-	0.636046	EPO4	MGI/GeneChip	-	NO	-
FGFBP2	ENSG00000137441	TC04002941.hg.1	-0.55202	-	-0.631851	EPO4	MGI/GeneChip	-	NO	-
ARHGEF12	ENSG00000196914	TC11001102.hg.1	-1.1204	-	-0.891827	Post7	MGI/GeneChip	-	YES	-
BPGM	ENSG00000172331	TC07000836.hg.1	-1.48582	-	-0.826365	Post7	MGI/GeneChip	-	YES	-
DCAF12	ENSG00000198876	TC09001028.hg.1	-1.69345	-	-1.15181	Post7	MGI/GeneChip	-	YES	-
FECH	ENSG00000066926	TC18000536.hg.1	-1.55502	-	-1.20318	Post7	MGI/GeneChip	-	YES	-
FOXO3	ENSG00000118689	TC06000868.hg.1	-1.53467	-	-0.919893	Post7	MGI/GeneChip	-	YES	-
GMPR	ENSG00000137198	TC06000110.hg.1	-1.70277	-	-1.19607	Post7	MGI/GeneChip	-	YES	-
GSPT1	ENSG00000103342	TC16000875.hg.1	-1.33629	-	-0.883848	Post7	MGI/GeneChip	-	YES	-
IGF2BP2	ENSG00000073792	TC03002079.hg.1	-1.43164	-	-0.867911	Post7	MGI/GeneChip	-	YES	-
KAT2B	ENSG00000114166	TC03000113.hg.1	-1.01	-	-0.756502	Post7	MGI/GeneChip	-	YES	-
MARCHF8	ENSG00000165406	TC10001224.hg.1	-1.5187	-	-1.05615	Post7	MGI/GeneChip	-	YES	-
MKRN1	ENSG00000133606	TC07001923.hg.1	-1.49799	-	-0.698489	Post7	MGI/GeneChip	-	YES	-
RAB2B	ENSG00000129472	TC14000921.hg.1	-1.39736	-	-0.907881	Post7	MGI/GeneChip	-	YES	-
RIOK3	ENSG00000101782	TC18000100.hg.1	-1.21848	-	-0.969182	Post7	MGI/GeneChip	-	YES	-
RNF10	ENSG00000022840	TC12000947.hg.1	-1.06507	-	-0.920839	Post7	MGI/GeneChip	-	YES	-
RPIA	ENSG00000153574	TC02000546.hg.1	-1.37366	-	-1.07674	Post7	MGI/GeneChip	-	YES	-
SLC14A1	ENSG00000141469	TC18000164.hg.1	-1.48951	-	-0.954927	Post7	MGI/GeneChip	-	YES	-
TENT5C	ENSG00000183508	TC01001030.hg.1	-1.84937	-	-1.27249	Post7	MGI/GeneChip	-	YES	-
TSPAN5	ENSG00000168785	TC04001402.hg.1	-1.02478	-	-0.764288	Post7	MGI/GeneChip	-	YES	-
