# Supplementary material for: Cross-platform transcriptomic profiling of the response to recombinant human erythropoietin
Source: Sci Rep. 2021 Nov 4;11:21705. doi: 10.1038/s41598-021-00608-9 (PMC8568984; doi:10.1038/s41598-021-00608-9)
Supplement: Supplementary file 1 — Supplementary Information 1. [file 41598_2021_608_MOESM1_ESM.zip › Supplementary Data 1-16/Supplementary Data 10.xlsx]

## Sheet: Reactome pathways and entities
GSEA leading edge gene	GSEA pathway enriched in EPO4 (MGI)	GSEA pathway enriched in EPO4 (GeneChip)	GSEA pathway enriched in EPO5 and Post7 (BeadChip)	Reactome datasets	Reactome pathway (or pathways represnted by interactors with an IntAct score >=0.556)	Reactome entities	Reactome pathway evidence PADOG FDR (datasets)	Interactors (IntAct score > 0.9)	Cellular component
ALAS2	porphyrin-containing compound metabolic process::transition metal ion homeostasis/iron ion homeostasis	tetrapyrrole metabolic process/heme metabolic process/porphyrin-containing compound metabolic process:::iron ion homeostasis	hemoglobin metabolic process (EPO5)	MGI RNA-seq	Metabolism of porphyrins	ALAS2, FECH, BLVRB (EPO4/Post7); ALAD, HMBS, CPO, CPOX , COX15, ABCG2 (EPO4); ABCC2 (Post7)	0.00001 (EPO4); 0.0001 (Post7)		Mitochondiral matrix
BCL2L1	regulation of cell division::regulation of mitochondrion organization::male sex differentiation	negative regulation of signal transduction in absence of ligand::cellular response to amino acid stimulus	NA	MGI RNA-seq	RAS processing	BCL2L1 (EPO4/Post7); ABHD17B, LYPLA1, CALM1, PKCZ (EPO4)	0.029 (EPO4)	BAD, BAK1, and BIK interact with BCL2L1	Mitochondrial outer membrane
CA1	bicarbonate transport	NA	NA	MGI RNA-seq	Erythrocytes take up oxygen and release carbon dioxide. Erythrocytes take up carbon dioxide and release oxygen	SLC4A1, HBB, CA1, AQP1, RHAG (EPO4/Post7); HBA1 (EPO4). RHAG, AQP1, SLC4A1, CA1, HBB, CYB5R1 (EPO4/Post7); HBA1 (EPO4).	0.00001 (EPO4); 0.0001 (Post7). 0.003 (EPO4); 0.001 (Post7)		Cytosol
CTSE	antigen processing and presentation of peptide or polysaccharide antigen via MHC class II	NA	NA	MGI RNA-seq	MHC class II antigen presentation	RILP, KLC3, CTSE, CTSK, CTSO, ARF1, AP1G1, AP2A1, AP2M1 (EPO4/POST7); DCTN4, DYNC1H1, SPTBN2, CENPE, DCTN4, KIF11, KIF15, KIF18A, KIF23, KIF3A, RACGAP1, CTSB, SEC24B, AP2B1, AP2S1 (EPO4); KIF3C, CTSL1, CTSL2 (Post7)	0.033 (EPO4)		Lysosomal lumen
EPB42	transition metal ion homeostasis/iron ion homeostasis::erythrocyte development/erythroctye homeostasis	iron ion homeostasis::erythrocyte development	erythrocyte development (Post7)::hemoglobin metabolic process (EPO5)	MGI RNA-seq	No entry found
FAM210B	erythrocyte development/erythroctye homeostasis	erythrocyte development	erythrocyte development (Post7)	MGI RNA-seq	Interacting with apoTF (0.556) which is involved in transferrin endocytosis and recyling	ATP6V0C, TFRC (EPO4, POST7); ATP6V0A1, ATP6V0E2, ATP6V1D, TFR2 (EPO4); TCIRG1 (POST7)	0.028 (EPO4)		Extracellular region (apoTF)
FBXO7	protein polyubiquitination:::negative regulation of response to oxidative stress::regulation of mitochondrion organization	NA	NA	MGI RNA-seq	Neddylation	PSMF1, ANKRD9, CUL1, FBXL4, FBXO7, FBXO9, FEM1A, GAN, UBA52, UBB, CUL4A, WDTC1 (EPO4/Post7); PSMD9, PSME4, ELOB, SOCS2, TULP4, UBE2F, NEDD8, DCUN1D1, DCUN1D4, BTRC, FBXO11, FBXO21, FBXO30, FBXO31, FBXW8, RBX1, SKP1, KBTBD6, KLHL11, KLHL20, COPS2, COPS3, COPS6, COPS8, CAND1, DCAF10, DCAF11, DCAF6, DCAF8, DDB1, DTL, UBE2M (EPO4); PSMA2, PSMA3, PSMA4, PSMA5, PSMA6, PSMC2, PSMD14, PSMD5, PSMD7, SHFM1…	0.00001 (EPO4)	NEDD8 interacts with UBE2M; CUL1 interacts with CAND1	Cytosol
GATA1	erythrocyte development/erythroctye homeostasis:::male sex differentiation	NA	erythrocyte development (Post7)	MGI RNA-seq	Transcriptional regulation by RUNX1	PSMF1, H2AFJ, GATA1, TAL1 (EPO4/Post7); PSMD9, PSME4, CBFB, EP300, HIST3H2BB, LGALS3, ACTL6B, SMARCA4, SOCS4, CTSK, PCGF5, RING1, SCMH1-2 (EPO4); PSMA2, PSMA3, PSMA4, PSMA5, PSMA6, PSMC2, PSMD14, PSMD5, PSMD7, SHFM1, ACTL6A (Post7)	0.041 (EPO4)	TP53 and HIF1A interact with EP300	Nucleoplasm
IGF2	regulation of glucan biosynthetic process/regulation of glucose metabolic process::regulation of generation of precursor metabolites and energy:::regulation of cell division::regulation of gene expression by genetic imprinting	NA	NA	MGI RNA-seq	Signaling by Type 1 insulin-like growth factor 1 receptor (IGF1R)		0.652 (EPO4); 0.781 (Post7)		Extracellular region
NPRL3	TOR signaling/regulation of TOR signaling:::response to starvation	NA	NA	MGI RNA-seq	Amino acid regulate mTORC1		0.165 (EPO4); 0.272 (Post7)		Lysosomal membrane
PCGF5	protein monoubiquitination:::regulation of gene expression by genetic imprinting	NA	NA	MGI RNA-seq	Transcriptional regulation by RUNX1	PSMF1, H2AFJ, GATA1, TAL1 (EPO4/Post7); PSMD9, PSME4, CBFB, EP300, HIST3H2BB, LGALS3, ACTL6B, SMARCA4, SOCS4, CTSK, PCGF5, RING1, SCMH1-2 (EPO4); PSMA2, PSMA3, PSMA4, PSMA5, PSMA6, PSMC2, PSMD14, PSMD5, PSMD7, SHFM1, ACTL6A (Post7)	0.041 (EPO4)	TP53 and HIF1A interact with EP300	Nucleoplasm
PPM1A	lipoprotein biosynthetic process::regulation of intracellular protein transport	NA	NA	MGI RNA-seq	Transcriptional activity of SMAD2/SMAD3:SMAD4 heterotrimer. Energy dependent regulation of mTOR by LKB1-AMPK	SMAD3, UBA52, UBB, PPM1A, NEDD4L, E2F4, TFDP1 (EPO4/Post7); CDK8, PARP1, TGIF2, RBL1, MYC (EPO4); SKI (Post7). STK11, STRADB, PPM1A (EPO4/Post7).	0.006 (EPO4); 0.042 (Post7). 0.048 (EPO4)	MAX interacts with MYC. STRADA and CAB39 interact with STK11	Nucleoplasm. Cytosol
RHAG	erythrocyte development/erythroctye homeostasis::transition metal ion homeostasis/iron ion homeostasis:::bicarbonate transport	NA	NA	MGI RNA-seq	See cell G4. AND Rhesus glycoproteins mediate ammonium transport		See evidence in cell H4. AND 0.049 (EPO4)		Plasma membrane
SFRP2	regulation of cell division::male sex differentiation	NA	NA	MGI RNA-seq	Negative regulation of TCF-dependent signaling by WNT ligand antagonists		0.76 (EPO4); 0.26 (Post7)		Extracellular region
SGIP1	clathrin coat assembly	NA	NA	MGI RNA-seq	Cargo recognition for clathrin-mediated endocytosis	TFRC, AP2A1, AP2M1, EPN1, SH3GL1, UBA52, UBB (EPO4/Post7); CD3G, IL7R, AP2B1, AP2S1, CD3G, COPS2, COPS3, COPS6, COPS8, STAM, UBQLN1, PICALM, FCHO2, ITSN1, NECAP2 (EPO4); M6PR, COPS4, NEDD8-STON2, EPS15L1, HGS, FCHO1 (Post7)	0.012 (EPO4); 0.045 (Post7)		Cytosol
SLC25A37	transition metal ion homeostasis/iron ion homeostasis	iron ion homeostasis	NA	MGI RNA-seq	Mitochondrial iron-sulfur cluster biogenesis	SLC25A37, ISCU-1, GLRX5, ISCA1 (EPO4/Post7)	0.007 (EPO4), 0.00001 (Post7)		Mitochondrial inner membrane
SLC25A39	porphyrin-containing compound metabolic process	tetrapyrrole metabolic process/heme metabolic process/porphyrin-containing compound metabolic process	NA	MGI RNA-seq	No entry found
SMOX	amine biosynthetic process	NA	NA	MGI RNA-seq	Isoform of SMOX (i.e. SMOX-3) involved in interconversion of polyamines		0.283 (EPO4); 0.13(Post7)		Peroxisomal matrix
SPTA1	porphyrin-containing compound metabolic process:::positive regulation of protein binding::protein depolymerization	NA	NA	MGI RNA-seq	RAF/MAP kinase cascade; NCAM signaling for neurite out-growth; COPI-mediated anterograde transport; L1CAM interactions		>=0.162 (EPO4); >=0.159 (Post7)		Cytosol
SPTB	Protein depolymerization	NA	NA	MGI RNA-seq	RAF/MAP kinase cascade; NCAM signaling for neurite out-growth; COPI-mediated anterograde transport; L1CAM interactions		>=0.162 (EPO4); >=0.159 (Post7)		Cytosol
TAL1	erythrocyte development/erythroctye homeostasis:::regulation of cell division	NA	NA	MGI RNA-seq	Transcriptional regulation by RUNX1	PSMF1, H2AFJ, GATA1, TAL1 (EPO4/Post7); PSMD9, PSME4, CBFB, EP300, HIST3H2BB, LGALS3, ACTL6B, SMARCA4, SOCS4, CTSK, PCGF5, RING1, SCMH1-2 (EPO4); PSMA2, PSMA3, PSMA4, PSMA5, PSMA6, PSMC2, PSMD14, PSMD5, PSMD7, SHFM1, ACTL6A (Post7)	0.041 (EPO4)	TP53 and HIF1A interact with EP300	Nucleoplasm
TMOD1	Protein depolymerization	lens fiber cell development:::actomyosin structure organization::actin filament depolymerization	adult locomotory behavior (Post7)	MGI RNA-seq	Striated muscle contraction	TPM1 (EPO4/Post7); TCAP, TMOD1 (Post7)	0.026 (POST7)		Cytosol
TPH2	amine biosynthetic process	NA	NA	MGI RNA-seq	Metabolism of amine-derived hormones		0.89 (EPO4); 0.523 (Post7)		Cytosol
TRIM58	erythrocyte development/erythroctye homeostasis::protein polyubiquitination:::protein autoubiquitination	NA	erythrocyte development (Post7)	MGI RNA-seq	No entry found
UBA52	protein polyubiquitination::nucleotide excision repair, DNA damage recognition:::viron assembly::multi organism localization::protein modification by small protein removal	NA	NA	MGI RNA-seq	Neddylation; Transcriptional activity of SMAD2/SMAD3; Cargo recognition for clathrin-mediated endocytosis; Oxidative stress induced senescence; Amyloid fiber formation		See evidence in cell H8, H13, H16, H41, H44		Cytosol. Nucleoplasm. Extracellular region
UBXN6	endosome to lysosome transport	NA	NA	MGI RNA-seq	Interacting with VCP (0.822) which is involved in protein mythelation		0.317 (EPO4); 0.101 (Post7)		Cytosol (VCP)
YBX3	male sex differentiation	cellular hyperosmotic response	negative regulation of necrotic cell death (Post7)	MGI RNA-seq	Interacting with YBX1 (0.623) which is involved in noncanonical activation of NOTCH3		0.474 (EPO4); 0.525 (Post7)		Extracellular region (YBX1)
HBQ1	hydrogen peroxide metabolic process	NA	gas transport::hydrogen peroxide metabolic process (Post7)	MGI RNA-seq	Interacting with HBD (0.718) which is involved in factors involved in megakaryocyte development and platelet production		0.585 (EPO4); 0.119 (Post7)		Nucleoplasm (HBD)
SLC4A1	erythrocyte development/erythroctye homeostasis:::bicarbonate transport	Bicarbonate transport:::erythrocyte development::plasma membrane phospholipid scrambling	plasma membrane phospholipid scrambling::erythrocyte development (Post7)	MGI RNA-seq	Erythrocytes take up oxygen and release carbon dioxide. Erythrocytes take up carbon dioxide and release oxygen	SLC4A1, HBB, CA1, AQP1, RHAG (EPO4/Post7); HBA1 (EPO4). RHAG, AQP1, SLC4A1, CA1, HBB, CYB5R1 (EPO4/Post7); HBA1 (EPO4).	0.00001 (EPO4); 0.0001 (Post7). 0.003 (EPO4); 0.001 (Post7)		Plasma membrane
SLC6A8	NA	gamma-aminobutyric acid transport::amino acid transport::drug transmembrane transport:::modified amino acid transport	drug transmembrane transport (EPO5)	BeadChip	Creatine metabolism	SLC6A8 (EPO3/4/5/Post7/8); SLC6A7 (EPO4); GATM (Post7)	0.019 (Post7); 0.014 (Post8)		Plasma membrane
STRADB	NA	negative regulation of signal transduction in absence of ligand	NA	HTA2.0	Energy dependent regulation of mTOR by LKB1-AMPK		0.277 (EPO4); 0.54 (Post7)		Cytosol
AHSP	NA	NA	hemoglobin metabolic process (EPO5)	BeadChip	Interacting with FKBP1A (0.556) which is involved in potential therapeutics for SARS	AP2M1, TUBB (EPO4/5/Post7); AP2A1, AP2S1, BRD4, S1PR1, FURIN, NR3C1 (EPO4/5); AP2B1 (EPO4); JAK1 (EPO5)	0.024 (EPO3); 0.042 (EPO4); 0.003 (EPO5)		Cytosol (FKBP1A)
DMTN	erythrocyte development/erythroctye homeostasis:::protein depolymerization::regulation of intracellular protein transport	NA	erythrocyte development (Post7)	BeadChip	Miscellaneous transport and binding events	DMTN (EPO4/5/Post7/8); NIPAL1, LRRC8B (EPO4); ANKH, ADD1, MMGT1, MRS2, NIPA2, NIPAL3, LRRC8C (EPO4/5)	0.04 (EPO5)		Cytosol
FKBP8	NA	NA	cell fate specificiation (Post7)	BeadChip	Ub-specific processing proteases	FKBP8, IDE (EPO4/5, Post7); VDAC3 (EPO4); USP30 (Post7)	0.014 (EPO5)		Mitochondrial outer membrane
GUK1	NA	NA	GDP metabolic process (Post7)	BeadChip	Interconversion of nucleotide di- and triphosphates	GUK1 (EPO4/5/Post7/8); DTYMK, RRM1, DCTD, DUT-2, NEM4 (EPO4/5); AK2, NME1, GSR-2 (EPO4); RRM2, DCTPP1 (Post7)	0.023 (POST7); 0.022 (Post8)		Cytosol
HBD	NA	NA	gas transport::hydrogen peroxide metabolic process (Post7)	BeadChip	Factors involved in megakaryocyte development and platelet production		0.952 (EPO4); 0.937 (EPO5); 0.553 (Post6); 0.259 (Post7); 0.266 (Post8)		Cytosol
HBG1	NA	NA	hydrogen peroxide metabolic process::gas transport (Post7)	BeadChip	Factors involved in megakaryocyte development and platelet production		0.952 (EPO4); 0.937 (EPO5); 0.553 (Post6); 0.259 (Post7); 0.266 (Post8)		Nucleoplasm
HBG2	NA	NA	gas transport::hydrogen peroxide metabolic process (Post7)	BeadChip	Factors involved in megakaryocyte development and platelet production		0.952 (EPO4); 0.937 (EPO5); 0.553 (Post6); 0.259 (Post7); 0.266 (Post8)		Nucleoplasm
HBM	hydrogen peroxide metabolic process	NA	gas transport::hydrogen peroxide metabolic process (Post7)	BeadChip	Interacting with HBB (0.556) which is invovled in factors involved in megakaryocyte development and platelet production		0.952 (EPO4); 0.937 (EPO5); 0.553 (Post6); 0.259 (Post7); 0.266 (Post8)		Nucleoplasm (HBB)
HBZ	NA	NA	gas transport::erythrocyte development::hydrogen peroxide metabolic process (Post7)	BeadChip	Interacting with JUN (0.558) which is involved in oxidative stress induced senescence	UBA52, UBB, TNRC6C (EPO4/5/POST7/8); MAP4K4, MAP2K3, E2F1, E2F2, CDK4 (EPO4/5/Post7); TNIK, JUN, MAPKAPK2, H2AFJ, PHC3, RING1, RBBP4, TFDP1, CDK6, EIF2C3, TNRC6A (EPO4/5); MAP2K6 (EPO4/POST7); UBC (POST7/8); MAP2K7, MAPK10, MAPK8, MAPK9 , MAPK11, MAPKAPK5, H2AFV, H2AFZ, BMI1, CBX8, PHC1, RPS27A, RBBP7, SUZ12, TFDP2 (EPO4), CBX4, EZH2 (EPO5), HIST1H2AC (POST7)	0.002 (EPO4); 0.001 (EPO5); 0.008 (Post7); 0.002 (Post8)	EZH2 interacts with SUZ12; FOS and ATF2 interact with JUN	Nucleoplasm (JUN)
MPP1	NA	NA	GDP metabolic process (Post7)	BeadChip	Interacting with AP2M1 (0.558) which is involved in Nef mediated downregulation of CD28 cell surface expression	CD28 (EPO4/5), AP2M1 (EPO4/5, Post7)	0.004 (EPO4); 0.003 (EPO5;, 0.016 (Post7)	PIK3R1 interacts with CD28	Plasma membrane (AM2M1)
OR2W3	NA	NA	sensory perception of smell/sensory perception of chemical stimulus/detection of stimulus involved in sensory perception (Post7)	BeadChip	Olfactory signaling pathway		1 (EPO4); 1 (EPO5); 0.271 (POST6); 0.908 (Post7); 0.714 (Post8)		Plasma membrane
SNCA	regulation of generation of precursor metabolites and energy:::hydrogen peroxide metabolic process::response to copper ion	amino acid transport::regulation of cofactor metabolic process:::antibiotic metabolic process::synaptic vesicle priming::regulation of long term neuronal synaptic plasticity::Inositol phosphate metabolic process::negative regulation of transporter activity	regulation of neuronal synaptic plasticity (Post7)::regulation of dopamine secrection Post8)::regulation of presynapse organization (Post8):::hydrogen peroxide metabolic process (Post7)::adult locomotory behavior (Post7)	BeadChip	Amyloid fiber formation	SIAH2 (EPO3/4/5/POST7); UBA52, SNCA, TSPAN5 (EPO4/5/POST7/8); GGA2, GGA3, PSENEN, FURIN, NPPA (EPO4/5); UBB, UBC (POST7/8); RPS27A (EPO3); TTR, APCS, H2AFZ, RPS27A (EPO4); USP9X, HIST1H2AC (POST7)	0.022 (EPO3); 0.013 (Post7); 0.014 (Post8)		Cytosol, extracellular region
Note:
For the GSEA pathways, "/ " overlapped pathways among NES>1.9 pathways representing the same biological theme; "::" pathways share the same genes within the collapsed NES pathways; ":::" pathways share the same genes across the collapsed NES pathways.
For the reactome pathways, only entities that were significantly expressed in the ReactomeGSA analysis were reported here.
