# Supplementary material for: Cross-platform transcriptomic profiling of the response to recombinant human erythropoietin
Source: Sci Rep. 2021 Nov 4;11:21705. doi: 10.1038/s41598-021-00608-9 (PMC8568984; doi:10.1038/s41598-021-00608-9)
Supplement: Supplementary file 1 — Supplementary Information 1. [file 41598_2021_608_MOESM1_ESM.zip › Supplementary Data 1-16/Supplementary Data 12.xlsx]

## Sheet: Reactome Pathways MGI
Name	Direction.MGI Base2 vs Base1	FDR.MGI Base2 vs Base1	PValue.MGI Base2 vs Base1	NGenes.MGI Base2 vs Base1	MeanAbsT0.MGI Base2 vs Base1	MeanWeightT0.MGI Base2 vs Base1	av_foldchange.MGI Base2 vs Base1	sig.MGI Base2 vs Base1	Direction.MGI EPO3 vs Base1	FDR.MGI EPO3 vs Base1	PValue.MGI EPO3 vs Base1	NGenes.MGI EPO3 vs Base1	MeanAbsT0.MGI EPO3 vs Base1	MeanWeightT0.MGI EPO3 vs Base1	av_foldchange.MGI EPO3 vs Base1	sig.MGI EPO3 vs Base1	Direction.MGI EPO4 vs Base1	FDR.MGI EPO4 vs Base1	PValue.MGI EPO4 vs Base1	NGenes.MGI EPO4 vs Base1	MeanAbsT0.MGI EPO4 vs Base1	MeanWeightT0.MGI EPO4 vs Base1	av_foldchange.MGI EPO4 vs Base1	sig.MGI EPO4 vs Base1	Direction.MGI Post7 vs Base1	FDR.MGI Post7 vs Base1	PValue.MGI Post7 vs Base1	NGenes.MGI Post7 vs Base1	MeanAbsT0.MGI Post7 vs Base1	MeanWeightT0.MGI Post7 vs Base1	av_foldchange.MGI Post7 vs Base1	sig.MGI Post7 vs Base1
Autodegradation of Cdh1 by Cdh1:APC/C	Up	0.206	0.302	64	0.0814376	-2.51113	0.0498098	FALSE	Up	0.64	0.828	64	-1.85175	-3.50478	0.0269152	FALSE	Up	0.068	0.203	64	1.54096	-1.43706	0.01704	FALSE	Up	1e-05	0.006	64	5.06604	0.48345	0.106154	TRUE
Cyclin A:Cdk2-associated events at S phase entry	Up	0.048	0.118	86	1.55783	-0.87809	0.0559697	FALSE	Up	0.562	0.713	86	-1.26295	-2.89566	0.0410686	FALSE	Up	0.001	0.037	86	3.33872	0.603513	0.0540249	TRUE	Up	1e-05	0.004	86	5.77135	1.55327	0.0899755	TRUE
Asymmetric localization of PCP proteins	Up	0.275	0.357	63	0.022096	-2.30022	0.0773997	FALSE	Up	0.55	0.74	63	-1.35891	-2.88397	0.0428928	FALSE	Up	0.052	0.176	63	1.84388	-1.03643	0.00666907	FALSE	Up	1e-05	0.003	63	4.86665	0.424552	0.0801325	TRUE
Regulation of PTEN stability and activity	Up	0.417	0.423	69	-0.548986	-2.90899	0.0284461	FALSE	Up	0.796	0.878	69	-1.98886	-3.62813	0.0293741	FALSE	Up	0.1	0.205	69	1.45841	-1.42468	0.00716844	FALSE	Up	1e-05	0.001	69	5.30985	0.947983	0.0435572	TRUE
Host Interactions of HIV factors	Up	0.85	0.725	130	-1.84713	-3.61048	0.0223879	FALSE	Up	0.355	0.507	130	-0.937985	-2.41904	0.00708878	FALSE	Up	1e-05	0.003	130	4.58534	1.87313	0.0278709	TRUE	Up	1e-05	1e-05	130	4.94351	1.43955	0.0416802	TRUE
FCERI mediated NF-kB activation	Up	0.18	0.277	85	0.304639	-2.06805	0.032195	FALSE	Up	0.705	0.81	85	-1.67002	-3.3104	0.0115521	FALSE	Up	0.013	0.086	85	2.67894	-0.197071	0.0300561	FALSE	Up	1e-05	0.003	85	5.12486	0.843094	0.0395139	TRUE
HIV Infection	Up	0.966	0.902	226	-2.87297	-3.79422	0.0104811	FALSE	Up	0.544	0.617	226	-1.41835	-2.09427	0.000269907	FALSE	Up	0.002	0.012	226	3.92313	2.29883	0.00748925	TRUE	Up	1e-05	0.002	226	4.18401	1.92752	0.0323538	TRUE
PCP/CE pathway	Up	0.56	0.527	89	-0.540943	-2.24499	0.0747649	FALSE	Up	0.797	0.886	89	-1.98588	-3.01518	0.0253882	FALSE	Up	0.048	0.151	89	2.07815	-0.210414	0.0384298	FALSE	Up	1e-05	0.001	89	4.24699	0.67303	0.0107615	TRUE
Pyruvate metabolism	Up	0.127	0.158	28	0.97207	2.08793	0.0301488	FALSE	Up	0.441	0.411	28	0.0762366	1.08125	0.05281	FALSE	Up	1e-05	0.001	28	4.36145	5.651	0.128388	TRUE	Down	1e-05	0.004	28	4.79106	6.10835	-0.0420869	TRUE
Disorders of transmembrane transporters	Up	0.446	0.487	154	-0.540467	-1.44551	0.0278697	FALSE	Up	0.205	0.415	154	-0.382357	-0.805971	9.84646e-05	FALSE	Up	0.033	0.066	154	1.92785	0.31435	0.0538612	FALSE	Down	1e-05	1e-05	154	4.84108	2.47624	-0.0666331	TRUE
LDL clearance	Up	0.044	0.059	17	1.65514	2.24007	0.0570501	FALSE	Up	0.454	0.42	17	0.00223376	0.498455	0.0266547	FALSE	Up	0.004	0.006	17	3.66306	4.10129	0.178284	TRUE	Down	1e-05	0.014	17	2.81739	3.2692	-0.0942679	TRUE
ALKBH3 mediated reversal of alkylation damage	Up	0.794	0.762	4	-0.886237	-0.533673	0.0549417	FALSE	Up	0.423	0.396	4	-0.101679	0.322848	0.0957049	FALSE	Up	0.033	0.069	4	1.58294	2.15134	0.24539	FALSE	Down	1e-05	0.002	4	3.36505	4.11197	-0.192041	TRUE
AKT phosphorylates targets in the cytosol	Down	0.419	0.399	14	-0.0638727	-0.13233	-0.00370534	FALSE	Up	0.047	0.045	14	1.51108	1.57886	0.0482885	FALSE	Up	0.048	0.1	14	1.8625	2.00869	0.25263	FALSE	Down	1e-05	0.016	14	2.98834	3.04877	-0.274314	TRUE
FOXO-mediated transcription of cell death genes	Down	0.618	0.659	17	-0.625651	-0.071092	-0.0182474	FALSE	Up	0.257	0.264	17	0.468568	0.941958	0.0582372	FALSE	Up	1e-05	0.001	17	3.69702	4.05117	0.330752	TRUE	Down	1e-05	0.002	17	3.52575	3.90721	-0.369556	TRUE
Mitochondrial iron-sulfur cluster biogenesis	Up	0.544	0.531	12	-0.367003	0.342263	0.0757553	FALSE	Up	0.105	0.091	12	1.21382	2.1204	0.111775	FALSE	Up	0.007	0.016	12	3.48762	4.57174	0.297459	TRUE	Down	1e-05	0.001	12	3.92069	5.04986	-0.37517	TRUE
AKT phosphorylates targets in the nucleus	Up	0.613	0.522	10	-0.183774	-0.460725	0.0101378	FALSE	Up	0.079	0.06	10	1.14285	0.932755	0.0577553	FALSE	Up	1e-05	0.01	10	3.27945	3.26063	0.283312	TRUE	Down	1e-05	0.009	10	3.41014	3.18031	-0.383855	TRUE
Pentose phosphate pathway disease	Up	0.635	0.626	2	-0.44426	-0.207287	0.0670744	FALSE	Up	0.073	0.059	2	1.46241	1.8572	0.225752	FALSE	Up	0.001	0.008	2	4.25875	4.84805	0.96538	TRUE	Down	1e-05	0.008	2	4.05522	4.61474	-0.95669	TRUE
Erythrocytes take up oxygen and release carbon dioxide	Up	0.293	0.305	8	0.759525	1.38853	0.189838	FALSE	Up	0.052	0.048	8	3.27481	4.11525	0.393398	FALSE	Up	1e-05	0.003	8	7.92582	9.13803	1.5106	TRUE	Down	1e-05	0.004	8	7.96117	9.11462	-1.42304	TRUE
RPIA deficiency: failed conversion of R5P to RU5P	Up	0.375	0.388	1	0.127707	0.339121	0.157249	FALSE	Up	0.077	0.066	1	1.87879	2.25669	0.366212	FALSE	Up	0.004	0.007	1	3.60911	4.12775	1.39685	TRUE	Down	1e-05	0.001	1	4.31702	4.86891	-1.49762	TRUE
RPIA deficiency: failed conversion of RU5P to R5P	Up	0.375	0.388	1	0.127707	0.339121	0.157249	FALSE	Up	0.077	0.066	1	1.87879	2.25669	0.366212	FALSE	Up	0.004	0.007	1	3.60911	4.12775	1.39685	TRUE	Down	1e-05	0.001	1	4.31702	4.86891	-1.49762	TRUE
Defective SLC4A1 causes hereditary spherocytosis type 4 (HSP4), distal renal tubular acidosis (dRTA) and dRTA with hemolytic anemia (dRTA-HA)	Up	0.245	0.255	1	0.605865	0.845652	0.216057	FALSE	Up	0.001	1e-05	1	4.70528	5.31492	0.872584	TRUE	Up	1e-05	1e-05	1	5.50856	6.16339	2.28242	TRUE	Down	1e-05	1e-05	1	5.76642	6.39716	-2.29498	TRUE
Defective SLC6A19 causes Hartnup disorder (HND)	Up	0.027	0.035	1	3.0185	3.446	0.66305	FALSE	Up	0.021	0.021	1	2.59826	3.02049	0.713796	FALSE	Up	1e-05	1e-05	1	4.88627	5.48663	3.48276	TRUE	Down	1e-05	0.009	1	4.08747	4.5867	-3.22977	TRUE
Defective SLC6A19 causes Hartnup disorder (HND)	Up	0.027	0.035	1	3.0185	3.446	0.66305	FALSE	Up	0.021	0.021	1	2.59826	3.02049	0.713796	FALSE	Up	1e-05	1e-05	1	4.88627	5.48663	3.48276	TRUE	Down	1e-05	0.009	1	4.08747	4.5867	-3.22977	TRUE
Cyclin E associated events during G1/S transition	Up	0.037	0.109	84	1.65804	-0.821594	0.0558073	FALSE	Up	0.595	0.733	84	-1.35591	-3.02795	0.0405044	FALSE	Up	0.004	0.057	84	2.84107	0.0731021	0.0409753	TRUE	Up	0.001	0.006	84	5.50674	1.25193	0.106912	TRUE
Regulation of localization of FOXO transcription factors	Up	0.198	0.215	13	0.791493	0.766982	0.0871208	FALSE	Up	0.098	0.084	13	1.03228	1.01583	0.117071	FALSE	Up	0.008	0.044	13	2.48119	2.55997	0.244975	TRUE	Down	0.001	0.021	13	3.17232	3.04382	-0.140379	TRUE
SLC transporter disorders	Up	0.53	0.545	80	-0.578124	0.0276162	0.0234331	FALSE	Up	0.021	0.02	80	1.61327	2.26549	0.00685469	FALSE	Up	0.033	0.047	80	2.48396	2.7324	0.104435	FALSE	Down	0.001	0.029	80	2.62312	3.13875	-0.146271	TRUE
Transport of small molecules	Up	0.373	0.389	586	0.31643	3.44149	0.0311718	FALSE	Up	0.292	0.376	586	0.38115	3.87189	0.0176895	FALSE	Up	0.117	0.101	586	2.59031	5.26747	0.106031	FALSE	Down	0.001	0.004	586	5.0037	7.32124	-0.154783	TRUE
Constitutive Signaling by AKT1 E17K in Cancer	Down	0.691	0.614	26	-0.57455	-0.641388	-0.00270352	FALSE	Up	0.144	0.121	26	0.691431	0.719841	0.0247828	FALSE	Up	0.022	0.053	26	2.19951	2.34138	0.195156	FALSE	Down	0.001	0.018	26	2.98332	3.14011	-0.254458	TRUE
Retrograde neurotrophin signalling	Up	0.076	0.099	12	1.60959	1.88565	0.10283	FALSE	Up	0.245	0.216	12	0.665871	0.927292	0.0876404	FALSE	Up	0.011	0.026	12	2.90218	2.97144	0.370158	FALSE	Down	0.001	0.018	12	3.28194	3.415	-0.25513	TRUE
Regulation of FOXO transcriptional activity by acetylation	Up	0.641	0.696	11	-0.738463	-0.425663	0.0425925	FALSE	Up	0.1	0.095	11	1.07748	1.2733	0.108445	FALSE	Up	1e-05	0.002	11	4.77376	4.72781	0.455566	TRUE	Down	0.001	0.017	11	3.1132	3.0302	-0.428152	TRUE
Synthesis of dolichyl-phosphate mannose	Up	0.532	0.524	3	-0.206128	0.08842	0.101095	FALSE	Up	0.222	0.189	3	0.584256	0.936267	0.0764439	FALSE	Up	0.008	0.018	3	2.66623	3.14213	0.372865	TRUE	Down	0.001	0.016	3	2.74979	3.21637	-0.45043	TRUE
Defective DPM1 causes DPM1-CDG (CDG-1e)	Up	0.532	0.524	3	-0.206128	0.08842	0.101095	FALSE	Up	0.222	0.189	3	0.584256	0.936267	0.0764439	FALSE	Up	0.008	0.018	3	2.66623	3.14213	0.372865	TRUE	Down	0.001	0.016	3	2.74979	3.21637	-0.45043	TRUE
Defective DPM3 causes DPM3-CDG (CDG-1o)	Up	0.532	0.524	3	-0.206128	0.08842	0.101095	FALSE	Up	0.222	0.189	3	0.584256	0.936267	0.0764439	FALSE	Up	0.008	0.018	3	2.66623	3.14213	0.372865	TRUE	Down	0.001	0.016	3	2.74979	3.21637	-0.45043	TRUE
Defective DPM2 causes DPM2-CDG (CDG-1u)	Up	0.532	0.524	3	-0.206128	0.08842	0.101095	FALSE	Up	0.222	0.189	3	0.584256	0.936267	0.0764439	FALSE	Up	0.008	0.018	3	2.66623	3.14213	0.372865	TRUE	Down	0.001	0.016	3	2.74979	3.21637	-0.45043	TRUE
The NLRP1 inflammasome	Down	0.205	0.228	3	0.579145	0.932944	-0.0638968	FALSE	Up	0.188	0.162	3	0.699005	1.03897	0.159157	FALSE	Up	0.005	0.019	3	2.89691	3.34662	0.463679	TRUE	Down	0.001	0.008	3	3.17081	3.66283	-0.714529	TRUE
Erythrocytes take up carbon dioxide and release oxygen	Up	0.262	0.28	12	0.824652	1.60752	0.148863	FALSE	Up	0.08	0.071	12	2.47776	3.38976	0.28356	FALSE	Up	0.003	0.005	12	6.51004	7.72695	1.01422	TRUE	Down	0.001	0.014	12	5.76683	6.87216	-0.96548	TRUE
O2/CO2 exchange in erythrocytes	Up	0.262	0.28	12	0.824652	1.60752	0.148863	FALSE	Up	0.08	0.071	12	2.47776	3.38976	0.28356	FALSE	Up	0.003	0.005	12	6.51004	7.72695	1.01422	TRUE	Down	0.001	0.014	12	5.76683	6.87216	-0.96548	TRUE
Synthesis and processing of ENV and VPU	Up	0.308	0.323	1	0.394338	0.407634	0.171347	FALSE	Up	0.24	0.228	1	0.543659	0.559063	0.209109	FALSE	Up	0.002	0.011	1	3.46819	3.36085	1.32073	TRUE	Down	0.001	0.007	1	3.8997	3.74295	-1.22042	TRUE
CDK-mediated phosphorylation and removal of Cdc6	Up	0.054	0.142	72	1.41008	-1.30752	0.0671749	FALSE	Up	0.372	0.623	72	-1.04358	-2.86299	0.0377713	FALSE	Up	0.095	0.22	72	1.35067	-1.60822	0.0373001	FALSE	Up	0.002	0.005	72	5.47861	0.876117	0.159644	TRUE
Regulation of ornithine decarboxylase (ODC)	Up	0.534	0.481	50	-0.686026	-3.29595	0.0496927	FALSE	Up	0.726	0.902	50	-2.13785	-3.63454	0.0368165	FALSE	Down	0.026	0.198	50	1.82366	-0.859079	-0.000673229	FALSE	Up	0.002	0.025	50	5.12497	0.731843	0.120205	TRUE
Pyruvate metabolism and Citric Acid (TCA) cycle	Up	0.142	0.147	51	0.840199	2.3625	0.0306947	FALSE	Up	0.686	0.665	51	-0.87835	0.452218	0.0220224	FALSE	Up	0.007	0.009	51	3.36498	4.95778	0.0333909	TRUE	Up	0.002	0.006	51	4.19337	5.8694	0.0224759	TRUE
Mitophagy	Up	0.675	0.657	29	-0.824481	-0.536344	0.0176374	FALSE	Up	0.641	0.538	29	-0.380136	-0.313226	0.031771	FALSE	Up	0.007	0.012	29	2.75299	2.78434	0.106157	TRUE	Down	0.002	0.006	29	3.70482	3.66169	-0.0666866	TRUE
Recycling pathway of L1	Up	0.029	0.057	40	1.78503	1.48919	0.025887	FALSE	Up	0.136	0.141	39	0.969744	0.75235	0.0233541	FALSE	Up	0.258	0.399	40	0.577175	0.468196	0.131079	FALSE	Down	0.002	0.027	40	2.54211	2.27938	-0.156044	TRUE
Nef mediated downregulation of CD28 cell surface expression	Up	0.5	0.468	2	-0.127905	-0.104061	0.0660939	FALSE	Up	0.255	0.21	2	0.573285	0.633222	0.117772	FALSE	Up	0.001	0.005	2	4.23149	4.18312	0.370382	TRUE	Down	0.002	0.018	2	3.37377	3.31802	-0.174821	TRUE
Assembly Of The HIV Virion	Up	0.734	0.713	15	-0.698698	-0.762573	0.0481512	FALSE	Up	0.322	0.216	15	0.458059	0.163001	0.023948	FALSE	Up	0.008	0.013	15	3.75857	2.99917	0.28437	TRUE	Down	0.002	0.01	15	3.59774	2.68731	-0.194929	TRUE
TBC/RABGAPs	Down	0.13	0.146	43	1.05884	2.40641	-0.0202446	FALSE	Up	0.067	0.054	43	1.52866	2.91818	0.0179311	FALSE	Up	0.057	0.075	43	1.86356	3.1871	0.17419	FALSE	Down	0.002	0.016	43	3.09256	4.52371	-0.209976	TRUE
Maturation of protein 3a	Down	0.726	0.691	9	-0.75147	-0.346479	-0.0185545	FALSE	Up	0.579	0.557	9	-0.30922	0.114127	0.0156362	FALSE	Up	0.058	0.116	9	1.82504	2.38124	0.299583	FALSE	Down	0.002	0.017	9	3.22269	3.82451	-0.364106	TRUE
NGF processing	Up	0.443	0.443	3	0.0301518	0.247222	0.0609147	FALSE	Up	0.14	0.133	3	1.10721	1.40735	0.119769	FALSE	Up	0.104	0.133	3	1.81497	1.93721	0.46587	FALSE	Down	0.002	0.021	3	2.96762	3.13318	-0.723343	TRUE
Expression and Processing of Neurotrophins	Up	0.443	0.443	3	0.0301518	0.247222	0.0609147	FALSE	Up	0.14	0.133	3	1.10721	1.40735	0.119769	FALSE	Up	0.104	0.133	3	1.81497	1.93721	0.46587	FALSE	Down	0.002	0.021	3	2.96762	3.13318	-0.723343	TRUE
Defective RHAG causes regulator type Rh-null hemolytic anemia (RHN)	Up	0.449	0.449	1	-0.0704871	0.116676	0.14249	FALSE	Up	0.164	0.148	1	1.04967	1.33416	0.303283	FALSE	Up	0.003	0.01	1	3.62215	4.11186	1.43359	TRUE	Down	0.002	0.023	1	3.41734	3.86407	-1.09398	TRUE
SCF-beta-TrCP mediated degradation of Emi1	Up	0.254	0.349	54	-0.0676712	-3.10894	0.0613333	FALSE	Up	0.699	0.795	54	-1.73709	-4.02729	0.0403641	FALSE	Up	0.016	0.108	54	2.8115	-1.06515	0.0338009	FALSE	Up	0.003	0.009	54	6.11574	0.635567	0.119608	TRUE
PINK1-PRKN Mediated Mitophagy	Up	0.669	0.658	22	-0.818979	-0.467883	0.021738	FALSE	Up	0.466	0.365	22	0.0713289	0.19157	0.0323044	FALSE	Up	0.008	0.011	22	3.45784	3.34604	0.148966	TRUE	Down	0.003	0.003	22	4.1279	3.98996	-0.0914774	TRUE
Inhibition of replication initiation of damaged DNA by RB1/E2F1	Up	0.458	0.522	14	-0.140233	-0.256652	0.0480102	FALSE	Up	0.036	0.038	14	1.57493	1.27343	0.0873632	FALSE	Up	1e-05	0.008	14	3.26406	2.88404	0.350734	TRUE	Down	0.003	0.02	14	3.26148	2.81967	-0.12269	TRUE
Inhibition of TSC complex formation by PKB	Down	0.011	0.017	3	2.19321	2.12706	-0.0981937	FALSE	Down	0.222	0.189	3	0.498281	0.442222	-0.0347276	FALSE	Up	0.274	0.245	3	0.755457	0.455821	0.172421	FALSE	Down	0.003	0.015	3	3.12983	2.93472	-0.352762	TRUE
Na+/Cl- dependent neurotransmitter transporters	Up	0.23	0.262	13	0.638719	1.40275	0.0935844	FALSE	Up	0.046	0.04	13	1.88608	2.7548	0.141045	FALSE	Up	0.176	0.256	13	1.07244	1.81428	0.486036	FALSE	Down	0.003	0.009	13	3.47727	4.43506	-0.49823	TRUE
NIK-->noncanonical NF-kB signaling	Up	0.499	0.465	58	-0.6843	-3.56758	0.0444798	FALSE	Up	0.692	0.798	58	-1.78267	-3.87758	0.0250625	FALSE	Up	0.029	0.146	58	2.1295	-1.51875	0.0155138	FALSE	Up	0.004	0.01	58	5.09212	-0.0962777	0.10217	TRUE
Degradation of beta-catenin by the destruction complex	Up	0.858	0.759	84	-1.58854	-3.85684	0.0232138	FALSE	Up	0.713	0.821	84	-1.57744	-3.3712	0.0123283	FALSE	Up	0.001	0.032	84	3.23403	0.111301	0.0165189	TRUE	Up	0.004	0.009	84	4.79541	0.383218	0.031515	TRUE
RAF activation	Up	0.841	0.83	33	-1.08167	-1.52019	0.013111	FALSE	Up	0.651	0.694	33	-0.864893	-1.22261	0.0252727	FALSE	Up	0.004	0.064	33	1.92487	1.46655	0.0767188	TRUE	Down	0.004	0.043	33	2.36626	1.63677	-0.0335532	TRUE
Maturation of protein E	Up	0.499	0.546	4	-0.320647	-1.13318	0.00780418	FALSE	Up	0.083	0.083	4	1.09962	-0.297814	0.109267	FALSE	Up	0.001	0.011	4	3.1628	0.905841	0.517676	TRUE	Down	0.004	0.016	4	3.495	1.02731	-0.326962	TRUE
Dectin-1 mediated noncanonical NF-kB signaling	Up	0.4	0.42	60	-0.447036	-3.28187	0.0495194	FALSE	Up	0.752	0.83	60	-1.8402	-3.88936	0.026869	FALSE	Up	0.052	0.168	60	1.87111	-1.70705	0.0151529	FALSE	Up	0.005	0.009	60	4.99017	-0.145565	0.0933605	TRUE
ABC-family proteins mediated transport	Up	0.156	0.282	94	0.349888	-0.899516	0.0204977	FALSE	Up	0.656	0.812	94	-1.53907	-2.20706	0.00680801	FALSE	Up	0.347	0.351	94	0.611967	-1.2477	0.0184849	FALSE	Down	0.005	0.009	94	4.89656	1.88873	-0.00835901	TRUE
Transcription of E2F targets under negative control by p107 (RBL1) and p130 (RBL2) in complex with HDAC1	Up	0.185	0.173	17	1.21599	1.17579	0.0996236	FALSE	Up	0.246	0.193	17	0.802781	0.774828	0.104301	FALSE	Up	0.005	0.009	17	4.43438	4.66808	0.380093	TRUE	Down	0.005	0.021	17	3.31492	3.16565	-0.0174704	TRUE
PIP3 activates AKT signaling	Up	0.998	0.993	246	-3.04597	-3.51562	0.0187567	FALSE	Up	0.628	0.775	246	-1.25169	-1.41248	0.0261634	FALSE	Up	0.036	0.097	246	1.63383	0.724436	0.0386958	FALSE	Down	0.005	0.016	246	2.7073	1.10726	-0.0767497	TRUE
Autophagy	Up	0.577	0.558	141	-0.690972	0.36913	0.0165269	FALSE	Up	0.72	0.65	140	-0.897238	0.010661	0.0260429	FALSE	Up	1e-05	0.004	141	4.15573	5.20807	0.13965	TRUE	Down	0.005	0.017	141	2.90944	3.80017	-0.102837	TRUE
SARS-CoV Infections	Up	0.846	0.825	85	-1.39832	-0.453902	0.00535515	FALSE	Up	0.622	0.577	85	-0.579306	0.236903	0.00557881	FALSE	Up	0.004	0.007	85	3.1499	3.66038	0.131402	TRUE	Down	0.005	0.011	85	3.28806	3.81482	-0.111764	TRUE
Nef-mediates down modulation of cell surface receptors by recruiting them to clathrin adapters	Up	0.6	0.577	21	-0.33718	0.148773	0.0227998	FALSE	Up	0.332	0.272	21	0.22365	0.663511	4.97962e-05	FALSE	Up	0.002	0.006	21	4.09692	4.43915	0.177736	TRUE	Down	0.005	0.033	21	2.82965	3.2428	-0.115634	TRUE
Metabolism of porphyrins	Up	0.192	0.215	24	0.798599	1.8747	0.0878887	FALSE	Up	0.06	0.052	24	1.98067	3.16571	0.085237	FALSE	Up	0.008	0.02	24	4.81628	6.22613	0.408177	TRUE	Down	0.005	0.034	24	2.97863	4.2458	-0.273841	TRUE
Cross-presentation of soluble exogenous antigens (endosomes)	Up	0.557	0.492	49	-0.731982	-3.41968	0.0608739	FALSE	Up	0.957	0.976	49	-2.81112	-4.43654	0.0358842	FALSE	Down	0.132	0.262	49	1.04892	-1.81202	-0.0135908	FALSE	Up	0.006	0.034	49	4.70668	0.157339	0.140616	TRUE
APC/C:Cdc20 mediated degradation of Securin	Up	0.186	0.29	67	0.195453	-2.40907	0.055065	FALSE	Up	0.65	0.818	67	-1.77949	-3.53722	0.0335279	FALSE	Up	0.162	0.245	67	1.09346	-1.96078	0.013231	FALSE	Up	0.006	0.014	67	4.74728	0.147278	0.127465	TRUE
Hh mutants that don't undergo autocatalytic processing are degraded by ERAD	Up	0.57	0.502	54	-0.884	-3.66121	0.040903	FALSE	Up	0.98	0.971	54	-2.65551	-4.59717	0.0262933	FALSE	Down	0.147	0.241	54	1.13392	-2.25682	-0.0141939	FALSE	Up	0.006	0.014	54	4.99577	-0.0472348	0.126401	TRUE
Oxygen-dependent proline hydroxylation of Hypoxia-inducible Factor Alpha	Up	0.483	0.473	65	-0.661659	-3.02	0.0235567	FALSE	Up	0.936	0.962	65	-2.39494	-4.02865	0.0208506	FALSE	Up	0.114	0.219	65	1.32532	-1.6745	0.017173	FALSE	Up	0.006	0.015	65	4.80354	0.391972	0.0592317	TRUE
ABC transporter disorders	Up	0.31	0.381	74	-0.17857	-2.114	0.0326659	FALSE	Down	0.884	0.937	74	-2.22898	-3.51823	-0.00720556	FALSE	Down	0.533	0.412	74	0.198407	-2.38753	-0.00081332	FALSE	Up	0.006	0.013	74	4.25632	0.308692	0.0194621	TRUE
Nef Mediated CD8 Down-regulation	Up	0.122	0.141	7	1.29018	1.42757	0.0539822	FALSE	Up	0.108	0.102	7	1.35874	1.51555	0.0512533	FALSE	Up	0.001	0.004	7	4.91553	4.86616	0.466105	TRUE	Down	0.006	0.033	7	2.94097	2.92285	-0.258543	TRUE
Regulation of APC/C activators between G1/S and early anaphase	Up	0.066	0.163	79	1.27451	-1.42663	0.0679186	FALSE	Up	0.479	0.62	79	-1.04075	-2.9701	0.0424935	FALSE	Up	0.019	0.117	79	2.44553	-0.647107	0.0477281	FALSE	Up	0.007	0.011	79	5.28898	0.690084	0.143907	TRUE
Vif-mediated degradation of APOBEC3G	Up	0.601	0.522	53	-0.922221	-3.80122	0.0467205	FALSE	Up	0.806	0.878	53	-2.08347	-4.14521	0.0303114	FALSE	Up	0.065	0.193	53	1.92437	-1.57844	8.8915e-05	FALSE	Up	0.007	0.017	53	5.07922	-0.0691635	0.133785	TRUE
Vpu mediated degradation of CD4	Up	0.464	0.48	51	-0.752243	-3.73434	0.0484596	FALSE	Up	0.745	0.807	51	-1.8181	-4.13782	0.0346467	FALSE	Up	0.033	0.16	51	2.24727	-1.58317	0.0106464	FALSE	Up	0.007	0.016	51	5.35469	-0.131249	0.1216	TRUE
Hh mutants abrogate ligand secretion	Up	0.736	0.571	57	-1.08016	-3.72637	0.0349749	FALSE	Up	0.995	0.992	57	-2.8826	-4.72513	0.0280036	FALSE	Down	0.185	0.26	57	0.946788	-2.30223	-0.0206039	FALSE	Up	0.007	0.015	57	4.78669	-0.0629177	0.0900755	TRUE
Nef Mediated CD4 Down-regulation	Up	0.263	0.283	10	0.46235	0.619029	0.0474743	FALSE	Up	0.035	0.033	10	1.83718	1.98612	0.0419458	FALSE	Up	1e-05	1e-05	10	5.42771	5.36666	0.384029	TRUE	Down	0.007	0.025	10	3.16424	3.16	-0.223218	TRUE
Defective SLC16A1 causes symptomatic deficiency in lactate transport (SDLT)	Up	0.012	0.02	2	2.40704	2.79903	0.161532	FALSE	Up	1e-05	1e-05	2	4.24394	4.78626	0.368001	TRUE	Up	0.003	0.01	2	3.479	3.92341	1.03378	TRUE	Down	0.007	0.031	2	3.03439	3.43133	-0.502217	TRUE
Cdc20:Phospho-APC/C mediated degradation of Cyclin A	Up	0.067	0.177	72	1.11972	-1.58071	0.064242	FALSE	Up	0.51	0.7	72	-1.34684	-3.15656	0.0357716	FALSE	Up	0.097	0.23	72	1.34272	-1.55071	0.0130603	FALSE	Up	0.008	0.019	72	4.72045	0.168182	0.170241	TRUE
AUF1 (hnRNP D0) binds and destabilizes mRNA	Up	0.644	0.542	55	-0.930469	-3.67636	0.0488732	FALSE	Up	0.95	0.966	55	-2.44345	-4.32874	0.0320409	FALSE	Down	0.144	0.237	55	1.23288	-2.12307	-0.00261958	FALSE	Up	0.008	0.016	55	4.85075	-0.154742	0.11768	TRUE
Negative regulation of NOTCH4 signaling	Up	0.371	0.405	54	-0.346116	-3.31652	0.0388674	FALSE	Up	0.754	0.834	54	-1.87758	-4.04873	0.0215831	FALSE	Down	0.075	0.202	54	1.69158	-1.88614	-0.00387805	FALSE	Up	0.008	0.024	54	4.94823	-0.304869	0.115108	TRUE
Transcription of E2F targets under negative control by DREAM complex	Up	0.084	0.105	20	1.72029	2.16844	0.0971721	FALSE	Up	0.071	0.066	20	1.64089	2.11121	0.105965	FALSE	Up	0.002	0.007	20	5.5273	5.7947	0.308117	TRUE	Up	0.008	0.029	20	3.33276	3.57386	0.0427535	TRUE
FBXL7 down-regulates AURKA during mitotic entry and in early mitosis	Up	0.378	0.414	53	-0.40883	-3.47083	0.0509302	FALSE	Up	0.773	0.833	53	-1.91996	-4.21492	0.0343877	FALSE	Up	0.028	0.144	53	2.35153	-1.50642	0.019796	FALSE	Up	0.009	0.018	53	5.33872	-0.104469	0.124985	TRUE
APC/C:Cdh1 mediated degradation of Cdc20 and other APC/C:Cdh1 targeted proteins in late mitosis/early G1	Up	0.131	0.26	73	0.449034	-1.99756	0.0619587	FALSE	Up	0.782	0.893	73	-1.94809	-3.59295	0.0364003	FALSE	Up	0.083	0.207	73	1.5721	-1.32583	0.0483942	FALSE	Up	0.009	0.012	73	4.68095	0.295846	0.113161	TRUE
Metabolism of polyamines	Up	0.738	0.594	58	-1.05786	-3.30096	0.0449989	FALSE	Up	0.739	0.891	58	-1.93555	-3.14952	0.033448	FALSE	Down	0.014	0.158	58	2.07468	-0.257591	-0.0019183	FALSE	Up	0.009	0.021	58	4.99859	1.04818	0.0916911	TRUE
Regulation of activated PAK-2p34 by proteasome mediated degradation	Up	0.445	0.467	49	-0.689628	-3.71238	0.047892	FALSE	Up	0.828	0.906	49	-2.17997	-4.3253	0.0313365	FALSE	Down	0.112	0.222	49	1.53353	-2.11585	-0.00667541	FALSE	Up	0.01	0.02	49	4.98722	-0.421257	0.137331	TRUE
Diseases of mitotic cell cycle	Up	0.092	0.085	36	1.45405	1.32928	0.0903451	FALSE	Up	0.136	0.119	36	1.01244	1.03667	0.0604777	FALSE	Up	0.016	0.052	36	2.23958	2.37071	0.156709	FALSE	Up	0.01	0.051	36	2.14516	2.04527	0.0287194	TRUE
Aberrant regulation of mitotic cell cycle due to RB1 defects	Up	0.092	0.085	36	1.45405	1.32928	0.0903451	FALSE	Up	0.136	0.119	36	1.01244	1.03667	0.0604777	FALSE	Up	0.016	0.052	36	2.23958	2.37071	0.156709	FALSE	Up	0.01	0.051	36	2.14516	2.04527	0.0287194	TRUE
CLEC7A (Dectin-1) signaling	Up	0.244	0.313	97	0.142681	-2.03025	0.0279589	FALSE	Up	0.702	0.801	97	-1.82401	-3.31174	0.0194847	FALSE	Up	0.001	0.047	97	2.62638	0.00417791	0.0430108	TRUE	Up	0.01	0.007	97	4.02567	0.00346897	0.0214546	TRUE
Cellular response to heat stress	Up	0.992	0.985	91	-3.07239	-2.81519	0.00247398	FALSE	Up	0.205	0.159	91	0.342498	0.207331	0.0127557	FALSE	Up	0.006	0.016	91	3.34702	2.89611	0.030354	TRUE	Down	0.01	0.033	91	2.93781	2.60014	-0.0207913	TRUE
Transcriptional regulation by RUNX3	Up	0.725	0.625	94	-0.838552	-2.65722	0.0400674	FALSE	Up	0.92	0.968	94	-2.27804	-3.42521	0.0414059	FALSE	Up	0.113	0.208	94	1.47174	-0.771874	0.00774808	FALSE	Down	0.01	0.013	94	3.83737	0.254453	-0.0372076	TRUE
Detoxification of Reactive Oxygen Species	Up	0.269	0.267	32	0.701248	1.77851	0.0415812	FALSE	Up	0.008	0.007	32	2.03843	3.2998	0.0995167	TRUE	Up	0.001	0.008	32	3.61472	4.88139	0.259185	TRUE	Down	0.01	0.025	32	2.96765	4.21734	-0.11518	TRUE
Trafficking of GluR2-containing AMPA receptors	Up	0.407	0.413	14	0.182794	0.453686	0.0686868	FALSE	Up	0.205	0.213	14	0.675723	1.04814	0.113771	FALSE	Up	0.005	0.01	14	3.88732	4.03195	0.389997	TRUE	Down	0.01	0.058	13	2.56895	2.74139	-0.222782	TRUE
RUNX3 regulates BCL2L11 (BIM) transcription	Up	0.754	0.745	6	-0.627961	-0.384791	0.00792512	FALSE	Up	0.073	0.054	6	1.32237	1.54248	0.0754885	FALSE	Up	0.002	0.004	6	2.56927	2.72591	0.326022	TRUE	Down	0.01	0.053	6	2.20655	2.28457	-0.464849	TRUE
Ubiquitin Mediated Degradation of Phosphorylated Cdc25A	Up	0.178	0.304	51	0.231653	-2.68094	0.0654013	FALSE	Up	0.668	0.842	51	-1.86591	-3.90906	0.0427016	FALSE	Down	0.118	0.239	51	1.29551	-2.24789	-0.000874072	FALSE	Up	0.011	0.025	51	5.18125	-0.0853619	0.171748	FALSE
p53-Independent DNA Damage Response	Up	0.178	0.304	51	0.231653	-2.68094	0.0654013	FALSE	Up	0.668	0.842	51	-1.86591	-3.90906	0.0427016	FALSE	Down	0.118	0.239	51	1.29551	-2.24789	-0.000874072	FALSE	Up	0.011	0.025	51	5.18125	-0.0853619	0.171748	FALSE
p53-Independent G1/S DNA damage checkpoint	Up	0.178	0.304	51	0.231653	-2.68094	0.0654013	FALSE	Up	0.668	0.842	51	-1.86591	-3.90906	0.0427016	FALSE	Down	0.118	0.239	51	1.29551	-2.24789	-0.000874072	FALSE	Up	0.011	0.025	51	5.18125	-0.0853619	0.171748	FALSE
Ubiquitin-dependent degradation of Cyclin D	Up	0.441	0.461	51	-0.673519	-3.63017	0.0493567	FALSE	Up	0.865	0.916	51	-2.25674	-4.34804	0.0347509	FALSE	Down	0.082	0.211	51	1.70726	-1.8826	-0.0142016	FALSE	Up	0.011	0.024	51	5.06204	-0.251017	0.132576	FALSE
Cellular response to hypoxia	Up	0.598	0.551	72	-0.959679	-3.10392	0.0215526	FALSE	Up	0.948	0.968	72	-2.51491	-4.02343	0.0221902	FALSE	Up	0.142	0.224	72	1.25266	-1.67656	0.0301578	FALSE	Up	0.011	0.016	72	4.54537	0.296721	0.040186	FALSE
Macroautophagy	Up	0.63	0.589	127	-0.86964	-0.0024294	0.00768841	FALSE	Up	0.74	0.672	126	-0.937473	-0.189129	0.0222763	FALSE	Up	1e-05	0.001	127	3.90598	4.79257	0.129656	TRUE	Down	0.011	0.033	127	2.24132	2.9284	-0.084846	FALSE
Uptake and actions of bacterial toxins	Down	0.699	0.723	27	-0.806104	-0.196406	-0.00676409	FALSE	Up	0.452	0.418	27	0.047165	0.43826	0.0156508	FALSE	Up	0.287	0.27	27	0.963676	1.10087	0.147856	FALSE	Down	0.011	0.052	27	2.75074	2.93257	-0.258312	FALSE
Uptake and function of anthrax toxins	Up	0.599	0.619	11	-0.555024	-0.303269	0.0240174	FALSE	Up	0.336	0.342	11	0.0340321	0.231092	0.0595449	FALSE	Up	0.004	0.016	11	3.89141	3.84299	0.37411	TRUE	Down	0.011	0.038	11	3.03979	2.98254	-0.332452	FALSE
Amine Oxidase reactions	Up	0.923	0.898	3	-1.34467	-1.16307	0.0692222	FALSE	Up	0.189	0.153	3	0.839	0.982945	0.212744	FALSE	Up	0.022	0.05	3	2.67482	2.80157	0.988831	FALSE	Down	0.011	0.035	3	2.60422	2.6309	-1.03295	FALSE
Pyrophosphate hydrolysis	Up	0.276	0.288	2	0.219472	0.540542	0.0112015	FALSE	Down	0.88	0.866	2	-1.23206	-1.0635	-0.013732	FALSE	Down	0.096	0.144	2	1.46446	1.88519	-0.273235	FALSE	Up	0.012	0.048	2	2.19315	2.67887	0.300881	FALSE
Autodegradation of the E3 ubiquitin ligase COP1	Up	0.364	0.419	51	-0.478732	-3.42865	0.0420846	FALSE	Up	0.928	0.959	51	-2.43696	-4.51808	0.0247562	FALSE	Down	0.077	0.209	51	1.63491	-1.97214	-0.0138432	FALSE	Up	0.012	0.027	51	4.84064	-0.443911	0.12868	FALSE
Regulation of pyruvate dehydrogenase (PDH) complex	Up	0.171	0.211	15	0.651801	1.45675	0.00593844	FALSE	Down	0.707	0.688	15	-0.754287	-0.100776	-0.00113615	FALSE	Down	0.016	0.033	15	2.60493	3.4433	-0.0130501	FALSE	Up	0.012	0.065	15	2.00694	2.77702	0.0191634	FALSE
Intracellular signaling by second messengers	Up	0.995	0.986	280	-2.89453	-3.28704	0.0163558	FALSE	Up	0.603	0.777	280	-1.31838	-1.39453	0.0231324	FALSE	Up	0.065	0.118	280	1.54659	0.682201	0.0273759	FALSE	Down	0.012	0.016	280	2.49215	1.00867	-0.0836161	FALSE
Iron uptake and transport	Up	0.564	0.543	53	-0.47958	0.321953	0.046289	FALSE	Up	0.111	0.075	53	1.16479	1.85804	0.0657149	FALSE	Up	1e-05	0.002	53	4.29317	4.74032	0.271518	TRUE	Down	0.012	0.023	53	2.92281	3.24744	-0.170068	FALSE
G0 and Early G1	Up	0.017	0.022	27	3.60854	3.73656	0.115879	FALSE	Up	0.097	0.086	27	1.60856	1.85698	0.0890087	FALSE	Up	0.007	0.015	27	4.58714	4.96877	0.278605	TRUE	Up	0.013	0.05	27	3.67501	3.75668	0.151618	FALSE
activated TAK1 mediates p38 MAPK activation	Up	0.72	0.692	23	-0.718566	-1.05032	0.0173023	FALSE	Up	0.003	0.001	23	2.7574	2.1111	0.0243117	TRUE	Up	1e-05	0.003	23	3.7379	2.77988	0.265382	TRUE	Down	0.013	0.029	23	2.60435	1.52637	-0.2191	FALSE
Activation of NOXA and translocation to mitochondria	Up	0.253	0.313	6	0.629971	0.712511	0.0896464	FALSE	Up	0.076	0.073	6	1.72162	1.73027	0.216495	FALSE	Up	0.011	0.021	6	3.82439	3.51629	0.678129	FALSE	Down	0.013	0.058	6	2.72413	2.60142	-0.343269	FALSE
Degradation of GLI2 by the proteasome	Up	0.564	0.532	57	-0.902949	-3.86478	0.0482603	FALSE	Up	0.594	0.755	57	-1.63242	-3.92664	0.037991	FALSE	Up	0.051	0.164	57	2.15371	-1.68891	0.0212708	FALSE	Up	0.014	0.026	57	4.83821	-0.505734	0.11232	FALSE
SARS-CoV-1 Infection	Down	0.986	0.981	49	-2.21832	-1.58492	-0.00295196	FALSE	Up	0.726	0.664	49	-0.71147	-0.211687	0.0158704	FALSE	Up	0.036	0.037	49	2.01543	2.27364	0.110116	FALSE	Down	0.014	0.028	49	2.34845	2.57173	-0.092531	FALSE
InlA-mediated entry of Listeria monocytogenes into host cells	Up	0.423	0.403	9	0.145537	-0.629772	0.0435791	FALSE	Up	0.012	0.009	9	2.04949	1.0139	0.105155	FALSE	Up	0.024	0.045	9	2.34862	0.807944	0.383966	FALSE	Down	0.014	0.031	9	3.10581	1.34942	-0.228332	FALSE
APC:Cdc20 mediated degradation of cell cycle proteins prior to satisfation of the cell cycle checkpoint	Up	0.057	0.155	73	1.31195	-1.34439	0.0672235	FALSE	Up	0.4	0.601	73	-1.04153	-2.80607	0.0408539	FALSE	Up	0.078	0.221	73	1.48884	-1.36138	0.0201119	FALSE	Up	0.015	0.022	73	4.77737	0.276033	0.178999	FALSE
Activation of NF-kappaB in B cells	Up	0.434	0.417	67	-0.501079	-3.30072	0.032225	FALSE	Up	0.636	0.777	67	-1.68523	-3.68645	0.014107	FALSE	Down	0.106	0.208	67	1.25873	-2.09017	-0.010721	FALSE	Up	0.015	0.017	67	4.57328	-0.390678	0.092419	FALSE
Late endosomal microautophagy	Up	0.808	0.804	32	-1.02147	-0.526339	0.0494929	FALSE	Up	0.647	0.57	32	-0.348506	-0.0812721	0.0350807	FALSE	Up	0.019	0.026	32	3.27786	3.28026	0.203233	FALSE	Down	0.015	0.044	32	2.42621	2.34409	-0.129631	FALSE
Neurexins and neuroligins	Up	0.05	0.081	42	1.69705	3.13526	0.0118374	FALSE	Up	0.639	0.612	42	-0.218117	1.02759	0.0303352	FALSE	Up	0.889	0.841	42	-0.86612	0.250026	0.0750968	FALSE	Down	0.015	0.071	42	2.72637	4.18149	-0.261783	FALSE
Hedgehog ligand biogenesis	Up	0.511	0.487	62	-0.676961	-3.09748	0.0328633	FALSE	Up	0.992	0.987	62	-2.7553	-4.42501	0.0195823	FALSE	Down	0.229	0.278	62	0.779803	-2.26057	-0.0122026	FALSE	Up	0.016	0.026	62	4.34717	-0.221864	0.0692735	FALSE
VLDLR internalisation and degradation	Up	0.249	0.245	11	0.617011	0.804258	0.063145	FALSE	Up	0.473	0.442	11	-0.0344436	0.183108	0.0444028	FALSE	Up	0.021	0.039	11	2.86344	2.88679	0.371133	FALSE	Down	0.016	0.047	11	2.50259	2.58435	-0.1978	FALSE
Transport of bile salts and organic acids, metal ions and amine compounds	Up	0.896	0.849	63	-1.2851	0.223181	0.0510715	FALSE	Up	0.117	0.108	63	1.63421	3.37987	0.0415737	FALSE	Up	0.177	0.225	63	1.45499	3.03556	0.248353	FALSE	Down	0.016	0.072	63	2.67586	4.39838	-0.270438	FALSE
Regulation of mRNA stability by proteins that bind AU-rich elements	Up	0.885	0.743	89	-1.5268	-3.22448	0.0239554	FALSE	Up	0.989	0.987	89	-2.77995	-3.9505	0.0177084	FALSE	Up	0.054	0.152	89	1.69838	-0.539944	0.0071051	FALSE	Up	0.018	0.024	89	3.84309	0.267293	0.0544277	FALSE
Signaling by NOTCH4	Up	0.498	0.505	81	-0.638259	-2.74017	0.0469155	FALSE	Up	0.886	0.917	81	-2.04312	-3.60253	0.0333105	FALSE	Up	0.161	0.223	81	1.31603	-1.53751	0.0734845	FALSE	Up	0.018	0.026	81	4.37118	0.150846	0.00978205	FALSE
WNT5A-dependent internalization of FZD4	Up	0.128	0.163	15	1.23525	1.5052	0.120437	FALSE	Up	0.303	0.3	15	0.3571	0.663179	0.141604	FALSE	Up	0.011	0.029	15	2.80834	2.83522	0.25828	FALSE	Down	0.018	0.057	15	2.20712	2.32501	-0.123534	FALSE
Sialic acid metabolism	Up	0.497	0.494	28	-0.178726	0.734786	0.0090806	FALSE	Up	0.584	0.556	28	-0.28955	0.613974	0.0285988	FALSE	Up	0.228	0.264	28	0.866306	1.80358	0.13241	FALSE	Down	0.018	0.085	28	2.18053	3.18292	-0.150672	FALSE
Prevention of phagosomal-lysosomal fusion	Down	0.714	0.698	9	-0.620024	-0.926395	-0.0246371	FALSE	Up	0.005	1e-05	9	2.12773	1.59682	0.0223454	TRUE	Up	0.068	0.027	9	2.0577	0.800643	0.271867	FALSE	Down	0.018	0.018	9	2.77739	1.40019	-0.215261	FALSE
Regulation of gene expression in late stage (branching morphogenesis) pancreatic bud precursor cells	Up	0.141	0.23	13	0.800198	1.18487	0.0822222	FALSE	Up	0.225	0.251	13	0.532289	0.827051	0.140964	FALSE	Up	0.276	0.272	13	0.880072	0.770671	0.368875	FALSE	Down	0.018	0.071	13	2.4675	2.38827	-0.278148	FALSE
Heme biosynthesis	Up	0.535	0.516	14	-0.472142	0.267678	0.0393189	FALSE	Up	0.059	0.051	14	2.10188	3.09816	0.0987225	FALSE	Up	0.008	0.022	14	5.5515	6.85634	0.507403	TRUE	Down	0.018	0.062	14	2.42523	3.43453	-0.393247	FALSE
Regulation of Apoptosis	Up	0.474	0.469	52	-0.688123	-3.53401	0.0436914	FALSE	Up	0.907	0.939	52	-2.29902	-4.31023	0.030626	FALSE	Up	0.1	0.223	52	1.51411	-1.94194	0.00884095	FALSE	Up	0.019	0.021	52	4.70893	-0.470103	0.122247	FALSE
Antigen processing-Cross presentation	Up	0.452	0.458	98	-0.252476	-1.72325	0.0459468	FALSE	Up	0.977	0.984	98	-2.78432	-3.65922	0.0172751	FALSE	Up	0.519	0.424	98	0.150157	-1.76431	0.0414503	FALSE	Up	0.019	0.023	98	3.95322	0.793255	0.0669955	FALSE
Rab regulation of trafficking	Down	0.774	0.731	119	-1.18623	0.729407	-0.0121799	FALSE	Up	0.113	0.082	119	1.09657	3.15459	0.000331704	FALSE	Up	0.129	0.134	119	1.23079	3.14728	0.100946	FALSE	Down	0.019	0.057	119	2.15642	4.15814	-0.125024	FALSE
IRAK1 recruits IKK complex	Down	0.142	0.176	13	0.891932	0.190343	-0.00694488	FALSE	Up	0.032	0.017	13	1.59121	0.698949	0.0164272	FALSE	Up	0.02	0.038	13	2.23885	0.999999	0.19138	FALSE	Down	0.019	0.026	13	2.55823	1.01112	-0.168588	FALSE
IRAK1 recruits IKK complex upon TLR7/8 or 9 stimulation	Down	0.142	0.176	13	0.891932	0.190343	-0.00694488	FALSE	Up	0.032	0.017	13	1.59121	0.698949	0.0164272	FALSE	Up	0.02	0.038	13	2.23885	0.999999	0.19138	FALSE	Down	0.019	0.026	13	2.55823	1.01112	-0.168588	FALSE
Defective TPMT causes Thiopurine S-methyltransferase deficiency (TPMT deficiency)	Up	0.043	0.062	1	1.84344	2.20882	0.131245	FALSE	Up	0.58	0.555	1	-0.502793	-0.349544	0.0338128	FALSE	Down	0.155	0.206	1	0.799209	1.06024	-0.184749	FALSE	Up	0.02	0.061	1	2.2715	2.66114	0.371457	FALSE
Downstream TCR signaling	Up	0.584	0.535	94	-0.742166	-2.97969	0.0420046	FALSE	Up	0.925	0.931	94	-2.31976	-3.94626	0.0291464	FALSE	Up	0.047	0.139	94	2.40546	-0.41477	0.00602837	FALSE	Up	0.02	0.025	94	4.16991	0.184926	0.0896448	FALSE
MAP3K8 (TPL2)-dependent MAPK1/3 activation	Down	0.019	0.062	16	1.48698	0.565273	-0.015645	FALSE	Up	0.01	0.014	16	2.0606	0.814275	0.0105114	TRUE	Up	0.02	0.022	16	2.34941	0.506163	0.172289	FALSE	Down	0.02	0.026	16	2.56235	0.570986	-0.133032	FALSE
Acyl chain remodeling of DAG and TAG	Up	0.154	0.191	6	0.971752	1.55512	0.0627039	FALSE	Up	0.041	0.037	6	1.79525	2.43523	0.0611895	FALSE	Up	0.287	0.349	6	0.810765	1.33502	0.359672	FALSE	Down	0.02	0.111	6	2.20717	2.85714	-0.489949	FALSE
Abacavir metabolism	Up	0.402	0.408	3	0.159131	0.544145	0.0789542	FALSE	Up	0.788	0.77	3	-0.70065	-0.407489	0.0310941	FALSE	Up	0.037	0.074	3	1.89505	2.42733	0.376006	FALSE	Down	0.02	0.051	3	2.05962	2.60423	-0.500744	FALSE
Degradation of GLI1 by the proteasome	Up	0.489	0.489	58	-0.70684	-3.59599	0.04265	FALSE	Up	0.8	0.848	58	-1.91047	-4.147	0.0346797	FALSE	Up	0.054	0.172	58	1.99858	-1.75134	0.013135	FALSE	Up	0.021	0.032	58	4.65855	-0.592905	0.103708	FALSE
Translation of structural proteins	Up	0.966	0.946	28	-1.90421	-1.58145	0.00408592	FALSE	Up	0.606	0.496	28	-0.228528	-0.146027	0.00455501	FALSE	Up	0.064	0.048	28	1.77092	1.5486	0.124639	FALSE	Down	0.021	0.034	28	2.52469	2.23937	-0.139309	FALSE
GLI3 is processed to GLI3R by the proteasome	Up	0.641	0.557	58	-1.03084	-3.95239	0.0494815	FALSE	Up	0.694	0.808	58	-1.76193	-4.02402	0.0366125	FALSE	Up	0.07	0.174	58	2.02925	-1.76683	0.0260072	FALSE	Up	0.022	0.029	58	4.69945	-0.582494	0.116943	FALSE
Degradation of DVL	Up	0.62	0.52	56	-0.879773	-3.5788	0.0367328	FALSE	Up	0.916	0.935	56	-2.27717	-4.1994	0.0193334	FALSE	Down	0.132	0.239	56	1.33821	-2.0044	-0.0189039	FALSE	Up	0.022	0.024	56	4.48077	-0.447417	0.10428	FALSE
Interconversion of nucleotide di- and triphosphates	Up	0.006	0.005	28	3.12167	4.50357	0.0889942	TRUE	Up	0.46	0.423	28	0.0259172	1.11946	0.0809015	FALSE	Up	0.017	0.031	28	3.07179	4.37948	0.0985766	FALSE	Up	0.022	0.059	28	2.82313	4.14931	0.0612392	FALSE
Potential therapeutics for SARS	Up	0.318	0.33	36	0.439398	1.15162	0.0166621	FALSE	Down	0.458	0.436	36	-0.0601078	0.610992	-0.00842918	FALSE	Up	0.015	0.029	36	2.48878	2.97193	0.160374	FALSE	Down	0.022	0.052	36	2.31254	2.86147	-0.137941	FALSE
Termination of O-glycan biosynthesis	Down	0.833	0.798	14	-1.09944	-0.577747	-0.0138504	FALSE	Up	0.758	0.738	14	-0.612199	-0.0803184	0.0345791	FALSE	Up	0.087	0.142	14	1.67853	2.3402	0.219989	FALSE	Down	0.022	0.1	14	1.97528	2.62833	-0.298013	FALSE
Inhibition of membrane repair	Down	0.035	0.05	1	1.60954	1.78388	-0.130817	FALSE	Down	0.072	0.067	1	1.42858	1.61363	-0.147855	FALSE	Up	0.567	0.576	1	-0.298858	-0.194649	0.105869	FALSE	Down	0.022	0.073	1	2.28329	2.46755	-0.401211	FALSE
POU5F1 (OCT4), SOX2, NANOG activate genes related to proliferation	Down	0.389	0.37	11	0.298439	0.52814	-0.000134308	FALSE	Up	0.665	0.659	11	-0.55766	-0.162279	0.0166765	FALSE	Up	0.845	0.815	11	-0.793182	-0.524626	0.0950363	FALSE	Down	0.022	0.102	11	2.38071	2.93563	-0.414381	FALSE
SUMO is conjugated to E1 (UBA2:SAE1)	Up	0.562	0.558	4	-0.667701	-0.409529	0.0386533	FALSE	Up	0.886	0.868	4	-1.33954	-1.17976	0.0241121	FALSE	Down	0.207	0.254	4	0.662823	0.991635	-0.165618	FALSE	Up	0.023	0.062	4	2.78287	3.07545	0.288791	FALSE
SCF(Skp2)-mediated degradation of p27/p21	Up	0.055	0.162	60	1.50324	-1.4707	0.0659697	FALSE	Up	0.793	0.862	60	-1.84357	-3.88259	0.0315305	FALSE	Down	0.163	0.253	60	1.08404	-2.22555	-0.0291562	FALSE	Up	0.023	0.034	60	5.01521	-0.0228404	0.182815	FALSE
Defective CFTR causes cystic fibrosis	Up	0.444	0.449	60	-0.643494	-3.13059	0.041426	FALSE	Up	0.994	0.993	60	-2.99169	-4.74523	0.0192645	FALSE	Down	0.218	0.28	60	0.818427	-2.30074	-0.0121858	FALSE	Up	0.023	0.025	60	4.25363	-0.447353	0.112014	FALSE
Regulation of HSF1-mediated heat shock response	Down	0.971	0.945	77	-2.42106	-2.20767	-0.000310711	FALSE	Up	0.279	0.211	77	0.142354	0.0501516	0.00674545	FALSE	Up	0.009	0.028	77	2.83931	2.48451	0.0284436	TRUE	Down	0.023	0.064	77	2.35848	2.19564	-0.0113803	FALSE
WNT5A-dependent internalization of FZD2, FZD5 and ROR2	Up	0.092	0.115	13	1.78482	2.15296	0.17747	FALSE	Up	0.215	0.191	13	0.991386	1.34514	0.117406	FALSE	Up	0.01	0.025	13	3.63653	3.82415	0.415138	TRUE	Down	0.024	0.067	13	2.55351	2.75211	-0.23295	FALSE
Degradation of AXIN	Up	0.368	0.427	54	-0.439277	-3.20886	0.0357571	FALSE	Up	0.914	0.936	54	-2.29069	-4.22985	0.0186028	FALSE	Down	0.085	0.223	54	1.41375	-1.96375	-0.0244983	FALSE	Up	0.025	0.027	54	4.42904	-0.652811	0.120946	FALSE
Downstream signaling events of B Cell Receptor (BCR)	Up	0.725	0.554	80	-1.04553	-3.69437	0.0265824	FALSE	Up	0.823	0.879	80	-2.11071	-3.94553	0.0212157	FALSE	Down	0.055	0.154	80	1.68914	-1.38433	-0.0158292	FALSE	Up	0.026	0.025	80	4.25493	-0.397471	0.0808149	FALSE
Chaperone Mediated Autophagy	Up	0.419	0.518	21	-0.303689	0.00756814	0.0535948	FALSE	Up	0.791	0.616	21	-0.503784	-0.834928	0.0722751	FALSE	Up	0.023	0.036	21	3.22188	2.62443	0.200508	FALSE	Down	0.026	0.047	21	3.31397	2.57531	-0.143688	FALSE
Downregulation of SMAD2/3:SMAD4 transcriptional activity	Down	0.881	0.854	23	-1.39131	-1.30553	-0.00813909	FALSE	Up	0.597	0.56	23	-0.492332	-0.644195	0.0627954	FALSE	Up	0.005	0.01	23	3.26108	2.71057	0.255321	TRUE	Down	0.026	0.026	23	2.9732	2.2586	-0.238857	FALSE
Striated Muscle Contraction	Up	0.112	0.137	25	1.4724	2.73423	0.0401687	FALSE	Down	0.081	0.074	25	1.88606	3.20587	-0.014374	FALSE	Up	0.841	0.788	25	-0.734479	0.18309	0.250537	FALSE	Down	0.026	0.095	25	2.65295	3.96383	-0.240342	FALSE
APC/C:Cdc20 mediated degradation of mitotic proteins	Up	0.06	0.162	75	1.29248	-1.31282	0.0669834	FALSE	Up	0.463	0.648	75	-1.20101	-2.91574	0.0418425	FALSE	Up	0.087	0.217	75	1.51724	-1.27801	0.0310045	FALSE	Up	0.027	0.024	75	4.68505	0.272045	0.171906	FALSE
TCR signaling	Up	0.731	0.632	116	-1.00743	-2.80042	0.0260158	FALSE	Up	0.887	0.91	116	-2.27642	-3.49494	0.0162037	FALSE	Up	0.085	0.141	116	2.1272	-0.191995	0.0052692	FALSE	Up	0.027	0.019	116	3.83954	0.575284	0.054321	FALSE
InlB-mediated entry of Listeria monocytogenes into host cell	Up	0.689	0.698	13	-0.681477	-0.867354	0.0447324	FALSE	Up	0.019	0.02	13	1.79883	1.25608	0.170059	FALSE	Up	0.009	0.02	13	2.60378	1.69348	0.3246	TRUE	Down	0.027	0.049	13	2.23904	1.22116	-0.140419	FALSE
Listeria monocytogenes entry into host cells	Up	0.585	0.558	18	-0.325079	-0.648241	0.0523621	FALSE	Up	0.003	0.001	18	2.45955	1.92479	0.151116	TRUE	Up	0.018	0.046	18	2.38255	1.58347	0.311377	FALSE	Down	0.027	0.048	18	2.4514	1.50769	-0.142921	FALSE
APC/C-mediated degradation of cell cycle proteins	Up	0.056	0.133	86	1.51653	-0.976186	0.0714317	FALSE	Up	0.513	0.636	86	-1.09726	-2.84296	0.0461292	FALSE	Up	0.022	0.113	86	2.53082	-0.338861	0.0660263	FALSE	Up	0.028	0.027	86	4.91558	0.5968	0.148216	FALSE
Regulation of mitotic cell cycle	Up	0.056	0.133	86	1.51653	-0.976186	0.0714317	FALSE	Up	0.513	0.636	86	-1.09726	-2.84296	0.0461292	FALSE	Up	0.022	0.113	86	2.53082	-0.338861	0.0660263	FALSE	Up	0.028	0.027	86	4.91558	0.5968	0.148216	FALSE
RNA Polymerase III Transcription Termination	Up	0.797	0.774	23	-1.08856	-0.895161	0.0513133	FALSE	Up	0.002	0.002	23	3.28216	3.71377	0.0820722	TRUE	Up	0.007	0.027	23	2.82569	3.43783	0.0881051	TRUE	Down	0.028	0.096	23	2.05684	2.48623	-0.0515827	FALSE
Cytosolic tRNA aminoacylation	Up	0.491	0.474	24	-0.728948	0.248549	0.0285892	FALSE	Down	0.976	0.975	24	-2.48602	-1.71046	-0.00996049	FALSE	Down	0.189	0.204	24	1.11436	2.1571	-0.126179	FALSE	Up	0.029	0.062	24	3.04125	4.28789	0.204852	FALSE
Synthesis of active ubiquitin: roles of E1 and E2 enzymes	Up	0.353	0.334	30	0.308852	0.59198	0.047816	FALSE	Up	0.01	0.003	30	2.52022	2.91179	0.108536	TRUE	Up	0.003	0.006	30	3.81566	3.90697	0.307673	TRUE	Down	0.029	0.023	30	2.56723	2.41127	-0.0571838	FALSE
Trafficking of AMPA receptors	Up	0.672	0.642	24	-0.505528	-0.161715	0.0490585	FALSE	Up	0.183	0.182	24	0.745963	1.18822	0.076612	FALSE	Up	0.03	0.052	24	2.67492	2.92155	0.212287	FALSE	Down	0.029	0.075	23	2.41385	2.65933	-0.137362	FALSE
Glutamate binding, activation of AMPA receptors and synaptic plasticity	Up	0.672	0.642	24	-0.505528	-0.161715	0.0490585	FALSE	Up	0.183	0.182	24	0.745963	1.18822	0.076612	FALSE	Up	0.03	0.052	24	2.67492	2.92155	0.212287	FALSE	Down	0.029	0.075	23	2.41385	2.65933	-0.137362	FALSE
Protein-protein interactions at synapses	Up	0.057	0.093	64	1.78481	3.55887	0.0243339	FALSE	Up	0.623	0.597	64	-0.164803	1.40818	0.0384784	FALSE	Up	0.93	0.886	64	-1.12972	0.241864	0.112989	FALSE	Down	0.029	0.092	63	2.58422	4.31759	-0.257897	FALSE
MPS IV - Morquio syndrome A	Down	0.875	0.835	1	-1.06434	-0.955878	-0.0137431	FALSE	Up	0.753	0.746	1	-0.837342	-0.723175	0.028907	FALSE	Up	0.783	0.749	1	-0.718926	-0.611872	0.0822965	FALSE	Down	0.029	0.08	1	1.91333	2.22241	-0.422443	FALSE
Degradation of GABA	Up	0.714	0.697	2	-0.56987	-0.318692	0.047162	FALSE	Up	0.025	0.024	2	2.08245	2.60963	0.227099	FALSE	Up	0.059	0.122	2	1.60188	2.04671	0.712159	FALSE	Down	0.029	0.072	2	2.11342	2.60335	-0.506595	FALSE
Recycling of eIF2:GDP	Up	0.403	0.388	8	-0.390438	0.106042	0.0168927	FALSE	Up	0.674	0.656	8	-1.02919	-0.607808	0.0134901	FALSE	Down	0.092	0.114	8	1.80743	2.48596	-0.182288	FALSE	Up	0.03	0.058	8	2.78861	3.48679	0.214953	FALSE
Regulation of RUNX3 expression and activity	Up	0.526	0.488	55	-0.736472	-3.53174	0.0438618	FALSE	Up	0.908	0.946	55	-2.45492	-4.33975	0.0191839	FALSE	Down	0.113	0.239	55	1.2789	-2.02897	-0.0362852	FALSE	Up	0.03	0.037	55	4.33744	-0.676228	0.12764	FALSE
Cooperation of Prefoldin and TriC/CCT in actin and tubulin folding	Up	0.619	0.527	27	-0.458056	-0.765445	0.0181125	FALSE	Up	0.761	0.732	27	-1.01195	-1.09784	0.0438391	FALSE	Up	0.267	0.387	27	0.551205	0.673721	0.0179954	FALSE	Up	0.031	0.081	27	2.92277	2.96963	0.0483989	FALSE
Defective SLC2A1 causes GLUT1 deficiency syndrome 1 (GLUT1DS1)	Up	0.703	0.679	1	-0.723468	-0.594223	0.0407945	FALSE	Up	0.666	0.655	1	-0.595669	-0.465641	0.0685733	FALSE	Up	0.001	0.01	1	3.78712	4.22773	1.05117	TRUE	Down	0.031	0.1	1	2.10471	2.40625	-0.719198	FALSE
Miscellaneous transport and binding events	Up	0.568	0.563	23	-0.570364	0.419034	0.0673116	FALSE	Up	0.473	0.444	23	-0.132674	0.843603	0.0416309	FALSE	Up	0.046	0.076	23	3.32147	4.63169	0.120524	FALSE	Down	0.032	0.093	23	1.9738	3.16793	-0.211073	FALSE
Signaling by NODAL	Up	0.546	0.546	17	-0.16524	0.502906	0.0322707	FALSE	Up	0.445	0.387	17	0.233191	0.805181	0.00984464	FALSE	Up	0.238	0.234	17	1.29529	1.69958	0.235158	FALSE	Down	0.032	0.072	17	2.74732	3.25885	-0.426139	FALSE
Synthesis of substrates in N-glycan biosythesis	Up	0.874	0.852	57	-1.17111	0.138582	0.022616	FALSE	Up	0.565	0.531	57	-0.224135	1.16158	0.0148134	FALSE	Up	0.109	0.135	57	1.61451	3.0396	0.041034	FALSE	Down	0.033	0.092	57	1.65717	3.07239	-0.0805742	FALSE
The role of Nef in HIV-1 replication and disease pathogenesis	Up	0.849	0.85	28	-1.36651	-0.828791	0.0130885	FALSE	Down	0.357	0.347	28	0.00807151	0.438547	-0.00904533	FALSE	Up	0.001	0.011	28	3.56382	3.85744	0.13044	TRUE	Down	0.033	0.11	28	1.73522	2.16535	-0.0964982	FALSE
Activation of APC/C and APC/C:Cdc20 mediated degradation of mitotic proteins	Up	0.06	0.157	76	1.28184	-1.30248	0.0671161	FALSE	Up	0.452	0.647	76	-1.15449	-2.85523	0.0433798	FALSE	Up	0.094	0.232	76	1.39547	-1.37376	0.0311597	FALSE	Up	0.034	0.033	76	4.53102	0.156057	0.170524	FALSE
Ketone body metabolism	Up	0.372	0.379	9	0.203037	0.873753	0.014744	FALSE	Down	0.748	0.729	9	-0.775474	-0.218697	-0.0101443	FALSE	Down	0.767	0.729	9	-0.68085	-0.178211	-0.0483769	FALSE	Up	0.034	0.104	9	1.67592	2.41783	0.00162504	FALSE
Reversal of alkylation damage by DNA dioxygenases	Up	0.477	0.468	7	-0.215647	0.348702	0.0189799	FALSE	Up	0.648	0.631	7	-0.609202	-0.0992439	0.0342457	FALSE	Up	0.087	0.133	7	1.25944	1.92239	0.078963	FALSE	Down	0.034	0.114	7	1.35331	2.03204	-0.111621	FALSE
The role of GTSE1 in G2/M progression after G2 checkpoint	Up	0.171	0.308	72	0.379437	-2.55077	0.0622937	FALSE	Up	0.734	0.825	71	-1.6709	-3.8958	0.0499309	FALSE	Up	0.244	0.319	72	0.747858	-2.58347	0.045382	FALSE	Up	0.035	0.043	72	4.53552	-0.488104	0.111341	FALSE
Translesion Synthesis by POLH	Down	0.491	0.533	17	-0.60288	-0.74764	-0.000542218	FALSE	Up	0.987	0.946	17	-1.69382	-2.24759	0.0224602	FALSE	Up	0.031	0.041	17	2.23678	1.25017	0.0485672	FALSE	Up	0.035	0.029	17	2.2253	1.07226	0.0546318	FALSE
Hedgehog 'off' state	Up	0.231	0.317	104	0.197499	-1.72502	0.0299144	FALSE	Up	0.667	0.783	104	-1.4483	-2.83663	0.0232878	FALSE	Up	0.04	0.132	104	1.97579	-0.539304	0.0476031	FALSE	Down	0.036	0.026	104	3.7966	0.0733302	-0.000724491	FALSE
PAOs oxidise polyamines to amines	Up	0.93	0.908	2	-1.33959	-1.20597	0.0373142	FALSE	Up	0.261	0.216	2	0.617647	0.673033	0.12609	FALSE	Up	0.048	0.077	2	1.91036	1.91024	0.470992	FALSE	Down	0.036	0.087	2	1.89185	1.78103	-0.556148	FALSE
Passive transport by Aquaporins	Up	0.3	0.319	6	0.422275	0.997899	0.141286	FALSE	Up	0.269	0.25	6	0.652549	1.25281	0.226325	FALSE	Up	0.089	0.145	6	1.5636	2.20144	0.364342	FALSE	Down	0.038	0.109	6	2.20146	2.90557	-0.551747	FALSE
XBP1(S) activates chaperone genes	Up	0.141	0.157	47	0.960995	2.24977	0.0287718	FALSE	Down	0.171	0.161	47	0.83986	2.17105	-0.00675827	FALSE	Down	0.043	0.066	47	2.19984	3.48984	-0.0161594	FALSE	Down	0.039	0.099	47	1.89254	3.10583	-0.0699121	FALSE
Negative regulation of MAPK pathway	Down	0.857	0.885	41	-1.24561	-1.47399	-0.0089239	FALSE	Down	0.348	0.354	41	0.158817	-0.304269	-0.0200014	FALSE	Up	0.03	0.058	41	2.26954	1.52201	0.0186013	FALSE	Down	0.039	0.074	41	2.23582	1.24682	-0.0876004	FALSE
Formation of annular gap junctions	Up	0.078	0.088	9	1.48495	1.60875	0.147078	FALSE	Up	0.376	0.344	9	0.228293	0.422565	0.137644	FALSE	Up	0.328	0.345	9	0.723823	0.82742	0.127071	FALSE	Down	0.039	0.103	9	1.74039	1.87756	-0.133658	FALSE
Membrane binding and targetting of GAG proteins	Up	0.84	0.814	13	-1.06858	-1.14447	0.0337979	FALSE	Up	0.257	0.176	13	0.662054	0.318601	0.0110435	FALSE	Up	0.027	0.036	13	2.82575	2.03709	0.25226	FALSE	Down	0.039	0.045	13	2.51313	1.57888	-0.159117	FALSE
Synthesis And Processing Of GAG, GAGPOL Polyproteins	Up	0.84	0.814	13	-1.06858	-1.14447	0.0337979	FALSE	Up	0.257	0.176	13	0.662054	0.318601	0.0110435	FALSE	Up	0.027	0.036	13	2.82575	2.03709	0.25226	FALSE	Down	0.039	0.045	13	2.51313	1.57888	-0.159117	FALSE
Vitamin C (ascorbate) metabolism	Up	0.618	0.601	6	-0.438634	-0.00299522	0.0314187	FALSE	Up	0.314	0.306	6	0.378223	0.902537	0.0713982	FALSE	Up	0.036	0.068	6	2.45508	3.08784	0.453764	FALSE	Down	0.039	0.102	6	2.06306	2.65194	-0.338425	FALSE
Selective autophagy	Up	0.694	0.619	74	-0.816484	-0.709114	0.022325	FALSE	Up	0.804	0.722	73	-0.901127	-0.946392	0.0305698	FALSE	Up	0.036	0.052	74	2.22151	2.16705	0.107894	FALSE	Down	0.04	0.059	74	2.16342	1.93302	-0.0586589	FALSE
Synthesis of PC	Up	0.257	0.317	26	0.528383	1.55803	0.0257374	FALSE	Up	0.375	0.365	26	0.128312	1.06247	0.028305	FALSE	Up	0.035	0.069	26	1.88027	2.87221	0.213873	FALSE	Down	0.04	0.107	26	1.78427	2.81168	-0.248875	FALSE
APC/C:Cdc20 mediated degradation of Cyclin B	Up	0.033	0.051	24	1.57539	0.935207	0.0833977	FALSE	Up	0.134	0.097	24	0.870791	0.177527	0.0638878	FALSE	Up	0.259	0.253	24	0.825061	-0.0143501	0.149009	FALSE	Up	0.041	0.03	24	2.08146	0.895685	0.0952721	FALSE
Mitochondrial protein import	Up	0.314	0.318	64	0.103711	1.8166	0.0351372	FALSE	Down	0.857	0.857	64	-1.93303	-0.426924	-0.0025916	FALSE	Down	0.204	0.207	64	1.43074	3.11296	-0.14774	FALSE	Up	0.042	0.076	64	3.15068	5.02046	0.151172	FALSE
IRE1alpha activates chaperones	Up	0.192	0.198	49	0.758638	2.05996	0.028944	FALSE	Down	0.171	0.149	49	0.828587	2.18347	-0.00632497	FALSE	Down	0.042	0.066	49	2.25069	3.5681	-0.0265518	FALSE	Down	0.042	0.106	49	1.87995	3.11568	-0.0599203	FALSE
Transcriptional activity of SMAD2/SMAD3:SMAD4 heterotrimer	Up	0.71	0.709	44	-0.68801	-0.222064	0.00960839	FALSE	Up	0.296	0.25	44	0.448247	0.768725	0.0794926	FALSE	Up	0.006	0.009	44	3.67176	3.56695	0.194179	TRUE	Down	0.042	0.059	44	2.23917	2.03528	-0.199869	FALSE
NF-kB is activated and signals survival	Down	0.84	0.794	12	-1.14717	-1.65951	-0.00382947	FALSE	Down	0.175	0.146	12	0.669982	-0.114265	-0.0205923	FALSE	Up	0.242	0.204	12	1.19328	-0.0135675	0.169984	FALSE	Down	0.042	0.048	12	2.41013	0.942294	-0.226947	FALSE
Abnormal conversion of 2-oxoglutarate to 2-hydroxyglutarate	Up	0.131	0.147	1	1.00204	1.2361	0.080193	FALSE	Up	0.525	0.508	1	-0.409924	-0.268441	0.0367881	FALSE	Down	0.592	0.597	1	-0.36941	-0.241555	-0.0897707	FALSE	Up	0.043	0.108	1	1.654	1.91669	0.286232	FALSE
NADPH regeneration	Up	0.131	0.147	1	1.00204	1.2361	0.080193	FALSE	Up	0.525	0.508	1	-0.409924	-0.268441	0.0367881	FALSE	Down	0.592	0.597	1	-0.36941	-0.241555	-0.0897707	FALSE	Up	0.043	0.108	1	1.654	1.91669	0.286232	FALSE
CDT1 association with the CDC6:ORC:origin complex	Up	0.155	0.285	58	0.372129	-2.14471	0.0613569	FALSE	Up	0.822	0.905	58	-2.19003	-3.95323	0.0340076	FALSE	Up	0.237	0.287	58	0.790835	-2.42089	0.00513354	FALSE	Up	0.043	0.044	58	4.57522	-0.213522	0.166627	FALSE
Response of EIF2AK1 (HRI) to heme deficiency	Up	0.512	0.519	15	-0.168991	0.54746	0.0371639	FALSE	Up	0.659	0.65	15	-0.505311	0.182947	0.00972797	FALSE	Up	0.611	0.609	15	-0.0862763	0.561389	0.0779477	FALSE	Down	0.043	0.115	15	1.87126	2.6872	-0.0946072	FALSE
Tyrosine catabolism	Up	0.051	0.076	5	1.9997	2.62955	0.160608	FALSE	Up	0.63	0.607	5	-0.523806	-0.128642	0.0261422	FALSE	Up	0.431	0.475	5	0.289586	0.740517	0.315696	FALSE	Down	0.043	0.096	5	2.1876	2.80073	-0.328801	FALSE
Switching of origins to a post-replicative state	Up	0.072	0.118	90	2.01056	-0.273572	0.0699236	FALSE	Up	0.682	0.777	90	-1.51489	-3.15615	0.0332524	FALSE	Up	0.096	0.196	90	1.46761	-1.26542	0.0359837	FALSE	Up	0.044	0.045	90	4.8878	0.780621	0.16454	FALSE
Formation of tubulin folding intermediates by CCT/TriC	Up	0.614	0.561	20	-0.516889	-1.03349	0.0174888	FALSE	Up	0.752	0.719	20	-1.05312	-1.36942	0.0449516	FALSE	Up	0.291	0.432	20	0.399058	0.286859	0.0257733	FALSE	Up	0.044	0.091	20	2.95717	2.70113	0.0112127	FALSE
vRNP Assembly	Down	0.945	0.936	2	-1.62448	-1.50148	-0.0035833	FALSE	Up	0.051	0.031	2	1.51167	1.05897	0.0263879	FALSE	Down	0.054	0.12	2	1.78619	1.50946	-0.269733	FALSE	Up	0.045	0.09	2	2.14434	1.5353	0.311643	FALSE
Alpha-oxidation of phytanate	Up	0.256	0.27	6	0.289974	0.792802	0.014573	FALSE	Down	0.853	0.836	6	-1.16784	-0.794678	-0.00207411	FALSE	Down	0.229	0.276	6	0.619511	1.11746	-0.166538	FALSE	Up	0.045	0.116	6	1.27084	1.83074	0.215191	FALSE
Protein localization	Up	0.503	0.496	159	-0.680619	1.59704	0.0155445	FALSE	Down	0.941	0.938	159	-2.2257	-0.234927	-0.0129764	FALSE	Down	0.097	0.096	159	2.14693	4.20357	-0.0672445	FALSE	Up	0.045	0.051	159	2.2904	4.30569	0.0632238	FALSE
Cargo recognition for clathrin-mediated endocytosis	Up	0.871	0.849	86	-1.38954	-0.31332	0.026955	FALSE	Up	0.621	0.543	86	-0.341407	0.569502	0.0532944	FALSE	Up	0.012	0.013	86	3.00416	3.81119	0.166451	FALSE	Down	0.045	0.077	86	2.06212	2.76269	-0.118958	FALSE
EGFR downregulation	Down	0.976	0.958	27	-2.08204	-1.93268	-0.0105683	FALSE	Up	0.486	0.401	27	0.0913584	-0.0683538	0.0667791	FALSE	Up	0.226	0.214	27	1.23419	0.87496	0.198727	FALSE	Down	0.045	0.083	27	2.03295	1.60174	-0.183253	FALSE
G1/S Transition	Up	0.038	0.063	131	3.3039	1.88509	0.0757826	FALSE	Up	0.647	0.739	131	-1.45389	-2.44057	0.0369562	FALSE	Up	0.013	0.059	131	2.8834	0.903305	0.0450841	FALSE	Up	0.047	0.056	131	5.50835	2.35449	0.175417	FALSE
snRNP Assembly	Down	0.662	0.66	51	-1.22141	-1.25345	-0.0093283	FALSE	Down	0.114	0.127	51	0.307205	0.22321	-0.0214955	FALSE	Down	0.004	0.027	51	2.48378	2.01066	-0.0863245	TRUE	Up	0.048	0.088	51	1.57207	1.30532	0.106131	FALSE
Metabolism of non-coding RNA	Down	0.662	0.66	51	-1.22141	-1.25345	-0.0093283	FALSE	Down	0.114	0.127	51	0.307205	0.22321	-0.0214955	FALSE	Down	0.004	0.027	51	2.48378	2.01066	-0.0863245	TRUE	Up	0.048	0.088	51	1.57207	1.30532	0.106131	FALSE
RUNX2 regulates genes involved in cell migration	Down	0.679	0.567	6	-0.415605	-0.755468	-0.0344221	FALSE	Down	0.697	0.562	6	-0.390534	-0.770434	-0.0286598	FALSE	Down	0.276	0.342	6	0.572318	0.309772	-0.025694	FALSE	Down	0.048	0.101	6	1.51761	1.04905	-0.0965212	FALSE
Defective SLC39A4 causes acrodermatitis enteropathica, zinc-deficiency type (AEZ)	Down	0.036	0.054	1	2.18215	2.55547	-0.191763	FALSE	Down	0.022	0.022	1	2.89216	3.35361	-0.278658	FALSE	Down	0.632	0.626	1	-0.400697	-0.260714	-0.16843	FALSE	Down	0.048	0.114	1	1.97577	2.31961	-0.407148	FALSE
Fc epsilon receptor (FCERI) signaling	Up	0.632	0.601	133	-1.052	-3.00919	0.0141241	FALSE	Up	0.84	0.889	133	-2.21812	-3.66822	0.0118834	FALSE	Up	0.009	0.067	133	2.5611	0.148688	0.0386849	TRUE	Down	0.049	0.042	133	2.70601	-0.681566	-0.00100516	FALSE
IKBKB deficiency causes SCID	Down	0.019	0.02	3	2.16965	1.61685	-0.101524	FALSE	Down	0.147	0.139	3	0.73643	0.413557	-0.0781806	FALSE	Up	0.971	0.947	3	-1.63967	-1.56904	0.0241828	FALSE	Down	0.049	0.121	3	1.42708	0.992255	-0.182013	FALSE
IKBKG deficiency causes anhidrotic ectodermal dysplasia with immunodeficiency (EDA-ID) (via TLR)	Down	0.019	0.02	3	2.16965	1.61685	-0.101524	FALSE	Down	0.147	0.139	3	0.73643	0.413557	-0.0781806	FALSE	Up	0.971	0.947	3	-1.63967	-1.56904	0.0241828	FALSE	Down	0.049	0.121	3	1.42708	0.992255	-0.182013	FALSE
Defective ABCC2 causes Dubin-Johnson syndrome	Down	0.003	0.004	1	3.5237	4.02064	-0.25778	TRUE	Down	0.081	0.073	1	1.60276	1.95436	-0.168754	FALSE	Up	0.641	0.641	1	-0.360229	-0.214105	0.128304	FALSE	Down	0.049	0.097	1	1.90885	2.25699	-0.477655	FALSE
MHC class II antigen presentation	Up	0.041	0.051	113	2.55526	3.69364	0.0707691	FALSE	Up	0.541	0.508	112	-0.428734	0.624281	0.0418118	FALSE	Up	0.033	0.068	113	2.31884	3.32785	0.158983	FALSE	Down	0.05	0.099	113	2.17527	3.16167	-0.00372518	FALSE
Amino acid transport across the plasma membrane	Up	0.478	0.497	29	0.0974424	1.21977	0.0550966	FALSE	Up	0.343	0.322	29	0.444997	1.57275	0.0370607	FALSE	Up	0.031	0.054	29	2.64625	3.91367	0.4011	FALSE	Down	0.05	0.138	29	1.7493	2.93061	-0.321277	FALSE
Cristae formation	Up	0.15	0.159	29	1.04537	2.25041	0.0434665	FALSE	Up	0.313	0.301	29	0.328163	1.47662	0.0434943	FALSE	Down	0.214	0.234	29	1.09516	2.21065	-0.0323948	FALSE	Up	0.051	0.085	29	2.93221	4.23298	0.142377	FALSE
S Phase	Up	0.099	0.124	160	2.21684	0.981512	0.0641166	FALSE	Up	0.878	0.905	160	-2.15675	-3.00905	0.0341557	FALSE	Up	0.004	0.025	160	2.89137	1.15724	0.0501994	TRUE	Up	0.051	0.055	160	4.87767	2.12937	0.138098	FALSE
Stabilization of p53	Up	0.337	0.402	56	-0.439912	-3.18239	0.0445197	FALSE	Up	0.968	0.974	56	-2.52331	-4.45282	0.033419	FALSE	Down	0.137	0.247	56	1.14354	-2.24673	-0.00717605	FALSE	Up	0.051	0.052	56	4.31394	-0.674395	0.124142	FALSE
Regulation of RAS by GAPs	Up	0.501	0.464	67	-0.591399	-3.08873	0.0328726	FALSE	Up	0.883	0.928	67	-2.1393	-3.8429	0.0201522	FALSE	Down	0.225	0.298	67	0.641463	-2.35493	-0.0192347	FALSE	Up	0.051	0.05	67	3.63865	-0.863525	0.0893257	FALSE
Aberrant regulation of mitotic G1/S transition in cancer due to RB1 defects	Up	0.163	0.155	17	1.33076	1.18306	0.126688	FALSE	Up	0.142	0.105	17	1.13665	1.06078	0.085007	FALSE	Up	0.007	0.043	17	2.58969	2.74173	0.18738	TRUE	Up	0.051	0.11	17	1.9276	1.81354	0.0598445	FALSE
Defective binding of RB1 mutants to E2F1,(E2F2, E2F3)	Up	0.163	0.155	17	1.33076	1.18306	0.126688	FALSE	Up	0.142	0.105	17	1.13665	1.06078	0.085007	FALSE	Up	0.007	0.043	17	2.58969	2.74173	0.18738	TRUE	Up	0.051	0.11	17	1.9276	1.81354	0.0598445	FALSE
Prefoldin mediated transfer of substrate to CCT/TriC	Up	0.798	0.717	24	-1.05636	-1.15795	0.00802318	FALSE	Up	0.752	0.726	24	-0.986671	-0.99138	0.0419068	FALSE	Up	0.225	0.327	24	0.766198	0.956409	0.0268546	FALSE	Up	0.051	0.113	24	2.65525	2.9052	0.0526878	FALSE
Antigen processing: Ubiquitination & Proteasome degradation	Up	0.466	0.436	290	-0.488204	0.629087	0.0135215	FALSE	Up	0.184	0.261	290	0.0773512	1.65244	0.0121472	FALSE	Up	0.001	0.005	291	4.22103	5.04885	0.0591502	TRUE	Down	0.051	0.029	290	3.15473	3.15965	-0.0564958	FALSE
Proton-coupled monocarboxylate transport	Up	0.287	0.304	5	0.482451	0.920369	0.0482378	FALSE	Up	0.005	0.003	5	3.35415	4.03778	0.0985681	TRUE	Up	0.039	0.09	5	2.38514	2.94098	0.390891	FALSE	Down	0.051	0.129	5	2.12614	2.65279	-0.234924	FALSE
AMPK inhibits chREBP transcriptional activation activity	Up	0.71	0.697	8	-0.702391	-0.246903	0.0600807	FALSE	Up	0.154	0.148	8	1.00164	1.56169	0.174054	FALSE	Up	0.107	0.191	8	1.48322	2.11338	0.451392	FALSE	Down	0.051	0.131	8	1.71441	2.37898	-0.493673	FALSE
G1/S-Specific Transcription	Up	0.021	0.025	30	5.1559	5.7544	0.165311	FALSE	Up	0.192	0.171	30	1.3263	1.74541	0.0817774	FALSE	Up	0.051	0.086	30	3.09635	3.52719	0.214559	FALSE	Up	0.052	0.096	30	3.9647	4.28258	0.276068	FALSE
Plasma lipoprotein clearance	Up	0.159	0.181	30	1.0175	1.83032	0.0144822	FALSE	Down	0.566	0.515	30	-0.069667	0.652128	-0.0100408	FALSE	Up	0.086	0.113	30	2.05305	2.72353	0.0888273	FALSE	Down	0.052	0.147	30	1.91749	2.60394	-0.191228	FALSE
O-linked glycosylation of mucins	Down	0.768	0.75	45	-0.834481	0.422605	-0.0367254	FALSE	Up	0.351	0.34	45	0.418036	1.7727	0.0351798	FALSE	Up	0.608	0.591	45	0.0722947	1.23574	0.10691	FALSE	Down	0.053	0.163	45	1.6518	2.98141	-0.202571	FALSE
Regulation of beta-cell development	Up	0.096	0.146	23	1.26927	1.64012	0.0962538	FALSE	Up	0.446	0.437	23	0.0766552	0.267332	0.109741	FALSE	Up	0.163	0.2	23	1.4989	1.54219	0.34256	FALSE	Down	0.053	0.098	23	2.30728	2.19605	-0.305664	FALSE
Glycerophospholipid biosynthesis	Up	0.069	0.107	110	1.54142	3.75323	0.0458474	FALSE	Up	0.196	0.18	110	0.861161	2.97578	0.0149525	FALSE	Up	0.742	0.681	110	-0.275922	1.55605	0.080654	FALSE	Down	0.054	0.162	110	1.75436	3.79687	-0.143979	FALSE
Folding of actin by CCT/TriC	Up	0.766	0.678	9	-1.49813	-1.29691	0.0322582	FALSE	Down	0.738	0.725	9	-1.37503	-1.07734	-0.0199936	FALSE	Down	0.21	0.247	9	1.16876	1.66597	-0.219685	FALSE	Up	0.055	0.115	9	3.23328	3.90473	0.298356	FALSE
Defective Mismatch Repair Associated With MSH6	Up	0.769	0.736	2	-0.862348	-0.650312	0.0227219	FALSE	Up	0.739	0.723	2	-0.800799	-0.599856	0.00518427	FALSE	Down	0.345	0.385	2	0.190911	0.455544	-0.139755	FALSE	Up	0.055	0.12	2	1.7108	2.1031	0.297603	FALSE
Late Phase of HIV Life Cycle	Down	0.9	0.844	132	-2.12106	-2.0776	-0.00717197	FALSE	Down	0.343	0.302	132	-0.219413	-0.300075	-0.00526419	FALSE	Up	0.011	0.022	132	2.58552	2.11552	0.0152935	FALSE	Down	0.055	0.08	132	1.89156	1.47224	-0.00932476	FALSE
Transcriptional regulation of pluripotent stem cells	Up	0.469	0.45	25	0.146635	0.815979	0.0455963	FALSE	Up	0.772	0.776	25	-0.866677	-0.0891044	0.0321661	FALSE	Up	0.975	0.939	25	-1.5145	-0.938473	0.0988439	FALSE	Down	0.055	0.142	25	1.86578	2.78014	-0.327114	FALSE
NOTCH3 Intracellular Domain Regulates Transcription	Up	0.39	0.438	23	0.0757699	0.673673	0.0685155	FALSE	Up	0.511	0.514	24	-0.1052	0.438095	0.0764644	FALSE	Up	0.314	0.311	23	0.823691	1.09103	0.257729	FALSE	Down	0.057	0.117	24	2.06526	2.39157	-0.276668	FALSE
Transferrin endocytosis and recycling	Up	0.526	0.515	27	-0.303057	0.625159	0.05553	FALSE	Up	0.111	0.101	27	1.00675	2.0427	0.0563855	FALSE	Up	0.028	0.078	27	1.93587	2.9838	0.296325	FALSE	Down	0.058	0.146	27	1.46126	2.47013	-0.216202	FALSE
Loss of Function of SMAD4 in Cancer	Down	0.431	0.452	3	-0.0550712	0.0965287	-0.0213762	FALSE	Up	0.429	0.374	3	0.00280308	0.0697906	0.113019	FALSE	Up	0.052	0.096	3	1.38756	1.39655	0.427011	FALSE	Down	0.058	0.117	3	1.50091	1.46219	-0.412083	FALSE
SMAD4 MH2 Domain Mutants in Cancer	Down	0.431	0.452	3	-0.0550712	0.0965287	-0.0213762	FALSE	Up	0.429	0.374	3	0.00280308	0.0697906	0.113019	FALSE	Up	0.052	0.096	3	1.38756	1.39655	0.427011	FALSE	Down	0.058	0.117	3	1.50091	1.46219	-0.412083	FALSE
SMAD2/3 MH2 Domain Mutants in Cancer	Down	0.431	0.452	3	-0.0550712	0.0965287	-0.0213762	FALSE	Up	0.429	0.374	3	0.00280308	0.0697906	0.113019	FALSE	Up	0.052	0.096	3	1.38756	1.39655	0.427011	FALSE	Down	0.058	0.117	3	1.50091	1.46219	-0.412083	FALSE
Clathrin-mediated endocytosis	Up	0.875	0.851	124	-1.41423	0.0343426	0.0320612	FALSE	Up	0.64	0.573	124	-0.518886	0.806094	0.0370612	FALSE	Up	0.018	0.019	124	2.76102	3.99382	0.124576	FALSE	Down	0.059	0.087	124	1.85771	2.99307	-0.101502	FALSE
Synthesis of PIPs in the nucleus	Up	0.171	0.189	4	0.6102	1.00016	0.0271285	FALSE	Up	0.004	0.004	4	3.00138	3.54688	0.0690694	TRUE	Up	0.005	0.012	4	2.86723	3.35653	0.226317	TRUE	Down	0.059	0.118	4	1.41172	1.79741	-0.201521	FALSE
5-Phosphoribose 1-diphosphate biosynthesis	Up	0.295	0.313	2	0.177135	0.506363	0.0239134	FALSE	Down	0.621	0.586	2	-0.483832	-0.229288	-0.00818661	FALSE	Down	0.212	0.261	2	0.692016	1.04722	-0.265724	FALSE	Up	0.061	0.114	2	1.66464	2.12133	0.314184	FALSE
Regulation of RUNX2 expression and activity	Up	0.907	0.695	67	-1.53643	-4.0849	0.0435102	FALSE	Up	0.733	0.81	67	-1.69465	-3.50324	0.0264902	FALSE	Down	0.134	0.217	67	1.52122	-1.78503	-0.000623602	FALSE	Up	0.061	0.053	67	4.05632	-0.630296	0.100097	FALSE
C-type lectin receptors (CLRs)	Up	0.437	0.457	126	-0.40013	-2.18409	0.0249676	FALSE	Up	0.952	0.967	126	-2.69584	-3.92931	0.0252535	FALSE	Up	0.075	0.139	126	1.81796	-0.490541	0.0567118	FALSE	Up	0.061	0.039	126	3.19943	-0.307669	0.0029596	FALSE
Vitamin B1 (thiamin) metabolism	Down	0.362	0.406	5	0.0989385	0.576036	-0.0627481	FALSE	Down	0.466	0.449	5	-0.0507758	0.282802	-0.0650225	FALSE	Down	0.76	0.748	5	-0.65321	-0.348949	-0.0964118	FALSE	Down	0.061	0.15	5	1.36844	1.82526	-0.161826	FALSE
p75NTR recruits signalling complexes	Up	0.765	0.729	12	-0.785881	-1.17367	0.0189374	FALSE	Down	0.424	0.291	12	0.182917	-0.471795	-0.00810225	FALSE	Up	0.176	0.139	12	1.41273	0.371526	0.177171	FALSE	Down	0.061	0.062	12	2.14242	0.924055	-0.180901	FALSE
Abacavir transport and metabolism	Up	0.252	0.274	7	0.724497	1.32355	0.106423	FALSE	Up	0.766	0.756	7	-0.635145	-0.159338	0.0159702	FALSE	Up	0.031	0.073	7	2.08474	2.78035	0.475914	FALSE	Down	0.061	0.147	7	1.826	2.49553	-0.313012	FALSE
Mitochondrial ABC transporters	Down	0.761	0.736	4	-0.942167	-0.592022	-0.000804826	FALSE	Down	0.295	0.275	4	0.432196	0.915771	-0.00464014	FALSE	Up	0.022	0.04	4	3.57939	4.35534	0.562392	FALSE	Down	0.061	0.123	4	2.24763	2.87052	-0.455818	FALSE
Rhesus blood group biosynthesis	Up	0.498	0.497	2	-0.110745	0.189856	0.266099	FALSE	Up	0.218	0.193	2	0.743111	1.1336	0.434488	FALSE	Up	0.034	0.061	2	2.67371	3.24561	1.63948	FALSE	Down	0.061	0.135	2	2.10035	2.6006	-1.14933	FALSE
tRNA Aminoacylation	Up	0.713	0.668	42	-1.35408	-0.0856681	0.0221509	FALSE	Down	0.88	0.889	42	-1.89093	-0.702066	-0.0306531	FALSE	Down	0.108	0.126	42	1.92083	3.37239	-0.160284	FALSE	Up	0.063	0.102	42	2.26389	3.76907	0.163403	FALSE
Beta-catenin independent WNT signaling	Up	0.721	0.641	140	-0.756861	-2.12656	0.0532013	FALSE	Up	0.601	0.783	140	-1.26332	-1.88005	0.0268135	FALSE	Up	0.126	0.193	140	1.25445	-0.360404	0.0324383	FALSE	Down	0.065	0.023	140	2.75736	0.0231505	-0.0459225	FALSE
LGI-ADAM interactions	Down	0.331	0.367	9	0.58394	1.26898	-0.0538899	FALSE	Down	0.054	0.056	9	1.81356	2.59839	-0.0970018	FALSE	Up	0.942	0.907	9	-1.48034	-1.06161	0.0330998	FALSE	Down	0.065	0.178	9	1.88291	2.56347	-0.506835	FALSE
Biosynthesis of DPAn-3-derived maresins	Up	0.991	0.979	2	-1.72333	-1.58717	0.005591	FALSE	Up	0.537	0.521	2	-0.236203	-0.0124069	0.107694	FALSE	Up	0.565	0.573	2	-0.0952462	0.0732618	0.261822	FALSE	Down	0.066	0.148	2	1.58141	1.86104	-0.655561	FALSE
RUNX1 regulates transcription of genes involved in differentiation of HSCs	Up	0.08	0.123	91	2.5435	-1.43918	0.0929164	FALSE	Up	0.662	0.826	91	-1.73298	-3.65652	0.0456477	FALSE	Up	0.004	0.118	91	2.42168	-0.786903	0.0503623	TRUE	Up	0.067	0.153	91	3.65417	-0.504711	0.107836	FALSE
CTLA4 inhibitory signaling	Up	0.68	0.74	22	-0.930524	-1.42612	0.0037303	FALSE	Down	0.784	0.727	22	-0.850537	-1.67347	-0.00936324	FALSE	Down	0.09	0.218	22	0.841696	0.0973666	-0.0553238	FALSE	Up	0.067	0.141	22	1.4528	0.356285	0.053698	FALSE
SUMO is transferred from E1 to E2 (UBE2I, UBC9)	Up	0.707	0.684	6	-1.10269	-0.780228	0.0177645	FALSE	Up	0.66	0.633	6	-0.705107	-0.464959	0.0449766	FALSE	Down	0.25	0.296	6	0.474839	0.80706	-0.102893	FALSE	Up	0.068	0.144	6	1.64188	1.96739	0.183308	FALSE
Activation of caspases through apoptosome-mediated cleavage	Down	0.613	0.599	6	-0.571039	-0.254315	-0.0047714	FALSE	Up	0.431	0.401	6	-0.0431658	0.272091	0.0263476	FALSE	Down	0.609	0.604	6	-0.342471	-0.0449582	-0.0738938	FALSE	Up	0.07	0.139	6	1.32751	1.69941	0.140716	FALSE
COX reactions	Up	0.617	0.604	1	-0.462998	-0.298709	0.0582183	FALSE	Up	0.167	0.138	1	0.832426	1.11709	0.177028	FALSE	Up	0.475	0.497	1	-0.0193022	0.162343	0.212867	FALSE	Down	0.07	0.156	1	1.53931	1.86474	-0.550315	FALSE
Ub-specific processing proteases	Up	0.223	0.191	178	1.40308	-0.376565	0.0545498	FALSE	Up	0.172	0.349	178	-0.110985	-0.384206	0.0296467	FALSE	Up	1e-05	0.005	178	3.75103	2.66116	0.053879	TRUE	Up	0.071	0.118	178	3.40163	1.4386	0.0411151	FALSE
Nuclear import of Rev protein	Down	0.78	0.718	33	-1.3896	-2.06324	-0.0163395	FALSE	Down	0.133	0.17	33	0.284364	-0.498795	-0.0262696	FALSE	Up	0.02	0.056	33	2.18464	0.995158	0.0144513	FALSE	Up	0.071	0.17	33	1.1791	0.261036	0.0215104	FALSE
Synthesis of 5-eicosatetraenoic acids	Up	0.779	0.771	6	-0.804294	-0.388784	0.0750695	FALSE	Up	0.838	0.836	6	-1.05002	-0.688208	0.0430252	FALSE	Up	0.152	0.208	6	1.31487	1.8064	0.457835	FALSE	Down	0.071	0.154	6	1.78945	2.3289	-0.312493	FALSE
RUNX3 regulates NOTCH signaling	Up	0.522	0.578	14	-0.351854	-0.0709386	0.00123345	FALSE	Up	0.796	0.773	14	-0.822607	-0.661578	0.00926163	FALSE	Up	0.301	0.295	14	0.684169	0.576144	0.222413	FALSE	Down	0.071	0.138	14	1.87453	1.78509	-0.330181	FALSE
Neurotransmitter uptake and metabolism In glial cells	Up	0.912	0.884	4	-1.21319	-0.922965	0.082322	FALSE	Up	0.278	0.263	4	0.414184	0.851506	0.118554	FALSE	Up	0.187	0.276	4	1.00826	1.46702	0.309056	FALSE	Down	0.072	0.179	4	1.5163	2.0197	-0.181966	FALSE
Astrocytic Glutamate-Glutamine Uptake And Metabolism	Up	0.912	0.884	4	-1.21319	-0.922965	0.082322	FALSE	Up	0.278	0.263	4	0.414184	0.851506	0.118554	FALSE	Up	0.187	0.276	4	1.00826	1.46702	0.309056	FALSE	Down	0.072	0.179	4	1.5163	2.0197	-0.181966	FALSE
HIV Life Cycle	Down	0.967	0.924	145	-2.56911	-2.39384	-0.00446542	FALSE	Down	0.437	0.391	145	-0.556094	-0.480512	-0.00639181	FALSE	Up	0.026	0.038	145	2.40365	2.09209	0.0026999	FALSE	Up	0.073	0.09	145	1.81574	1.56774	0.00775358	FALSE
Heme degradation	Up	0.043	0.057	12	1.81085	2.63866	0.122687	FALSE	Up	0.162	0.154	12	1.05927	1.79409	0.0489063	FALSE	Up	0.057	0.093	12	1.92248	2.68889	0.265263	FALSE	Down	0.073	0.172	12	1.71017	2.52772	-0.129624	FALSE
Basigin interactions	Up	0.063	0.081	24	1.75488	2.69983	0.0785911	FALSE	Up	1e-05	1e-05	24	3.44868	4.55116	0.0141488	TRUE	Up	0.036	0.079	24	2.21746	3.18119	0.0857732	FALSE	Down	0.073	0.182	24	1.72681	2.63759	-0.201676	FALSE
Signaling by NOTCH	Up	0.497	0.327	195	0.506452	-1.42437	0.0499702	FALSE	Up	0.672	0.773	196	-1.28935	-1.90406	0.0215789	FALSE	Up	0.027	0.096	195	2.30202	0.563543	0.0870381	FALSE	Down	0.074	0.115	196	3.12543	0.820623	-0.0404527	FALSE
Class I MHC mediated antigen processing & presentation	Up	0.487	0.451	352	-0.498123	0.945871	0.0179512	FALSE	Up	0.383	0.5	352	-0.612183	1.24865	0.0108196	FALSE	Up	0.01	0.009	353	3.30016	4.45782	0.0592651	TRUE	Down	0.075	0.054	352	2.85912	3.27829	-0.0441365	FALSE
Methionine salvage pathway	Up	0.746	0.714	6	-0.982678	-0.561243	0.0154404	FALSE	Down	0.57	0.548	6	-0.444026	0.0262651	-0.00241903	FALSE	Down	0.128	0.169	6	1.1127	1.68075	-0.21715	FALSE	Up	0.076	0.149	6	1.29771	1.88883	0.148746	FALSE
E2F mediated regulation of DNA replication	Up	0.361	0.371	23	0.268691	0.128888	0.0636516	FALSE	Up	0.372	0.29	23	0.440602	0.157126	0.0683742	FALSE	Up	0.077	0.14	23	1.63332	1.48824	0.260358	FALSE	Up	0.076	0.133	23	1.98189	1.60856	0.0176039	FALSE
Budding and maturation of HIV virion	Up	0.937	0.905	27	-1.41901	-1.12103	0.0152351	FALSE	Up	0.585	0.491	27	-0.19241	-0.0583402	0.0204342	FALSE	Up	0.072	0.07	27	2.13908	1.90898	0.1792	FALSE	Down	0.076	0.077	27	1.9724	1.67275	-0.106471	FALSE
Assembly of active LPL and LIPC lipase complexes	Up	0.467	0.459	12	-0.0703127	0.430339	0.0245941	FALSE	Down	0.239	0.256	12	0.558288	1.22472	-0.0165878	FALSE	Up	0.625	0.609	12	-0.0984997	0.323455	0.0674726	FALSE	Down	0.076	0.162	12	1.49781	2.0229	-0.25495	FALSE
Insulin-like Growth Factor-2 mRNA Binding Proteins (IGF2BPs/IMPs/VICKZs) bind RNA	Up	0.688	0.694	7	-0.573633	-0.140894	0.0969954	FALSE	Up	0.287	0.28	7	0.463765	0.960192	0.115866	FALSE	Up	0.008	0.017	7	3.15963	3.73987	0.543284	TRUE	Down	0.076	0.201	7	1.49177	2.10538	-0.447121	FALSE
Defective SLC35A1 causes congenital disorder of glycosylation 2F (CDG2F)	Up	0.036	0.054	1	1.85504	2.15197	0.123691	FALSE	Up	0.489	0.472	1	-0.262715	-0.107368	0.0419563	FALSE	Up	0.879	0.832	1	-0.985206	-0.900778	0.0156296	FALSE	Up	0.077	0.163	1	1.52231	1.78567	0.270037	FALSE
Defective SLC35A1 causes congenital disorder of glycosylation 2F (CDG2F)	Up	0.036	0.054	1	1.85504	2.15197	0.123691	FALSE	Up	0.489	0.472	1	-0.262715	-0.107368	0.0419563	FALSE	Up	0.879	0.832	1	-0.985206	-0.900778	0.0156296	FALSE	Up	0.077	0.163	1	1.52231	1.78567	0.270037	FALSE
Assembly of the pre-replicative complex	Up	0.12	0.213	67	1.05334	-1.12405	0.0661264	FALSE	Up	0.773	0.86	67	-1.95175	-3.50184	0.0420824	FALSE	Up	0.092	0.203	67	1.64614	-1.2313	0.0331012	FALSE	Up	0.077	0.06	67	4.87458	0.536468	0.15906	FALSE
TP53 Regulates Transcription of Cell Cycle Genes	Up	0.165	0.168	51	1.44368	1.98146	0.1037	FALSE	Up	0.093	0.093	51	1.58816	2.31193	0.0846955	FALSE	Up	0.01	0.022	51	3.91988	4.5561	0.209989	TRUE	Up	0.077	0.163	51	2.08337	2.59499	0.0670838	FALSE
Biogenic amines are oxidatively deaminated to aldehydes by MAOA and MAOB	Up	0.581	0.562	1	-0.434565	-0.308992	0.133038	FALSE	Up	0.248	0.237	1	0.579705	0.750698	0.386053	FALSE	Up	0.057	0.106	1	1.93127	2.15098	2.02451	FALSE	Down	0.077	0.134	1	1.83515	2.03809	-1.98655	FALSE
Defective MAOA causes Brunner syndrome (BRUNS)	Up	0.581	0.562	1	-0.434565	-0.308992	0.133038	FALSE	Up	0.248	0.237	1	0.579705	0.750698	0.386053	FALSE	Up	0.057	0.106	1	1.93127	2.15098	2.02451	FALSE	Down	0.077	0.134	1	1.83515	2.03809	-1.98655	FALSE
Gap junction degradation	Up	0.11	0.119	10	1.21736	1.38151	0.125135	FALSE	Up	0.509	0.457	10	-0.0707775	0.148724	0.119281	FALSE	Up	0.366	0.374	10	0.624309	0.772692	0.0774018	FALSE	Down	0.079	0.159	10	1.40664	1.57469	-0.105213	FALSE
p75NTR signals via NF-kB	Up	0.856	0.815	15	-1.10311	-1.49558	0.00835431	FALSE	Down	0.441	0.351	15	0.0549304	-0.569481	-0.0180128	FALSE	Up	0.29	0.24	15	0.954572	-0.0194297	0.121297	FALSE	Down	0.079	0.074	15	2.01266	0.785457	-0.154652	FALSE
Toxicity of botulinum toxin type C (BoNT/C)	Down	0.913	0.88	2	-1.3163	-1.17664	-0.0297649	FALSE	Down	0.653	0.646	2	-0.306326	-0.0655313	-0.167723	FALSE	Up	0.897	0.86	2	-1.05016	-0.910633	0.0253262	FALSE	Down	0.079	0.146	2	1.75575	2.07078	-0.817661	FALSE
Defective CYP2U1 causes Spastic paraplegia 56, autosomal recessive (SPG56)	Up	0.839	0.8	1	-1.09006	-0.983436	0.00801545	FALSE	Down	0.299	0.276	1	0.221347	0.42289	-0.0712786	FALSE	Down	0.067	0.125	1	1.37406	1.65089	-0.402125	FALSE	Up	0.08	0.162	1	1.45645	1.73264	0.25827	FALSE
Synthesis of DNA	Up	0.121	0.162	117	1.71334	-0.0281104	0.070306	FALSE	Up	0.905	0.924	117	-2.22578	-3.45912	0.0229247	FALSE	Up	0.026	0.106	117	2.18802	-0.0400586	0.0270987	FALSE	Up	0.08	0.081	117	4.97863	1.55997	0.183223	FALSE
p53-Dependent G1 DNA Damage Response	Up	0.092	0.197	65	0.928876	-1.82349	0.0579468	FALSE	Up	0.899	0.929	65	-2.08024	-3.96734	0.0288762	FALSE	Down	0.274	0.334	65	0.541906	-2.53108	-0.0126212	FALSE	Up	0.08	0.058	65	4.06055	-0.665731	0.161448	FALSE
p53-Dependent G1/S DNA damage checkpoint	Up	0.092	0.197	65	0.928876	-1.82349	0.0579468	FALSE	Up	0.899	0.929	65	-2.08024	-3.96734	0.0288762	FALSE	Down	0.274	0.334	65	0.541906	-2.53108	-0.0126212	FALSE	Up	0.08	0.058	65	4.06055	-0.665731	0.161448	FALSE
Metabolism	Up	0.587	0.619	1829	-0.993877	6.02277	0.0245571	FALSE	Up	0.728	0.77	1829	-1.5547	5.40274	0.0153856	FALSE	Up	0.667	0.477	1829	0.220664	6.19007	0.0195224	FALSE	Down	0.08	0.115	1828	2.63496	8.80493	-0.0578365	FALSE
Interleukin-1 signaling	Up	0.394	0.402	97	-0.28136	-2.36055	0.0179628	FALSE	Up	0.665	0.735	97	-1.58876	-3.12197	0.00740714	FALSE	Up	0.075	0.138	97	1.91237	-0.724599	0.0438235	FALSE	Up	0.081	0.059	97	3.52165	-0.325062	0.0124953	FALSE
RUNX2 regulates genes involved in differentiation of myeloid cells	Up	0.727	0.711	3	-0.75128	-0.507786	0.0532045	FALSE	Up	0.165	0.164	3	0.704202	1.05933	0.158182	FALSE	Up	0.021	0.054	3	2.48829	2.86386	0.404813	FALSE	Down	0.081	0.18	3	1.34796	1.67514	-0.195566	FALSE
Signaling by NOTCH3	Up	0.679	0.718	46	-0.726811	-0.16028	0.0538889	FALSE	Up	0.301	0.265	47	0.621171	0.977041	0.0311184	FALSE	Up	0.306	0.231	46	1.19648	1.04959	0.197159	FALSE	Down	0.081	0.1	47	2.05173	1.91326	-0.214082	FALSE
Defective CYP26C1 causes Focal facial dermal dysplasia 4 (FFDD4)	Down	0.378	0.387	1	0.00352722	0.1883	-0.151947	FALSE	Down	0.166	0.154	1	0.950538	1.21226	-0.214255	FALSE	Up	0.605	0.611	1	-0.353504	-0.216807	0.201183	FALSE	Down	0.081	0.144	1	1.75966	2.05768	-0.747156	FALSE
Signaling by Retinoic Acid	Down	0.585	0.569	34	-0.431955	0.650426	-0.020676	FALSE	Up	0.45	0.441	34	0.0484852	1.16214	0.012458	FALSE	Down	0.379	0.387	34	0.530464	1.52991	-0.0147083	FALSE	Down	0.082	0.163	34	1.53967	2.64186	-0.0393234	FALSE
Defective ABCB6 causes isolated colobomatous microphthalmia 7 (MCOPCB7)	Down	0.906	0.865	1	-1.16166	-1.05792	-0.00553522	FALSE	Up	0.394	0.381	1	-0.0632133	0.136925	0.0864324	FALSE	Up	0.04	0.064	1	2.39725	2.8243	0.585854	FALSE	Down	0.082	0.148	1	1.69827	2.04664	-0.406902	FALSE
Removal of aminoterminal propeptides from gamma-carboxylated proteins	Down	0.132	0.154	7	1.25936	1.7073	-0.0260925	FALSE	Down	0.094	0.087	7	1.47327	1.96079	-0.10286	FALSE	Up	0.294	0.338	7	1.02607	1.30415	0.0727936	FALSE	Down	0.083	0.17	7	1.75482	2.07842	-0.607494	FALSE
Defective CYP27A1 causes Cerebrotendinous xanthomatosis (CTX)	Down	0.603	0.592	1	-0.505248	-0.364326	-0.0592802	FALSE	Down	0.242	0.228	1	0.585703	0.799632	-0.154429	FALSE	Up	0.502	0.517	1	-0.0838639	0.0643683	0.321739	FALSE	Down	0.083	0.153	1	1.66193	1.92512	-0.708078	FALSE
HuR (ELAVL1) binds and stabilizes mRNA	Down	0.18	0.261	10	0.474858	1.03935	-0.0162695	FALSE	Up	0.995	0.996	10	-2.14091	-1.77215	0.00394698	FALSE	Down	0.351	0.366	10	0.473937	0.731352	-0.0478562	FALSE	Down	0.084	0.194	10	1.09942	1.61117	-0.0327681	FALSE
Translesion synthesis by POLK	Up	0.857	0.821	15	-1.10311	-1.41102	0.0188235	FALSE	Up	0.664	0.563	15	-0.401504	-0.952122	0.0167752	FALSE	Up	0.03	0.033	15	1.92839	0.771777	0.0668344	FALSE	Up	0.085	0.046	15	2.04855	0.722617	0.0639367	FALSE
TP53 Regulates Transcription of Genes Involved in G2 Cell Cycle Arrest	Up	0.382	0.38	19	0.416122	0.439649	0.135338	FALSE	Up	0.164	0.166	19	1.1051	1.22934	0.13315	FALSE	Up	0.002	0.01	19	5.03355	5.10077	0.409442	TRUE	Up	0.085	0.155	19	1.96567	1.84579	0.0144675	FALSE
DNA Replication	Up	0.115	0.154	125	1.97374	0.400793	0.0745201	FALSE	Up	0.782	0.826	125	-1.81719	-2.92707	0.0339401	FALSE	Up	0.013	0.071	125	2.6357	0.547571	0.0555344	FALSE	Up	0.086	0.082	125	5.02446	1.7863	0.17546	FALSE
Translesion synthesis by REV1	Up	0.771	0.76	14	-0.932667	-1.28447	0.0189755	FALSE	Up	0.638	0.551	14	-0.392129	-1.00615	0.0136464	FALSE	Up	0.012	0.019	14	2.2994	1.08262	0.0716628	FALSE	Up	0.086	0.039	14	2.15517	0.742199	0.0594016	FALSE
Lysosome Vesicle Biogenesis	Up	0.37	0.384	33	0.0858336	0.962869	0.0184734	FALSE	Down	0.557	0.535	33	-0.446056	0.385013	-0.0174606	FALSE	Up	0.239	0.278	33	0.633535	1.44591	0.0341535	FALSE	Down	0.086	0.166	33	1.22177	2.03788	-0.00875046	FALSE
TICAM1, RIP1-mediated IKK complex recruitment	Up	0.289	0.288	19	0.413702	-0.0900329	0.00154123	FALSE	Down	0.249	0.181	19	0.577692	-0.0191394	-0.00223696	FALSE	Up	0.005	0.016	19	2.4337	1.49527	0.194823	TRUE	Down	0.086	0.066	19	2.07405	0.869095	-0.126921	FALSE
NOTCH1 Intracellular Domain Regulates Transcription	Down	0.559	0.588	45	-0.605433	-0.474276	-0.00670855	FALSE	Up	0.304	0.247	46	0.479638	0.310406	0.0296549	FALSE	Up	0.101	0.073	45	2.32746	1.46927	0.158351	FALSE	Down	0.086	0.089	46	2.27126	1.56147	-0.195298	FALSE
Sema4D induced cell migration and growth-cone collapse	Up	0.712	0.693	20	-0.512795	0.0936353	0.0121031	FALSE	Up	0.003	0.005	20	3.3136	4.19106	0.0655109	TRUE	Up	0.437	0.493	20	0.307848	0.952509	0.154287	FALSE	Down	0.086	0.186	20	1.45753	2.16383	-0.257546	FALSE
Pre-NOTCH Processing in Golgi	Down	0.775	0.73	18	-0.71056	-0.147939	-0.0114218	FALSE	Down	0.195	0.17	18	0.834747	1.49917	-0.0155155	FALSE	Up	0.416	0.438	18	0.345192	0.903269	0.194502	FALSE	Down	0.086	0.156	18	1.68168	2.25374	-0.273328	FALSE
Plasma lipoprotein assembly, remodeling, and clearance	Up	0.286	0.326	56	0.544078	1.65298	0.017349	FALSE	Down	0.139	0.141	56	1.2964	2.4943	-0.0302405	FALSE	Up	0.315	0.328	56	1.06095	1.95124	0.0581826	FALSE	Down	0.089	0.203	56	1.57844	2.55518	-0.176361	FALSE
PTK6 Regulates RTKs and Their Effectors AKT1 and DOK1	Down	0.632	0.636	9	-0.512081	-1.02163	-0.0108234	FALSE	Up	0.058	0.036	9	1.65838	0.678818	0.0455718	FALSE	Up	0.421	0.247	9	0.87685	-0.477615	0.256678	FALSE	Down	0.089	0.067	9	2.26726	0.643077	-0.23929	FALSE
Attachment and Entry	Up	0.646	0.637	3	-0.535709	-0.313654	0.0820655	FALSE	Up	0.584	0.594	3	-0.343902	-0.0527319	0.0857246	FALSE	Down	0.874	0.83	3	-1.06879	-0.938083	-0.0845559	FALSE	Up	0.09	0.17	3	1.41777	1.71123	0.161228	FALSE
APC-Cdc20 mediated degradation of Nek2A	Up	0.033	0.05	26	1.56092	1.31776	0.0775673	FALSE	Up	0.062	0.047	26	1.43152	1.10891	0.0652588	FALSE	Up	0.051	0.068	26	2.11972	1.4534	0.152586	FALSE	Up	0.09	0.07	26	2.00684	1.15779	0.0982782	FALSE
DNA Damage Reversal	Up	0.596	0.574	8	-0.466238	0.113832	0.0231608	FALSE	Up	0.73	0.709	8	-0.757992	-0.22403	0.0228272	FALSE	Up	0.088	0.142	8	1.23328	1.93072	0.0293432	FALSE	Down	0.09	0.174	8	1.14295	1.83904	-0.0735684	FALSE
Glutathione synthesis and recycling	Up	0.779	0.758	12	-0.783551	-0.145794	0.0196609	FALSE	Up	0.207	0.179	12	0.823534	1.59087	0.0239166	FALSE	Up	0.27	0.334	12	0.826486	1.54151	0.123046	FALSE	Down	0.09	0.203	12	1.54677	2.33622	-0.189617	FALSE
G1/S DNA Damage Checkpoints	Up	0.059	0.152	67	1.46183	-1.21131	0.0671721	FALSE	Up	0.848	0.912	67	-1.95173	-3.77923	0.0338795	FALSE	Down	0.319	0.362	67	0.427536	-2.57686	-0.00695303	FALSE	Up	0.091	0.074	67	4.16409	-0.462226	0.182691	FALSE
rRNA modification in the nucleus and cytosol	Up	1	0.992	60	-4.14136	-2.94982	0.00504538	FALSE	Down	0.811	0.818	60	-2.07779	-0.768292	-0.0374468	FALSE	Down	0.056	0.071	60	4.1615	5.97748	-0.208799	FALSE	Up	0.091	0.146	60	2.28275	3.97394	0.149523	FALSE
Mitotic G1 phase and G1/S transition	Up	0.045	0.066	147	3.29479	2.05617	0.0760321	FALSE	Up	0.589	0.7	147	-1.28216	-2.08973	0.0352901	FALSE	Up	0.006	0.036	147	3.21668	1.52924	0.049159	TRUE	Up	0.092	0.082	147	4.84388	1.97766	0.166046	FALSE
MAPK6/MAPK4 signaling	Up	0.972	0.851	84	-2.01496	-4.04053	0.0292629	FALSE	Up	0.818	0.911	84	-1.94915	-3.28314	0.0255745	FALSE	Up	0.172	0.254	84	0.897516	-1.60236	0.00909493	FALSE	Up	0.094	0.073	84	3.30601	-0.585039	0.04311	FALSE
Deubiquitination	Up	0.289	0.222	252	0.872797	0.0123622	0.0449086	FALSE	Up	0.383	0.515	252	-0.804958	-0.442064	0.0275595	FALSE	Up	0.001	0.014	252	3.29179	2.9643	0.0632054	TRUE	Up	0.094	0.129	252	2.83436	1.75239	0.0145742	FALSE
RNA Polymerase III Transcription	Up	0.968	0.94	41	-2.09966	-1.49532	0.0230719	FALSE	Up	0.016	0.013	41	2.21455	3.09405	0.0308058	FALSE	Down	0.018	0.044	41	2.10595	3.07274	-0.0027786	FALSE	Down	0.096	0.174	41	1.24228	2.07439	-0.00504908	FALSE
RNA Polymerase III Abortive And Retractive Initiation	Up	0.968	0.94	41	-2.09966	-1.49532	0.0230719	FALSE	Up	0.016	0.013	41	2.21455	3.09405	0.0308058	FALSE	Down	0.018	0.044	41	2.10595	3.07274	-0.0027786	FALSE	Down	0.096	0.174	41	1.24228	2.07439	-0.00504908	FALSE
TALDO1 deficiency: failed conversion of SH7P, GA3P to Fru(6)P, E4P	Down	0.708	0.685	1	-0.755986	-0.632268	-0.0230998	FALSE	Up	0.315	0.296	1	0.18937	0.369796	0.0852916	FALSE	Up	0.016	0.062	1	2.41368	2.72843	0.53391	FALSE	Down	0.097	0.191	1	1.41793	1.65733	-0.415762	FALSE
TALDO1 deficiency: failed conversion of Fru(6)P, E4P to SH7P, GA3P	Down	0.708	0.685	1	-0.755986	-0.632268	-0.0230998	FALSE	Up	0.315	0.296	1	0.18937	0.369796	0.0852916	FALSE	Up	0.016	0.062	1	2.41368	2.72843	0.53391	FALSE	Down	0.097	0.191	1	1.41793	1.65733	-0.415762	FALSE
DNA Replication Pre-Initiation	Up	0.189	0.278	84	0.629512	-1.25539	0.0702557	FALSE	Up	0.734	0.815	84	-1.80444	-3.13945	0.0443828	FALSE	Up	0.042	0.142	84	2.13916	-0.270004	0.0467704	FALSE	Up	0.098	0.087	84	4.76947	0.914277	0.183826	FALSE
ER-Phagosome pathway	Up	0.387	0.407	83	-0.151618	-2.01274	0.0407025	FALSE	Up	0.957	0.979	83	-2.52447	-3.72019	0.00951726	FALSE	Up	0.568	0.432	83	-0.0506415	-2.40807	0.0216911	FALSE	Up	0.098	0.063	83	3.40353	-0.348272	0.087168	FALSE
PKA activation in glucagon signalling	Up	0.181	0.255	13	0.564884	0.637711	0.0239432	FALSE	Up	0.319	0.343	13	0.0745173	0.15441	0.0148234	FALSE	Up	0.234	0.337	13	0.573162	0.657082	0.0957945	FALSE	Down	0.098	0.207	13	1.01899	1.05163	-0.196588	FALSE
Citric acid cycle (TCA cycle)	Up	0.239	0.236	21	0.232219	1.21842	0.0414131	FALSE	Down	0.86	0.856	21	-1.52598	-0.726498	-0.00593471	FALSE	Down	0.286	0.303	21	0.388495	1.31096	-0.0773398	FALSE	Up	0.1	0.163	21	1.12901	2.13577	0.1374	FALSE
Cyclin D associated events in G1	Up	0.04	0.057	46	1.63532	1.05086	0.0569527	FALSE	Up	0.179	0.104	46	0.896831	0.10638	0.0490863	FALSE	Up	0.001	0.005	46	3.29182	2.33999	0.13614	TRUE	Up	0.1	0.083	46	2.03682	0.78871	0.000413381	FALSE
G1 Phase	Up	0.04	0.057	46	1.63532	1.05086	0.0569527	FALSE	Up	0.179	0.104	46	0.896831	0.10638	0.0490863	FALSE	Up	0.001	0.005	46	3.29182	2.33999	0.13614	TRUE	Up	0.1	0.083	46	2.03682	0.78871	0.000413381	FALSE
Notch-HLH transcription pathway	Down	0.513	0.528	27	-0.392595	0.072235	-0.0290047	FALSE	Down	0.561	0.571	27	-0.590581	-0.128834	-0.0205571	FALSE	Up	0.667	0.611	27	-0.544315	-0.267506	0.111468	FALSE	Down	0.1	0.167	27	1.74415	2.0126	-0.2461	FALSE
NOTCH4 Intracellular Domain Regulates Transcription	Up	0.355	0.418	19	0.122207	0.602463	0.0509472	FALSE	Up	0.707	0.68	19	-0.612395	-0.343678	0.0524735	FALSE	Up	0.385	0.356	19	0.768641	0.764608	0.287789	FALSE	Down	0.1	0.15	19	1.80985	1.78537	-0.320174	FALSE
Rhesus glycoproteins mediate ammonium transport.	Up	0.336	0.357	2	0.462533	0.801633	0.16687	FALSE	Up	0.202	0.184	2	0.901022	1.27386	0.233517	FALSE	Up	0.049	0.099	2	2.10206	2.53789	0.78925	FALSE	Down	0.1	0.162	2	1.67681	2.06388	-0.528745	FALSE
Protein methylation	Down	0.712	0.723	17	-1.28549	-0.59827	-0.00310953	FALSE	Down	0.879	0.89	17	-1.55891	-0.957029	-0.0346422	FALSE	Down	0.317	0.303	17	0.365356	0.755582	-0.0630989	FALSE	Up	0.101	0.144	17	1.45542	2.00862	0.0195259	FALSE
CREB phosphorylation	Down	0.513	0.52	7	-0.120518	-0.180611	-0.0371815	FALSE	Up	0.212	0.205	7	0.529441	0.449214	0.0600089	FALSE	Up	0.161	0.255	7	0.79305	0.7232	0.233031	FALSE	Down	0.101	0.234	7	1.22249	1.1352	-0.293329	FALSE
Interactions of Rev with host cellular proteins	Down	0.78	0.727	36	-1.40554	-1.97719	-0.0103524	FALSE	Down	0.201	0.229	36	0.0969457	-0.594539	-0.0235397	FALSE	Up	0.02	0.06	36	2.20034	1.11749	0.00108166	FALSE	Up	0.102	0.188	36	1.04408	0.22789	0.0353462	FALSE
Unfolded Protein Response (UPR)	Up	0.253	0.252	89	0.480726	2.16543	0.0223888	FALSE	Down	0.382	0.373	89	-0.064606	1.63648	-0.00434908	FALSE	Down	0.085	0.116	89	1.81558	3.4975	-0.0393762	FALSE	Down	0.102	0.181	89	1.27931	2.87103	-0.0175087	FALSE
Sulfur amino acid metabolism	Down	0.081	0.107	26	1.3099	2.49503	-0.00313754	FALSE	Down	0.339	0.313	26	0.167958	1.22434	-0.0398372	FALSE	Down	0.141	0.192	26	1.22924	2.28282	-0.0310404	FALSE	Down	0.102	0.203	26	1.21263	2.29708	-0.0511349	FALSE
SLC-mediated transmembrane transport	Up	0.872	0.843	194	-1.14503	1.60681	0.0346909	FALSE	Up	0.299	0.313	194	0.675564	3.54474	0.00152081	FALSE	Up	0.626	0.552	194	0.344138	2.8376	0.116145	FALSE	Down	0.102	0.209	194	1.72567	4.42558	-0.175856	FALSE
mRNA Editing: C to U Conversion	Down	0.289	0.305	4	0.450094	0.935539	-0.140945	FALSE	Up	0.208	0.185	4	0.897435	1.43266	0.0387071	FALSE	Up	0.541	0.563	4	0.136452	0.546684	0.369407	FALSE	Down	0.102	0.188	4	1.43437	1.98827	-0.427299	FALSE
Formation of the Editosome	Down	0.289	0.305	4	0.450094	0.935539	-0.140945	FALSE	Up	0.208	0.185	4	0.897435	1.43266	0.0387071	FALSE	Up	0.541	0.563	4	0.136452	0.546684	0.369407	FALSE	Down	0.102	0.188	4	1.43437	1.98827	-0.427299	FALSE
Ceramide signalling	Down	0.103	0.129	2	1.12833	1.48648	-0.0143366	FALSE	Down	0.015	0.016	2	2.34984	2.80812	-0.231828	FALSE	Up	0.622	0.618	2	-0.37719	-0.171048	0.0147402	FALSE	Down	0.102	0.195	2	1.32313	1.64143	-0.465367	FALSE
Defective AVP does not bind AVPR1A,B and causes neurohypophyseal diabetes insipidus (NDI)	Down	0.575	0.561	1	-0.373045	-0.212293	-0.0623198	FALSE	Up	0.041	0.039	1	2.09266	2.45932	0.365144	FALSE	Up	0.23	0.286	1	0.746362	0.97835	0.374554	FALSE	Down	0.102	0.174	1	1.44707	1.73105	-0.591995	FALSE
Variant SLC6A14 may confer susceptibility towards obesity	Down	0.44	0.441	1	-0.121577	0.0652548	-0.0705127	FALSE	Down	0.433	0.414	1	-0.0814535	0.106063	-0.0855718	FALSE	Up	0.91	0.851	1	-1.06084	-0.98073	0.0679901	FALSE	Down	0.102	0.184	1	1.4174	1.71573	-0.644476	FALSE
Orc1 removal from chromatin	Up	0.104	0.194	70	1.38145	-1.18306	0.0676401	FALSE	Up	0.86	0.874	70	-1.9768	-3.89401	0.0345714	FALSE	Up	0.139	0.228	70	1.33733	-1.78552	0.00708367	FALSE	Up	0.103	0.078	70	4.58487	-0.052034	0.1934	FALSE
Response of Mtb to phagocytosis	Down	0.853	0.852	23	-1.11722	-0.910509	-0.0221354	FALSE	Down	0.052	0.022	23	1.14035	1.05317	-0.0465002	FALSE	Up	0.357	0.233	23	0.827327	0.382025	0.128559	FALSE	Down	0.104	0.082	23	1.69524	1.17468	-0.137075	FALSE
Pentose phosphate pathway	Up	0.806	0.774	14	-1.17556	-0.484312	0.00587823	FALSE	Up	0.312	0.291	14	0.282641	1.09249	0.0512677	FALSE	Up	0.088	0.133	14	1.51227	2.34705	0.165868	FALSE	Down	0.104	0.178	14	1.34787	2.19007	-0.166611	FALSE
Disassembly of the destruction complex and recruitment of AXIN to the membrane	Up	0.419	0.553	27	-0.229119	0.0998073	0.0562458	FALSE	Up	0.121	0.14	27	0.768914	0.910219	0.0556711	FALSE	Up	0.2	0.251	27	0.806001	0.758422	0.0750463	FALSE	Down	0.105	0.219	27	1.22071	1.16271	-0.107702	FALSE
Synthesis of Hepoxilins (HX) and Trioxilins (TrX)	Up	0.933	0.903	1	-1.19984	-1.10106	0.00510931	FALSE	Up	0.257	0.241	1	0.477807	0.700516	0.252535	FALSE	Up	0.671	0.654	1	-0.490175	-0.364565	0.191167	FALSE	Down	0.105	0.197	1	1.44007	1.71509	-0.997607	FALSE
Conversion from APC/C:Cdc20 to APC/C:Cdh1 in late anaphase	Up	0.068	0.082	20	1.19116	1.17318	0.0778497	FALSE	Up	0.202	0.205	20	0.440847	0.580211	0.0513728	FALSE	Up	0.357	0.411	20	0.240054	0.295118	0.128206	FALSE	Up	0.106	0.186	20	1.09049	1.07332	0.0452195	FALSE
Gamma-carboxylation, transport, and amino-terminal cleavage of proteins	Down	0.16	0.179	8	1.03871	1.51597	-0.0191465	FALSE	Down	0.157	0.144	8	1.03226	1.52539	-0.0888129	FALSE	Up	0.407	0.421	8	0.618532	0.910038	0.0620026	FALSE	Down	0.106	0.194	8	1.45498	1.80713	-0.539684	FALSE
PTEN Regulation	Up	0.844	0.76	137	-1.68831	-2.70865	0.0126003	FALSE	Up	0.509	0.661	137	-1.28922	-1.81074	0.0151368	FALSE	Up	0.066	0.143	137	1.78473	0.315891	0.0147152	FALSE	Down	0.107	0.077	137	2.63243	0.131628	-0.0131806	FALSE
Vesicle-mediated transport	Up	0.798	0.765	605	-1.67874	2.01806	0.0256579	FALSE	Up	0.12	0.095	604	1.02931	4.85205	0.0277518	FALSE	Up	0.113	0.068	605	1.79206	5.23339	0.0753128	FALSE	Down	0.107	0.133	604	1.59902	4.98273	-0.0780016	FALSE
Smooth Muscle Contraction	Up	0.999	0.997	32	-3.09968	-2.25063	0.0277583	FALSE	Up	0.244	0.242	32	0.679892	1.77028	0.107564	FALSE	Up	0.811	0.759	32	-0.45688	0.316056	0.168624	FALSE	Down	0.107	0.186	32	1.80652	2.77174	-0.315039	FALSE
Synthesis of Ketone Bodies	Down	0.445	0.45	7	-0.0450389	0.521546	-0.0116553	FALSE	Down	0.65	0.623	7	-0.52695	-0.0212977	-0.0178166	FALSE	Down	0.707	0.685	7	-0.489715	-0.0383198	-0.0314243	FALSE	Up	0.108	0.205	7	1.26391	1.88638	0.0523545	FALSE
Formation of ATP by chemiosmotic coupling	Up	0.089	0.092	16	1.91382	2.87042	0.0907945	FALSE	Up	0.219	0.207	16	0.92597	1.82267	0.0846464	FALSE	Up	0.286	0.32	16	0.831959	1.6408	0.0297581	FALSE	Up	0.11	0.19	16	2.22195	3.16218	0.168652	FALSE
Keratan sulfate degradation	Up	0.037	0.053	9	1.96886	2.57376	0.203373	FALSE	Down	0.842	0.836	9	-1.06473	-0.633074	-0.0446013	FALSE	Down	0.948	0.907	9	-1.7139	-1.37051	-0.185789	FALSE	Down	0.111	0.203	9	1.42346	1.97602	-0.144009	FALSE
Activation of AMPA receptors	Up	0.514	0.507	2	-0.207461	-0.00476686	0.11735	FALSE	Up	0.54	0.531	2	-0.260424	-0.0408681	0.251503	FALSE	Up	0.659	0.659	2	-0.330691	-0.149488	0.494207	FALSE	Down	0.111	0.187	1	1.31943	1.44932	-0.318046	FALSE
Mitochondrial translation	Up	0.491	0.471	90	-0.986719	0.927344	0.0355857	FALSE	Down	0.937	0.957	90	-3.35682	-1.72499	-0.0118441	FALSE	Down	0.297	0.294	90	1.13204	3.02636	-0.177291	FALSE	Up	0.112	0.151	90	3.55318	5.76108	0.184061	FALSE
TFAP2A acts as a transcriptional repressor during retinoic acid induced cell differentiation	Up	0.718	0.703	4	-0.794789	-0.480674	0.0640964	FALSE	Up	0.564	0.555	4	-0.331205	0.018942	0.0500283	FALSE	Up	0.084	0.145	4	1.55743	2.01536	0.011377	FALSE	Up	0.112	0.184	4	1.29708	1.72325	0.149533	FALSE
Aberrant regulation of mitotic exit in cancer due to RB1 defects	Up	0.135	0.155	20	0.692664	0.674245	0.0577043	FALSE	Up	0.255	0.27	20	0.19772	0.315102	0.0390337	FALSE	Up	0.179	0.24	20	0.640646	0.686324	0.133867	FALSE	Up	0.112	0.199	20	0.91358	0.900968	0.00338144	FALSE
MTOR signalling	Up	0.322	0.32	39	0.167973	0.844435	0.00888709	FALSE	Up	0.353	0.289	39	0.146464	0.745026	0.0418991	FALSE	Up	0.04	0.079	39	2.07287	2.87348	0.197413	FALSE	Down	0.112	0.199	39	1.28453	2.00459	-0.183074	FALSE
Organic cation transport	Up	0.829	0.793	8	-0.961174	-0.4731	0.0415535	FALSE	Down	0.745	0.725	8	-0.590135	-0.0769859	-0.00880298	FALSE	Up	0.1	0.159	8	1.44855	2.12581	0.495912	FALSE	Down	0.112	0.211	8	1.30199	1.95823	-0.308152	FALSE
SMAC (DIABLO) binds to IAPs	Down	0.677	0.657	7	-0.749935	-0.401106	-0.00733552	FALSE	Up	0.372	0.337	7	0.0319694	0.402479	0.014918	FALSE	Down	0.512	0.518	7	-0.175921	0.177149	-0.0873919	FALSE	Up	0.113	0.184	7	1.04109	1.43834	0.129132	FALSE
SMAC(DIABLO)-mediated dissociation of IAP:caspase complexes	Down	0.677	0.657	7	-0.749935	-0.401106	-0.00733552	FALSE	Up	0.372	0.337	7	0.0319694	0.402479	0.014918	FALSE	Down	0.512	0.518	7	-0.175921	0.177149	-0.0873919	FALSE	Up	0.113	0.184	7	1.04109	1.43834	0.129132	FALSE
Translesion synthesis by POLI	Up	0.757	0.743	15	-0.920823	-1.21446	0.0213521	FALSE	Up	0.561	0.492	15	-0.286953	-0.825248	0.018646	FALSE	Up	0.004	0.014	15	2.76037	1.67127	0.0973444	TRUE	Up	0.113	0.059	15	1.99781	0.670916	0.0496673	FALSE
Synthesis of PS	Up	0.284	0.291	2	0.175854	0.49892	0.0307442	FALSE	Down	0.232	0.217	2	0.35031	0.690887	-0.0585513	FALSE	Down	0.24	0.297	2	0.627339	0.968587	-0.175364	FALSE	Up	0.113	0.184	2	1.00167	1.38383	0.0255429	FALSE
Cooperation of PDCL (PhLP1) and TRiC/CCT in G-protein beta folding	Up	0.712	0.636	37	-0.671609	-0.564235	0.0297064	FALSE	Up	0.763	0.77	37	-0.930776	-0.594971	0.0413283	FALSE	Up	0.827	0.832	37	-1.28773	-0.769543	0.0188459	FALSE	Down	0.113	0.232	37	1.5432	2.03665	-0.121487	FALSE
Serotonin clearance from the synaptic cleft	Up	0.535	0.526	3	-0.413434	-0.122963	0.0796891	FALSE	Up	0.25	0.236	3	0.581057	0.932094	0.206548	FALSE	Up	0.172	0.224	3	0.928734	1.24054	0.734628	FALSE	Down	0.113	0.197	3	1.18023	1.53653	-0.821389	FALSE
Manipulation of host energy metabolism	Up	0.164	0.172	2	0.432879	0.746059	0.0660146	FALSE	Down	0.267	0.225	2	0.1673	0.458512	-0.0621374	FALSE	Down	0.567	0.573	2	-0.24915	-0.0223862	-0.115617	FALSE	Up	0.114	0.164	2	1.12584	1.47616	0.259828	FALSE
Cytochrome c-mediated apoptotic response	Down	0.755	0.745	12	-0.987918	-0.539192	-0.0102876	FALSE	Up	0.495	0.408	12	-0.0907039	0.145523	0.00660111	FALSE	Down	0.573	0.617	12	-0.297393	0.133359	-0.0810137	FALSE	Up	0.114	0.194	12	1.01659	1.45242	0.0891385	FALSE
Phenylalanine and tyrosine metabolism	Up	0.122	0.148	10	1.33722	2.11852	0.0955561	FALSE	Down	0.634	0.623	10	-0.440769	0.17356	-0.00840029	FALSE	Up	0.682	0.662	10	-0.256224	0.324227	0.0779757	FALSE	Down	0.114	0.195	10	1.36318	2.10134	-0.0565399	FALSE
Regulation of FZD by ubiquitination	Up	0.57	0.581	15	-0.287918	-0.189312	0.0145865	FALSE	Up	0.045	0.023	15	2.20951	2.15234	0.0239338	FALSE	Up	0.051	0.047	15	2.66721	2.07144	0.141152	FALSE	Down	0.114	0.095	15	2.3608	1.62316	-0.318699	FALSE
Loss of MECP2 binding ability to 5mC-DNA	Down	0.846	0.845	4	-1.28739	-1.08624	-0.0480676	FALSE	Down	0.734	0.741	4	-0.952746	-0.794623	-0.0841308	FALSE	Down	0.673	0.628	4	-0.434657	-0.462603	-0.0377879	FALSE	Down	0.114	0.178	4	1.43377	1.44946	-0.583883	FALSE
Defective SLC17A5 causes Salla disease (SD) and ISSD	Up	0.218	0.235	1	0.545477	0.763129	0.0744147	FALSE	Down	0.789	0.767	1	-0.991346	-0.890645	-0.00166514	FALSE	Down	0.858	0.809	1	-0.970079	-0.883959	-0.015227	FALSE	Up	0.115	0.189	1	0.978651	1.21343	0.167535	FALSE
Transcriptional regulation by RUNX1	Up	0.61	0.392	195	0.0822637	-1.67308	0.0467601	FALSE	Up	0.696	0.823	195	-1.71653	-2.08413	0.0252809	FALSE	Up	0.041	0.1	195	2.3943	1.11222	0.0143874	FALSE	Down	0.116	0.15	195	2.79348	0.771017	-0.00710345	FALSE
Membrane Trafficking	Up	0.877	0.856	567	-2.26479	1.28649	0.014803	FALSE	Up	0.196	0.157	566	0.509665	4.22093	0.0179988	FALSE	Up	0.089	0.042	567	1.93954	5.3107	0.0820989	FALSE	Down	0.116	0.141	566	1.40676	4.71482	-0.0740589	FALSE
Virus Assembly and Release	Up	0.195	0.213	2	0.717026	0.942016	0.0913683	FALSE	Up	0.808	0.793	2	-0.962566	-0.80979	0.0366278	FALSE	Down	0.379	0.422	2	0.239564	0.426874	-0.179884	FALSE	Up	0.117	0.197	2	1.25071	1.47901	0.259534	FALSE
Assembly of Viral Components at the Budding Site	Up	0.195	0.213	2	0.717026	0.942016	0.0913683	FALSE	Up	0.808	0.793	2	-0.962566	-0.80979	0.0366278	FALSE	Down	0.379	0.422	2	0.239564	0.426874	-0.179884	FALSE	Up	0.117	0.197	2	1.25071	1.47901	0.259534	FALSE
tRNA processing in the nucleus	Down	0.653	0.635	56	-1.27403	-1.12523	-0.0107726	FALSE	Down	0.134	0.138	56	0.327615	0.404374	-0.030437	FALSE	Down	0.054	0.074	56	2.09477	1.84873	-0.068872	FALSE	Up	0.117	0.167	56	1.12568	1.10913	0.0784318	FALSE
Signaling by TGF-beta Receptor Complex	Down	0.605	0.616	72	-0.515247	0.360522	-0.00104331	FALSE	Up	0.151	0.134	72	0.85954	1.68992	0.0645044	FALSE	Up	0.023	0.023	72	3.07241	3.44858	0.143567	FALSE	Down	0.117	0.116	72	1.6371	1.87181	-0.179872	FALSE
FBXW7 Mutants and NOTCH1 in Cancer	Up	0.579	0.499	5	-0.187983	-0.761418	0.00369357	FALSE	Up	0.067	0.058	5	1.77614	0.961668	0.0462987	FALSE	Up	0.067	0.101	5	2.40349	1.21956	0.289713	FALSE	Down	0.117	0.169	5	1.52765	0.656499	-0.183991	FALSE
Loss of Function of FBXW7 in Cancer and NOTCH1 Signaling	Up	0.579	0.499	5	-0.187983	-0.761418	0.00369357	FALSE	Up	0.067	0.058	5	1.77614	0.961668	0.0462987	FALSE	Up	0.067	0.101	5	2.40349	1.21956	0.289713	FALSE	Down	0.117	0.169	5	1.52765	0.656499	-0.183991	FALSE
Scavenging by Class B Receptors	Down	0.078	0.103	4	1.73409	2.10089	-0.308684	FALSE	Down	0.037	0.035	4	2.2894	2.6849	-0.371019	FALSE	Down	0.11	0.172	4	1.55448	1.90795	-0.362814	FALSE	Down	0.117	0.233	4	1.53814	1.85701	-0.868498	FALSE
Phosphate bond hydrolysis by NTPDase proteins	Down	0.077	0.083	7	1.25485	1.9546	-0.126943	FALSE	Down	0.418	0.402	7	0.0871726	0.656191	-0.121713	FALSE	Up	0.4	0.428	7	0.284476	0.811117	0.0333601	FALSE	Down	0.118	0.206	7	1.17637	1.81369	-0.515818	FALSE
Genome Replication and Transcription	Down	0.358	0.388	6	-0.00575584	0.317012	-0.0216195	FALSE	Up	0.814	0.797	6	-1.03994	-0.810846	0.0263963	FALSE	Up	0.115	0.15	6	1.13444	1.4029	0.150421	FALSE	Down	0.119	0.229	6	0.896163	1.24194	-0.0512606	FALSE
Replication of the SARS-CoV-1 genome	Down	0.358	0.388	6	-0.00575584	0.317012	-0.0216195	FALSE	Up	0.814	0.797	6	-1.03994	-0.810846	0.0263963	FALSE	Up	0.115	0.15	6	1.13444	1.4029	0.150421	FALSE	Down	0.119	0.229	6	0.896163	1.24194	-0.0512606	FALSE
Factors involved in megakaryocyte development and platelet production	Up	0.068	0.095	128	1.62006	2.82337	0.0503231	FALSE	Up	0.271	0.301	127	0.363744	1.72663	0.0424143	FALSE	Up	0.585	0.607	129	-0.0235054	1.15105	0.148914	FALSE	Down	0.119	0.243	128	1.38499	2.59331	-0.084902	FALSE
Activation of PUMA and translocation to mitochondria	Up	0.648	0.647	10	-0.440193	-0.22495	0.10246	FALSE	Up	0.259	0.235	10	0.652179	0.817769	0.176793	FALSE	Up	0.058	0.074	10	2.164	2.06358	0.430389	FALSE	Down	0.119	0.195	10	1.54734	1.61782	-0.190854	FALSE
Transport of inorganic cations/anions and amino acids/oligopeptides	Up	0.812	0.792	86	-1.01279	0.801131	0.0236116	FALSE	Up	0.47	0.47	86	0.109774	1.98241	0.00602942	FALSE	Up	0.593	0.556	86	0.266766	1.88341	0.12017	FALSE	Down	0.12	0.226	86	1.57869	3.33489	-0.193418	FALSE
Interleukin-1 family signaling	Up	0.674	0.599	125	-0.83965	-2.29153	0.0220145	FALSE	Up	0.554	0.671	125	-1.13193	-2.10128	0.0184903	FALSE	Up	0.266	0.252	125	0.813621	-1.26868	0.0540643	FALSE	Down	0.121	0.057	125	2.7982	-0.389984	-0.0179778	FALSE
Metabolism of nucleotides	Up	0.017	0.017	90	2.53647	4.78358	0.0346829	FALSE	Up	0.444	0.414	90	0.0253914	2.00806	0.0196053	FALSE	Up	0.007	0.01	90	4.26334	6.49704	0.0615882	TRUE	Down	0.121	0.197	90	1.63951	3.69112	-0.0307672	FALSE
Mitochondrial translation initiation	Up	0.445	0.44	84	-0.656679	1.21658	0.0374251	FALSE	Down	0.917	0.933	84	-3.09724	-1.50897	-0.0113059	FALSE	Down	0.295	0.296	84	1.16737	2.9983	-0.179503	FALSE	Up	0.122	0.157	84	3.50259	5.63609	0.186025	FALSE
Metabolism of cofactors	Up	0.091	0.175	19	0.815786	1.57603	0.0504723	FALSE	Up	0.119	0.093	19	0.995133	1.36725	0.0448156	FALSE	Down	0.755	0.692	19	-0.568286	-0.274872	-0.121787	FALSE	Up	0.122	0.155	19	1.47665	1.64958	0.177921	FALSE
The citric acid (TCA) cycle and respiratory electron transport	Up	0.208	0.218	172	1.37545	4.15712	0.052665	FALSE	Up	0.628	0.616	172	-1.46045	1.02656	0.0390114	FALSE	Down	0.386	0.354	172	0.509925	2.93426	-0.0267628	FALSE	Up	0.122	0.161	172	3.29454	6.06379	0.0917952	FALSE
Rev-mediated nuclear export of HIV RNA	Down	0.697	0.645	34	-1.2425	-1.86397	-0.0100081	FALSE	Down	0.13	0.166	34	0.375058	-0.370971	-0.0266255	FALSE	Up	0.02	0.059	34	2.3434	1.19038	0.00988036	FALSE	Up	0.122	0.195	34	1.02934	0.14366	0.0245144	FALSE
NR1H2 & NR1H3 regulate gene expression linked to gluconeogenesis	Up	0.252	0.313	4	0.21746	0.540065	0.017459	FALSE	Down	0.332	0.33	4	0.116562	0.400991	-0.0413127	FALSE	Up	0.332	0.363	4	0.393521	0.57011	0.0592885	FALSE	Down	0.122	0.199	4	1.09194	1.28589	-0.0243979	FALSE
NR1H2 & NR1H3 regulate gene expression linked to triglyceride lipolysis in adipose	Down	0.547	0.561	5	-0.378168	-0.0497058	-0.0247973	FALSE	Down	0.149	0.148	5	0.943947	1.34712	-0.110984	FALSE	Up	0.639	0.621	5	-0.230863	-0.0581522	0.0142918	FALSE	Down	0.123	0.192	5	1.33847	1.58571	-0.337179	FALSE
SLBP independent Processing of Histone Pre-mRNAs	Down	0.33	0.352	10	0.114931	0.666278	-0.00770186	FALSE	Up	0.251	0.249	10	0.254894	0.827638	0.018752	FALSE	Down	0.266	0.278	10	0.767128	1.14704	-0.179243	FALSE	Up	0.124	0.18	10	1.24453	1.61367	0.189179	FALSE
Synaptic adhesion-like molecules	Up	0.055	0.085	15	1.56048	2.43572	0.132846	FALSE	Up	0.316	0.295	15	0.503746	1.2713	0.0569312	FALSE	Up	0.694	0.693	15	-0.186755	0.487672	0.222266	FALSE	Down	0.125	0.252	14	1.29869	2.08386	-0.277136	FALSE
Diseases associated with glycosylation precursor biosynthesis	Up	0.256	0.263	18	0.359945	1.14057	0.029344	FALSE	Down	0.306	0.287	18	0.198978	0.992412	-0.0191981	FALSE	Down	0.144	0.187	18	0.888643	1.66653	-0.0369207	FALSE	Down	0.126	0.208	18	0.883166	1.64772	-0.0185841	FALSE
TGF-beta receptor signaling activates SMADs	Up	0.66	0.677	31	-0.618904	-0.24765	0.000680054	FALSE	Up	0.197	0.177	31	0.671756	0.90106	0.0626771	FALSE	Up	0.037	0.041	31	2.44634	2.22558	0.22394	FALSE	Down	0.126	0.085	31	1.70331	1.30735	-0.215173	FALSE
Interaction between L1 and Ankyrins	Down	0.234	0.247	27	1.03622	1.90959	-0.028509	FALSE	Down	0.087	0.076	27	2.006	3.00225	-0.0668434	FALSE	Up	0.236	0.288	27	1.50763	2.338	0.076467	FALSE	Down	0.126	0.231	27	1.80978	2.72563	-0.387746	FALSE
Defective GCLC causes Hemolytic anemia due to gamma-glutamylcysteine synthetase deficiency (HAGGSD)	Up	0.455	0.455	2	-0.186683	0.0814203	0.0287264	FALSE	Up	0.045	0.042	2	2.68561	3.22277	0.305486	FALSE	Up	0.016	0.043	2	3.3958	3.96896	0.887542	FALSE	Down	0.126	0.191	2	1.58445	1.98245	-0.466659	FALSE
Signaling by the B Cell Receptor (BCR)	Up	0.542	0.52	116	-0.778754	-2.67592	0.0102923	FALSE	Down	0.847	0.917	116	-2.20155	-3.51457	-0.00538204	FALSE	Down	0.204	0.226	116	0.727941	-1.75701	-0.033631	FALSE	Up	0.127	0.049	116	2.64628	-0.958236	0.0324716	FALSE
Signaling by Hedgehog	Up	0.257	0.333	138	0.182757	-0.961196	0.0197181	FALSE	Up	0.797	0.859	138	-1.63326	-2.34748	0.0147956	FALSE	Up	0.42	0.32	137	0.572709	-1.28032	0.0279538	FALSE	Down	0.128	0.069	137	2.6301	-0.216007	-0.0386945	FALSE
HSF1-dependent transactivation	Up	0.802	0.825	32	-1.19211	-0.695476	0.0128702	FALSE	Up	0.384	0.258	32	0.388359	0.420441	0.0200597	FALSE	Up	0.225	0.161	32	1.34064	1.14353	0.0392504	FALSE	Down	0.128	0.132	32	1.90358	1.66314	-0.0670066	FALSE
Defective MTRR causes methylmalonic aciduria and homocystinuria type cblE	Up	0.445	0.447	2	-0.260417	-0.0280355	0.039138	FALSE	Up	0.673	0.648	2	-0.745046	-0.553755	0.0283359	FALSE	Down	0.175	0.234	2	0.743424	1.0223	-0.168294	FALSE	Up	0.13	0.204	2	0.961537	1.25589	0.167098	FALSE
Defective MTR causes methylmalonic aciduria and homocystinuria type cblG	Up	0.445	0.447	2	-0.260417	-0.0280355	0.039138	FALSE	Up	0.673	0.648	2	-0.745046	-0.553755	0.0283359	FALSE	Down	0.175	0.234	2	0.743424	1.0223	-0.168294	FALSE	Up	0.13	0.204	2	0.961537	1.25589	0.167098	FALSE
CD163 mediating an anti-inflammatory response	Up	0.117	0.18	9	1.11291	1.51153	0.0988161	FALSE	Up	0.398	0.397	9	0.186921	0.558282	0.0447544	FALSE	Up	0.562	0.532	9	0.132835	0.279102	0.124076	FALSE	Down	0.13	0.229	9	1.3225	1.58216	-0.23837	FALSE
PKB-mediated events	Down	0.047	0.05	2	1.33097	1.0777	-0.09135	FALSE	Down	0.514	0.403	2	-0.0969356	-0.317188	-0.0540732	FALSE	Up	0.395	0.304	2	0.639782	0.140951	0.146991	FALSE	Down	0.13	0.15	2	1.41917	0.96477	-0.269546	FALSE
PDE3B signalling	Down	0.047	0.05	2	1.33097	1.0777	-0.09135	FALSE	Down	0.514	0.403	2	-0.0969356	-0.317188	-0.0540732	FALSE	Up	0.395	0.304	2	0.639782	0.140951	0.146991	FALSE	Down	0.13	0.15	2	1.41917	0.96477	-0.269546	FALSE
Interconversion of polyamines	Up	0.924	0.909	3	-1.35997	-1.15738	0.0434512	FALSE	Up	0.527	0.452	3	-0.0119929	0.0988642	0.0784042	FALSE	Up	0.283	0.295	3	0.901848	0.943883	0.315911	FALSE	Down	0.13	0.172	3	1.37424	1.37709	-0.321939	FALSE
Separation of Sister Chromatids	Up	0.053	0.096	182	1.96798	0.811848	0.0617234	FALSE	Up	0.759	0.858	181	-1.93601	-2.6995	0.0358006	FALSE	Up	0.024	0.054	182	2.01654	0.30666	0.0805051	FALSE	Up	0.131	0.104	182	3.63444	0.851729	0.109425	FALSE
Endosomal Sorting Complex Required For Transport (ESCRT)	Up	0.731	0.73	29	-0.805111	-0.365058	0.00435268	FALSE	Up	0.53	0.427	29	-0.130924	0.0623704	0.00942388	FALSE	Up	0.109	0.086	29	1.78752	1.66553	0.149977	FALSE	Down	0.131	0.117	29	1.61913	1.41808	-0.085882	FALSE
Methylation of MeSeH for excretion	Down	0.562	0.548	1	-0.433438	-0.256194	-0.0468495	FALSE	Up	0.205	0.189	1	0.734721	1.03402	0.205746	FALSE	Down	0.826	0.794	1	-0.783956	-0.672026	-0.0944951	FALSE	Down	0.131	0.23	1	1.29282	1.62732	-0.451229	FALSE
Beta-catenin phosphorylation cascade	Down	0.815	0.866	17	-1.24046	-1.29351	-0.0213701	FALSE	Down	0.545	0.545	17	-0.420831	-0.74095	-0.0213525	FALSE	Up	0.241	0.296	17	0.489773	0.0248722	0.0624811	FALSE	Down	0.132	0.231	17	0.932597	0.430282	-0.0831529	FALSE
NrCAM interactions	Up	0.655	0.647	7	-0.48783	-0.0863759	0.0412359	FALSE	Up	0.037	0.033	7	1.89924	2.40108	0.120878	FALSE	Up	0.389	0.433	7	0.463231	0.874814	0.150975	FALSE	Down	0.132	0.227	7	1.37138	1.8048	-0.277262	FALSE
CRMPs in Sema3A signaling	Up	0.285	0.324	16	0.495162	1.24284	0.0362019	FALSE	Up	0.48	0.472	15	0.0563984	0.645776	0.0104428	FALSE	Down	0.694	0.664	15	-0.177237	0.209196	-0.213309	FALSE	Down	0.134	0.238	16	1.26836	1.96513	-0.117564	FALSE
SLBP Dependent Processing of Replication-Dependent Histone Pre-mRNAs	Down	0.397	0.417	11	-0.106115	0.461412	-0.0088553	FALSE	Up	0.285	0.28	11	0.0731245	0.662363	0.0145471	FALSE	Down	0.334	0.332	11	0.477259	0.869603	-0.165943	FALSE	Up	0.135	0.189	11	1.28642	1.70164	0.191079	FALSE
COPI-dependent Golgi-to-ER retrograde traffic	Up	0.083	0.106	87	1.64228	2.76835	0.0505956	FALSE	Up	0.074	0.077	86	1.31984	2.52659	0.0262996	FALSE	Up	0.346	0.383	87	0.492358	1.53483	0.0992385	FALSE	Up	0.135	0.212	87	1.24027	2.23972	0.000202583	FALSE
Signaling by MRAS-complex mutants	Up	0.548	0.565	8	-0.302312	0.0203969	0.00247277	FALSE	Up	0.929	0.931	8	-1.51358	-1.20588	0.02636	FALSE	Up	0.4	0.46	8	0.17124	0.460761	0.107539	FALSE	Down	0.135	0.219	8	1.16319	1.43894	-0.0264889	FALSE
Sodium/Proton exchangers	Down	0.753	0.724	8	-0.964802	-0.452934	-0.0153968	FALSE	Down	0.783	0.772	8	-0.877067	-0.371519	-0.0717021	FALSE	Down	0.527	0.529	8	-0.0421806	0.496292	-0.0303724	FALSE	Down	0.135	0.225	8	1.09312	1.75362	-0.204793	FALSE
Mitotic G2-G2/M phases	Up	0.028	0.072	191	2.09427	1.26365	0.0341522	FALSE	Up	0.316	0.452	190	-0.342709	-0.954357	0.0356943	FALSE	Up	0.032	0.043	191	2.99132	1.57361	0.0958594	FALSE	Up	0.136	0.085	191	3.07644	0.61772	0.0477893	FALSE
Acrosome Reaction and Sperm:Oocyte Membrane Binding	Down	0.332	0.353	5	0.436874	0.960091	-0.0592821	FALSE	Up	0.149	0.13	5	1.21618	1.80869	0.0344198	FALSE	Up	0.985	0.959	5	-1.90637	-1.67824	0.0316988	FALSE	Down	0.136	0.238	5	1.3681	1.95144	-0.394958	FALSE
Gene and protein expression by JAK-STAT signaling after Interleukin-12 stimulation	Up	0.959	0.941	37	-1.87718	-1.12784	0.00913242	FALSE	Up	0.724	0.741	37	-0.933371	-0.0787114	0.0260337	FALSE	Up	0.186	0.219	37	1.06365	1.83202	0.011786	FALSE	Up	0.137	0.205	37	1.26445	2.03832	0.0727165	FALSE
Branched-chain amino acid catabolism	Up	0.747	0.709	21	-0.721013	0.171432	0.0165912	FALSE	Down	0.996	0.995	21	-2.46974	-1.76965	-0.0164383	FALSE	Down	0.537	0.515	21	-0.115022	0.738728	-0.118432	FALSE	Up	0.137	0.23	21	0.939224	1.91067	0.0510594	FALSE
Signaling by moderate kinase activity BRAF mutants	Up	0.571	0.566	38	-0.173059	-0.354021	0.0588418	FALSE	Up	0.162	0.17	38	0.726557	0.685782	0.080391	FALSE	Up	0.344	0.466	38	0.216067	0.277115	0.0522151	FALSE	Down	0.137	0.231	38	1.25239	1.10174	-0.155947	FALSE
Signaling by RAS mutants	Up	0.571	0.566	38	-0.173059	-0.354021	0.0588418	FALSE	Up	0.162	0.17	38	0.726557	0.685782	0.080391	FALSE	Up	0.344	0.466	38	0.216067	0.277115	0.0522151	FALSE	Down	0.137	0.231	38	1.25239	1.10174	-0.155947	FALSE
Paradoxical activation of RAF signaling by kinase inactive BRAF	Up	0.571	0.566	38	-0.173059	-0.354021	0.0588418	FALSE	Up	0.162	0.17	38	0.726557	0.685782	0.080391	FALSE	Up	0.344	0.466	38	0.216067	0.277115	0.0522151	FALSE	Down	0.137	0.231	38	1.25239	1.10174	-0.155947	FALSE
Signaling downstream of RAS mutants	Up	0.571	0.566	38	-0.173059	-0.354021	0.0588418	FALSE	Up	0.162	0.17	38	0.726557	0.685782	0.080391	FALSE	Up	0.344	0.466	38	0.216067	0.277115	0.0522151	FALSE	Down	0.137	0.231	38	1.25239	1.10174	-0.155947	FALSE
Pre-NOTCH Expression and Processing	Up	0.149	0.111	72	2.49903	0.829451	0.08591	FALSE	Up	0.418	0.486	72	-0.154248	-0.364949	0.0466105	FALSE	Up	0.025	0.103	72	2.3662	1.70711	0.194412	FALSE	Down	0.138	0.315	72	1.40415	1.19233	-0.0731536	FALSE
Organic cation/anion/zwitterion transport	Up	0.863	0.824	9	-1.16618	-0.662029	0.0342797	FALSE	Down	0.804	0.796	9	-0.77235	-0.244047	-0.00518161	FALSE	Up	0.109	0.162	9	1.35284	2.04781	0.42653	FALSE	Down	0.14	0.223	9	1.10594	1.77481	-0.283022	FALSE
G2 Phase	Up	0.028	0.032	6	2.89768	2.15956	0.152773	FALSE	Up	0.078	0.065	6	1.94595	1.40294	0.20394	FALSE	Up	0.225	0.367	6	0.765681	0.729685	0.414249	FALSE	Up	0.141	0.201	6	1.67393	1.16818	0.241491	FALSE
Defective SLC9A6 causes X-linked, syndromic mental retardation,, Christianson type (MRXSCH)	Down	0.708	0.673	1	-0.831883	-0.699755	-0.0167783	FALSE	Down	0.222	0.219	1	0.465089	0.713597	-0.0709757	FALSE	Down	0.076	0.133	1	1.57764	1.91417	-0.276296	FALSE	Up	0.141	0.239	1	0.955889	1.23014	0.179185	FALSE
FOXO-mediated transcription of cell cycle genes	Up	0.257	0.266	17	0.746155	1.26175	0.0967368	FALSE	Up	0.022	0.017	17	2.68305	3.32169	0.214602	FALSE	Up	0.033	0.057	17	2.76772	3.30595	0.235344	FALSE	Down	0.141	0.208	17	1.43311	1.86049	-0.253673	FALSE
Cellular responses to stress	Up	0.685	0.585	520	-1.54159	-1.53548	0.0329322	FALSE	Up	0.677	0.744	519	-2.1794	-1.45928	0.0217755	FALSE	Up	0.068	0.103	520	3.15609	3.16239	0.0492067	FALSE	Up	0.142	0.179	520	2.85776	2.52691	0.00457569	FALSE
mRNA Capping	Down	0.471	0.459	28	-0.572107	-1.11993	-0.00282795	FALSE	Down	0.521	0.486	28	-0.531025	-1.08236	-0.0276553	FALSE	Down	0.172	0.286	28	0.371386	-0.0704726	-0.130927	FALSE	Up	0.143	0.243	28	0.801501	0.202565	0.0948039	FALSE
Methylation	Up	0.266	0.285	13	0.266547	0.974746	0.0189266	FALSE	Up	0.896	0.892	13	-1.44429	-0.890137	0.0585326	FALSE	Down	0.567	0.559	13	-0.176283	0.430554	-0.0824311	FALSE	Up	0.145	0.236	13	0.936821	1.63633	0.167086	FALSE
Mitochondrial biogenesis	Down	0.579	0.593	90	-0.769932	0.73725	-0.000779387	FALSE	Down	0.61	0.625	90	-0.812351	0.636019	-0.00676186	FALSE	Down	0.393	0.374	90	0.351359	1.63046	-0.0189284	FALSE	Up	0.146	0.235	90	1.27575	2.6701	0.00773501	FALSE
Signaling by Leptin	Down	0.441	0.503	11	-0.112846	0.180644	-0.0462511	FALSE	Down	0.437	0.454	11	-0.104632	0.1434	-0.0202164	FALSE	Up	0.754	0.769	11	-0.680527	-0.438414	0.166188	FALSE	Down	0.146	0.243	11	1.12078	1.23127	-0.282263	FALSE
Mitochondrial translation termination	Up	0.479	0.464	84	-0.849203	1.00491	0.0385822	FALSE	Down	0.927	0.941	84	-3.14238	-1.55912	-0.0112081	FALSE	Down	0.312	0.307	84	0.990774	2.80239	-0.178486	FALSE	Up	0.147	0.195	84	2.98111	5.06248	0.18849	FALSE
Platelet degranulation	Up	0.733	0.73	112	-0.769592	1.01809	0.0594048	FALSE	Up	0.319	0.323	112	0.605865	2.39639	0.0582348	FALSE	Up	0.947	0.883	112	-1.64942	-0.22741	0.0761475	FALSE	Down	0.147	0.225	112	1.74968	3.35539	-0.172275	FALSE
Defective SLC26A2 causes chondrodysplasias	Down	0.502	0.495	1	-0.401537	-0.259962	-0.0279956	FALSE	Down	0.844	0.827	1	-1.03383	-0.939005	-0.00695816	FALSE	Down	0.077	0.138	1	1.59964	1.84989	-0.266386	FALSE	Up	0.148	0.244	1	0.983979	1.19054	0.192057	FALSE
SHC-related events triggered by IGF1R	Down	0.589	0.625	9	-0.397169	-0.965372	-0.00751943	FALSE	Up	0.37	0.496	9	-0.200492	-0.623322	0.0865639	FALSE	Up	0.127	0.484	9	0.12763	0.10596	0.296955	FALSE	Down	0.148	0.513	9	0.223435	0.173794	-0.25148	FALSE
Neddylation	Up	0.491	0.492	217	-0.490649	0.129611	0.017017	FALSE	Up	0.525	0.641	217	-0.991209	-0.00456577	0.00558756	FALSE	Up	1e-05	0.004	217	3.97819	4.22959	0.0222292	TRUE	Down	0.149	0.075	217	2.46919	1.7436	-0.0295356	FALSE
ER to Golgi Anterograde Transport	Up	0.805	0.75	139	-1.57504	-0.30521	0.00848992	FALSE	Up	0.172	0.162	138	0.422012	1.94938	0.00161836	FALSE	Up	0.177	0.202	139	0.666997	2.01843	0.0738853	FALSE	Down	0.149	0.213	139	0.678354	2.02023	-0.0672216	FALSE
Stimuli-sensing channels	Down	0.084	0.148	81	1.5548	3.33537	-0.0167475	FALSE	Up	0.237	0.212	81	0.868858	2.40468	0.0191389	FALSE	Up	0.748	0.584	81	0.210705	1.13465	0.135841	FALSE	Down	0.149	0.191	81	1.73485	2.80382	-0.245781	FALSE
Neurofascin interactions	Up	0.238	0.261	6	0.717958	1.25574	0.0388114	FALSE	Up	0.81	0.774	6	-0.68524	-0.306122	0.109006	FALSE	Up	0.359	0.408	6	0.671198	1.12421	0.34459	FALSE	Down	0.149	0.25	6	1.2622	1.7751	-0.45173	FALSE
Mitochondrial translation elongation	Up	0.476	0.454	84	-0.82184	1.03499	0.0396506	FALSE	Down	0.889	0.897	84	-2.86616	-1.25229	-0.0128962	FALSE	Down	0.265	0.27	84	1.62628	3.50739	-0.18792	FALSE	Up	0.15	0.193	84	3.193	5.29555	0.191559	FALSE
p38MAPK events	Down	0.754	0.692	13	-0.456177	-0.922057	-0.0144801	FALSE	Up	0.131	0.143	13	0.941818	0.583045	0.0171644	FALSE	Up	0.216	0.394	13	0.438049	0.35144	0.0970018	FALSE	Down	0.15	0.297	13	0.811668	0.541992	-0.146868	FALSE
Defective SLC5A5 causes thyroid dyshormonogenesis 1 (TDH1)	Down	0.129	0.15	1	1.33638	1.59109	-0.170295	FALSE	Down	0.811	0.792	1	-0.988044	-0.888628	-0.0300771	FALSE	Down	0.754	0.726	1	-0.731745	-0.629748	-0.123844	FALSE	Down	0.15	0.217	1	1.38027	1.62591	-0.473025	FALSE
Mitotic Metaphase and Anaphase	Up	0.085	0.133	227	1.50701	0.688862	0.0526714	FALSE	Up	0.791	0.861	226	-2.09282	-2.64927	0.0298545	FALSE	Up	0.026	0.049	227	1.9779	0.597693	0.0753313	FALSE	Up	0.151	0.116	227	3.2705	0.938898	0.0955368	FALSE
Ethanol oxidation	Up	0.726	0.696	7	-0.729888	-0.255312	0.036237	FALSE	Up	0.428	0.404	7	-0.0337209	0.503249	0.081234	FALSE	Down	0.69	0.683	7	-0.345018	0.111166	-0.153029	FALSE	Up	0.151	0.232	7	0.843866	1.42535	0.0188094	FALSE
Defective ABCB11 causes progressive familial intrahepatic cholestasis 2 and benign recurrent intrahepatic cholestasis 2	Down	0.678	0.656	1	-0.784565	-0.652961	-0.00628388	FALSE	Down	0.508	0.493	1	-0.285372	-0.119626	-0.0402107	FALSE	Down	0.795	0.769	1	-0.673316	-0.55955	-0.110489	FALSE	Down	0.152	0.23	1	1.15457	1.42405	-0.405084	FALSE
DNA replication initiation	Up	0.798	0.768	8	-1.04986	-0.721954	0.0491801	FALSE	Up	0.319	0.307	8	0.150872	0.51634	0.00662327	FALSE	Up	0.104	0.154	8	1.66644	2.0325	0.131634	FALSE	Up	0.155	0.248	8	1.11745	1.47754	0.162318	FALSE
Mitotic Anaphase	Up	0.086	0.137	226	1.45188	0.615468	0.0524517	FALSE	Up	0.774	0.85	225	-2.02347	-2.58727	0.0299495	FALSE	Up	0.03	0.05	226	1.94552	0.548276	0.0768263	FALSE	Up	0.155	0.118	226	3.19712	0.84316	0.0938096	FALSE
Postmitotic nuclear pore complex (NPC) reformation	Down	0.848	0.806	27	-1.63622	-2.02076	-0.0102982	FALSE	Down	0.268	0.273	27	0.0117559	-0.529127	-0.0206599	FALSE	Up	0.045	0.076	27	1.76472	0.826108	0.0195781	FALSE	Up	0.155	0.202	27	1.02869	0.272478	0.0301851	FALSE
Phosphorylation of Emi1	Up	0.041	0.05	6	2.13962	1.73157	0.229532	FALSE	Up	0.556	0.44	6	0.0995394	-0.27349	0.158953	FALSE	Up	0.257	0.368	6	0.828847	0.861914	0.308632	FALSE	Up	0.156	0.199	6	1.91642	1.5696	0.252191	FALSE
Defective SLC9A9 causes autism 16 (AUTS16)	Up	0.201	0.22	1	0.455947	0.700353	0.0518493	FALSE	Down	0.73	0.699	1	-0.804111	-0.680518	-0.0196796	FALSE	Down	0.732	0.695	1	-0.712055	-0.597597	-0.0488683	FALSE	Up	0.156	0.231	1	0.919362	1.19041	0.202098	FALSE
Metabolism of folate and pterines	Up	0.065	0.091	17	1.55971	2.5571	0.0582125	FALSE	Up	0.078	0.064	17	1.36581	2.3199	0.0420604	FALSE	Down	0.163	0.221	17	1.20726	2.09144	-0.0698074	FALSE	Up	0.156	0.251	17	1.25189	2.17269	0.122865	FALSE
Processing of Intronless Pre-mRNAs	Down	0.862	0.832	19	-1.51501	-0.863082	-0.0274353	FALSE	Down	0.426	0.418	19	-0.408374	0.31297	-0.0232521	FALSE	Down	0.064	0.091	19	1.36206	2.03323	-0.117073	FALSE	Up	0.156	0.196	19	0.867446	1.4836	0.062218	FALSE
G2/M Transition	Up	0.023	0.074	188	2.06112	1.22109	0.0329675	FALSE	Up	0.372	0.514	187	-0.566605	-1.17566	0.0315235	FALSE	Up	0.037	0.055	188	2.67535	1.25993	0.0846118	FALSE	Up	0.156	0.103	188	2.90871	0.43891	0.0539831	FALSE
Prolactin receptor signaling	Up	0.287	0.332	11	0.240448	-0.0139211	0.0582147	FALSE	Up	0.055	0.042	11	1.77345	1.17927	0.0351229	FALSE	Up	0.212	0.162	11	1.37824	0.423863	0.110293	FALSE	Down	0.156	0.163	11	1.35776	0.655641	-0.0490485	FALSE
Myoclonic epilepsy of Lafora	Up	0.451	0.503	8	-0.160727	-0.452425	0.0201628	FALSE	Up	0.223	0.149	8	0.858383	0.146776	0.0446503	FALSE	Up	0.106	0.075	8	2.14131	0.787977	0.283394	FALSE	Down	0.156	0.094	8	2.12677	0.604802	-0.138067	FALSE
BDNF activates NTRK2 (TRKB) signaling	Up	0.974	0.947	2	-1.57719	-1.43317	0.0134871	FALSE	Down	0.319	0.307	2	0.403888	0.651084	-0.422952	FALSE	Down	0.819	0.791	2	-0.880755	-0.7315	-0.151315	FALSE	Down	0.156	0.237	2	1.3104	1.56682	-1.42582	FALSE
Hydroxycarboxylic acid-binding receptors	Down	0.041	0.044	3	2.21915	2.7808	-0.172395	FALSE	Up	0.667	0.657	3	-0.680788	-0.392149	0.0150615	FALSE	Up	0.583	0.589	3	-0.0988511	0.21529	0.24629	FALSE	Down	0.157	0.252	3	1.34598	1.80447	-0.554971	FALSE
Purine ribonucleoside monophosphate biosynthesis	Down	0.578	0.566	12	-0.501918	0.188193	-0.0358935	FALSE	Down	0.828	0.805	12	-1.16753	-0.568564	-0.0035124	FALSE	Down	0.089	0.149	12	2.07566	2.97295	-0.0887448	FALSE	Up	0.158	0.249	12	1.25331	2.07133	0.0654445	FALSE
Cargo concentration in the ER	Down	0.623	0.601	31	-0.609452	0.265846	-0.00596459	FALSE	Down	0.35	0.333	31	-0.0529746	0.86942	-0.0196769	FALSE	Up	0.416	0.429	31	0.176593	1.04073	0.0376536	FALSE	Down	0.158	0.255	31	0.682781	1.61147	-0.00645365	FALSE
Transport of Mature mRNAs Derived from Intronless Transcripts	Down	0.726	0.672	42	-1.61921	-2.00013	-0.0186357	FALSE	Down	0.314	0.309	42	-0.360561	-0.857479	-0.0348546	FALSE	Down	0.076	0.101	42	1.59607	0.650448	-0.0437178	FALSE	Up	0.159	0.207	42	0.884564	0.213748	0.0547892	FALSE
COPI-mediated anterograde transport	Up	0.623	0.567	90	-0.800398	0.0150549	0.0189878	FALSE	Up	0.087	0.094	89	1.12449	2.18955	0.0097322	FALSE	Up	0.162	0.226	90	0.817845	1.736	0.0914578	FALSE	Down	0.159	0.233	90	0.878564	1.74811	-0.0862932	FALSE
Transport of Mature mRNA Derived from an Intronless Transcript	Down	0.713	0.66	41	-1.52712	-1.93432	-0.0185929	FALSE	Down	0.298	0.293	41	-0.276925	-0.802216	-0.0350339	FALSE	Down	0.064	0.088	41	1.74706	0.774387	-0.0439807	FALSE	Up	0.16	0.208	41	0.843593	0.131877	0.0510015	FALSE
RNA Polymerase I Transcription Initiation	Down	0.656	0.645	42	-0.857183	-0.695057	-0.0127259	FALSE	Down	0.505	0.499	42	-0.52393	-0.438669	-0.0198072	FALSE	Down	0.012	0.04	42	2.30635	2.54364	-0.090605	FALSE	Up	0.16	0.251	42	0.915242	0.970543	0.0392535	FALSE
Cellular responses to external stimuli	Up	0.641	0.552	527	-1.30964	-1.21458	0.0358566	FALSE	Up	0.694	0.757	526	-2.25822	-1.48636	0.0198216	FALSE	Up	0.076	0.109	527	3.06951	3.12813	0.0475713	FALSE	Up	0.161	0.194	527	2.69613	2.41608	0.00664979	FALSE
MPS IIID - Sanfilippo syndrome D	Up	0.032	0.047	1	1.77464	2.04646	0.163006	FALSE	Down	0.741	0.732	1	-0.779603	-0.666488	-0.026488	FALSE	Up	0.909	0.862	1	-0.992277	-0.909371	0.0187996	FALSE	Up	0.162	0.255	1	1.03087	1.24742	0.287787	FALSE
Transport of the SLBP Dependant Mature mRNA	Down	0.739	0.685	35	-1.53229	-2.145	-0.0191051	FALSE	Down	0.349	0.341	35	-0.461047	-1.21265	-0.034081	FALSE	Down	0.034	0.066	35	1.96881	0.766701	-0.0362265	FALSE	Up	0.163	0.217	35	0.879459	-0.056561	0.0636796	FALSE
Lagging Strand Synthesis	Up	0.754	0.748	18	-0.990784	-0.776239	0.0405359	FALSE	Up	0.912	0.925	18	-1.47765	-1.23437	0.00301363	FALSE	Up	0.036	0.078	18	1.6277	1.72624	0.000827452	FALSE	Up	0.164	0.269	18	1.17685	1.27872	0.158164	FALSE
RAS processing	Up	0.881	0.849	22	-1.2329	-1.4719	0.0114407	FALSE	Up	0.028	0.028	22	1.45054	1.23129	0.0156019	FALSE	Up	0.029	0.037	22	2.27955	1.54468	0.0238417	FALSE	Down	0.164	0.115	22	1.64538	0.624142	-0.0763281	FALSE
Loss of function of MECP2 in Rett syndrome	Down	0.811	0.85	13	-1.47199	-1.28344	-0.0264838	FALSE	Down	0.939	0.956	13	-1.84967	-1.72716	-0.0232564	FALSE	Up	0.284	0.329	13	0.477426	0.351272	0.0448383	FALSE	Down	0.164	0.255	13	1.00741	0.873482	-0.250479	FALSE
Pervasive developmental disorders	Down	0.811	0.85	13	-1.47199	-1.28344	-0.0264838	FALSE	Down	0.939	0.956	13	-1.84967	-1.72716	-0.0232564	FALSE	Up	0.284	0.329	13	0.477426	0.351272	0.0448383	FALSE	Down	0.164	0.255	13	1.00741	0.873482	-0.250479	FALSE
Disorders of developmental biology	Down	0.811	0.85	13	-1.47199	-1.28344	-0.0264838	FALSE	Down	0.939	0.956	13	-1.84967	-1.72716	-0.0232564	FALSE	Up	0.284	0.329	13	0.477426	0.351272	0.0448383	FALSE	Down	0.164	0.255	13	1.00741	0.873482	-0.250479	FALSE
Processing and activation of SUMO	Up	0.83	0.792	9	-1.54561	-1.12807	0.00785969	FALSE	Up	0.455	0.448	9	-0.399639	0.0295481	0.0343753	FALSE	Down	0.353	0.366	9	0.00424128	0.428894	-0.0520564	FALSE	Up	0.165	0.209	9	0.892953	1.31691	0.133664	FALSE
Utilization of Ketone Bodies	Up	0.346	0.361	4	0.203134	0.654301	0.0414914	FALSE	Up	0.812	0.805	4	-1.07105	-0.760104	0.00285462	FALSE	Down	0.744	0.718	4	-0.563075	-0.24157	-0.137733	FALSE	Down	0.165	0.258	4	1.14767	1.64947	-0.042587	FALSE
Diseases of carbohydrate metabolism	Up	0.706	0.7	30	-0.65903	-0.121995	0.00212441	FALSE	Up	0.407	0.311	30	0.293569	0.668576	0.0197017	FALSE	Up	0.428	0.309	30	0.805554	0.770995	0.131675	FALSE	Down	0.165	0.138	30	1.67939	1.62687	-0.187337	FALSE
Removal of the Flap Intermediate	Up	0.726	0.72	14	-0.791389	-0.627682	0.0549942	FALSE	Up	0.78	0.81	14	-1.02765	-0.806906	0.00823991	FALSE	Up	0.032	0.082	14	1.88428	1.95714	0.0274498	FALSE	Up	0.166	0.276	14	1.13038	1.21528	0.154331	FALSE
Signaling by RAF1 mutants	Up	0.39	0.415	34	0.387904	0.11299	0.0685042	FALSE	Up	0.155	0.179	34	0.72831	0.565579	0.0983318	FALSE	Up	0.52	0.588	34	-0.207762	-0.276622	0.0697143	FALSE	Down	0.167	0.256	34	1.11916	0.838876	-0.175835	FALSE
Uncoating of the HIV Virion	Up	0.149	0.16	1	0.752453	0.765391	0.111547	FALSE	Up	0.925	0.912	1	-1.15668	-1.07649	0.00654651	FALSE	Down	0.127	0.191	1	0.900294	0.910084	-0.334556	FALSE	Up	0.168	0.257	1	0.973061	0.97222	0.365019	FALSE
Reverse Transcription of HIV RNA	Up	0.149	0.16	1	0.752453	0.765391	0.111547	FALSE	Up	0.925	0.912	1	-1.15668	-1.07649	0.00654651	FALSE	Down	0.127	0.191	1	0.900294	0.910084	-0.334556	FALSE	Up	0.168	0.257	1	0.973061	0.97222	0.365019	FALSE
Minus-strand DNA synthesis	Up	0.149	0.16	1	0.752453	0.765391	0.111547	FALSE	Up	0.925	0.912	1	-1.15668	-1.07649	0.00654651	FALSE	Down	0.127	0.191	1	0.900294	0.910084	-0.334556	FALSE	Up	0.168	0.257	1	0.973061	0.97222	0.365019	FALSE
Plus-strand DNA synthesis	Up	0.149	0.16	1	0.752453	0.765391	0.111547	FALSE	Up	0.925	0.912	1	-1.15668	-1.07649	0.00654651	FALSE	Down	0.127	0.191	1	0.900294	0.910084	-0.334556	FALSE	Up	0.168	0.257	1	0.973061	0.97222	0.365019	FALSE
Response to elevated platelet cytosolic Ca2+	Up	0.678	0.682	117	-0.610915	1.20024	0.0559272	FALSE	Up	0.372	0.37	117	0.334613	2.13187	0.0550319	FALSE	Up	0.966	0.898	117	-1.82796	-0.420311	0.0715938	FALSE	Down	0.169	0.257	117	1.51886	3.13251	-0.16479	FALSE
Defective GALT can cause Galactosemia	Down	0.094	0.114	1	0.935411	1.22162	-0.058371	FALSE	Down	0.049	0.041	1	1.45968	1.80608	-0.125611	FALSE	Down	0.367	0.398	1	0.0943414	0.287009	-0.129702	FALSE	Down	0.169	0.251	1	0.931281	1.20337	-0.184917	FALSE
Regulation of TP53 Degradation	Up	0.236	0.247	33	0.249273	-0.564441	0.0102344	FALSE	Up	0.583	0.344	33	-0.133976	-1.2011	0.0271684	FALSE	Up	0.282	0.226	33	0.558952	-0.53295	0.0764967	FALSE	Up	0.17	0.085	33	1.31261	-0.0903603	0.00717906	FALSE
Processing of Capped Intronless Pre-mRNA	Down	0.69	0.68	28	-1.0349	-0.157661	-0.0207463	FALSE	Down	0.292	0.284	28	-0.00416654	0.943636	-0.0102018	FALSE	Down	0.148	0.159	28	1.02953	1.87342	-0.129253	FALSE	Up	0.171	0.212	28	1.00359	1.83294	0.101653	FALSE
Transport of the SLBP independent Mature mRNA	Down	0.717	0.671	34	-1.43197	-2.07742	-0.0190673	FALSE	Down	0.325	0.319	34	-0.371135	-1.15825	-0.0342745	FALSE	Down	0.022	0.063	34	2.14212	0.905337	-0.0363231	FALSE	Up	0.171	0.217	34	0.835533	-0.150137	0.0593737	FALSE
Cell surface interactions at the vascular wall	Up	0.523	0.53	132	0.184481	1.50046	0.0730118	FALSE	Up	0.069	0.072	132	1.81202	3.31162	0.0523452	FALSE	Up	0.487	0.551	132	0.406342	1.79037	0.0895498	FALSE	Down	0.171	0.37	132	0.99394	2.57696	-0.186231	FALSE
Metabolism of proteins	Up	0.702	0.599	1742	-1.83267	3.63538	0.0252005	FALSE	Up	0.832	0.914	1739	-3.20041	2.64764	0.00941779	FALSE	Up	0.092	0.066	1740	3.40873	8.67762	0.00627031	FALSE	Down	0.172	0.183	1740	2.05247	7.14863	-0.0298674	FALSE
L1CAM interactions	Up	0.218	0.268	104	1.08512	1.89452	0.0436626	FALSE	Up	0.234	0.229	103	1.01772	1.81635	0.0348327	FALSE	Up	0.547	0.556	104	0.35299	1.02742	0.0862625	FALSE	Down	0.172	0.281	104	1.55331	2.2087	-0.187775	FALSE
HIV Transcription Elongation	Up	0.61	0.552	42	-0.863129	-1.08545	0.000908742	FALSE	Down	0.127	0.151	42	0.404287	0.220371	-0.0203783	FALSE	Down	0.055	0.115	42	1.03299	0.879573	-0.0718917	FALSE	Up	0.173	0.256	42	0.874728	0.601679	0.0398044	FALSE
Formation of HIV-1 elongation complex containing HIV-1 Tat	Up	0.61	0.552	42	-0.863129	-1.08545	0.000908742	FALSE	Down	0.127	0.151	42	0.404287	0.220371	-0.0203783	FALSE	Down	0.055	0.115	42	1.03299	0.879573	-0.0718917	FALSE	Up	0.173	0.256	42	0.874728	0.601679	0.0398044	FALSE
Tat-mediated elongation of the HIV-1 transcript	Up	0.61	0.552	42	-0.863129	-1.08545	0.000908742	FALSE	Down	0.127	0.151	42	0.404287	0.220371	-0.0203783	FALSE	Down	0.055	0.115	42	1.03299	0.879573	-0.0718917	FALSE	Up	0.173	0.256	42	0.874728	0.601679	0.0398044	FALSE
Metalloprotease DUBs	Up	0.113	0.132	30	1.82048	1.23628	0.0858072	FALSE	Up	0.585	0.52	30	-0.310104	-0.878719	0.0661533	FALSE	Up	0.003	0.009	30	4.03147	2.89548	0.262995	TRUE	Up	0.173	0.174	30	2.12726	1.01442	0.0342261	FALSE
Keratan sulfate/keratin metabolism	Up	0.251	0.27	28	0.703407	1.63933	0.0482357	FALSE	Up	0.573	0.55	28	-0.265705	0.624407	0.0214503	FALSE	Down	0.85	0.803	28	-0.897729	-0.12687	-0.0197235	FALSE	Down	0.173	0.271	28	1.10502	2.00478	-0.17446	FALSE
SMAD2/SMAD3:SMAD4 heterotrimer regulates transcription	Up	0.393	0.451	32	-0.0243062	0.30928	0.0181267	FALSE	Up	0.157	0.126	32	0.991413	1.09141	0.0857917	FALSE	Up	0.009	0.008	32	3.31844	2.90792	0.172689	TRUE	Down	0.173	0.138	32	1.71527	1.18861	-0.176914	FALSE
Asparagine N-linked glycosylation	Up	0.871	0.815	278	-2.03798	0.151771	0.0118466	FALSE	Up	0.423	0.422	277	-0.490352	1.78754	0.00396048	FALSE	Up	0.044	0.05	278	2.33279	4.45002	0.045416	FALSE	Down	0.175	0.169	278	0.91358	2.81242	-0.0609627	FALSE
Alpha-protein kinase 1 signaling pathway	Down	0.835	0.806	11	-1.0598	-1.38102	-0.00591381	FALSE	Up	0.388	0.262	11	0.290145	-0.481787	0.0398418	FALSE	Up	0.032	0.032	11	2.52238	1.30933	0.263602	FALSE	Down	0.175	0.088	11	1.60837	0.311937	-0.162901	FALSE
Aquaporin-mediated transport	Up	0.071	0.101	38	1.73583	1.75952	0.072447	FALSE	Up	0.558	0.583	38	-0.359503	-0.151372	0.0607179	FALSE	Up	0.648	0.73	38	-0.562001	-0.19466	0.114575	FALSE	Down	0.175	0.342	38	0.928298	1.14261	-0.248238	FALSE
UCH proteinases	Up	0.356	0.339	94	0.057754	-1.97802	0.0563819	FALSE	Up	0.901	0.951	94	-2.3636	-3.49132	0.0151035	FALSE	Up	0.246	0.281	94	0.818031	-1.49161	0.00923607	FALSE	Up	0.176	0.147	94	3.15891	-0.309052	0.101876	FALSE
CREB1 phosphorylation through the activation of CaMKII/CaMKK/CaMKIV cascasde	Down	0.466	0.509	8	-0.174555	-0.25261	-0.0203065	FALSE	Up	0.688	0.718	8	-0.846771	-0.838035	0.0188136	FALSE	Down	0.447	0.451	8	0.186806	-0.0681741	-0.0116365	FALSE	Up	0.176	0.206	8	1.1126	0.712897	0.015975	FALSE
trans-Golgi Network Vesicle Budding	Up	0.763	0.72	70	-0.917547	0.481931	0.0103658	FALSE	Up	0.728	0.716	70	-0.91452	0.495575	0.0068499	FALSE	Up	0.095	0.115	70	1.25005	2.70372	0.0757319	FALSE	Down	0.177	0.267	70	0.796454	2.20006	-0.0543228	FALSE
NADE modulates death signalling	Up	0.847	0.822	5	-1.18809	-0.882178	0.0382235	FALSE	Up	0.08	0.07	5	1.23248	1.56585	0.0248956	FALSE	Up	0.85	0.812	5	-0.991479	-0.795029	0.092145	FALSE	Down	0.177	0.257	5	0.987771	1.33488	-0.159438	FALSE
vRNA Synthesis	Up	0.92	0.866	1	-1.26088	-1.16765	0.000914022	FALSE	Down	0.71	0.699	1	-0.735048	-0.642659	-0.0248232	FALSE	Down	0.086	0.144	1	1.46127	1.58465	-0.422164	FALSE	Up	0.178	0.267	1	0.902856	1.01003	0.274096	FALSE
Ubiquinol biosynthesis	Up	0.368	0.374	8	0.0561448	0.682085	0.0110248	FALSE	Up	0.149	0.132	8	0.770622	1.46862	0.0386503	FALSE	Down	0.581	0.576	8	-0.202954	0.33345	-0.11582	FALSE	Up	0.178	0.258	8	0.804808	1.4643	0.154823	FALSE
Transcriptional Regulation by E2F6	Up	0.059	0.073	34	1.67212	2.5726	0.0479366	FALSE	Up	0.018	0.008	34	2.46592	3.34838	0.0615875	FALSE	Up	0.014	0.028	34	3.01384	3.65035	0.169747	FALSE	Up	0.18	0.222	34	1.15704	1.82188	0.05547	FALSE
RHO GTPases activate KTN1	Down	0.133	0.232	10	0.807419	1.32376	-0.00587312	FALSE	Down	0.58	0.631	10	-0.618237	-0.219408	-0.031438	FALSE	Up	0.989	0.961	10	-2.1223	-1.90067	0.00295862	FALSE	Up	0.18	0.307	10	0.777321	1.13754	0.0105348	FALSE
Activated NTRK2 signals through CDK5	Up	0.593	0.66	6	-0.503105	-0.213858	0.0341369	FALSE	Down	0.547	0.616	6	-0.455569	-0.171678	-0.173997	FALSE	Down	0.832	0.824	6	-0.888224	-0.716092	-0.116556	FALSE	Down	0.181	0.292	6	0.89166	1.16904	-0.439309	FALSE
Fructose catabolism	Up	0.166	0.2	4	0.948804	1.44584	0.0434305	FALSE	Down	0.26	0.245	4	0.444551	0.90129	-0.0399605	FALSE	Down	0.92	0.877	4	-1.0991	-0.835903	-0.115225	FALSE	Up	0.182	0.287	4	0.900853	1.36539	0.0847741	FALSE
Defective ABCC6 causes pseudoxanthoma elasticum (PXE)	Down	0.695	0.679	1	-0.715292	-0.578299	-0.0817727	FALSE	Down	0.562	0.542	1	-0.320821	-0.158228	-0.112141	FALSE	Up	0.925	0.894	1	-1.07442	-0.99576	0.0317636	FALSE	Down	0.182	0.28	1	0.973129	1.2284	-0.524174	FALSE
Breakdown of the nuclear lamina	Up	0.107	0.13	3	1.14261	1.38721	0.0325827	FALSE	Up	0.525	0.516	3	-0.170666	0.0546476	0.0568697	FALSE	Up	0.717	0.712	3	-0.467887	-0.284544	0.0231997	FALSE	Down	0.183	0.282	3	0.904814	1.1334	-0.0325828	FALSE
Defective MMAA causes methylmalonic aciduria type cblA	Down	0.707	0.682	2	-0.789298	-0.588019	-0.0294871	FALSE	Up	0.274	0.264	2	0.401613	0.687045	0.064757	FALSE	Down	0.259	0.316	2	0.608351	0.884381	-0.184509	FALSE	Up	0.184	0.267	2	0.986064	1.29072	0.215248	FALSE
Defective MUT causes methylmalonic aciduria mut type	Down	0.707	0.682	2	-0.789298	-0.588019	-0.0294871	FALSE	Up	0.274	0.264	2	0.401613	0.687045	0.064757	FALSE	Down	0.259	0.316	2	0.608351	0.884381	-0.184509	FALSE	Up	0.184	0.267	2	0.986064	1.29072	0.215248	FALSE
Signaling by NTRKs	Up	0.329	0.504	120	0.0562203	0.606269	0.0101752	FALSE	Up	0.475	0.499	120	-0.221718	0.0656671	0.00931067	FALSE	Up	0.304	0.355	120	0.616303	0.71918	0.0692359	FALSE	Down	0.184	0.319	120	0.754609	1.05088	-0.142599	FALSE
Downregulation of ERBB4 signaling	Up	0.583	0.54	8	-0.194779	-0.930048	0.0159621	FALSE	Up	0.626	0.37	8	0.0910916	-1.01721	0.0847535	FALSE	Up	0.273	0.146	8	1.21401	-0.290484	0.267716	FALSE	Down	0.184	0.078	8	1.83793	0.0642242	-0.143646	FALSE
Defective SLC26A4 causes Pendred syndrome (PDS)	Down	0.049	0.078	1	1.73074	2.08628	-0.161437	FALSE	Up	0.594	0.566	1	-0.438288	-0.278691	0.0366349	FALSE	Down	0.81	0.765	1	-0.887472	-0.790027	-0.0659207	FALSE	Down	0.184	0.269	1	1.10501	1.39234	-0.450696	FALSE
Activation of Na-permeable kainate receptors	Up	0.072	0.082	1	1.53112	1.87795	0.211584	FALSE	Up	0.146	0.132	1	1.03431	1.34589	0.224517	FALSE	Up	0.38	0.419	1	0.342286	0.563632	0.366184	FALSE	Down	0.186	0.269	1	1.08534	1.37805	-0.471794	FALSE
Metabolism of RNA	Up	0.958	0.924	662	-5.86945	-3.35216	0.000421828	FALSE	Up	0.78	0.831	662	-4.32988	-1.61466	0.00106829	FALSE	Down	0.155	0.165	662	3.59922	6.00366	-0.086858	FALSE	Up	0.189	0.201	662	2.80626	4.77583	0.0670925	FALSE
Phosphorylation of proteins involved in G1/S transition by active Cyclin E:Cdk2 complexes	Up	0.031	0.04	4	2.60896	2.01049	0.219288	FALSE	Up	0.34	0.24	4	0.586176	0.100081	0.0439332	FALSE	Up	0.688	0.737	4	-0.62552	-0.545431	0.0976569	FALSE	Up	0.19	0.25	4	1.34916	0.900029	0.616567	FALSE
Transport of Mature mRNA derived from an Intron-Containing Transcript	Down	0.957	0.907	71	-2.65651	-2.37154	-0.0196101	FALSE	Down	0.29	0.281	71	-0.248429	0.0433766	-0.00576602	FALSE	Down	0.127	0.121	71	1.16412	1.03606	-0.0354271	FALSE	Up	0.19	0.213	71	0.706128	0.815343	0.0610618	FALSE
Entry of Influenza Virion into Host Cell via Endocytosis	Up	0.045	0.059	2	1.09989	1.16318	0.063182	FALSE	Up	0.571	0.558	2	-0.429483	-0.330655	0.0472579	FALSE	Down	0.769	0.747	2	-0.72792	-0.638261	-0.013	FALSE	Up	0.191	0.282	2	0.73613	0.798911	0.210833	FALSE
Metabolism of ingested SeMet, Sec, MeSec into H2Se	Down	0.347	0.367	6	0.226367	0.732167	-0.0250312	FALSE	Down	0.135	0.126	6	0.914541	1.51003	-0.0659959	FALSE	Up	0.481	0.504	6	0.195364	0.663612	0.138537	FALSE	Down	0.191	0.297	6	0.946378	1.47198	-0.266662	FALSE
Golgi Associated Vesicle Biogenesis	Up	0.857	0.825	55	-1.30674	-0.0671244	0.0168071	FALSE	Up	0.733	0.73	55	-0.862551	0.395517	0.0231185	FALSE	Up	0.014	0.03	55	2.09318	3.46691	0.108204	FALSE	Down	0.192	0.261	55	0.910499	2.16474	-0.0521863	FALSE
RUNX1 regulates transcription of genes involved in differentiation of myeloid cells	Up	0.683	0.672	6	-0.653387	-0.486738	0.027381	FALSE	Up	0.567	0.619	6	-0.545342	-0.237255	0.0760691	FALSE	Up	0.15	0.259	6	0.943471	1.18781	0.233273	FALSE	Down	0.192	0.3	6	0.839117	0.940227	-0.122661	FALSE
Cross-presentation of particulate exogenous antigens (phagosomes)	Up	0.258	0.274	8	0.62145	1.02824	0.0380341	FALSE	Up	0.513	0.491	8	-0.216335	0.173834	0.0132201	FALSE	Up	0.46	0.484	8	0.253955	0.60019	0.122786	FALSE	Down	0.193	0.297	8	0.892358	1.31817	-0.0623617	FALSE
SUMO is proteolytically processed	Up	0.657	0.63	5	-0.964103	-0.661742	0.0109942	FALSE	Up	0.288	0.283	5	-0.0358402	0.330102	0.0267401	FALSE	Down	0.581	0.58	5	-0.559979	-0.271555	-0.00274427	FALSE	Up	0.194	0.225	5	0.805493	1.02343	0.130844	FALSE
Mitochondrial calcium ion transport	Up	0.838	0.803	22	-1.3706	-0.501486	0.000578029	FALSE	Down	0.698	0.681	22	-0.863608	0.0269632	-0.0137097	FALSE	Down	0.273	0.298	22	0.503294	1.45124	-0.0829096	FALSE	Up	0.195	0.264	22	0.810299	1.79293	0.0630639	FALSE
Receptor Mediated Mitophagy	Down	0.644	0.584	11	-0.406917	-0.215478	-0.0142276	FALSE	Up	0.482	0.444	11	-0.159771	0.0615516	0.0148509	FALSE	Up	0.643	0.679	11	-0.428551	-0.0226932	0.0593697	FALSE	Down	0.195	0.327	11	0.684681	1.07184	-0.0873444	FALSE
Plasmalogen biosynthesis	Up	0.859	0.81	3	-1.24922	-1.00215	0.0170048	FALSE	Down	0.7	0.677	3	-0.79061	-0.511686	-0.0269089	FALSE	Down	0.375	0.393	3	0.0649383	0.395609	-0.0285093	FALSE	Up	0.196	0.289	3	0.772245	1.16927	0.148855	FALSE
Ficolins bind to repetitive carbohydrate structures on the target cell surface	Up	0.039	0.054	3	1.67946	2.1624	0.264383	FALSE	Up	0.249	0.236	3	0.639095	1.04016	0.274427	FALSE	Down	0.58	0.594	3	-0.0496982	0.23959	-0.0420853	FALSE	Up	0.196	0.297	3	0.974758	1.36712	0.129195	FALSE
mRNA Splicing - Major Pathway	Down	0.809	0.767	177	-2.99585	-1.04393	-0.0129731	FALSE	Up	0.518	0.507	177	-1.38437	0.647112	0.00326098	FALSE	Down	0.372	0.33	177	-0.0860236	1.83417	-0.0901168	FALSE	Up	0.196	0.237	177	1.40572	3.47024	0.0784357	FALSE
Intrinsic Pathway for Apoptosis	Up	0.646	0.644	55	-0.574371	0.0689633	0.0426371	FALSE	Up	0.115	0.077	55	1.01203	1.53222	0.0688906	FALSE	Up	0.231	0.261	55	0.872944	1.36866	0.0840444	FALSE	Down	0.196	0.264	55	0.985646	1.43945	-0.00410351	FALSE
Translation	Up	0.629	0.577	280	-3.23998	-0.663373	0.0272542	FALSE	Down	0.9	0.928	280	-5.03925	-2.6297	-0.00158328	FALSE	Down	0.229	0.242	280	3.00726	5.53024	-0.154847	FALSE	Up	0.197	0.231	280	3.35629	6.12438	0.151847	FALSE
Synthesis of PI	Up	0.099	0.134	5	1.6198	2.1765	0.0760114	FALSE	Down	0.03	0.024	5	2.19958	2.80944	-0.019457	FALSE	Up	0.156	0.245	5	1.30704	1.87101	0.0716085	FALSE	Down	0.197	0.318	5	1.20768	1.74762	-0.213925	FALSE
Hedgehog 'on' state	Up	0.441	0.474	82	-0.354116	-2.00775	0.0322943	FALSE	Up	0.722	0.853	82	-1.60568	-2.63187	0.0108783	FALSE	Down	0.696	0.427	81	-0.0755826	-2.50795	-0.0305653	FALSE	Up	0.198	0.081	81	2.6668	-1.04317	0.028371	FALSE
Modulation by Mtb of host immune system	Up	0.587	0.602	7	-0.391802	-0.84781	0.0201999	FALSE	Up	0.84	0.604	7	-0.353001	-1.30482	0.0728303	FALSE	Up	0.186	0.088	7	1.82048	0.231862	0.375608	FALSE	Down	0.198	0.078	7	1.95488	0.209075	-0.182393	FALSE
Vasopressin regulates renal water homeostasis via Aquaporins	Up	0.051	0.083	34	1.76024	1.62574	0.0699581	FALSE	Up	0.661	0.674	34	-0.588241	-0.541898	0.0442426	FALSE	Up	0.613	0.713	34	-0.494628	-0.231483	0.104568	FALSE	Down	0.198	0.379	34	0.765639	0.829263	-0.234558	FALSE
Protein ubiquitination	Up	0.291	0.15	74	1.29304	0.764617	0.0587415	FALSE	Up	0.212	0.251	74	0.340552	0.897404	0.0496652	FALSE	Up	0.024	0.055	74	2.47695	2.75857	0.118184	FALSE	Up	0.199	0.25	74	1.13382	1.30961	0.046634	FALSE
DARPP-32 events	Down	0.935	0.952	21	-1.89793	-1.83538	-0.00804886	FALSE	Up	0.639	0.688	21	-0.836519	-0.947134	0.00190717	FALSE	Down	0.314	0.401	21	0.343707	-0.0069896	-0.0527166	FALSE	Down	0.199	0.262	21	0.800751	0.340908	-0.0427366	FALSE
Metabolism of amino acids and derivatives	Up	0.674	0.652	329	-1.69335	-0.0570199	0.0315662	FALSE	Down	0.79	0.846	329	-2.53711	-0.542763	-0.00162539	FALSE	Down	0.32	0.315	329	1.42365	2.60932	-0.0323902	FALSE	Up	0.204	0.224	329	2.79267	3.52453	0.0192113	FALSE
TCF dependent signaling in response to WNT	Up	0.245	0.209	178	1.06238	-0.98284	0.0514668	FALSE	Up	0.417	0.645	178	-0.778011	-1.54262	0.0218819	FALSE	Up	0.012	0.061	178	2.36139	0.449428	0.0105165	FALSE	Down	0.204	0.188	178	2.17761	-0.436596	-0.00707943	FALSE
Deactivation of the beta-catenin transactivating complex	Down	0.249	0.291	38	0.460981	0.913278	-0.0217997	FALSE	Up	0.418	0.274	38	0.328075	0.392088	0.00400305	FALSE	Up	0.057	0.058	38	2.36681	2.19989	0.039477	FALSE	Down	0.204	0.158	38	1.63952	1.30596	-0.187404	FALSE
Transcriptional regulation by RUNX2	Up	0.452	0.437	105	-0.121915	-2.06402	0.0608047	FALSE	Up	0.615	0.707	105	-0.983488	-2.41968	0.0354204	FALSE	Down	0.36	0.337	105	0.75183	-1.65729	-0.000128234	FALSE	Up	0.205	0.076	105	2.80445	-0.881649	0.0283046	FALSE
AXIN mutants destabilize the destruction complex, activating WNT signaling	Down	0.985	0.985	14	-1.88468	-2.04057	-0.000576183	FALSE	Down	0.622	0.651	14	-0.573621	-0.97362	-0.00945276	FALSE	Up	0.158	0.262	14	0.60108	-0.0197386	0.0354517	FALSE	Down	0.206	0.25	14	0.748228	0.0297029	-0.0374862	FALSE
truncated APC mutants destabilize the destruction complex	Down	0.985	0.985	14	-1.88468	-2.04057	-0.000576183	FALSE	Down	0.622	0.651	14	-0.573621	-0.97362	-0.00945276	FALSE	Up	0.158	0.262	14	0.60108	-0.0197386	0.0354517	FALSE	Down	0.206	0.25	14	0.748228	0.0297029	-0.0374862	FALSE
AMER1 mutants destabilize the destruction complex	Down	0.985	0.985	14	-1.88468	-2.04057	-0.000576183	FALSE	Down	0.622	0.651	14	-0.573621	-0.97362	-0.00945276	FALSE	Up	0.158	0.262	14	0.60108	-0.0197386	0.0354517	FALSE	Down	0.206	0.25	14	0.748228	0.0297029	-0.0374862	FALSE
APC truncation mutants have impaired AXIN binding	Down	0.985	0.985	14	-1.88468	-2.04057	-0.000576183	FALSE	Down	0.622	0.651	14	-0.573621	-0.97362	-0.00945276	FALSE	Up	0.158	0.262	14	0.60108	-0.0197386	0.0354517	FALSE	Down	0.206	0.25	14	0.748228	0.0297029	-0.0374862	FALSE
AXIN missense mutants destabilize the destruction complex	Down	0.985	0.985	14	-1.88468	-2.04057	-0.000576183	FALSE	Down	0.622	0.651	14	-0.573621	-0.97362	-0.00945276	FALSE	Up	0.158	0.262	14	0.60108	-0.0197386	0.0354517	FALSE	Down	0.206	0.25	14	0.748228	0.0297029	-0.0374862	FALSE
Truncations of AMER1 destabilize the destruction complex	Down	0.985	0.985	14	-1.88468	-2.04057	-0.000576183	FALSE	Down	0.622	0.651	14	-0.573621	-0.97362	-0.00945276	FALSE	Up	0.158	0.262	14	0.60108	-0.0197386	0.0354517	FALSE	Down	0.206	0.25	14	0.748228	0.0297029	-0.0374862	FALSE
JNK (c-Jun kinases) phosphorylation and activation mediated by activated human TAK1	Up	0.46	0.443	22	-0.210641	-0.542093	0.00325286	FALSE	Up	0.058	0.038	22	1.52747	0.954412	0.0066795	FALSE	Up	0.027	0.028	22	2.74188	1.86357	0.189339	FALSE	Down	0.206	0.127	22	1.41263	0.381691	-0.140697	FALSE
Nef mediated downregulation of MHC class I complex cell surface expression	Up	0.671	0.66	9	-0.588848	-0.109192	0.0162158	FALSE	Down	0.923	0.92	9	-1.44107	-1.03125	-0.0375446	FALSE	Up	0.493	0.503	9	0.00734535	0.456046	0.0990915	FALSE	Down	0.207	0.32	9	0.815697	1.33859	-0.0800917	FALSE
Proton-coupled neutral amino acid transporters	Up	0.952	0.919	2	-1.46166	-1.29697	0.025428	FALSE	Up	0.53	0.503	2	-0.159798	0.110734	0.106847	FALSE	Up	0.146	0.207	2	1.1751	1.57152	0.399989	FALSE	Down	0.207	0.287	2	1.06744	1.44034	-0.428144	FALSE
CaMK IV-mediated phosphorylation of CREB	Up	0.431	0.481	9	-0.0201962	-0.134627	0.0185979	FALSE	Up	0.554	0.55	9	-0.429559	-0.484653	0.0639583	FALSE	Up	0.502	0.508	9	0.0770422	-0.172414	0.0376584	FALSE	Down	0.208	0.236	9	0.990157	0.59814	-0.016662	FALSE
Recycling of bile acids and salts	Down	0.87	0.847	11	-1.0625	-0.601222	-0.00320198	FALSE	Up	0.963	0.95	11	-1.67003	-1.30696	0.0134452	FALSE	Up	0.228	0.291	11	1.03907	1.4827	0.158807	FALSE	Down	0.208	0.31	11	0.957008	1.42444	-0.248033	FALSE
Spry regulation of FGF signaling	Down	0.916	0.898	15	-1.26923	-2.20526	-0.00258875	FALSE	Up	0.355	0.175	15	0.467022	-1.16423	0.015204	FALSE	Up	0.383	0.352	15	0.449938	-1.08003	0.145708	FALSE	Down	0.209	0.124	15	1.37934	-0.550656	-0.10476	FALSE
Biosynthesis of DPAn-3-derived 13-series resolvins	Up	0.929	0.896	1	-1.23732	-1.14353	0.0060727	FALSE	Down	0.778	0.769	1	-0.811849	-0.718062	-0.0371478	FALSE	Up	0.352	0.409	1	0.355477	0.468173	0.332478	FALSE	Down	0.211	0.294	1	0.796375	0.916816	-0.313515	FALSE
Lactose synthesis	Up	0.607	0.593	2	-0.408944	-0.234068	0.065122	FALSE	Up	0.522	0.501	2	-0.267507	-0.0888083	0.0939024	FALSE	Up	0.025	0.074	2	2.04254	2.41008	0.505411	FALSE	Down	0.211	0.32	2	0.763469	1.03859	-0.373691	FALSE
Transport of Mature Transcript to Cytoplasm	Down	0.937	0.879	80	-2.68401	-2.2547	-0.0198287	FALSE	Down	0.292	0.279	80	-0.292381	0.148591	-0.00841626	FALSE	Down	0.19	0.158	80	0.827075	0.839345	-0.0400312	FALSE	Up	0.216	0.237	80	0.666936	0.936932	0.058152	FALSE
Glycolysis	Up	0.465	0.563	65	-0.887035	-0.794837	8.44588e-06	FALSE	Down	0.05	0.091	65	0.980923	0.936284	-0.00446569	FALSE	Up	0.021	0.059	65	2.39199	1.96623	0.0169197	FALSE	Down	0.216	0.288	65	0.651236	0.303827	-0.00284363	FALSE
Acyl chain remodeling of CL	Down	0.108	0.122	6	1.38617	1.87174	-0.0137432	FALSE	Down	0.197	0.187	6	0.576033	1.05168	-0.0319626	FALSE	Down	0.94	0.891	6	-1.5685	-1.31447	-0.00874729	FALSE	Down	0.217	0.3	6	0.781957	1.23693	-0.0551351	FALSE
Regulation of TP53 Activity through Acetylation	Down	0.782	0.79	28	-1.41317	-0.972412	-0.0110496	FALSE	Down	0.276	0.281	28	0.11614	0.49176	-0.00643894	FALSE	Down	0.018	0.033	28	2.63435	2.79993	-0.0273712	FALSE	Down	0.218	0.257	28	0.883074	0.986416	-0.0434949	FALSE
RUNX1 regulates genes involved in megakaryocyte differentiation and platelet function	Up	0.228	0.148	60	2.26502	0.432094	0.0916834	FALSE	Up	0.599	0.638	60	-0.827967	-1.07459	0.0439075	FALSE	Up	0.074	0.177	60	1.84629	1.21127	0.116904	FALSE	Down	0.218	0.375	60	1.11713	1.00362	-0.0468609	FALSE
WNT mediated activation of DVL	Up	0.912	0.895	8	-1.38107	-1.08128	0.0126033	FALSE	Up	0.262	0.251	8	0.29066	0.649253	0.021144	FALSE	Up	0.03	0.087	8	1.54015	1.97143	0.0674251	FALSE	Down	0.218	0.347	8	0.654716	1.03804	-0.186856	FALSE
Insulin effects increased synthesis of Xylulose-5-Phosphate	Down	0.92	0.885	2	-1.42897	-1.27466	-0.00998704	FALSE	Up	0.361	0.349	2	0.121877	0.399581	0.00250855	FALSE	Up	0.088	0.125	2	1.78749	2.15593	0.375595	FALSE	Down	0.218	0.293	2	1.0175	1.33075	-0.299821	FALSE
Defective SLC7A7 causes lysinuric protein intolerance (LPI)	Up	0.103	0.119	2	1.09065	1.43956	0.125266	FALSE	Down	0.449	0.414	2	0.00839786	0.266645	-0.0772023	FALSE	Down	0.855	0.823	2	-0.943955	-0.78801	-0.0423863	FALSE	Up	0.219	0.333	2	0.737945	1.03983	0.270029	FALSE
FGFR2 alternative splicing	Down	0.531	0.518	25	-0.605953	-0.879043	-0.000774248	FALSE	Up	0.578	0.534	25	-0.59518	-0.970705	0.00631516	FALSE	Down	0.171	0.259	25	0.671788	0.439088	-0.130509	FALSE	Up	0.219	0.295	25	0.917057	0.538089	0.0843342	FALSE
TNFR1-induced NFkappaB signaling pathway	Down	0.214	0.236	28	0.482293	0.583616	-0.0280778	FALSE	Down	0.015	0.01	28	1.97704	2.01172	-0.0185157	FALSE	Up	0.12	0.101	28	1.39706	1.01082	0.0745937	FALSE	Down	0.219	0.126	28	1.3451	0.78099	-0.124377	FALSE
POU5F1 (OCT4), SOX2, NANOG repress genes related to differentiation	Up	0.814	0.793	7	-0.867624	-0.385358	0.14978	FALSE	Up	0.347	0.33	7	0.490604	1.11504	0.0527637	FALSE	Up	0.942	0.915	7	-1.2154	-0.826137	0.0450033	FALSE	Down	0.219	0.326	7	0.858326	1.47838	-0.263808	FALSE
MPS I - Hurler syndrome	Down	0.572	0.563	1	-0.378776	-0.218452	-0.0439232	FALSE	Down	0.13	0.128	1	0.991264	1.26348	-0.156998	FALSE	Down	0.356	0.403	1	0.395157	0.597527	-0.248292	FALSE	Down	0.219	0.31	1	0.884384	1.12607	-0.436212	FALSE
MAPK1/MAPK3 signaling	Up	0.962	0.942	248	-2.06247	-2.55193	0.031734	FALSE	Up	0.325	0.527	248	-0.121094	-0.187206	0.0264675	FALSE	Up	0.544	0.541	247	0.175	-0.694228	0.00295931	FALSE	Down	0.22	0.121	248	2.13596	0.482152	-0.0726094	FALSE
Biosynthesis of electrophilic ω-3 PUFA oxo-derivatives	Down	0.487	0.491	2	-0.177163	0.0274765	-0.1248	FALSE	Down	0.817	0.814	2	-0.973717	-0.823138	-0.0718656	FALSE	Up	0.574	0.585	2	-0.138046	0.0159054	0.28109	FALSE	Down	0.22	0.301	2	0.790224	0.984493	-0.439917	FALSE
TNFR2 non-canonical NF-kB pathway	Up	0.893	0.75	98	-1.28399	-2.75722	0.0223024	FALSE	Up	0.85	0.913	98	-1.74613	-2.59671	0.0124393	FALSE	Down	0.433	0.309	98	0.814873	-1.3766	-0.0300373	FALSE	Up	0.221	0.076	98	2.87041	-0.465762	0.0533238	FALSE
Scavenging of heme from plasma	Up	0.291	0.304	16	0.780868	1.36808	0.0749546	FALSE	Down	0.874	0.858	16	-0.956693	-0.449035	-0.0444512	FALSE	Up	0.644	0.655	16	-0.0019079	0.538908	0.0193965	FALSE	Down	0.221	0.328	16	1.06026	1.63259	-0.240967	FALSE
Diseases of programmed cell death	Up	0.505	0.512	25	-0.110343	0.508019	0.0480033	FALSE	Up	0.424	0.4	25	0.0590798	0.661111	0.0556355	FALSE	Up	0.545	0.57	25	0.128519	0.694616	0.125209	FALSE	Up	0.222	0.328	25	0.899122	1.54172	0.00692718	FALSE
RAB GEFs exchange GTP for GDP on RABs	Down	0.962	0.941	88	-2.07917	-0.55367	-0.0080935	FALSE	Down	0.249	0.2	88	0.357177	2.01884	-0.00248732	FALSE	Up	0.345	0.313	88	0.474226	2.00254	0.0832888	FALSE	Down	0.222	0.288	88	0.643245	2.20875	-0.101358	FALSE
Regulation of TP53 Expression and Degradation	Up	0.226	0.237	34	0.265384	-0.49871	0.00756101	FALSE	Up	0.619	0.379	34	-0.196584	-1.21903	0.0284528	FALSE	Up	0.352	0.265	34	0.441186	-0.613415	0.0721583	FALSE	Up	0.223	0.11	34	1.20719	-0.149501	0.00356581	FALSE
Defective SLC5A2 causes renal glucosuria (GLYS1)	Down	0.11	0.139	1	1.38791	1.72181	-0.269797	FALSE	Down	0.072	0.065	1	1.63892	2.0119	-0.570677	FALSE	Down	0.549	0.563	1	-0.192145	-0.0242966	-0.241437	FALSE	Down	0.223	0.306	1	0.943511	1.22333	-0.716776	FALSE
Defective Mismatch Repair Associated With MSH2	Up	0.883	0.848	3	-1.27693	-1.03558	0.0106848	FALSE	Down	0.793	0.779	3	-0.979673	-0.730624	-0.00984531	FALSE	Down	0.628	0.618	3	-0.396275	-0.127801	-0.0783542	FALSE	Up	0.224	0.329	3	0.705243	1.07482	0.200898	FALSE
Aspartate and asparagine metabolism	Up	0.668	0.649	9	-0.63038	-0.057607	0.0742833	FALSE	Down	0.35	0.329	9	0.209072	0.856255	-0.12712	FALSE	Down	0.463	0.478	9	0.244733	0.822865	-0.203216	FALSE	Up	0.224	0.333	9	0.859536	1.51816	0.0769964	FALSE
Deregulated CDK5 triggers multiple neurodegenerative pathways in Alzheimer's disease models	Up	0.469	0.494	23	-0.0323657	0.575268	0.0420091	FALSE	Up	0.385	0.353	23	0.146216	0.719374	0.0497466	FALSE	Up	0.375	0.421	23	0.547561	1.10431	0.139541	FALSE	Down	0.224	0.315	23	0.907056	1.5232	-0.0221411	FALSE
Neurodegenerative Diseases	Up	0.469	0.494	23	-0.0323657	0.575268	0.0420091	FALSE	Up	0.385	0.353	23	0.146216	0.719374	0.0497466	FALSE	Up	0.375	0.421	23	0.547561	1.10431	0.139541	FALSE	Down	0.224	0.315	23	0.907056	1.5232	-0.0221411	FALSE
MAPK1 (ERK2) activation	Up	0.415	0.494	9	-0.217719	-0.13255	0.044028	FALSE	Down	0.633	0.567	9	-0.407753	-0.611775	-0.0285902	FALSE	Up	0.233	0.358	9	0.490648	0.521574	0.0156481	FALSE	Down	0.224	0.303	9	0.878972	0.680252	-0.185359	FALSE
Phase I - Functionalization of compounds	Up	0.533	0.552	76	-0.0457455	1.56289	0.000786055	FALSE	Up	0.791	0.775	77	-0.714265	0.799759	0.0562199	FALSE	Up	0.931	0.875	77	-0.991098	0.287708	0.111089	FALSE	Down	0.224	0.328	76	1.30413	2.79566	-0.220983	FALSE
Vasopressin-like receptors	Up	0.083	0.105	3	1.75733	2.17587	0.18686	FALSE	Up	0.002	1e-05	3	4.5203	5.28602	0.376079	TRUE	Up	0.186	0.25	3	1.137	1.53356	0.261486	FALSE	Down	0.224	0.315	3	0.994919	1.38081	-0.388155	FALSE
NR1H2 & NR1H3 regulate gene expression linked to lipogenesis	Up	0.585	0.596	8	-0.530808	-0.097283	0.0143982	FALSE	Down	0.272	0.264	8	0.530175	0.997448	-0.0670829	FALSE	Down	0.448	0.47	8	0.325449	0.662345	-0.0756202	FALSE	Down	0.225	0.311	8	1.07592	1.44381	-0.00336703	FALSE
Inflammasomes	Up	0.642	0.638	20	-0.579688	-0.0369589	0.0181527	FALSE	Up	0.849	0.858	20	-1.20711	-0.6895	0.0264131	FALSE	Up	0.49	0.519	20	0.120064	0.631583	0.102044	FALSE	Down	0.225	0.309	20	0.857648	1.40799	-0.0526254	FALSE
Hemostasis	Up	0.471	0.487	535	0.347261	3.23497	0.0437978	FALSE	Up	0.219	0.252	533	1.19221	4.26406	0.0301452	FALSE	Up	0.981	0.943	535	-2.59314	-0.056568	0.0766842	FALSE	Down	0.225	0.376	535	1.17143	4.00983	-0.149372	FALSE
IRAK2 mediated activation of TAK1 complex	Down	0.799	0.777	10	-0.996628	-1.42043	-0.00183196	FALSE	Up	0.152	0.105	10	0.897889	0.0513551	0.0397553	FALSE	Up	0.026	0.026	10	2.5606	1.1801	0.252476	FALSE	Down	0.225	0.115	10	1.53034	0.0638793	-0.190462	FALSE
Defective ALG8 causes ALG8-CDG (CDG-1h)	Up	0.702	0.673	1	-0.706316	-0.565025	0.0229708	FALSE	Down	0.266	0.243	1	0.401182	0.638295	-0.0787173	FALSE	Down	0.541	0.547	1	-0.259042	-0.103422	-0.105449	FALSE	Up	0.226	0.292	1	0.668018	0.911175	0.178723	FALSE
Transport to the Golgi and subsequent modification	Up	0.815	0.762	165	-1.57064	-0.034697	0.00543683	FALSE	Up	0.187	0.187	164	0.350372	2.13355	0.00316261	FALSE	Up	0.093	0.121	165	1.2716	2.92238	0.0568427	FALSE	Down	0.226	0.29	165	0.363482	1.94097	-0.0714858	FALSE
Neurotoxicity of clostridium toxins	Down	0.671	0.653	8	-0.554681	-0.0944921	-0.025755	FALSE	Down	0.391	0.383	8	0.300375	0.847676	-0.0883918	FALSE	Down	0.996	0.98	8	-2.22059	-1.92759	-0.0222112	FALSE	Down	0.227	0.325	8	0.97669	1.51063	-0.347069	FALSE
Defective SLC40A1 causes hemochromatosis 4 (HFE4) (macrophages)	Up	0.861	0.822	1	-1.01441	-0.900684	0.0122786	FALSE	Up	0.785	0.772	1	-0.811853	-0.692934	0.0229697	FALSE	Up	0.243	0.282	1	0.60701	0.832834	0.278814	FALSE	Down	0.228	0.316	1	0.769527	1.00885	-0.409379	FALSE
Defective CP causes aceruloplasminemia (ACERULOP)	Up	0.861	0.822	1	-1.01441	-0.900684	0.0122786	FALSE	Up	0.785	0.772	1	-0.811853	-0.692934	0.0229697	FALSE	Up	0.243	0.282	1	0.60701	0.832834	0.278814	FALSE	Down	0.228	0.316	1	0.769527	1.00885	-0.409379	FALSE
Viral Messenger RNA Synthesis	Down	0.643	0.622	43	-1.13289	-2.281	-0.00551099	FALSE	Down	0.128	0.166	43	0.231056	-1.08507	-0.0319319	FALSE	Down	0.021	0.071	43	1.59178	0.0499475	-0.0504123	FALSE	Up	0.229	0.277	43	0.488511	-0.919563	0.0631759	FALSE
betaKlotho-mediated ligand binding	Down	0.281	0.302	2	0.602801	0.724597	-0.207833	FALSE	Down	0.206	0.188	2	0.885786	1.02209	-0.267375	FALSE	Down	0.744	0.727	2	-0.608008	-0.504	-0.244573	FALSE	Down	0.229	0.304	2	0.988749	1.10564	-0.688725	FALSE
Signaling by WNT	Up	0.45	0.318	271	0.614514	-0.737065	0.0490069	FALSE	Up	0.457	0.614	271	-0.675921	-0.858982	0.022965	FALSE	Up	0.06	0.101	271	2.06449	0.809329	0.0380683	FALSE	Down	0.23	0.169	271	1.90232	0.0566351	-0.0592635	FALSE
Synthesis of PE	Down	0.273	0.298	12	0.441573	1.20045	-0.00187662	FALSE	Down	0.327	0.301	12	0.354168	1.09218	-0.013043	FALSE	Up	0.583	0.587	12	-0.0539572	0.564501	0.120739	FALSE	Down	0.23	0.336	12	0.798037	1.52713	-0.261252	FALSE
Metabolism of serotonin	Up	0.7	0.668	2	-0.780746	-0.608086	0.0582242	FALSE	Up	0.372	0.354	2	0.103825	0.312332	0.207622	FALSE	Up	0.118	0.182	2	1.04021	1.27169	0.982922	FALSE	Down	0.23	0.314	2	0.65286	0.864851	-1.00474	FALSE
Downregulation of TGF-beta receptor signaling	Down	0.548	0.556	25	-0.410191	-0.1167	-0.00668038	FALSE	Up	0.117	0.103	25	1.14174	1.2819	0.0596209	FALSE	Up	0.057	0.054	25	2.11404	1.76538	0.194119	FALSE	Down	0.232	0.143	25	1.35444	0.814402	-0.208142	FALSE
Cellular hexose transport	Down	0.735	0.719	16	-0.562176	0.23919	-0.018415	FALSE	Down	0.4	0.378	16	0.229633	1.09497	-0.0894527	FALSE	Up	0.561	0.551	16	0.164253	0.902082	0.118385	FALSE	Down	0.232	0.341	16	0.899021	1.74983	-0.251249	FALSE
Defective F9 activation	Up	0.538	0.534	5	-0.208328	0.193609	0.0329438	FALSE	Up	0.33	0.317	5	0.3284	0.767416	0.0237407	FALSE	Up	0.8	0.767	5	-0.80111	-0.497183	0.0317876	FALSE	Down	0.232	0.293	5	1.08405	1.54162	-0.586434	FALSE
Attenuation phase	Up	0.697	0.748	25	-1.04736	-0.395718	0.0065653	FALSE	Up	0.694	0.541	25	-0.260947	-0.188396	0.0179351	FALSE	Up	0.371	0.263	25	0.981211	0.798727	0.041412	FALSE	Down	0.234	0.181	25	1.61799	1.33488	-0.042551	FALSE
Plasma lipoprotein remodeling	Up	0.647	0.609	20	-0.441381	0.168869	0.0277582	FALSE	Down	0.091	0.087	20	1.65772	2.49182	-0.0211593	FALSE	Up	0.878	0.836	20	-0.823492	-0.289663	0.0329148	FALSE	Down	0.235	0.327	20	0.961187	1.62792	-0.260288	FALSE
Biosynthesis of protectin and resolvin conjugates in tissue regeneration (PCTR and RCTR)	Up	0.794	0.762	1	-0.889817	-0.767638	0.0335648	FALSE	Up	0.895	0.872	1	-1.13215	-1.04202	0.0108829	FALSE	Up	0.517	0.544	1	-0.140046	0.0171899	0.341443	FALSE	Down	0.235	0.327	1	0.801739	1.03721	-0.572829	FALSE
Biosynthesis of the N-glycan precursor (dolichol lipid-linked oligosaccharide, LLO) and transfer to a nascent protein	Up	0.867	0.838	72	-1.25294	0.249091	0.018059	FALSE	Up	0.383	0.35	72	0.133279	1.73448	0.00326284	FALSE	Up	0.154	0.18	72	1.32978	2.89292	0.00651907	FALSE	Down	0.236	0.31	72	0.666159	2.1783	-0.0617408	FALSE
Proton/oligopeptide cotransporters	Up	0.032	0.053	3	1.79855	2.34237	0.00775347	FALSE	Up	0.112	0.099	3	1.26473	1.76591	0.0288065	FALSE	Up	0.92	0.883	3	-1.14732	-0.932083	0.108529	FALSE	Down	0.236	0.353	3	0.807968	1.2341	-0.290346	FALSE
GP1b-IX-V activation signalling	Up	0.681	0.677	12	-0.36021	-0.314608	0.128297	FALSE	Up	0.246	0.218	12	0.776928	0.772937	0.173035	FALSE	Down	0.806	0.738	12	-0.53342	-0.715078	-0.0589671	FALSE	Down	0.236	0.352	12	0.914666	1.05986	-0.373278	FALSE
Creatine metabolism	Up	0.213	0.243	7	0.843549	1.45575	0.101914	FALSE	Up	0.004	0.003	7	2.61028	3.41215	0.0684798	TRUE	Up	0.214	0.289	7	0.997234	1.6073	0.261766	FALSE	Down	0.236	0.364	7	0.944082	1.56798	-0.41607	FALSE
Interleukin-27 signaling	Up	0.403	0.406	9	0.00801779	0.284589	0.0721753	FALSE	Down	0.287	0.298	9	0.217379	0.599168	-0.0906812	FALSE	Down	0.383	0.437	9	0.296202	0.577393	-0.0165958	FALSE	Up	0.237	0.331	9	0.639822	0.915593	0.0977856	FALSE
Integrin cell surface interactions	Up	0.045	0.071	74	2.64015	4.22431	0.141529	FALSE	Up	0.019	0.018	73	3.3878	4.95042	0.156487	FALSE	Up	0.942	0.897	73	-1.25696	-0.127163	0.0863442	FALSE	Down	0.237	0.336	73	1.60296	2.91313	-0.316239	FALSE
HDMs demethylate histones	Down	0.12	0.129	24	1.52692	2.3432	-0.0168479	FALSE	Down	0.856	0.883	24	-1.78316	-1.06596	-0.00834548	FALSE	Up	0.557	0.516	24	-0.469879	0.116934	0.0429495	FALSE	Down	0.238	0.342	24	0.556334	1.42395	-0.0394937	FALSE
Golgi-to-ER retrograde transport	Up	0.169	0.182	119	1.09383	2.40216	0.0358068	FALSE	Up	0.182	0.183	118	0.720283	2.09405	0.0263826	FALSE	Up	0.484	0.472	119	0.00831225	1.21192	0.0979918	FALSE	Down	0.239	0.315	119	0.697475	1.91165	-0.0159063	FALSE
p75NTR negatively regulates cell cycle via SC1	Down	0.305	0.333	4	0.0257778	0.185529	-0.00988755	FALSE	Down	0.352	0.334	4	-0.0136343	0.0597305	-0.0933112	FALSE	Down	0.436	0.441	4	0.0253796	0.0155074	-0.0536596	FALSE	Down	0.239	0.296	4	0.559677	0.569471	-0.126944	FALSE
RNF mutants show enhanced WNT signaling and proliferation	Up	0.235	0.264	7	0.908273	1.44497	0.0718888	FALSE	Up	0.027	0.023	7	2.51023	3.17415	0.0591912	FALSE	Up	0.205	0.263	7	1.33228	1.85426	0.0900334	FALSE	Down	0.239	0.328	7	0.995625	1.49017	-0.304575	FALSE
mRNA Splicing	Down	0.837	0.793	185	-3.17866	-1.16462	-0.0127753	FALSE	Up	0.561	0.551	185	-1.60904	0.477014	0.00372323	FALSE	Down	0.386	0.34	185	-0.224893	1.75158	-0.0896699	FALSE	Up	0.24	0.275	185	1.19027	3.30736	0.077814	FALSE
BBSome-mediated cargo-targeting to cilium	Down	0.725	0.71	22	-1.05865	-0.181515	-0.0323823	FALSE	Down	0.761	0.745	22	-1.01114	-0.16905	-0.0515107	FALSE	Down	0.146	0.184	22	1.18629	2.14324	-0.0643293	FALSE	Up	0.242	0.315	22	0.927016	1.83664	0.00180971	FALSE
Synthesis of 12-eicosatetraenoic acid derivatives	Up	0.812	0.793	5	-0.823712	-0.458638	0.011577	FALSE	Up	0.417	0.4	5	0.179659	0.609811	0.112418	FALSE	Up	0.359	0.424	5	0.645442	1.06835	0.37174	FALSE	Down	0.243	0.357	5	0.958025	1.42155	-0.551737	FALSE
SUMOylation of SUMOylation proteins	Down	0.488	0.52	34	-0.877986	-1.48048	-0.0134674	FALSE	Down	0.229	0.243	34	0.0054516	-0.805985	-0.0302685	FALSE	Down	0.055	0.1	34	1.6688	0.469501	-0.0180128	FALSE	Up	0.244	0.266	34	0.574777	-0.382683	0.0521744	FALSE
Negative regulation of MET activity	Up	0.928	0.904	19	-1.58238	-1.56366	0.032253	FALSE	Up	0.099	0.074	19	1.01523	0.773148	0.119046	FALSE	Up	0.019	0.023	19	2.11108	1.57554	0.209789	FALSE	Down	0.245	0.167	19	1.16441	0.497331	-0.0819293	FALSE
Caspase-mediated cleavage of cytoskeletal proteins	Down	0.187	0.187	12	0.77393	1.33956	-0.0309377	FALSE	Down	0.25	0.238	12	0.568859	1.20492	-0.031953	FALSE	Down	0.755	0.723	12	-0.445011	0.035956	-0.0351629	FALSE	Down	0.246	0.362	12	0.795856	1.38306	-0.00230265	FALSE
Chaperonin-mediated protein folding	Up	0.347	0.317	86	0.484634	0.80624	0.0340763	FALSE	Up	0.797	0.789	86	-0.986524	-0.443244	0.0129964	FALSE	Up	0.824	0.819	86	-1.10328	-0.434222	0.0401764	FALSE	Down	0.246	0.352	86	0.858679	1.41474	-0.0651232	FALSE
Phospholipid metabolism	Up	0.482	0.511	194	-0.273923	2.33962	0.0231862	FALSE	Up	0.144	0.122	194	1.00317	3.60106	0.0168907	FALSE	Up	0.473	0.385	194	0.373132	2.62566	0.0780482	FALSE	Down	0.246	0.348	194	0.620662	3.09261	-0.132548	FALSE
Processive synthesis on the lagging strand	Up	0.688	0.697	15	-0.673465	-0.488445	0.0471082	FALSE	Up	0.854	0.877	15	-1.24932	-1.01382	0.00648116	FALSE	Up	0.055	0.101	15	1.66725	1.75864	0.0205116	FALSE	Up	0.247	0.355	15	0.87461	0.979055	0.14753	FALSE
Gap junction trafficking	Up	0.062	0.087	29	1.64772	1.38742	0.0868016	FALSE	Up	0.17	0.198	28	0.901965	0.903265	0.102042	FALSE	Up	0.679	0.671	29	-0.137631	-0.251987	0.179627	FALSE	Down	0.247	0.31	28	1.16618	0.856772	-0.179805	FALSE
Pre-NOTCH Processing in the Endoplasmic Reticulum	Down	0.639	0.626	6	-0.522617	-0.149422	-0.0118789	FALSE	Down	0.758	0.724	6	-0.725989	-0.434558	-0.0834247	FALSE	Down	0.707	0.703	6	-0.572814	-0.204836	-0.0896023	FALSE	Down	0.247	0.344	6	0.821298	1.20712	-0.185016	FALSE
Reactions specific to the complex N-glycan synthesis pathway	Down	0.498	0.503	7	-0.158185	0.369068	-0.0230731	FALSE	Up	0.615	0.61	7	-0.540658	-0.0538819	0.0339124	FALSE	Down	0.567	0.568	7	-0.12265	0.342787	-0.057442	FALSE	Down	0.25	0.333	7	0.776016	1.33702	-0.104953	FALSE
Gap junction trafficking and regulation	Up	0.057	0.073	31	1.80729	1.43232	0.073184	FALSE	Up	0.198	0.21	30	0.904968	0.810948	0.0942926	FALSE	Up	0.67	0.7	31	-0.203631	-0.287343	0.13177	FALSE	Down	0.25	0.318	30	1.15005	0.801183	-0.189524	FALSE
Reversible hydration of carbon dioxide	Up	0.416	0.417	10	0.185965	0.89778	0.0507204	FALSE	Up	0.374	0.346	10	0.430595	1.14742	0.121358	FALSE	Up	0.201	0.252	10	1.21025	1.92509	0.392974	FALSE	Down	0.25	0.348	10	0.960728	1.6835	-0.395384	FALSE
Processing of Capped Intron-Containing Pre-mRNA	Down	0.859	0.813	235	-3.60381	-1.84845	-0.0143772	FALSE	Down	0.593	0.582	235	-1.85136	-0.101685	-0.00139902	FALSE	Down	0.321	0.267	235	0.314008	1.81858	-0.0769125	FALSE	Up	0.252	0.263	235	1.05521	2.79672	0.0741427	FALSE
Kinesins	Up	0.054	0.083	51	2.35449	2.92399	0.0586995	FALSE	Up	0.146	0.152	50	1.13281	1.78997	0.0511472	FALSE	Up	0.53	0.564	51	0.0595173	0.598687	0.167102	FALSE	Down	0.253	0.331	51	1.05516	1.51796	-0.0391782	FALSE
Formation of TC-NER Pre-Incision Complex	Up	0.588	0.573	50	-0.873434	-1.08845	0.00344826	FALSE	Up	0.06	0.037	50	1.30131	0.988739	0.00629868	FALSE	Up	0.001	0.005	50	3.50802	2.9413	0.0294306	TRUE	Up	0.255	0.224	50	0.895197	0.175792	0.0118507	FALSE
Estrogen-dependent nuclear events downstream of ESR-membrane signaling	Down	0.349	0.376	22	0.263906	0.118848	-0.00866177	FALSE	Up	0.171	0.133	22	1.07442	0.742764	0.0311222	FALSE	Up	0.086	0.181	22	1.45637	1.44837	0.121206	FALSE	Down	0.255	0.322	22	0.985556	0.663831	-0.195708	FALSE
Biosynthesis of DPA-derived SPMs	Down	0.926	0.909	4	-1.22121	-0.974078	-0.0174598	FALSE	Up	0.794	0.792	4	-0.806504	-0.533256	0.0900695	FALSE	Up	0.857	0.832	4	-0.822083	-0.609061	0.260753	FALSE	Down	0.255	0.36	4	0.774713	1.09632	-0.478989	FALSE
Biosynthesis of DPAn-3 SPMs	Down	0.926	0.909	4	-1.22121	-0.974078	-0.0174598	FALSE	Up	0.794	0.792	4	-0.806504	-0.533256	0.0900695	FALSE	Up	0.857	0.832	4	-0.822083	-0.609061	0.260753	FALSE	Down	0.255	0.36	4	0.774713	1.09632	-0.478989	FALSE
Synthesis of Leukotrienes (LT) and Eoxins (EX)	Up	0.768	0.772	20	-0.738912	0.000916791	0.0565978	FALSE	Up	0.915	0.904	20	-1.16983	-0.595097	0.0771178	FALSE	Up	0.749	0.703	20	-0.169467	0.362691	0.345268	FALSE	Down	0.257	0.34	20	1.28288	1.9567	-0.315926	FALSE
Activated NTRK2 signals through PLCG1	Down	0.765	0.632	3	-0.414921	-0.684307	-0.0232436	FALSE	Down	0.215	0.175	3	0.862342	0.782049	-0.320976	FALSE	Down	0.627	0.572	3	0.036887	-0.177195	-0.226698	FALSE	Down	0.258	0.372	3	0.566896	0.771322	-0.962291	FALSE
Defective HEXB causes GM2G2	Up	0.177	0.202	1	0.777296	0.970334	0.0811387	FALSE	Up	0.598	0.575	1	-0.533769	-0.410504	0.0363229	FALSE	Up	0.855	0.806	1	-0.934352	-0.849597	0.0233263	FALSE	Up	0.259	0.339	1	0.535501	0.705464	0.171093	FALSE
Diseases of Mismatch Repair (MMR)	Down	0.971	0.959	6	-1.94597	-1.62583	-0.00473725	FALSE	Down	0.852	0.843	6	-1.23482	-0.888441	-0.0224933	FALSE	Down	0.667	0.637	6	-0.536758	-0.175824	-0.094032	FALSE	Up	0.259	0.361	6	0.514825	0.969142	0.156629	FALSE
Glycogen metabolism	Down	0.809	0.805	24	-1.13943	-0.743448	-0.0483795	FALSE	Up	0.605	0.53	24	-0.284281	-0.149211	0.0294862	FALSE	Up	0.258	0.149	24	1.21113	0.830584	0.103976	FALSE	Down	0.259	0.149	24	1.33271	0.847921	-0.179468	FALSE
Polymerase switching	Up	0.792	0.739	12	-0.893682	-0.699653	0.0460284	FALSE	Up	0.727	0.746	12	-0.797775	-0.499622	0.00230709	FALSE	Down	0.097	0.159	12	0.927852	1.12682	-0.0148265	FALSE	Up	0.26	0.367	12	0.718697	0.934317	0.156496	FALSE
Leading Strand Synthesis	Up	0.792	0.739	12	-0.893682	-0.699653	0.0460284	FALSE	Up	0.727	0.746	12	-0.797775	-0.499622	0.00230709	FALSE	Down	0.097	0.159	12	0.927852	1.12682	-0.0148265	FALSE	Up	0.26	0.367	12	0.718697	0.934317	0.156496	FALSE
Glycogen synthesis	Down	0.419	0.46	14	-0.0518392	0.0529847	-0.0653929	FALSE	Up	0.213	0.15	14	0.841449	0.639404	0.0755108	FALSE	Up	0.086	0.063	14	1.94945	1.24738	0.167725	FALSE	Down	0.26	0.158	14	1.50523	0.645831	-0.224259	FALSE
Negative regulation of TCF-dependent signaling by WNT ligand antagonists	Up	0.815	0.793	9	-0.874616	-0.377439	0.133635	FALSE	Up	0.079	0.068	9	1.92891	2.67344	0.122164	FALSE	Up	0.76	0.742	9	-0.4531	0.0609631	0.265568	FALSE	Down	0.26	0.387	9	0.918993	1.5757	-0.328153	FALSE
Peroxisomal lipid metabolism	Down	0.618	0.592	28	-0.522217	0.485073	-0.00824565	FALSE	Down	0.976	0.969	28	-1.92921	-1.07607	-0.0322972	FALSE	Down	0.31	0.331	28	0.488612	1.49339	-0.0844107	FALSE	Up	0.261	0.377	28	0.568309	1.59296	0.0365912	FALSE
Ovarian tumor domain proteases	Up	0.683	0.629	38	-0.678234	-0.60574	0.0142213	FALSE	Up	0.818	0.716	38	-0.834693	-0.947285	0.0211376	FALSE	Up	0.507	0.445	38	0.210747	0.0948501	0.0922645	FALSE	Down	0.262	0.214	38	1.19911	0.822837	-0.0681926	FALSE
Keratinization	Down	0.445	0.463	45	0.436738	1.89854	-0.0546355	FALSE	Down	0.044	0.045	45	2.53322	4.19335	-0.0346568	FALSE	Up	0.794	0.75	45	-0.186526	0.981938	0.0710043	FALSE	Down	0.262	0.38	45	1.2936	2.65936	-0.406945	FALSE
Defective SRD5A3 causes SRD5A3-CDG (CDG-1q) and KHRZ	Up	0.045	0.049	1	1.86936	2.15701	0.165697	FALSE	Down	0.356	0.341	1	0.24153	0.430415	-0.106733	FALSE	Down	0.637	0.643	1	-0.347925	-0.218537	-0.145826	FALSE	Up	0.263	0.343	1	0.765381	0.972708	0.349497	FALSE
Defective DHDDS causes retinitis pigmentosa 59	Down	0.373	0.379	2	0.0259331	0.300395	-0.0520083	FALSE	Up	0.897	0.887	2	-1.29931	-1.14458	0.00452161	FALSE	Down	0.442	0.473	2	0.05357	0.302488	-0.15351	FALSE	Up	0.263	0.346	2	0.520159	0.814106	0.0753347	FALSE
DNA strand elongation	Up	0.219	0.254	30	0.962698	1.66071	0.0770576	FALSE	Down	0.98	0.979	30	-2.14674	-1.6428	-0.00296072	FALSE	Down	0.034	0.075	30	1.84845	2.32339	-0.0232232	FALSE	Up	0.264	0.343	30	1.64185	2.14585	0.267911	FALSE
rRNA processing in the nucleus and cytosol	Up	0.979	0.935	183	-5.55305	-3.86555	0.0096794	FALSE	Down	0.776	0.798	183	-3.64226	-1.84433	-0.00787174	FALSE	Down	0.176	0.206	183	3.87304	5.85501	-0.166374	FALSE	Up	0.264	0.302	183	1.74716	3.72667	0.120155	FALSE
Signaling by FGFR2 IIIa TM	Up	0.506	0.491	19	-0.440674	-1.362	0.028132	FALSE	Down	0.451	0.439	19	-0.328326	-1.17296	-0.00236661	FALSE	Down	0.208	0.376	19	0.267306	-0.482668	-0.0974661	FALSE	Up	0.264	0.368	19	0.560823	-0.334459	0.0618389	FALSE
Defective GNE causes sialuria, Nonaka myopathy and inclusion body myopathy 2	Down	0.874	0.807	1	-1.156	-1.05329	-0.00659895	FALSE	Down	0.33	0.311	1	0.0405814	0.235319	-0.0475626	FALSE	Down	0.012	0.039	1	2.06532	2.41878	-0.313507	FALSE	Up	0.265	0.333	1	0.409939	0.621091	0.120998	FALSE
Sema4D in semaphorin signaling	Up	0.829	0.833	24	-0.86543	-0.233021	0.0294633	FALSE	Up	0.005	0.005	24	3.04259	3.91405	0.0888227	TRUE	Up	0.616	0.662	24	-0.120205	0.509127	0.0993244	FALSE	Down	0.265	0.4	24	0.662654	1.35183	-0.195874	FALSE
CREB1 phosphorylation through the activation of Adenylate Cyclase	Up	0.382	0.533	9	-0.174458	-0.353743	0.011866	FALSE	Up	0.648	0.735	9	-0.928008	-1.07891	0.047568	FALSE	Up	0.255	0.402	9	0.366426	0.0272233	0.0319208	FALSE	Down	0.266	0.367	9	0.53207	0.0731483	-0.0787464	FALSE
Multifunctional anion exchangers	Down	0.16	0.201	6	0.882111	1.47617	-0.0664705	FALSE	Up	0.593	0.583	6	-0.321198	0.160869	0.0120021	FALSE	Down	0.914	0.863	6	-1.03728	-0.732764	-0.0374342	FALSE	Down	0.266	0.372	6	0.687269	1.20494	-0.100079	FALSE
Bicarbonate transporters	Up	0.866	0.848	10	-1.19709	-0.647393	0.0293726	FALSE	Up	0.099	0.086	10	1.20643	1.94414	0.062112	FALSE	Up	0.105	0.164	10	1.41606	2.0972	0.199233	FALSE	Down	0.267	0.368	10	0.764079	1.3775	-0.168037	FALSE
Protein folding	Up	0.336	0.311	92	0.462358	0.908878	0.031299	FALSE	Up	0.692	0.7	92	-0.693981	-0.00662481	0.0117967	FALSE	Up	0.879	0.855	92	-1.20969	-0.458686	0.0270037	FALSE	Down	0.268	0.376	92	0.741891	1.39959	-0.0566263	FALSE
Major pathway of rRNA processing in the nucleolus and cytosol	Up	0.967	0.923	173	-5.36073	-3.75026	0.00900477	FALSE	Down	0.742	0.753	173	-3.34846	-1.61685	-0.00682071	FALSE	Down	0.181	0.216	173	3.73606	5.60779	-0.164164	FALSE	Up	0.269	0.304	173	1.68682	3.56592	0.116907	FALSE
Binding and Uptake of Ligands by Scavenger Receptors	Up	0.09	0.139	40	2.08608	3.16055	0.182949	FALSE	Up	0.099	0.086	40	2.05723	3.00962	0.169837	FALSE	Up	0.586	0.573	40	0.334819	1.13922	0.00839611	FALSE	Down	0.269	0.381	40	1.2724	2.06138	-0.147818	FALSE
RNA Polymerase II Transcription Termination	Down	0.87	0.837	65	-2.33163	-0.998937	-0.0214153	FALSE	Up	0.231	0.221	65	0.146378	1.64535	0.00598489	FALSE	Down	0.245	0.231	65	0.581479	1.90601	-0.0803937	FALSE	Up	0.271	0.296	65	0.606046	1.94998	0.0783923	FALSE
FLT3 Signaling	Up	0.965	0.948	256	-2.26809	-2.67271	0.0255608	FALSE	Up	0.376	0.597	256	-0.326417	-0.311893	0.0206261	FALSE	Up	0.501	0.486	255	0.335683	-0.547585	0.0104642	FALSE	Down	0.272	0.142	256	1.91875	0.317967	-0.0785228	FALSE
Amino acids regulate mTORC1	Up	0.448	0.441	52	-0.354817	0.751996	0.00980609	FALSE	Down	0.84	0.831	52	-1.09609	-0.105902	-0.0154399	FALSE	Up	0.165	0.178	52	0.811885	1.8044	0.127342	FALSE	Down	0.272	0.374	52	0.414264	1.52248	-0.111268	FALSE
SMAC, XIAP-regulated apoptotic response	Up	0.55	0.542	8	-0.390003	0.0405185	0.037154	FALSE	Up	0.162	0.143	8	0.540167	1.01452	0.0513798	FALSE	Down	0.643	0.636	8	-0.401228	-0.0279899	-0.0579142	FALSE	Up	0.274	0.348	8	0.545955	0.947341	0.112206	FALSE
IKK complex recruitment mediated by RIP1	Up	0.339	0.341	23	0.367887	0.0311075	0.0019053	FALSE	Down	0.505	0.408	23	0.0420592	-0.414897	-0.0149319	FALSE	Up	0.034	0.042	23	2.06412	1.29811	0.195388	FALSE	Down	0.274	0.161	23	1.36484	0.361613	-0.110449	FALSE
Apoptotic factor-mediated response	Up	0.507	0.549	17	-0.404895	0.212542	0.0382081	FALSE	Up	0.468	0.394	17	-0.0315702	0.38092	0.0322163	FALSE	Down	0.832	0.814	17	-0.991661	-0.48959	-0.0698512	FALSE	Up	0.275	0.374	17	0.566035	1.10141	0.128001	FALSE
Interactions of Tat with host cellular proteins	Down	0.09	0.105	3	1.21418	1.40749	-0.0594646	FALSE	Down	0.164	0.148	3	0.748552	0.96295	-0.00624655	FALSE	Down	0.547	0.558	3	-0.0768159	0.0866994	-0.0518105	FALSE	Down	0.275	0.366	3	0.628506	0.860425	-0.261747	FALSE
Suppression of phagosomal maturation	Down	0.849	0.822	14	-1.01785	-1.10256	-0.0551618	FALSE	Down	0.008	0.004	14	1.81738	1.5943	-0.055526	TRUE	Up	0.312	0.152	14	1.10736	0.238358	0.178471	FALSE	Down	0.276	0.149	14	1.45627	0.491928	-0.161605	FALSE
MPS IV - Morquio syndrome B	Up	0.061	0.075	1	1.46607	1.62678	0.0996732	FALSE	Down	0.62	0.599	1	-0.586238	-0.481551	-0.0272399	FALSE	Up	0.915	0.868	1	-1.10751	-1.03368	0.00588544	FALSE	Up	0.277	0.347	1	0.467443	0.593822	0.153457	FALSE
Glucose metabolism	Up	0.639	0.674	82	-1.22635	-0.81782	0.00394741	FALSE	Down	0.07	0.106	82	1.03971	1.38692	-0.0189953	FALSE	Down	0.035	0.07	82	2.25467	2.22848	-0.0137419	FALSE	Up	0.277	0.33	82	0.586421	0.625199	0.0223599	FALSE
MAP kinase activation	Down	0.404	0.481	62	-0.31056	-0.735492	-0.00296779	FALSE	Down	0.073	0.071	62	1.4815	0.683274	-0.00420627	FALSE	Up	0.052	0.071	62	1.90018	0.776121	0.105396	FALSE	Down	0.278	0.205	62	1.08796	-0.104113	-0.103421	FALSE
Adaptive Immune System	Up	0.673	0.663	716	-1.04746	1.45924	0.0256046	FALSE	Up	0.45	0.555	715	-0.708335	2.12591	0.0118307	FALSE	Up	0.124	0.092	717	1.89526	3.93015	0.0399362	FALSE	Down	0.279	0.199	716	1.34839	2.92482	-0.0417338	FALSE
Infection with Mycobacterium tuberculosis	Down	0.909	0.893	27	-1.28645	-0.992195	-0.0188824	FALSE	Down	0.329	0.196	27	0.373184	0.375438	-0.0319537	FALSE	Up	0.561	0.383	27	0.417409	0.0940621	0.15249	FALSE	Down	0.279	0.193	27	1.13972	0.748231	-0.136346	FALSE
Post-translational protein modification	Up	0.589	0.492	1214	-0.730132	3.387	0.0219566	FALSE	Up	0.453	0.523	1212	-0.968522	3.70045	0.0113168	FALSE	Up	0.026	0.009	1212	3.69772	7.63492	0.0324568	FALSE	Down	0.28	0.234	1213	0.985414	4.56233	-0.0570928	FALSE
RAF/MAP kinase cascade	Up	0.968	0.953	242	-2.19907	-2.63701	0.0299847	FALSE	Up	0.334	0.556	242	-0.196586	-0.194942	0.0263074	FALSE	Up	0.512	0.509	241	0.30368	-0.595103	0.00606284	FALSE	Down	0.28	0.164	242	1.86451	0.277821	-0.0741223	FALSE
Carboxyterminal post-translational modifications of tubulin	Up	0.155	0.176	34	1.24095	1.54215	0.0587767	FALSE	Up	0.317	0.333	33	0.553066	0.991021	0.0834214	FALSE	Up	0.312	0.432	34	0.621312	1.08174	0.18858	FALSE	Down	0.28	0.367	34	0.891127	1.16177	-0.183684	FALSE
MECP2 regulates transcription of neuronal ligands	Down	0.844	0.829	6	-1.06338	-1.05697	-0.0561101	FALSE	Down	0.783	0.791	6	-0.958295	-0.896093	-0.0552634	FALSE	Down	0.439	0.479	6	0.206429	0.166348	-0.111509	FALSE	Down	0.28	0.376	6	0.677716	0.636311	-0.425992	FALSE
Glycogen storage disease type 0 (liver GYS2)	Down	0.056	0.073	1	2.13689	2.50654	-1.00307	FALSE	Up	0.579	0.561	1	-0.433419	-0.278326	0.418156	FALSE	Down	0.544	0.555	1	-0.164687	-0.00329924	-1.04339	FALSE	Down	0.281	0.342	1	0.693549	0.932909	-1.62046	FALSE
Developmental Biology	Up	0.929	0.868	794	-1.47172	0.178789	0.0296427	FALSE	Up	0.571	0.68	791	-0.624571	1.67412	0.0259506	FALSE	Up	0.816	0.651	790	-0.306941	0.908821	0.0304549	FALSE	Down	0.282	0.302	793	1.64691	2.8351	-0.106934	FALSE
RORA activates gene expression	Down	0.854	0.855	18	-1.23424	-0.814346	-0.0239266	FALSE	Down	0.694	0.693	18	-0.660023	-0.315636	-0.00728939	FALSE	Up	0.261	0.267	18	0.96268	0.997865	0.13256	FALSE	Down	0.282	0.318	18	0.858105	0.927136	-0.183081	FALSE
SUMOylation of DNA replication proteins	Up	0.172	0.227	44	0.529406	0.165434	0.0337997	FALSE	Down	0.111	0.142	44	0.777224	0.361719	-0.0136449	FALSE	Up	0.036	0.064	44	2.83252	2.04549	0.0221552	FALSE	Up	0.283	0.303	44	0.691435	0.0259216	0.121695	FALSE
Positive epigenetic regulation of rRNA expression	Up	0.096	0.082	66	2.57142	0.484441	0.0843613	FALSE	Up	0.733	0.728	66	-1.18013	-1.87939	0.0207813	FALSE	Up	0.005	0.108	66	2.16991	1.28689	0.0126811	TRUE	Up	0.284	0.44	66	0.445379	-0.0198245	0.126885	FALSE
Nucleobase biosynthesis	Down	0.416	0.414	15	-0.0276043	0.802223	-0.0430068	FALSE	Down	0.557	0.539	15	-0.475416	0.292129	-0.0248305	FALSE	Down	0.051	0.086	15	2.64517	3.68706	-0.133602	FALSE	Up	0.284	0.374	15	0.709243	1.55872	0.0635977	FALSE
HSF1 activation	Up	0.932	0.935	28	-1.94322	-1.33802	0.00188793	FALSE	Up	0.748	0.615	28	-0.491926	-0.401238	0.00975647	FALSE	Up	0.373	0.306	28	0.754426	0.7683	0.00659819	FALSE	Up	0.284	0.239	28	1.20526	1.0772	0.0161021	FALSE
E3 ubiquitin ligases ubiquitinate target proteins	Up	0.198	0.114	54	1.65438	0.619124	0.0599103	FALSE	Up	0.722	0.713	54	-1.01855	-0.961198	0.0275994	FALSE	Up	0.198	0.24	54	0.978891	0.731278	0.0559699	FALSE	Up	0.287	0.306	54	0.831001	0.537286	0.072464	FALSE
Mitotic Spindle Checkpoint	Up	0.037	0.05	109	2.61252	3.27541	0.0706772	FALSE	Up	0.505	0.529	109	-0.679271	-0.154288	0.0293075	FALSE	Up	0.029	0.056	109	2.36184	2.67846	0.0995594	FALSE	Up	0.288	0.306	109	1.22771	1.40032	0.126248	FALSE
NGF-stimulated transcription	Up	0.125	0.161	33	1.17962	2.00241	0.0164883	FALSE	Up	0.345	0.337	33	0.258402	1.0685	0.0277629	FALSE	Up	0.532	0.509	33	0.244848	0.806429	0.0398624	FALSE	Down	0.288	0.368	33	0.710458	1.39906	-0.15409	FALSE
Elastic fibre formation	Up	0.313	0.339	36	0.713754	1.8655	0.15495	FALSE	Up	0.007	0.006	36	3.52254	4.86208	0.279731	TRUE	Up	0.979	0.949	35	-1.36644	-0.572699	0.00680788	FALSE	Down	0.288	0.379	35	1.15511	2.13923	-0.298436	FALSE
Calnexin/calreticulin cycle	Down	0.564	0.57	25	-0.491286	-0.0747498	-0.00146688	FALSE	Up	0.815	0.728	25	-0.878881	-0.766777	0.00850586	FALSE	Up	0.026	0.03	25	2.35966	2.28658	0.13043	FALSE	Down	0.289	0.164	25	1.15914	0.863122	-0.0724129	FALSE
NCAM signaling for neurite out-growth	Up	0.346	0.397	51	0.797595	1.25661	0.0852652	FALSE	Up	0.115	0.106	51	1.56083	2.01208	0.13254	FALSE	Up	0.468	0.583	50	0.294218	0.866542	0.0766702	FALSE	Down	0.289	0.442	51	0.810052	1.4089	-0.204311	FALSE
Adrenaline signalling through Alpha-2 adrenergic receptor	Up	0.899	0.864	1	-1.16787	-1.069	0.0337464	FALSE	Up	0.105	0.099	1	1.59763	1.85708	0.481327	FALSE	Up	0.667	0.667	1	-0.41703	-0.299799	0.280533	FALSE	Down	0.289	0.381	1	0.726307	0.912094	-0.878709	FALSE
Activation of gene expression by SREBF (SREBP)	Down	0.981	0.964	42	-2.10326	-1.20279	-0.00553422	FALSE	Down	0.75	0.766	42	-1.20391	-0.237874	-0.00496166	FALSE	Down	0.314	0.319	42	0.566949	1.45828	-0.00948517	FALSE	Down	0.29	0.364	42	0.675367	1.54603	-0.0212327	FALSE
NR1H2 & NR1H3 regulate gene expression to control bile acid homeostasis	Down	0.765	0.781	7	-0.955147	-0.663796	-0.00875093	FALSE	Down	0.565	0.601	7	-0.461339	-0.174744	-0.0350018	FALSE	Up	0.775	0.738	7	-0.655786	-0.510147	0.140419	FALSE	Down	0.291	0.39	7	0.527871	0.685212	-0.164302	FALSE
mRNA 3'-end processing	Down	0.939	0.9	56	-2.66269	-1.46747	-0.0237923	FALSE	Up	0.289	0.275	56	-0.0772224	1.28769	0.00415852	FALSE	Down	0.213	0.203	56	0.691852	1.91308	-0.0684088	FALSE	Up	0.293	0.302	56	0.44856	1.66892	0.0612742	FALSE
Synthesis of glycosylphosphatidylinositol (GPI)	Down	0.905	0.876	18	-1.2493	-0.457705	-0.0108159	FALSE	Down	0.154	0.14	18	0.975506	1.98435	-0.0842382	FALSE	Up	0.27	0.302	18	0.781822	1.65273	0.0670671	FALSE	Down	0.293	0.401	18	0.650639	1.5312	-0.20261	FALSE
Phase 1 - inactivation of fast Na+ channels	Down	0.502	0.499	3	-0.202763	0.159731	-0.0204936	FALSE	Up	0.299	0.278	3	0.609124	1.04149	0.0864469	FALSE	Up	0.588	0.59	3	-0.157112	0.15743	0.253895	FALSE	Down	0.293	0.384	3	0.840829	1.27109	-0.46634	FALSE
Negative regulation of FGFR4 signaling	Down	0.767	0.779	21	-0.849711	-1.79013	-0.00592235	FALSE	Down	0.43	0.285	21	0.209822	-1.18304	-0.00137644	FALSE	Up	0.498	0.44	21	0.229304	-1.16378	0.0661701	FALSE	Down	0.294	0.206	21	1.08939	-0.574465	-0.162018	FALSE
GABA synthesis, release, reuptake and degradation	Up	0.812	0.796	15	-0.844554	-0.232497	0.034417	FALSE	Down	0.053	0.056	15	1.6242	2.46488	-0.00168023	FALSE	Up	0.808	0.787	15	-0.52131	0.0248817	0.134502	FALSE	Down	0.294	0.397	15	0.857994	1.51205	-0.215797	FALSE
Apoptotic cleavage of cell adhesion proteins	Up	0.541	0.514	9	-0.110524	0.258161	0.00552167	FALSE	Up	0.313	0.272	9	0.63124	0.993486	0.0917544	FALSE	Up	0.725	0.64	9	-0.258286	-0.0849208	0.154434	FALSE	Down	0.294	0.34	9	0.77707	1.07164	-0.315135	FALSE
IL-6-type cytokine receptor ligand interactions	Up	0.183	0.219	14	0.846617	1.53045	0.0664737	FALSE	Down	0.078	0.075	14	1.44575	2.2377	-0.000551815	FALSE	Down	0.854	0.818	14	-0.976486	-0.52684	-0.10378	FALSE	Down	0.295	0.393	14	0.656	1.33957	-0.0768379	FALSE
B-WICH complex positively regulates rRNA expression	Up	0.039	0.049	53	3.59228	1.03877	0.107633	FALSE	Up	0.817	0.769	53	-1.17881	-2.19831	0.0292941	FALSE	Up	0.012	0.146	53	2.08905	0.969387	0.0495583	FALSE	Up	0.296	0.455	53	0.362821	-0.293457	0.142231	FALSE
Insertion of tail-anchored proteins into the endoplasmic reticulum membrane	Up	0.493	0.48	22	-0.118692	0.721809	0.0705358	FALSE	Up	0.327	0.316	22	0.214536	1.11862	0.00795476	FALSE	Down	0.386	0.434	22	0.293834	1.17173	-0.00289589	FALSE	Down	0.296	0.402	22	0.565265	1.45704	-0.00529487	FALSE
MAPK3 (ERK1) activation	Up	0.261	0.288	10	0.393278	0.0261508	0.0731865	FALSE	Down	0.307	0.204	10	0.594552	-0.0205557	-0.00378038	FALSE	Down	0.589	0.688	10	-0.479959	-0.506628	-0.0616944	FALSE	Down	0.296	0.304	10	0.728735	0.211648	-0.0117053	FALSE
Axonal growth stimulation	Up	0.705	0.665	3	-0.568422	-0.441063	0.0384295	FALSE	Down	0.329	0.323	3	0.299968	0.536935	-0.098848	FALSE	Down	0.848	0.829	3	-0.90662	-0.707363	-0.00714224	FALSE	Down	0.296	0.374	3	0.621536	0.790782	-0.223947	FALSE
Regulation of expression of SLITs and ROBOs	Up	0.896	0.836	155	-4.00838	-4.8834	0.0275689	FALSE	Up	0.657	0.74	155	-2.80712	-3.13876	0.028183	FALSE	Down	0.292	0.311	155	1.42162	0.067668	-0.0768077	FALSE	Up	0.297	0.262	155	2.58303	0.34068	0.108657	FALSE
Epigenetic regulation of gene expression	Up	0.012	0.014	105	3.2368	2.25486	0.0523528	FALSE	Up	0.632	0.67	105	-1.07213	-1.03252	0.0181007	FALSE	Up	0.02	0.097	105	1.82795	1.64646	0.00439926	FALSE	Up	0.297	0.421	105	0.30535	0.471569	0.0946346	FALSE
Export of Viral Ribonucleoproteins from Nucleus	Down	0.779	0.715	32	-1.47849	-2.19231	-0.0168525	FALSE	Down	0.307	0.307	32	-0.145991	-1.00045	-0.0389829	FALSE	Up	0.063	0.1	32	1.82526	0.555747	0.00782917	FALSE	Up	0.297	0.31	32	0.513127	-0.484226	0.0268164	FALSE
Class I peroxisomal membrane protein import	Down	0.731	0.706	20	-1.05744	-0.259285	-0.0365336	FALSE	Down	0.242	0.222	20	0.522868	1.35219	-0.0181776	FALSE	Down	0.15	0.201	20	1.50037	2.47936	-0.0791322	FALSE	Up	0.297	0.337	20	0.62536	1.36087	0.024549	FALSE
Suppression of apoptosis	Up	0.487	0.55	6	-0.367984	-0.0531479	0.0209473	FALSE	Down	0.824	0.735	6	-0.743662	-0.817204	-0.0469822	FALSE	Up	0.426	0.519	6	0.108137	0.373813	0.146476	FALSE	Down	0.297	0.389	6	0.561482	0.75642	-0.256589	FALSE
Defective SLC22A18 causes lung cancer (LNCR) and embryonal rhabdomyosarcoma 1 (RMSE1)	Down	0.629	0.607	1	-0.565517	-0.412388	-0.0704479	FALSE	Down	0.292	0.277	1	0.409138	0.647009	-0.187253	FALSE	Up	0.775	0.736	1	-0.77272	-0.665309	0.09514	FALSE	Down	0.297	0.363	1	0.607418	0.845447	-0.458889	FALSE
TP53 Regulates Transcription of Genes Involved in G1 Cell Cycle Arrest	Up	0.004	0.008	15	4.3063	4.15661	0.2008	TRUE	Up	0.025	0.025	15	2.4351	2.46226	0.12853	FALSE	Up	0.373	0.481	15	0.473491	0.63003	0.193568	FALSE	Up	0.298	0.368	15	1.17376	1.09769	0.278009	FALSE
Oncogene Induced Senescence	Up	0.811	0.816	31	-1.07073	-0.951081	0.0640455	FALSE	Up	0.669	0.547	31	-0.306354	-0.626597	0.0857813	FALSE	Up	0.036	0.032	31	2.36506	1.708	0.252762	FALSE	Down	0.298	0.206	31	1.38207	0.687192	-0.149226	FALSE
Formation of the cornified envelope	Down	0.414	0.441	43	0.465857	1.89373	-0.0416233	FALSE	Down	0.054	0.054	43	2.28092	3.87419	-0.0119461	FALSE	Up	0.772	0.725	43	-0.0760265	1.07015	0.0989062	FALSE	Down	0.298	0.39	43	1.17427	2.4908	-0.382692	FALSE
Calmodulin induced events	Up	0.569	0.611	29	-0.322754	-0.167716	0.00713399	FALSE	Up	0.471	0.519	29	-0.366313	-0.165465	0.015588	FALSE	Down	0.706	0.698	29	-0.363258	-0.380006	-0.0172221	FALSE	Down	0.3	0.378	29	0.504903	0.460275	-0.158446	FALSE
CaM pathway	Up	0.569	0.611	29	-0.322754	-0.167716	0.00713399	FALSE	Up	0.471	0.519	29	-0.366313	-0.165465	0.015588	FALSE	Down	0.706	0.698	29	-0.363258	-0.380006	-0.0172221	FALSE	Down	0.3	0.378	29	0.504903	0.460275	-0.158446	FALSE
Energy dependent regulation of mTOR by LKB1-AMPK	Up	0.343	0.351	28	-0.00754894	0.725394	0.00385619	FALSE	Up	0.271	0.243	28	0.297647	1.0059	0.046525	FALSE	Up	0.048	0.093	28	1.50242	2.28826	0.224515	FALSE	Down	0.3	0.435	28	0.4366	1.26502	-0.197116	FALSE
Respiratory electron transport, ATP synthesis by chemiosmotic coupling, and heat production by uncoupling proteins.	Up	0.275	0.286	125	0.965276	3.32152	0.0594774	FALSE	Up	0.581	0.581	125	-1.22351	0.911722	0.0444462	FALSE	Down	0.703	0.619	125	-1.63244	0.2538	-0.0531154	FALSE	Up	0.301	0.334	125	1.19706	3.44674	0.120791	FALSE
rRNA processing	Up	0.942	0.908	205	-5.16426	-3.25362	0.019818	FALSE	Up	0.756	0.77	205	-3.4356	-1.43037	0.00369739	FALSE	Down	0.225	0.259	205	3.09119	5.19871	-0.160905	FALSE	Up	0.302	0.345	205	1.07738	3.19238	0.10832	FALSE
Viral RNP Complexes in the Host Cell Nucleus	Up	0.924	0.877	1	-1.22071	-1.12459	0.00607934	FALSE	Down	0.84	0.834	1	-0.971772	-0.873691	-0.0198179	FALSE	Up	0.468	0.488	1	-0.0237739	0.11761	0.258243	FALSE	Down	0.302	0.384	1	0.648609	0.830322	-0.339087	FALSE
Defective HK1 causes hexokinase deficiency (HK deficiency)	Up	0.684	0.658	1	-0.670755	-0.524579	0.0377934	FALSE	Up	0.001	1e-05	1	4.73485	5.40358	0.485729	TRUE	Up	0.001	0.008	1	3.92433	4.48845	1.12846	TRUE	Down	0.303	0.383	1	0.589748	0.831881	-0.27415	FALSE
Cholesterol biosynthesis	Up	0.771	0.74	24	-1.11297	-0.196823	0.00836386	FALSE	Down	0.796	0.789	24	-1.1083	-0.212366	-0.0195918	FALSE	Down	0.22	0.266	24	0.931636	1.93984	-0.11979	FALSE	Up	0.305	0.394	24	0.586649	1.58577	0.13049	FALSE
Formation of RNA Pol II elongation complex	Down	0.693	0.621	56	-1.12673	-0.98926	-0.0072646	FALSE	Down	0.367	0.34	56	-0.358289	-0.220951	-0.0117261	FALSE	Down	0.171	0.231	56	0.433077	0.588877	-0.0724078	FALSE	Up	0.305	0.345	56	0.349417	0.435775	0.058118	FALSE
RNA Polymerase II Transcription Elongation	Down	0.693	0.621	56	-1.12673	-0.98926	-0.0072646	FALSE	Down	0.367	0.34	56	-0.358289	-0.220951	-0.0117261	FALSE	Down	0.171	0.231	56	0.433077	0.588877	-0.0724078	FALSE	Up	0.305	0.345	56	0.349417	0.435775	0.058118	FALSE
Dual incision in TC-NER	Up	0.837	0.789	60	-1.55511	-1.80862	0.0123622	FALSE	Down	0.27	0.277	60	0.0622894	-0.294351	-0.000700385	FALSE	Down	0.002	0.005	60	3.0082	2.33029	-0.000703988	TRUE	Up	0.305	0.256	60	0.808259	0.0268232	0.0534419	FALSE
Long-term potentiation	Up	0.198	0.258	15	0.75743	0.843218	0.0273151	FALSE	Up	0.777	0.735	15	-0.835205	-0.809525	0.0471965	FALSE	Down	0.962	0.913	15	-1.38817	-1.39545	-0.0789453	FALSE	Down	0.305	0.35	15	0.89346	0.748594	-0.134448	FALSE
Signaling by high-kinase activity BRAF mutants	Up	0.501	0.489	30	0.15347	-0.0540514	0.0660042	FALSE	Up	0.16	0.154	30	0.859698	0.753625	0.0976242	FALSE	Up	0.576	0.664	30	-0.418453	-0.263272	0.0500878	FALSE	Down	0.305	0.412	30	0.646004	0.622246	-0.188798	FALSE
Erythropoietin activates STAT5	Up	0.255	0.287	6	0.446385	0.621671	0.0143155	FALSE	Up	0.282	0.327	6	0.19185	0.482356	0.0110286	FALSE	Up	0.233	0.321	6	0.70836	0.919268	0.307354	FALSE	Down	0.305	0.442	6	0.464273	0.71002	-0.262808	FALSE
phosphorylation site mutants of CTNNB1 are not targeted to the proteasome by the destruction complex	Down	0.942	0.941	15	-1.50106	-1.68414	-0.00564721	FALSE	Down	0.378	0.415	15	-0.165175	-0.584999	-0.0153482	FALSE	Up	0.178	0.28	15	0.487242	-0.109647	0.0283108	FALSE	Down	0.306	0.298	15	0.516703	-0.164929	-0.0327281	FALSE
Misspliced GSK3beta mutants stabilize beta-catenin	Down	0.942	0.941	15	-1.50106	-1.68414	-0.00564721	FALSE	Down	0.378	0.415	15	-0.165175	-0.584999	-0.0153482	FALSE	Up	0.178	0.28	15	0.487242	-0.109647	0.0283108	FALSE	Down	0.306	0.298	15	0.516703	-0.164929	-0.0327281	FALSE
S33 mutants of beta-catenin aren't phosphorylated	Down	0.942	0.941	15	-1.50106	-1.68414	-0.00564721	FALSE	Down	0.378	0.415	15	-0.165175	-0.584999	-0.0153482	FALSE	Up	0.178	0.28	15	0.487242	-0.109647	0.0283108	FALSE	Down	0.306	0.298	15	0.516703	-0.164929	-0.0327281	FALSE
S37 mutants of beta-catenin aren't phosphorylated	Down	0.942	0.941	15	-1.50106	-1.68414	-0.00564721	FALSE	Down	0.378	0.415	15	-0.165175	-0.584999	-0.0153482	FALSE	Up	0.178	0.28	15	0.487242	-0.109647	0.0283108	FALSE	Down	0.306	0.298	15	0.516703	-0.164929	-0.0327281	FALSE
S45 mutants of beta-catenin aren't phosphorylated	Down	0.942	0.941	15	-1.50106	-1.68414	-0.00564721	FALSE	Down	0.378	0.415	15	-0.165175	-0.584999	-0.0153482	FALSE	Up	0.178	0.28	15	0.487242	-0.109647	0.0283108	FALSE	Down	0.306	0.298	15	0.516703	-0.164929	-0.0327281	FALSE
T41 mutants of beta-catenin aren't phosphorylated	Down	0.942	0.941	15	-1.50106	-1.68414	-0.00564721	FALSE	Down	0.378	0.415	15	-0.165175	-0.584999	-0.0153482	FALSE	Up	0.178	0.28	15	0.487242	-0.109647	0.0283108	FALSE	Down	0.306	0.298	15	0.516703	-0.164929	-0.0327281	FALSE
Erythropoietin activates Phospholipase C gamma (PLCG)	Down	0.063	0.09	6	1.51756	1.36944	-0.00512208	FALSE	Up	0.455	0.444	6	-0.103989	-0.0692391	0.00545859	FALSE	Up	0.093	0.166	6	1.40714	1.34331	0.28903	FALSE	Down	0.306	0.457	6	0.332116	0.532377	-0.273994	FALSE
Association of TriC/CCT with target proteins during biosynthesis	Up	0.447	0.448	38	-0.0913119	0.889755	0.0437957	FALSE	Down	0.805	0.812	38	-1.13862	-0.216425	-0.0444071	FALSE	Down	0.376	0.381	38	0.30954	1.23397	-0.0328692	FALSE	Up	0.307	0.393	38	0.624465	1.6084	0.0697396	FALSE
Transcriptional Regulation by TP53	Up	0.215	0.234	349	0.365273	2.27042	0.0313762	FALSE	Up	0.267	0.237	349	0.0283782	1.78056	0.02485	FALSE	Up	0.01	0.016	349	3.203	4.7596	0.060368	TRUE	Up	0.307	0.288	349	0.610939	1.98521	0.0154906	FALSE
Enzymatic degradation of Dopamine by monoamine oxidase	Up	0.309	0.338	2	0.372583	0.635359	0.112317	FALSE	Up	0.342	0.318	2	0.262093	0.498074	0.165015	FALSE	Up	0.145	0.206	2	1.17126	1.42581	1.06728	FALSE	Down	0.307	0.394	2	0.618793	0.834023	-0.976408	FALSE
Platelet sensitization by LDL	Down	0.833	0.899	16	-1.45434	-1.57735	-0.00122219	FALSE	Down	0.635	0.664	16	-0.682293	-1.10904	-0.011791	FALSE	Up	0.483	0.526	16	-0.0717217	-0.680502	0.0404021	FALSE	Up	0.309	0.309	16	0.682511	-0.182389	0.00411461	FALSE
RNA polymerase II transcribes snRNA genes	Down	0.611	0.571	73	-1.09485	-0.293233	-0.0066748	FALSE	Down	0.367	0.362	73	-0.369037	0.471413	-0.0129663	FALSE	Down	0.363	0.366	73	-0.142704	0.64295	-0.0599026	FALSE	Up	0.31	0.334	73	0.303886	1.02082	0.0423095	FALSE
Pre-NOTCH Transcription and Translation	Up	0.127	0.108	56	2.94097	0.720877	0.108638	FALSE	Up	0.439	0.523	56	-0.330135	-0.90525	0.0558235	FALSE	Up	0.075	0.151	56	2.03853	0.961024	0.190897	FALSE	Down	0.31	0.434	56	0.634351	0.0591042	-0.0380906	FALSE
Imatinib-resistant PDGFR mutants	Down	0.919	0.859	1	-1.20937	-1.11459	-0.00251139	FALSE	Up	0.146	0.135	1	1.14612	1.31184	0.314117	FALSE	Up	0.329	0.374	1	0.4141	0.539482	0.533305	FALSE	Down	0.311	0.38	1	0.613834	0.743893	-0.584852	FALSE
Sunitinib-resistant PDGFR mutants	Down	0.919	0.859	1	-1.20937	-1.11459	-0.00251139	FALSE	Up	0.146	0.135	1	1.14612	1.31184	0.314117	FALSE	Up	0.329	0.374	1	0.4141	0.539482	0.533305	FALSE	Down	0.311	0.38	1	0.613834	0.743893	-0.584852	FALSE
Regorafenib-resistant PDGFR mutants	Down	0.919	0.859	1	-1.20937	-1.11459	-0.00251139	FALSE	Up	0.146	0.135	1	1.14612	1.31184	0.314117	FALSE	Up	0.329	0.374	1	0.4141	0.539482	0.533305	FALSE	Down	0.311	0.38	1	0.613834	0.743893	-0.584852	FALSE
Sorafenib-resistant PDGFR mutants	Down	0.919	0.859	1	-1.20937	-1.11459	-0.00251139	FALSE	Up	0.146	0.135	1	1.14612	1.31184	0.314117	FALSE	Up	0.329	0.374	1	0.4141	0.539482	0.533305	FALSE	Down	0.311	0.38	1	0.613834	0.743893	-0.584852	FALSE
Drug resistance of PDGFR mutants	Down	0.919	0.859	1	-1.20937	-1.11459	-0.00251139	FALSE	Up	0.146	0.135	1	1.14612	1.31184	0.314117	FALSE	Up	0.329	0.374	1	0.4141	0.539482	0.533305	FALSE	Down	0.311	0.38	1	0.613834	0.743893	-0.584852	FALSE
PDGFR mutants bind TKIs	Down	0.919	0.859	1	-1.20937	-1.11459	-0.00251139	FALSE	Up	0.146	0.135	1	1.14612	1.31184	0.314117	FALSE	Up	0.329	0.374	1	0.4141	0.539482	0.533305	FALSE	Down	0.311	0.38	1	0.613834	0.743893	-0.584852	FALSE
Cytosolic iron-sulfur cluster assembly	Down	0.619	0.597	13	-0.591902	0.0281204	-0.000212575	FALSE	Down	0.057	0.059	13	2.01622	2.91047	-0.101438	FALSE	Down	0.099	0.142	13	1.55698	2.30336	-0.045322	FALSE	Down	0.312	0.395	13	0.451917	1.16543	-0.0675844	FALSE
Ion influx/efflux at host-pathogen interface	Down	0.815	0.787	4	-0.987883	-0.684129	-0.0466073	FALSE	Down	0.516	0.488	4	-0.232725	0.123558	-0.0632032	FALSE	Up	0.135	0.181	4	1.1257	1.56738	0.141895	FALSE	Down	0.312	0.396	4	0.541256	0.943476	-0.133997	FALSE
Formation of HIV elongation complex in the absence of HIV Tat	Down	0.526	0.515	43	-0.69907	-0.89323	-0.000285694	FALSE	Down	0.123	0.139	43	0.447969	0.287118	-0.0192917	FALSE	Down	0.059	0.126	43	0.964452	0.82815	-0.069993	FALSE	Up	0.313	0.343	43	0.399903	0.124677	0.0542807	FALSE
Muscarinic acetylcholine receptors	Down	0.141	0.158	1	0.910142	1.16667	-0.0945981	FALSE	Down	0.174	0.16	1	0.93902	1.20675	-0.180531	FALSE	Down	0.311	0.352	1	0.443625	0.650082	-0.200837	FALSE	Down	0.313	0.383	1	0.538751	0.754455	-0.31787	FALSE
MPS IIIA - Sanfilippo syndrome A	Down	0.43	0.423	1	0.0551574	0.256296	-0.0790361	FALSE	Down	0.373	0.353	1	0.196625	0.409758	-0.126011	FALSE	Down	0.868	0.821	1	-0.879382	-0.782813	-0.0374231	FALSE	Down	0.315	0.397	1	0.599187	0.830859	-0.328611	FALSE
Defective factor IX causes hemophilia B	Up	0.615	0.6	7	-0.556823	-0.117066	0.0341313	FALSE	Down	0.322	0.293	7	0.369597	0.830604	-0.000167445	FALSE	Up	0.886	0.828	7	-1.17829	-0.854662	0.037913	FALSE	Down	0.315	0.384	7	0.548153	1.0227	-0.406986	FALSE
Anchoring fibril formation	Up	0.012	0.036	12	2.8202	3.50995	0.0358578	FALSE	Up	0.071	0.075	12	2.32817	2.98896	0.274192	FALSE	Down	0.976	0.949	12	-1.66954	-1.2865	-0.138254	FALSE	Down	0.315	0.413	12	0.962323	1.50496	-0.414233	FALSE
Telomere C-strand (Lagging Strand) Synthesis	Up	0.615	0.638	30	-0.685731	-0.157248	0.0190909	FALSE	Down	0.415	0.468	30	-0.291811	0.247813	-0.0239803	FALSE	Down	0.043	0.095	30	1.61504	1.97001	-0.0233051	FALSE	Up	0.317	0.394	30	0.685861	1.0666	0.126877	FALSE
Defective ABCA1 causes Tangier disease	Down	0.531	0.525	3	-0.18721	0.0136121	-0.129473	FALSE	Down	0.037	0.029	3	1.90559	2.16087	-0.401665	FALSE	Down	0.876	0.847	3	-0.94143	-0.767973	-0.0781297	FALSE	Down	0.317	0.395	3	0.630131	0.809964	-0.648539	FALSE
mRNA Splicing - Minor Pathway	Up	0.534	0.512	51	-0.74707	-0.225949	0.00415197	FALSE	Up	0.407	0.385	51	-0.321041	0.162643	0.00787407	FALSE	Down	0.309	0.325	51	0.271007	0.766042	-0.103402	FALSE	Up	0.318	0.35	51	0.539379	0.953837	0.0979456	FALSE
Defects in cobalamin (B12) metabolism	Up	0.697	0.68	13	-0.683458	-0.0661547	0.0106533	FALSE	Down	0.449	0.432	13	-0.055109	0.600671	-0.0457617	FALSE	Down	0.62	0.602	13	-0.288959	0.290654	-0.165814	FALSE	Up	0.318	0.423	13	0.510399	1.16241	0.0390554	FALSE
Transcription of the HIV genome	Down	0.63	0.593	68	-0.959607	-0.674074	-0.0175207	FALSE	Down	0.413	0.388	68	-0.410854	-0.116122	-0.00769694	FALSE	Down	0.369	0.379	68	-0.0438494	0.220668	-0.0583209	FALSE	Up	0.319	0.355	68	0.316706	0.535514	0.0277557	FALSE
IkBA variant leads to EDA-ID	Down	0.253	0.261	7	0.40049	0.00194542	-0.0570349	FALSE	Down	0.366	0.364	7	-0.00666802	-0.256012	-0.061272	FALSE	Down	0.972	0.956	7	-1.91271	-1.90576	-0.0369386	FALSE	Down	0.319	0.347	7	0.642329	0.185783	-0.0979575	FALSE
p130Cas linkage to MAPK signaling for integrins	Up	0.161	0.186	12	1.13105	1.15356	0.219328	FALSE	Up	0.074	0.059	11	1.42612	1.32133	0.232672	FALSE	Up	0.898	0.884	11	-1.19499	-1.04793	0.105491	FALSE	Down	0.319	0.409	12	0.646215	0.690772	-0.234774	FALSE
Aggrephagy	Up	0.417	0.421	37	-0.0771147	-0.699692	0.0303374	FALSE	Up	0.527	0.43	36	-0.0379739	-0.861151	0.0506067	FALSE	Up	0.114	0.144	37	1.93449	0.871734	0.192099	FALSE	Down	0.32	0.206	37	1.28152	-0.0535891	-0.103765	FALSE
Amplification of signal from the kinetochores	Up	0.048	0.071	92	2.43095	3.17656	0.0736937	FALSE	Up	0.613	0.635	92	-0.900226	-0.370484	0.0289231	FALSE	Up	0.028	0.045	92	2.65542	2.96459	0.10718	FALSE	Up	0.323	0.328	92	1.10808	1.29073	0.135449	FALSE
Amplification of signal from unattached kinetochores via a MAD2 inhibitory signal	Up	0.048	0.071	92	2.43095	3.17656	0.0736937	FALSE	Up	0.613	0.635	92	-0.900226	-0.370484	0.0289231	FALSE	Up	0.028	0.045	92	2.65542	2.96459	0.10718	FALSE	Up	0.323	0.328	92	1.10808	1.29073	0.135449	FALSE
RNA Pol II CTD phosphorylation and interaction with CE during HIV infection	Down	0.392	0.397	26	-0.303543	-0.888132	-0.00159237	FALSE	Down	0.444	0.408	26	-0.253858	-0.84233	-0.0299318	FALSE	Down	0.302	0.422	26	-0.0209867	-0.432732	-0.124433	FALSE	Up	0.323	0.381	26	0.294952	-0.262727	0.0852608	FALSE
RNA Pol II CTD phosphorylation and interaction with CE	Down	0.392	0.397	26	-0.303543	-0.888132	-0.00159237	FALSE	Down	0.444	0.408	26	-0.253858	-0.84233	-0.0299318	FALSE	Down	0.302	0.422	26	-0.0209867	-0.432732	-0.124433	FALSE	Up	0.323	0.381	26	0.294952	-0.262727	0.0852608	FALSE
SUMOylation of immune response proteins	Down	0.236	0.253	11	0.313282	0.421738	-0.0116521	FALSE	Down	0.128	0.11	11	0.830576	0.849851	-0.0333458	FALSE	Down	0.864	0.863	11	-1.12667	-0.856182	-0.0665031	FALSE	Down	0.323	0.343	11	0.597568	0.544738	-0.0133092	FALSE
Defective SLC36A2 causes iminoglycinuria (IG) and hyperglycinuria (HG)	Up	0.927	0.883	1	-1.22146	-1.12348	0.0186369	FALSE	Up	0.267	0.249	1	0.489077	0.734565	0.157937	FALSE	Up	0.789	0.755	1	-0.796236	-0.691032	0.0763509	FALSE	Down	0.324	0.394	1	0.582944	0.818903	-0.370085	FALSE
Ca-dependent events	Up	0.539	0.605	31	-0.327385	-0.183919	0.00948797	FALSE	Up	0.414	0.44	31	-0.166112	-0.10804	0.0123629	FALSE	Down	0.751	0.745	31	-0.549469	-0.582252	-0.01001	FALSE	Down	0.325	0.378	31	0.445411	0.349183	-0.147552	FALSE
G2/M Checkpoints	Up	0.027	0.045	143	3.7692	1.63571	0.0980063	FALSE	Up	0.561	0.753	143	-1.36157	-2.25423	0.0580844	FALSE	Up	0.016	0.061	143	2.73977	0.848487	0.0829934	FALSE	Up	0.326	0.304	143	2.40519	-0.427135	0.191374	FALSE
Negative feedback regulation of MAPK pathway	Down	0.32	0.411	5	0.149809	0.160921	-0.024761	FALSE	Down	0.603	0.492	5	-0.350899	-0.679105	-0.031887	FALSE	Up	0.025	0.12	5	1.31599	1.26467	0.166519	FALSE	Down	0.326	0.447	5	0.419293	0.350709	-0.226276	FALSE
NFG and proNGF binds to p75NTR	Down	0.697	0.663	2	-0.758584	-0.543065	-0.0567406	FALSE	Down	0.504	0.479	2	-0.0759952	0.161722	-0.184701	FALSE	Down	0.746	0.724	2	-0.616121	-0.420401	-0.19623	FALSE	Down	0.326	0.381	2	0.611396	0.87505	-0.390392	FALSE
Synthesis of dolichyl-phosphate-glucose	Up	0.652	0.634	2	-0.425825	-0.164991	0.0373356	FALSE	Up	0.552	0.53	2	-0.245357	0.0264591	0.0350641	FALSE	Down	0.502	0.529	2	-0.0610788	0.202205	-0.215585	FALSE	Up	0.327	0.414	2	0.502968	0.830015	0.246164	FALSE
Polo-like kinase mediated events	Up	0.02	0.037	16	2.395	3.08076	0.160529	FALSE	Up	0.284	0.275	16	0.555952	1.02895	0.0711163	FALSE	Up	0.108	0.143	16	2.0411	2.26721	0.308727	FALSE	Up	0.327	0.375	16	0.959727	1.29865	0.239397	FALSE
Synthesis of IPs in the nucleus	Down	0.079	0.094	4	1.07057	1.60942	-0.0940041	FALSE	Down	0.162	0.139	4	0.704924	1.21558	-0.0548312	FALSE	Up	0.594	0.59	4	-0.329389	0.0299776	0.0666117	FALSE	Down	0.327	0.414	4	0.282819	0.716121	-0.181914	FALSE
Digestion	Down	0.316	0.329	9	0.545099	1.22206	-0.168472	FALSE	Down	0.106	0.097	10	1.41449	2.26007	-0.0942232	FALSE	Up	0.813	0.774	9	-0.772802	-0.278086	0.0242341	FALSE	Down	0.327	0.44	9	0.750532	1.42018	-0.333472	FALSE
Defective MPDU1 causes MPDU1-CDG (CDG-1f)	Up	0.234	0.247	1	0.533601	0.77914	0.0678268	FALSE	Down	0.397	0.388	1	-0.00494965	0.193467	-0.0694412	FALSE	Down	0.12	0.174	1	1.13904	1.42587	-0.244901	FALSE	Up	0.328	0.395	1	0.496101	0.724712	0.220771	FALSE
Inhibition of the proteolytic activity of APC/C required for the onset of anaphase by mitotic spindle checkpoint components	Up	0.034	0.051	21	1.50402	1.54046	0.0811259	FALSE	Up	0.177	0.184	21	0.560961	0.750825	0.0406133	FALSE	Up	0.181	0.272	21	0.688614	0.888726	0.0651771	FALSE	Up	0.328	0.387	21	0.541053	0.636677	0.145406	FALSE
Inactivation of APC/C via direct inhibition of the APC/C complex	Up	0.034	0.051	21	1.50402	1.54046	0.0811259	FALSE	Up	0.177	0.184	21	0.560961	0.750825	0.0406133	FALSE	Up	0.181	0.272	21	0.688614	0.888726	0.0651771	FALSE	Up	0.328	0.387	21	0.541053	0.636677	0.145406	FALSE
Antiviral mechanism by IFN-stimulated genes	Up	0.494	0.492	79	-0.557253	-0.585197	0.032952	FALSE	Down	0.889	0.798	79	-1.47424	-1.91878	-0.0197942	FALSE	Down	0.156	0.104	79	1.33875	0.58753	-0.0372439	FALSE	Up	0.328	0.27	79	0.690293	0.0887191	0.108886	FALSE
RNA Polymerase II Pre-transcription Events	Down	0.668	0.627	78	-1.14184	-0.663265	-0.0192036	FALSE	Down	0.535	0.514	78	-0.834507	-0.369315	-0.00563171	FALSE	Down	0.491	0.46	78	-0.458392	-0.0405441	-0.0605274	FALSE	Up	0.33	0.359	78	0.175195	0.592864	0.0423165	FALSE
NEP/NS2 Interacts with the Cellular Export Machinery	Down	0.675	0.633	31	-1.2829	-2.02541	-0.0175923	FALSE	Down	0.233	0.252	31	0.0262081	-0.859541	-0.0396012	FALSE	Down	0.046	0.094	31	1.85874	0.543516	-0.000248702	FALSE	Up	0.331	0.326	31	0.404844	-0.641105	0.0386197	FALSE
Disease	Up	0.963	0.914	1306	-2.8338	-0.518594	0.0273138	FALSE	Up	0.676	0.731	1306	-1.71733	1.19798	0.00918274	FALSE	Up	0.707	0.537	1306	-0.602728	1.35168	0.0265334	FALSE	Down	0.331	0.297	1306	1.14758	3.01701	-0.0617059	FALSE
SEMA3A-Plexin repulsion signaling by inhibiting Integrin adhesion	Down	0.783	0.836	14	-1.10076	-0.50121	-0.00346786	FALSE	Down	0.66	0.691	14	-0.494986	0.0178114	-0.026011	FALSE	Down	0.888	0.855	14	-1.03916	-0.714187	-0.124752	FALSE	Down	0.331	0.471	14	0.481437	1.04419	-0.131105	FALSE
Glycerophospholipid catabolism	Down	0.756	0.743	7	-0.591727	-0.0760826	-0.0559115	FALSE	Up	0.255	0.235	7	0.66436	1.30249	0.0233508	FALSE	Up	0.287	0.362	7	0.870492	1.47669	0.159833	FALSE	Down	0.332	0.426	7	0.687776	1.28775	-0.301869	FALSE
G2/M DNA replication checkpoint	Up	0.009	0.012	5	3.93809	3.78648	0.406559	TRUE	Up	0.42	0.341	5	0.406868	0.193929	0.191137	FALSE	Up	0.614	0.669	5	-0.391792	-0.198597	0.27737	FALSE	Up	0.333	0.36	5	0.941459	0.7526	0.740432	FALSE
Respiratory electron transport	Up	0.355	0.356	104	0.264404	2.36389	0.0608162	FALSE	Up	0.623	0.619	104	-1.41045	0.506299	0.0394925	FALSE	Down	0.749	0.677	104	-1.89037	-0.209995	-0.0699855	FALSE	Up	0.334	0.372	104	0.686569	2.71019	0.125198	FALSE
Resolution of Sister Chromatid Cohesion	Up	0.05	0.065	118	2.9183	3.32632	0.0757139	FALSE	Up	0.647	0.655	117	-0.98973	-0.703817	0.0409008	FALSE	Up	0.108	0.159	118	1.43138	1.59937	0.117946	FALSE	Up	0.335	0.339	118	1.20728	1.13764	0.125576	FALSE
RUNX1 regulates estrogen receptor mediated transcription	Up	0.372	0.402	5	0.109683	0.411248	0.0392317	FALSE	Down	0.39	0.379	5	0.165525	0.431752	-0.0293853	FALSE	Down	0.331	0.388	5	0.548004	0.782462	-0.217599	FALSE	Up	0.336	0.443	5	0.49002	0.747277	0.126025	FALSE
Nuclear Pore Complex (NPC) Disassembly	Up	0.342	0.369	35	-0.271971	-1.07926	0.0111688	FALSE	Down	0.38	0.331	35	-0.31867	-1.27685	-0.0193738	FALSE	Up	0.073	0.128	35	1.39221	0.221691	0.0166318	FALSE	Up	0.336	0.309	35	0.428936	-0.635722	0.104257	FALSE
Interleukin-6 family signaling	Up	0.355	0.405	21	0.209442	0.842193	0.0552849	FALSE	Down	0.319	0.327	21	0.346575	0.983586	-0.00765668	FALSE	Down	0.934	0.897	21	-1.33303	-0.920043	-0.0944482	FALSE	Down	0.337	0.41	21	0.631443	1.05928	-0.101036	FALSE
Interleukin-36 pathway	Up	0.141	0.159	3	1.28819	1.70762	0.0385866	FALSE	Up	0.893	0.884	3	-1.2641	-1.04075	0.0879317	FALSE	Up	0.71	0.694	3	-0.430301	-0.169902	0.430466	FALSE	Down	0.337	0.416	3	0.688135	1.0273	-0.261131	FALSE
Cell Cycle, Mitotic	Up	0.04	0.052	508	4.5428	4.5617	0.0573245	FALSE	Up	0.669	0.753	507	-1.88462	-1.45755	0.0297544	FALSE	Up	0.018	0.026	508	4.33569	4.04187	0.0847475	FALSE	Up	0.338	0.334	508	2.38528	1.58919	0.0943292	FALSE
Pexophagy	Down	0.638	0.619	11	-0.541505	-0.719733	-0.0127406	FALSE	Up	0.654	0.467	11	-0.164718	-0.730289	0.0440521	FALSE	Up	0.004	0.012	11	2.80831	1.80939	0.251495	TRUE	Down	0.338	0.143	11	1.28757	0.0853874	-0.179563	FALSE
BMAL1:CLOCK,NPAS2 activates circadian gene expression	Up	0.286	0.346	26	0.460229	1.28415	0.0169491	FALSE	Down	0.265	0.279	26	0.332388	1.15837	-0.0208003	FALSE	Up	0.353	0.378	26	0.566831	1.14942	0.0613514	FALSE	Down	0.338	0.415	26	0.660157	1.19963	-0.19418	FALSE
Physiological factors	Up	0.236	0.26	7	0.769234	1.23209	0.0998343	FALSE	Up	0.057	0.043	7	1.45278	1.94507	0.0582206	FALSE	Up	0.174	0.219	8	1.25039	1.64357	0.431836	FALSE	Down	0.338	0.4	8	0.765405	1.1343	-0.364925	FALSE
MPS II - Hunter syndrome	Down	0.198	0.216	1	0.670139	0.908756	-0.156383	FALSE	Up	0.779	0.761	1	-0.805427	-0.687277	0.0420662	FALSE	Up	0.815	0.79	1	-0.736841	-0.629934	0.0940539	FALSE	Down	0.338	0.42	1	0.487196	0.699025	-0.381429	FALSE
RHO GTPases activate PAKs	Up	0.983	0.981	21	-2.29351	-1.70315	0.0341534	FALSE	Up	0.024	0.033	21	1.80883	2.552	0.113005	FALSE	Up	0.38	0.434	21	0.394449	0.764568	0.125906	FALSE	Down	0.339	0.436	21	0.478078	0.890024	-0.195644	FALSE
EML4 and NUDC in mitotic spindle formation	Up	0.052	0.075	109	2.37585	2.80147	0.0663411	FALSE	Up	0.724	0.741	108	-1.22297	-0.935953	0.0334322	FALSE	Up	0.034	0.079	109	2.06502	2.19357	0.122989	FALSE	Up	0.34	0.352	109	1.06238	0.98973	0.0921561	FALSE
Gap-filling DNA repair synthesis and ligation in TC-NER	Up	0.807	0.764	60	-1.43073	-1.69172	0.0111867	FALSE	Down	0.275	0.274	60	0.0461928	-0.31804	-0.0028893	FALSE	Down	0.001	0.003	60	3.00191	2.31415	-0.00194711	TRUE	Up	0.341	0.277	60	0.693736	-0.101999	0.0526838	FALSE
Ion channel transport	Up	0.301	0.356	143	0.566952	2.81749	0.00716005	FALSE	Up	0.173	0.162	143	1.04199	3.19705	0.0232709	FALSE	Up	0.752	0.623	143	0.0934276	1.64422	0.110852	FALSE	Down	0.341	0.35	143	0.988764	2.62026	-0.193946	FALSE
Muscle contraction	Up	0.639	0.659	154	-0.23509	2.08337	0.0274898	FALSE	Up	0.123	0.139	154	1.49885	3.96009	0.0190891	FALSE	Up	0.991	0.962	155	-1.97301	-0.168939	0.126102	FALSE	Down	0.341	0.465	155	1.0041	3.15867	-0.224549	FALSE
Processing of SMDT1	Down	0.942	0.906	15	-1.95354	-1.29411	-0.00233857	FALSE	Down	0.67	0.657	15	-0.865393	-0.147703	-0.0238017	FALSE	Down	0.331	0.345	15	0.355596	1.14158	-0.0604254	FALSE	Up	0.342	0.401	15	0.321608	1.11952	0.0908387	FALSE
MAPK family signaling cascades	Up	0.992	0.983	283	-2.90808	-3.13199	0.0270631	FALSE	Up	0.365	0.589	283	-0.331401	-0.160941	0.0247852	FALSE	Up	0.546	0.543	282	0.0556019	-0.599795	0.00720253	FALSE	Down	0.342	0.206	283	1.57967	0.227333	-0.07855	FALSE
NR1H2 & NR1H3 regulate gene expression to limit cholesterol uptake	Down	0.527	0.549	5	-0.389173	-0.0643453	-0.00825324	FALSE	Down	0.218	0.222	5	0.506224	0.864754	-0.063541	FALSE	Up	0.694	0.651	5	-0.462829	-0.31238	0.110539	FALSE	Down	0.342	0.388	5	0.500699	0.678623	-0.144858	FALSE
mRNA Editing	Down	0.199	0.222	6	0.829619	1.44464	-0.109892	FALSE	Up	0.426	0.405	6	0.163366	0.709921	0.0118193	FALSE	Up	0.591	0.602	6	-0.0382869	0.438502	0.205571	FALSE	Down	0.342	0.45	6	0.568432	1.12682	-0.304942	FALSE
Cell Cycle Checkpoints	Up	0.012	0.02	265	4.99735	3.86921	0.0852919	FALSE	Up	0.617	0.756	265	-1.62448	-1.89696	0.0428491	FALSE	Up	0.017	0.034	265	3.19904	2.07755	0.0858331	FALSE	Up	0.343	0.332	265	2.41241	0.486618	0.163862	FALSE
Interleukin-12 signaling	Up	0.869	0.841	46	-1.25872	-0.466883	0.0209883	FALSE	Up	0.579	0.612	46	-0.559864	0.391879	0.0131105	FALSE	Down	0.168	0.196	46	1.05155	1.86668	-0.000435866	FALSE	Up	0.343	0.406	46	0.502027	1.29916	0.0533546	FALSE
mRNA decay by 3' to 5' exoribonuclease	Down	0.353	0.361	16	-0.0403087	0.715808	-0.0175828	FALSE	Down	0.341	0.307	16	0.0693936	0.797012	-0.0476008	FALSE	Down	0.168	0.212	16	0.911236	1.67905	-0.113764	FALSE	Up	0.343	0.401	16	0.245927	0.954878	0.048679	FALSE
Recognition of DNA damage by PCNA-containing replication complex	Up	0.95	0.926	28	-1.66592	-1.6395	0.0330361	FALSE	Up	0.567	0.496	28	-0.348134	-0.563767	0.0278179	FALSE	Up	1e-05	0.001	28	3.79476	3.26595	0.167756	TRUE	Up	0.344	0.255	28	1.08043	0.394465	0.0309772	FALSE
Infectious disease	Up	0.793	0.685	694	-1.79729	-1.41381	0.0238355	FALSE	Up	0.801	0.84	693	-2.72802	-1.71511	0.00819418	FALSE	Up	0.38	0.334	694	0.694223	0.851282	0.0110517	FALSE	Down	0.344	0.313	694	1.1425	1.13433	-0.00819759	FALSE
Diseases of Cellular Senescence	Up	0.781	0.755	3	-0.698416	-0.61821	0.0822344	FALSE	Up	0.941	0.931	3	-1.36554	-1.24167	0.0311113	FALSE	Down	0.433	0.496	3	0.167424	0.294748	-0.197466	FALSE	Up	0.345	0.443	3	0.492437	0.575191	0.268039	FALSE
Evasion of Oncogene Induced Senescence Due to p16INK4A Defects	Up	0.781	0.755	3	-0.698416	-0.61821	0.0822344	FALSE	Up	0.941	0.931	3	-1.36554	-1.24167	0.0311113	FALSE	Down	0.433	0.496	3	0.167424	0.294748	-0.197466	FALSE	Up	0.345	0.443	3	0.492437	0.575191	0.268039	FALSE
Evasion of Oncogene Induced Senescence Due to Defective p16INK4A binding to CDK4 and CDK6	Up	0.781	0.755	3	-0.698416	-0.61821	0.0822344	FALSE	Up	0.941	0.931	3	-1.36554	-1.24167	0.0311113	FALSE	Down	0.433	0.496	3	0.167424	0.294748	-0.197466	FALSE	Up	0.345	0.443	3	0.492437	0.575191	0.268039	FALSE
Evasion of Oxidative Stress Induced Senescence Due to p16INK4A Defects	Up	0.781	0.755	3	-0.698416	-0.61821	0.0822344	FALSE	Up	0.941	0.931	3	-1.36554	-1.24167	0.0311113	FALSE	Down	0.433	0.496	3	0.167424	0.294748	-0.197466	FALSE	Up	0.345	0.443	3	0.492437	0.575191	0.268039	FALSE
Evasion of Oxidative Stress Induced Senescence Due to Defective p16INK4A binding to CDK4 and CDK6	Up	0.781	0.755	3	-0.698416	-0.61821	0.0822344	FALSE	Up	0.941	0.931	3	-1.36554	-1.24167	0.0311113	FALSE	Down	0.433	0.496	3	0.167424	0.294748	-0.197466	FALSE	Up	0.345	0.443	3	0.492437	0.575191	0.268039	FALSE
Diseases of cellular response to stress	Up	0.781	0.755	3	-0.698416	-0.61821	0.0822344	FALSE	Up	0.941	0.931	3	-1.36554	-1.24167	0.0311113	FALSE	Down	0.433	0.496	3	0.167424	0.294748	-0.197466	FALSE	Up	0.345	0.443	3	0.492437	0.575191	0.268039	FALSE
Abacavir transmembrane transport	Up	0.205	0.238	4	0.820607	1.27965	0.127025	FALSE	Up	0.601	0.589	4	-0.233437	0.142111	0.00462717	FALSE	Up	0.174	0.231	4	1.11669	1.57592	0.550845	FALSE	Down	0.345	0.405	4	0.631886	1.04594	-0.172213	FALSE
Synthesis of pyrophosphates in the cytosol	Down	0.049	0.065	8	1.41328	2.17944	-0.0470824	FALSE	Down	0.025	0.022	8	1.66899	2.46804	-0.0489682	FALSE	Up	0.04	0.07	8	1.7283	2.48303	0.0721289	FALSE	Down	0.345	0.432	8	0.32215	0.934778	-0.189754	FALSE
Formation of apoptosome	Down	0.641	0.661	10	-0.680474	-0.270673	-0.0181007	FALSE	Up	0.453	0.353	10	-0.0110595	0.171187	0.00110485	FALSE	Down	0.567	0.61	10	-0.270581	0.112126	-0.0584449	FALSE	Up	0.346	0.435	10	0.303336	0.651023	0.0365253	FALSE
Regulation of the apoptosome activity	Down	0.641	0.661	10	-0.680474	-0.270673	-0.0181007	FALSE	Up	0.453	0.353	10	-0.0110595	0.171187	0.00110485	FALSE	Down	0.567	0.61	10	-0.270581	0.112126	-0.0584449	FALSE	Up	0.346	0.435	10	0.303336	0.651023	0.0365253	FALSE
Formation of Incision Complex in GG-NER	Up	0.696	0.685	39	-1.11491	-0.949729	0.00413947	FALSE	Up	0.493	0.438	39	-0.306498	-0.348369	0.0299243	FALSE	Up	1e-05	0.005	39	3.46549	3.16896	0.0642591	TRUE	Up	0.346	0.201	39	0.7762	0.225866	0.0297095	FALSE
CHL1 interactions	Up	0.378	0.385	8	0.269686	0.687137	0.12174	FALSE	Up	0.211	0.182	8	1.04712	1.46663	0.15976	FALSE	Up	0.105	0.179	8	1.52314	1.95036	0.0886391	FALSE	Down	0.346	0.426	8	0.729564	1.10117	-0.14696	FALSE
Apoptosis	Up	0.61	0.595	175	-0.760129	-1.11016	0.0443449	FALSE	Up	0.745	0.809	175	-1.44187	-1.52901	0.0362481	FALSE	Up	0.138	0.179	175	1.61459	0.710233	0.060608	FALSE	Up	0.347	0.18	175	2.02258	0.132577	0.024588	FALSE
Regulation of gene expression in beta cells	Up	0.126	0.143	9	1.1541	1.23261	0.114813	FALSE	Up	0.908	0.837	9	-0.948334	-1.08625	0.0493443	FALSE	Up	0.123	0.207	9	1.50898	1.67042	0.325	FALSE	Down	0.347	0.379	9	0.822293	0.692682	-0.354033	FALSE
Regulation of Glucokinase by Glucokinase Regulatory Protein	Down	0.7	0.653	30	-1.25151	-2.01132	-0.0148998	FALSE	Down	0.234	0.245	30	0.0292426	-0.873859	-0.0315911	FALSE	Down	0.044	0.087	30	1.81318	0.478	-0.0238265	FALSE	Up	0.348	0.332	30	0.355598	-0.703647	0.0404126	FALSE
Defective TPR may confer susceptibility towards thyroid papillary carcinoma (TPC)	Down	0.7	0.653	30	-1.25151	-2.01132	-0.0148998	FALSE	Down	0.234	0.245	30	0.0292426	-0.873859	-0.0315911	FALSE	Down	0.044	0.087	30	1.81318	0.478	-0.0238265	FALSE	Up	0.348	0.332	30	0.355598	-0.703647	0.0404126	FALSE
Activated NTRK2 signals through PI3K	Down	0.99	0.982	6	-2.04961	-2.17648	-0.0155293	FALSE	Down	0.492	0.557	6	-0.317075	-0.588368	-0.149217	FALSE	Down	0.526	0.504	6	0.118759	-0.520428	-0.0196666	FALSE	Down	0.348	0.582	6	0.00413064	-0.0338074	-0.523209	FALSE
Scavenging by Class F Receptors	Up	0.805	0.825	5	-1.17216	-0.87487	0.0464939	FALSE	Up	0.737	0.615	5	-0.610704	-0.79169	0.00621596	FALSE	Down	0.347	0.353	5	0.56622	0.547164	-0.183072	FALSE	Up	0.349	0.335	5	0.882586	0.669515	0.135663	FALSE
Lipophagy	Up	0.749	0.726	8	-0.873986	-0.531346	0.0531441	FALSE	Up	0.409	0.4	8	-0.0222925	0.339405	0.0254127	FALSE	Up	0.735	0.704	8	-0.644725	-0.39285	0.0300763	FALSE	Up	0.35	0.419	8	0.374435	0.72224	0.0122756	FALSE
Collagen chain trimerization	Up	0.052	0.091	37	2.66118	3.8829	0.211135	FALSE	Up	0.285	0.261	37	1.24984	2.35169	0.204218	FALSE	Up	0.949	0.904	37	-1.46646	-0.613536	0.0890289	FALSE	Down	0.35	0.469	37	1.07641	2.1366	-0.328542	FALSE
Pausing and recovery of Tat-mediated HIV elongation	Up	0.681	0.621	31	-0.859692	-1.10677	0.00875349	FALSE	Down	0.075	0.082	31	0.930061	0.668628	-0.0148128	FALSE	Down	0.085	0.181	31	0.896919	0.749606	-0.0499164	FALSE	Up	0.351	0.401	31	0.401315	0.14072	0.0142148	FALSE
Tat-mediated HIV elongation arrest and recovery	Up	0.681	0.621	31	-0.859692	-1.10677	0.00875349	FALSE	Down	0.075	0.082	31	0.930061	0.668628	-0.0148128	FALSE	Down	0.085	0.181	31	0.896919	0.749606	-0.0499164	FALSE	Up	0.351	0.401	31	0.401315	0.14072	0.0142148	FALSE
TGF-beta receptor signaling in EMT (epithelial to mesenchymal transition)	Down	0.125	0.204	16	0.708974	0.783673	-0.0344033	FALSE	Up	0.095	0.079	16	1.23571	1.06997	0.0250045	FALSE	Up	0.585	0.371	16	0.52856	-0.212943	0.0747387	FALSE	Down	0.351	0.179	16	1.19539	0.321847	-0.190565	FALSE
OAS antiviral response	Up	0.325	0.353	9	0.648986	1.31027	0.14028	FALSE	Down	0.965	0.959	9	-1.8383	-1.48696	-0.0461834	FALSE	Down	0.431	0.454	9	0.350944	0.888935	-0.217895	FALSE	Up	0.353	0.41	9	0.395225	1.00415	0.332554	FALSE
Nuclear Envelope (NE) Reassembly	Up	0.441	0.426	70	-0.26711	-0.65935	0.0118559	FALSE	Up	0.646	0.593	69	-0.743192	-1.17854	0.0109588	FALSE	Up	0.256	0.301	70	0.447267	-0.0311362	0.0772869	FALSE	Down	0.353	0.356	70	0.549416	-0.0670791	-0.00391829	FALSE
Loss of phosphorylation of MECP2 at T308	Down	0.712	0.808	4	-1.03361	-0.949027	-0.025363	FALSE	Up	0.925	0.948	4	-1.63021	-1.59164	0.016904	FALSE	Down	0.355	0.433	4	0.250197	-0.0923796	-0.0863358	FALSE	Up	0.354	0.406	4	0.424257	0.0532286	0.0136737	FALSE
Synthesis of wybutosine at G37 of tRNA(Phe)	Down	0.307	0.328	6	0.22675	0.789028	-0.0460403	FALSE	Down	0.623	0.613	6	-0.464604	0.0176539	-0.00576971	FALSE	Down	0.062	0.099	6	1.66048	2.32621	-0.22775	FALSE	Up	0.355	0.457	6	0.331895	0.867834	0.10683	FALSE
RNA Polymerase I Transcription Termination	Down	0.597	0.594	29	-0.532098	-0.560807	-0.000472207	FALSE	Up	0.512	0.484	29	-0.314166	-0.41475	0.0119775	FALSE	Down	0.057	0.168	29	1.08718	1.2135	-0.120319	FALSE	Up	0.355	0.438	29	0.216915	0.1921	0.0775701	FALSE
SUMOylation of RNA binding proteins	Down	0.537	0.539	45	-1.01151	-1.31173	-0.0120965	FALSE	Down	0.074	0.108	45	0.661559	0.222278	-0.0342902	FALSE	Down	0.084	0.116	45	1.26939	0.435341	-0.0325831	FALSE	Up	0.355	0.332	45	0.205323	-0.412735	0.0553951	FALSE
Zinc influx into cells by the SLC39 gene family	Down	0.828	0.798	8	-1.09016	-0.60671	-0.0216587	FALSE	Down	0.396	0.379	8	-0.039573	0.528793	-0.0772845	FALSE	Down	0.528	0.523	8	-0.153772	0.344202	-0.175741	FALSE	Up	0.355	0.443	8	0.381055	0.946955	0.0490881	FALSE
Nucleotide-binding domain, leucine rich repeat containing receptor (NLR) signaling pathways	Down	0.686	0.673	54	-0.60845	-0.350311	-0.000249162	FALSE	Down	0.618	0.543	54	-0.427681	-0.326332	-0.00246401	FALSE	Up	0.228	0.209	54	1.05889	0.953528	0.0918795	FALSE	Down	0.355	0.298	54	0.81151	0.6035	-0.0900542	FALSE
Signaling by ROBO receptors	Up	0.896	0.844	193	-3.72012	-4.22581	0.0331962	FALSE	Up	0.747	0.833	192	-3.03373	-3.1172	0.0288884	FALSE	Down	0.346	0.356	192	0.669789	-0.329524	-0.0676358	FALSE	Up	0.356	0.301	193	1.77644	0.0101938	0.0841485	FALSE
Cyclin A/B1/B2 associated events during G2/M transition	Up	0.003	0.007	24	3.29784	3.12198	0.0931724	TRUE	Up	0.257	0.241	24	0.647971	0.498155	0.0418439	FALSE	Up	0.641	0.68	24	-0.49051	-0.457229	0.101786	FALSE	Up	0.357	0.383	24	0.679477	0.444846	0.239641	FALSE
Amyloid fiber formation	Up	0.059	0.052	65	3.69553	1.95098	0.121982	FALSE	Up	0.357	0.418	65	0.182545	-0.095104	0.0424488	FALSE	Up	0.457	0.423	66	0.713039	-0.0816063	0.22691	FALSE	Down	0.357	0.448	65	0.634437	0.232527	-0.0642987	FALSE
Defective AHCY causes Hypermethioninemia with S-adenosylhomocysteine hydrolase deficiency (HMAHCHD)	Up	0.352	0.362	1	0.147027	0.346598	0.0767305	FALSE	Up	0.778	0.758	1	-0.901783	-0.791896	0.0041051	FALSE	Down	0.337	0.389	1	0.313874	0.509389	-0.236372	FALSE	Up	0.358	0.433	1	0.412518	0.618733	0.245799	FALSE
COPII-mediated vesicle transport	Down	0.925	0.892	64	-2.13053	-0.940066	-0.0037734	FALSE	Down	0.527	0.544	64	-0.835926	0.482685	-0.0053095	FALSE	Up	0.32	0.308	64	0.244805	1.46742	0.0446791	FALSE	Down	0.358	0.418	64	-0.0317622	1.22314	-0.030141	FALSE
BH3-only proteins associate with and inactivate anti-apoptotic BCL-2 members	Down	0.61	0.612	9	-0.305991	0.152096	-0.0348342	FALSE	Up	0.617	0.61	9	-0.372998	0.0703704	0.0430252	FALSE	Up	0.42	0.464	9	0.365259	0.806176	0.164988	FALSE	Down	0.358	0.438	9	0.579887	0.99055	-0.257459	FALSE
RAF-independent MAPK1/3 activation	Up	0.233	0.264	21	0.640721	0.772472	0.041186	FALSE	Down	0.299	0.24	21	0.657603	0.649584	-0.0639144	FALSE	Down	0.542	0.62	21	-0.147711	0.153036	-0.117679	FALSE	Down	0.36	0.42	21	0.695609	0.706016	-0.00838442	FALSE
Transport of Ribonucleoproteins into the Host Nucleus	Down	0.755	0.694	31	-1.3816	-2.11901	-0.0177875	FALSE	Down	0.296	0.31	31	-0.189584	-1.0672	-0.0343096	FALSE	Down	0.033	0.075	31	1.89929	0.608581	-0.00133566	FALSE	Up	0.361	0.349	31	0.253745	-0.774339	0.0415339	FALSE
SMAD2/3 Phosphorylation Motif Mutants in Cancer	Down	0.225	0.268	6	0.404483	0.726523	-0.0413389	FALSE	Up	0.562	0.53	6	-0.292209	-0.0707366	0.038361	FALSE	Up	0.383	0.406	6	0.302225	0.439958	0.150071	FALSE	Down	0.361	0.387	6	0.565927	0.640699	-0.252153	FALSE
TGFBR1 KD Mutants in Cancer	Down	0.225	0.268	6	0.404483	0.726523	-0.0413389	FALSE	Up	0.562	0.53	6	-0.292209	-0.0707366	0.038361	FALSE	Up	0.383	0.406	6	0.302225	0.439958	0.150071	FALSE	Down	0.361	0.387	6	0.565927	0.640699	-0.252153	FALSE
Defective GFPT1 causes CMSTA1	Down	0.436	0.436	1	-0.14425	0.0263242	-0.0388561	FALSE	Up	0.105	0.099	1	1.18616	1.45953	0.119285	FALSE	Down	0.112	0.164	1	1.31528	1.5794	-0.270203	FALSE	Up	0.362	0.425	1	0.383595	0.577448	0.189375	FALSE
NoRC negatively regulates rRNA expression	Up	0.023	0.029	66	3.52719	1.51176	0.0821045	FALSE	Up	0.578	0.624	66	-0.803055	-1.35677	0.0278406	FALSE	Up	0.144	0.308	66	0.776441	0.0441606	0.0162149	FALSE	Up	0.362	0.473	66	-0.0541206	-0.402076	0.143068	FALSE
DNA Damage Recognition in GG-NER	Up	0.717	0.679	36	-1.12427	-0.636664	0.00396791	FALSE	Up	0.199	0.136	36	0.526883	0.837593	0.0139831	FALSE	Up	0.002	0.004	36	4.43129	4.60346	0.0957511	TRUE	Down	0.362	0.236	36	0.600962	0.570596	-0.0226002	FALSE
Unwinding of DNA	Up	0.101	0.095	12	2.73562	3.57651	0.13184	FALSE	Down	0.93	0.915	12	-1.58455	-1.08571	-0.0119222	FALSE	Down	0.221	0.264	12	0.929132	1.55939	-0.0592992	FALSE	Up	0.363	0.404	12	1.15465	1.82679	0.43253	FALSE
Digestion and absorption	Down	0.371	0.381	11	0.391666	1.12095	-0.141116	FALSE	Down	0.14	0.131	12	1.1854	2.0644	-0.0728002	FALSE	Up	0.723	0.692	11	-0.460367	0.121745	0.0516462	FALSE	Down	0.363	0.458	11	0.665259	1.38741	-0.304821	FALSE
Dual Incision in GG-NER	Up	0.977	0.953	37	-2.06378	-1.94922	0.0186928	FALSE	Up	0.594	0.538	37	-0.484817	-0.579789	0.00320502	FALSE	Up	1e-05	0.001	37	2.91987	2.4869	0.0276138	TRUE	Up	0.364	0.234	37	0.784126	0.209978	0.0673579	FALSE
Glucagon signaling in metabolic regulation	Up	0.127	0.185	27	1.04343	0.785267	0.0572542	FALSE	Up	0.479	0.507	27	-0.148272	-0.268615	0.0180922	FALSE	Up	0.807	0.844	27	-0.985865	-0.939385	0.0598015	FALSE	Down	0.365	0.486	27	0.308861	0.177096	-0.172225	FALSE
Lectin pathway of complement activation	Up	0.054	0.072	4	1.61247	2.14434	0.312002	FALSE	Up	0.227	0.214	4	0.76562	1.23261	0.342831	FALSE	Up	0.757	0.735	4	-0.508386	-0.211562	0.0097575	FALSE	Up	0.367	0.466	4	0.520771	0.926526	0.187212	FALSE
Mitochondrial tRNA aminoacylation	Up	0.732	0.706	21	-0.998745	-0.101391	0.0208646	FALSE	Down	0.438	0.422	21	-0.302024	0.656524	-0.0508998	FALSE	Down	0.128	0.146	21	1.55814	2.62088	-0.190451	FALSE	Up	0.367	0.423	21	0.201067	1.14663	0.122671	FALSE
Defects of contact activation system (CAS) and kallikrein/kinin system (KKS)	Up	0.489	0.498	13	-0.0363262	0.550633	0.0748059	FALSE	Up	0.605	0.582	13	-0.298255	0.242588	0.0335234	FALSE	Up	0.964	0.933	13	-1.79703	-1.39767	0.0695484	FALSE	Down	0.367	0.449	13	0.476223	1.07408	-0.331091	FALSE
Diseases of hemostasis	Up	0.489	0.498	13	-0.0363262	0.550633	0.0748059	FALSE	Up	0.605	0.582	13	-0.298255	0.242588	0.0335234	FALSE	Up	0.964	0.933	13	-1.79703	-1.39767	0.0695484	FALSE	Down	0.367	0.449	13	0.476223	1.07408	-0.331091	FALSE
SLIT2:ROBO1 increases RHOA activity	Up	0.697	0.658	4	-0.500658	-0.300007	0.135568	FALSE	Up	0.276	0.271	4	0.385324	0.693142	0.192852	FALSE	Down	0.972	0.94	4	-1.675	-1.49857	-0.0830874	FALSE	Up	0.368	0.434	4	0.462039	0.694399	0.27578	FALSE
Nucleotide Excision Repair	Up	0.891	0.849	102	-2.14217	-1.78264	0.00623982	FALSE	Down	0.432	0.422	102	-0.615698	-0.293987	-0.00223784	FALSE	Down	1e-05	0.001	102	3.68958	3.80686	-0.00760193	TRUE	Up	0.368	0.303	102	0.357131	0.268453	0.0446575	FALSE
Synthesis of Lipoxins (LX)	Up	0.783	0.78	6	-0.855486	-0.429262	0.0567366	FALSE	Up	0.822	0.821	6	-0.842643	-0.45202	0.0574783	FALSE	Up	0.585	0.592	6	-0.00493324	0.394306	0.259593	FALSE	Down	0.368	0.44	6	0.53192	0.96055	-0.346896	FALSE
HDL clearance	Down	0.605	0.6	5	-0.335461	0.0120522	-0.0546998	FALSE	Down	0.297	0.267	5	0.543269	0.887593	-0.120345	FALSE	Up	0.388	0.466	5	0.503552	0.952253	0.0181915	FALSE	Down	0.368	0.439	5	0.527824	0.857457	-0.480363	FALSE
Propionyl-CoA catabolism	Down	0.847	0.819	5	-1.19476	-0.868313	-0.0186202	FALSE	Down	0.368	0.345	5	0.0810063	0.497991	-0.00487631	FALSE	Down	0.516	0.523	5	-0.0760155	0.28559	-0.224185	FALSE	Up	0.369	0.436	5	0.298679	0.710665	0.133825	FALSE
RNA Polymerase I Promoter Clearance	Up	0.051	0.051	69	2.74116	0.625499	0.0755677	FALSE	Up	0.6	0.63	69	-0.851064	-1.59356	0.00990192	FALSE	Down	0.01	0.148	69	1.73799	0.951402	-0.0110835	TRUE	Up	0.37	0.47	69	0.0498801	-0.464096	0.131418	FALSE
Defects in vitamin and cofactor metabolism	Down	0.664	0.644	21	-0.80647	-0.012106	-0.00128264	FALSE	Down	0.541	0.521	21	-0.378127	0.432036	-0.0476415	FALSE	Down	0.553	0.532	21	-0.32204	0.419074	-0.166451	FALSE	Up	0.37	0.441	21	0.343128	1.15678	0.0539532	FALSE
Acyl chain remodelling of PC	Up	0.085	0.11	22	1.67989	2.67201	0.121041	FALSE	Up	0.115	0.104	22	1.62474	2.64865	0.101386	FALSE	Up	0.873	0.828	22	-0.834917	-0.0840617	0.0684865	FALSE	Down	0.37	0.474	22	0.608203	1.47285	-0.104805	FALSE
Collagen degradation	Up	0.052	0.078	51	2.62108	3.98137	0.179956	FALSE	Up	0.32	0.305	51	0.99581	2.24942	0.121557	FALSE	Up	0.809	0.749	51	-0.35609	0.679234	0.179714	FALSE	Down	0.37	0.466	51	1.0617	2.20395	-0.304799	FALSE
Activation and oligomerization of BAK protein	Up	0.062	0.061	2	1.5511	1.96692	0.0513743	FALSE	Down	0.985	0.979	2	-1.62623	-1.50177	-0.00353012	FALSE	Down	0.637	0.64	2	-0.364804	-0.150068	-0.0192771	FALSE	Up	0.372	0.45	2	0.386618	0.676395	0.0872493	FALSE
Assembly and cell surface presentation of NMDA receptors	Down	0.066	0.124	31	1.53384	1.34362	-0.00278664	FALSE	Up	0.553	0.535	30	-0.173735	-0.321502	0.0575564	FALSE	Up	0.884	0.844	31	-1.08475	-1.17993	0.0784665	FALSE	Down	0.372	0.428	31	0.686646	0.441507	-0.197416	FALSE
Toxicity of botulinum toxin type A (BoNT/A)	Down	0.269	0.298	3	0.70689	1.12625	-0.00443752	FALSE	Down	0.08	0.074	3	1.7509	2.28067	-0.175466	FALSE	Down	0.893	0.85	3	-1.12201	-0.912407	-0.124995	FALSE	Down	0.373	0.465	3	0.413527	0.783178	-0.315888	FALSE
Regulation of cholesterol biosynthesis by SREBP (SREBF)	Down	0.966	0.95	55	-2.16242	-1.09859	-0.00977537	FALSE	Down	0.747	0.762	55	-1.21372	-0.083741	-0.00652207	FALSE	Down	0.421	0.413	55	0.207093	1.22489	-0.00755463	FALSE	Down	0.375	0.417	55	0.369166	1.39507	-0.0179539	FALSE
Mucopolysaccharidoses	Up	0.322	0.329	11	0.421496	1.01352	0.0948272	FALSE	Down	0.606	0.587	11	-0.419671	0.142773	-0.00376933	FALSE	Up	0.957	0.91	11	-1.73896	-1.33053	0.000139866	FALSE	Down	0.375	0.447	11	0.441851	1.01197	-0.0928439	FALSE
Defective SLC12A6 causes agenesis of the corpus callosum, with peripheral neuropathy (ACCPN)	Down	0.405	0.415	1	0.0127078	0.218471	-0.0946878	FALSE	Up	0.933	0.92	1	-1.13093	-1.03951	0.0153711	FALSE	Up	0.535	0.56	1	-0.0580764	0.119808	0.253629	FALSE	Down	0.375	0.453	1	0.354823	0.57635	-0.331617	FALSE
Activation of RAS in B cells	Down	0.707	0.594	5	-0.333784	-1.03595	-0.0512182	FALSE	Up	0.773	0.725	5	-0.791629	-1.16143	0.0475507	FALSE	Down	0.216	0.452	5	0.273646	0.138208	-0.0814659	FALSE	Up	0.376	0.493	5	0.214434	-0.145041	0.0294954	FALSE
MAP2K and MAPK activation	Up	0.596	0.56	34	-0.0660992	-0.171881	0.0627735	FALSE	Up	0.117	0.116	34	1.06203	1.10604	0.0933102	FALSE	Up	0.701	0.73	34	-0.767907	-0.543041	0.0416535	FALSE	Down	0.376	0.479	34	0.477555	0.555895	-0.166104	FALSE
Rap1 signalling	Up	0.485	0.557	14	-0.207387	0.265013	0.017619	FALSE	Up	0.044	0.088	14	1.17327	1.82879	0.167363	FALSE	Up	0.847	0.832	14	-0.855269	-0.538263	0.204276	FALSE	Down	0.377	0.502	14	0.175497	0.576106	-0.277265	FALSE
N-glycan trimming in the ER and Calnexin/Calreticulin cycle	Down	0.43	0.476	34	-0.403304	0.256692	-0.000987259	FALSE	Up	0.829	0.738	34	-1.0525	-0.86378	0.00671143	FALSE	Up	0.037	0.046	34	2.0666	2.2391	0.0845118	FALSE	Down	0.378	0.204	34	0.861422	0.644235	-0.0416161	FALSE
Downregulation of ERBB2:ERBB3 signaling	Down	0.658	0.59	13	-0.544153	-1.17392	-0.00895848	FALSE	Down	0.35	0.239	13	0.531329	-0.431777	-0.0234556	FALSE	Up	0.304	0.185	13	1.25522	-0.114537	0.131844	FALSE	Down	0.379	0.176	13	1.44364	-0.198015	-0.208567	FALSE
TP53 regulates transcription of additional cell cycle genes whose exact role in the p53 pathway remain uncertain	Up	0.944	0.921	22	-1.79426	-1.09503	0.0151835	FALSE	Up	0.551	0.55	22	-0.520698	0.237721	0.017445	FALSE	Up	0.173	0.202	22	1.11722	1.78674	0.013177	FALSE	Up	0.38	0.447	22	0.198322	0.954969	0.0335242	FALSE
Thyroxine biosynthesis	Up	0.032	0.053	6	2.45438	3.19584	0.032236	FALSE	Down	0.512	0.5	6	0.098431	0.63932	-0.104497	FALSE	Down	0.972	0.934	6	-1.69333	-1.40103	-0.207585	FALSE	Down	0.38	0.48	6	0.571003	1.09043	-0.261271	FALSE
Toxicity of botulinum toxin type D (BoNT/D)	Down	0.295	0.333	5	0.631908	1.08084	-0.0389534	FALSE	Down	0.179	0.177	5	0.957622	1.45168	-0.092495	FALSE	Down	0.974	0.947	5	-1.69125	-1.44453	-0.0509729	FALSE	Down	0.38	0.464	5	0.440283	0.868427	-0.281332	FALSE
Toxicity of botulinum toxin type F (BoNT/F)	Down	0.295	0.333	5	0.631908	1.08084	-0.0389534	FALSE	Down	0.179	0.177	5	0.957622	1.45168	-0.092495	FALSE	Down	0.974	0.947	5	-1.69125	-1.44453	-0.0509729	FALSE	Down	0.38	0.464	5	0.440283	0.868427	-0.281332	FALSE
Ion homeostasis	Up	0.408	0.447	43	0.0929986	1.09121	0.031212	FALSE	Up	0.477	0.523	43	-0.162227	0.883557	0.0264383	FALSE	Up	0.585	0.575	43	0.124399	0.909157	0.0979821	FALSE	Down	0.381	0.456	43	0.447104	1.25551	-0.145488	FALSE
Pregnenolone biosynthesis	Down	0.29	0.306	10	0.521503	1.17326	-0.0946141	FALSE	Down	0.598	0.588	10	-0.340335	0.263353	-0.0730853	FALSE	Down	0.879	0.837	10	-1.04194	-0.576225	-0.158382	FALSE	Down	0.381	0.468	10	0.504212	1.08692	-0.148771	FALSE
Defective TCN2 causes hereditary megaloblastic anemia	Up	0.112	0.133	1	1.29822	1.59999	0.417214	FALSE	Down	0.862	0.847	1	-1.07521	-0.979235	-0.0401641	FALSE	Up	0.938	0.88	1	-1.09329	-1.01612	0.03371	FALSE	Up	0.382	0.435	1	0.436656	0.655085	0.69714	FALSE
Defective CD320 causes methylmalonic aciduria	Up	0.131	0.157	2	1.1616	1.53736	0.15839	FALSE	Down	0.224	0.21	2	0.634465	0.975853	-0.171022	FALSE	Down	0.56	0.582	2	-0.052186	0.197266	-0.219996	FALSE	Up	0.382	0.478	2	0.429829	0.726498	0.181224	FALSE
Beta oxidation of octanoyl-CoA to hexanoyl-CoA	Up	0.266	0.271	4	0.244465	0.624918	0.0170468	FALSE	Down	0.959	0.951	4	-1.4953	-1.25448	-0.0249554	FALSE	Down	0.7	0.664	4	-0.624176	-0.347007	-0.121746	FALSE	Up	0.383	0.447	4	0.220263	0.587482	0.165775	FALSE
Interactions of Vpr with host cellular proteins	Down	0.614	0.599	36	-1.07347	-1.57829	-0.00159011	FALSE	Down	0.235	0.252	36	0.0734735	-0.574006	-0.0293053	FALSE	Down	0.059	0.098	36	1.85431	0.803013	-0.0355532	FALSE	Up	0.383	0.36	36	0.261135	-0.549357	0.0641227	FALSE
HIV Transcription Initiation	Down	0.435	0.433	45	-0.342172	-0.371002	-0.0230585	FALSE	Down	0.577	0.568	45	-0.720472	-0.763666	-0.0101939	FALSE	Down	0.782	0.739	45	-1.15234	-1.16711	-0.0769857	FALSE	Up	0.383	0.43	45	0.0985918	0.0623822	0.0465356	FALSE
RNA Polymerase II HIV Promoter Escape	Down	0.435	0.433	45	-0.342172	-0.371002	-0.0230585	FALSE	Down	0.577	0.568	45	-0.720472	-0.763666	-0.0101939	FALSE	Down	0.782	0.739	45	-1.15234	-1.16711	-0.0769857	FALSE	Up	0.383	0.43	45	0.0985918	0.0623822	0.0465356	FALSE
RNA Polymerase II Promoter Escape	Down	0.435	0.433	45	-0.342172	-0.371002	-0.0230585	FALSE	Down	0.577	0.568	45	-0.720472	-0.763666	-0.0101939	FALSE	Down	0.782	0.739	45	-1.15234	-1.16711	-0.0769857	FALSE	Up	0.383	0.43	45	0.0985918	0.0623822	0.0465356	FALSE
RNA Polymerase II Transcription Pre-Initiation And Promoter Opening	Down	0.435	0.433	45	-0.342172	-0.371002	-0.0230585	FALSE	Down	0.577	0.568	45	-0.720472	-0.763666	-0.0101939	FALSE	Down	0.782	0.739	45	-1.15234	-1.16711	-0.0769857	FALSE	Up	0.383	0.43	45	0.0985918	0.0623822	0.0465356	FALSE
RNA Polymerase II Transcription Initiation	Down	0.435	0.433	45	-0.342172	-0.371002	-0.0230585	FALSE	Down	0.577	0.568	45	-0.720472	-0.763666	-0.0101939	FALSE	Down	0.782	0.739	45	-1.15234	-1.16711	-0.0769857	FALSE	Up	0.383	0.43	45	0.0985918	0.0623822	0.0465356	FALSE
RNA Polymerase II Transcription Initiation And Promoter Clearance	Down	0.435	0.433	45	-0.342172	-0.371002	-0.0230585	FALSE	Down	0.577	0.568	45	-0.720472	-0.763666	-0.0101939	FALSE	Down	0.782	0.739	45	-1.15234	-1.16711	-0.0769857	FALSE	Up	0.383	0.43	45	0.0985918	0.0623822	0.0465356	FALSE
Unblocking of NMDA receptors, glutamate binding and activation	Up	0.308	0.397	13	0.237364	0.530591	0.0515701	FALSE	Up	0.647	0.649	13	-0.596045	-0.391143	0.0834431	FALSE	Down	0.814	0.757	13	-0.720291	-0.712182	-0.0256053	FALSE	Down	0.383	0.383	12	0.676118	0.524426	-0.0936664	FALSE
Phosphorylation of proteins involved in the G2/M transition by Cyclin A:Cdc2 complexes	Up	0.007	0.017	3	3.70378	2.63773	0.197154	TRUE	Up	0.262	0.209	3	1.00592	0.297056	0.112204	FALSE	Up	0.95	0.936	3	-1.60663	-1.55019	0.0277929	FALSE	Up	0.385	0.389	3	0.845914	0.197694	0.823335	FALSE
Estrogen-stimulated signaling through PRKCZ	Down	0.032	0.116	6	1.29908	0.590695	-0.0798964	FALSE	Down	0.25	0.323	6	0.217301	-0.505095	-0.0170401	FALSE	Down	0.779	0.853	6	-0.978447	-1.25572	-0.05536	FALSE	Down	0.386	0.495	6	0.221795	-0.38126	-0.0392868	FALSE
Regulation of TNFR1 signaling	Down	0.067	0.064	31	1.02728	1.32814	-0.0010102	FALSE	Down	0.014	0.004	31	1.97932	2.26553	-0.00924226	FALSE	Up	0.14	0.109	31	1.23462	1.12313	0.0302765	FALSE	Down	0.386	0.206	31	1.04847	0.676627	-0.116886	FALSE
Negative regulators of DDX58/IFIH1 signaling	Up	0.924	0.899	34	-1.63994	-1.21039	0.0165277	FALSE	Down	0.912	0.892	34	-1.43414	-1.13617	-0.00446847	FALSE	Up	0.114	0.09	34	1.46011	1.49306	0.0658801	FALSE	Down	0.388	0.279	34	0.835638	0.762337	-0.0226294	FALSE
Erythropoietin activates Phosphoinositide-3-kinase (PI3K)	Down	0.517	0.611	11	-0.528511	-0.417314	-0.0134564	FALSE	Up	0.551	0.633	11	-0.635742	-0.563433	0.00969551	FALSE	Up	0.381	0.397	11	0.428599	0.098589	0.207775	FALSE	Down	0.388	0.517	11	0.0985739	0.21548	-0.207844	FALSE
Defective DOLK causes DOLK-CDG (CDG-1m)	Down	0.956	0.898	1	-1.2514	-1.15612	-0.00119544	FALSE	Down	0.828	0.816	1	-0.908163	-0.79781	-0.00979695	FALSE	Down	0.279	0.342	1	0.538441	0.758263	-0.286604	FALSE	Up	0.389	0.46	1	0.346106	0.552259	0.209548	FALSE
ISG15 antiviral mechanism	Up	0.58	0.563	71	-0.847702	-1.09478	0.019979	FALSE	Down	0.769	0.633	71	-1.00411	-1.5856	-0.016485	FALSE	Down	0.175	0.093	71	1.20338	0.231398	-0.0148385	FALSE	Up	0.389	0.264	71	0.575288	-0.258745	0.0819476	FALSE
Programmed Cell Death	Up	0.651	0.621	178	-0.861165	-1.17892	0.0430115	FALSE	Up	0.809	0.86	178	-1.62881	-1.69108	0.0353342	FALSE	Up	0.157	0.189	178	1.522	0.651795	0.0584061	FALSE	Up	0.389	0.205	178	1.88671	0.0384095	0.0253483	FALSE
TRAF6 mediated IRF7 activation in TLR7/8 or 9 signaling	Up	0.553	0.579	13	-0.253387	-0.560326	0.049502	FALSE	Down	0.071	0.052	13	1.38632	0.77319	-0.039798	FALSE	Up	0.047	0.04	13	2.21326	1.00942	0.222996	FALSE	Down	0.39	0.2	13	1.23762	-0.0072427	-0.0956349	FALSE
NOTCH3 Activation and Transmission of Signal to the Nucleus	Up	0.92	0.899	24	-1.28833	-1.06756	0.0361838	FALSE	Down	0.154	0.111	24	1.10809	1.10367	-0.0225495	FALSE	Up	0.443	0.312	24	0.842699	0.406337	0.12118	FALSE	Down	0.39	0.276	24	1.09604	0.621315	-0.169929	FALSE
Loss of MECP2 binding ability to 5hmC-DNA	Down	0.514	0.501	1	-0.304754	-0.154627	-0.0536569	FALSE	Up	0.549	0.523	1	-0.340231	-0.196594	0.0571398	FALSE	Up	0.708	0.691	1	-0.587175	-0.476693	0.0859309	FALSE	Down	0.39	0.45	1	0.291514	0.464408	-0.228133	FALSE
Interleukin-12 family signaling	Up	0.891	0.856	54	-1.37075	-0.487144	0.0326778	FALSE	Up	0.668	0.699	54	-0.744239	0.2961	0.00117998	FALSE	Down	0.226	0.251	54	0.920281	1.81757	-0.0129278	FALSE	Up	0.391	0.452	54	0.450371	1.3011	0.0737508	FALSE
Cam-PDE 1 activation	Down	0.774	0.81	4	-1.07515	-0.826275	-0.00816085	FALSE	Down	0.738	0.757	4	-0.908107	-0.734061	-0.0392092	FALSE	Down	0.823	0.746	4	-0.607646	-0.81799	-0.185069	FALSE	Down	0.391	0.373	4	0.633336	0.415667	-0.498903	FALSE
Reuptake of GABA	Up	0.21	0.247	3	0.75968	1.14219	0.112315	FALSE	Up	0.026	0.025	3	2.33018	2.8623	0.149177	FALSE	Up	0.772	0.745	3	-0.654641	-0.418418	0.101545	FALSE	Down	0.392	0.471	3	0.455989	0.808637	-0.105593	FALSE
Defective CHST6 causes MCDC1	Up	0.224	0.256	5	0.945493	1.40913	0.294594	FALSE	Down	0.486	0.469	5	0.109332	0.525524	-0.0371706	FALSE	Down	0.91	0.868	5	-1.15877	-0.888781	-0.339426	FALSE	Down	0.392	0.456	5	0.531475	0.948889	-0.388897	FALSE
Cell Cycle	Up	0.035	0.042	634	4.75381	5.42648	0.0544067	FALSE	Up	0.631	0.714	633	-1.7699	-0.787726	0.0268342	FALSE	Up	0.025	0.03	634	4.48248	4.78326	0.075049	FALSE	Up	0.393	0.376	634	1.54273	1.33861	0.0947848	FALSE
Hydrolysis of LPC	Up	0.159	0.188	9	1.19773	1.83726	0.0612655	FALSE	Up	0.018	0.018	9	2.43852	3.22818	0.0976048	FALSE	Up	0.895	0.857	9	-0.972019	-0.533123	0.085399	FALSE	Down	0.393	0.468	9	0.367279	0.90306	-0.0649914	FALSE
Digestion of dietary lipid	Down	0.363	0.384	3	0.363449	0.774494	-0.176194	FALSE	Down	0.048	0.045	3	2.12563	2.74701	-0.245144	FALSE	Down	0.758	0.734	3	-0.687442	-0.426647	-0.405453	FALSE	Down	0.393	0.462	3	0.493255	0.885324	-0.181845	FALSE
Acyl chain remodelling of PG	Up	0.154	0.181	13	1.01937	1.73262	0.0913879	FALSE	Up	0.043	0.041	13	1.95755	2.78737	0.0867611	FALSE	Down	0.949	0.907	13	-1.31187	-0.819951	-0.049549	FALSE	Down	0.394	0.486	13	0.472513	1.1105	-0.0230925	FALSE
Triglyceride biosynthesis	Down	0.343	0.367	12	0.458857	1.20941	-0.0211587	FALSE	Up	0.518	0.485	12	0.00901476	0.680075	0.0357462	FALSE	Up	0.597	0.59	12	0.0223991	0.623899	0.126776	FALSE	Down	0.394	0.483	12	0.560451	1.23784	-0.279843	FALSE
Defective MGAT2 causes MGAT2-CDG (CDG-2a)	Down	0.862	0.823	1	-1.04887	-0.937832	-0.00932855	FALSE	Down	0.257	0.233	1	0.339507	0.560832	-0.0824835	FALSE	Down	0.207	0.268	1	0.721963	0.957847	-0.266243	FALSE	Up	0.395	0.456	1	0.283496	0.484744	0.188498	FALSE
RNA Polymerase I Transcription	Up	0.053	0.047	70	2.72967	0.656808	0.0799892	FALSE	Up	0.518	0.565	70	-0.628096	-1.31409	0.0234746	FALSE	Down	0.012	0.149	70	1.73658	0.980913	-0.0188782	FALSE	Up	0.395	0.485	70	-0.0436498	-0.538568	0.126923	FALSE
Nuclear Events (kinase and transcription factor activation)	Up	0.305	0.473	54	0.137886	0.745197	0.00724163	FALSE	Up	0.249	0.248	54	0.452321	0.775932	0.00436064	FALSE	Up	0.681	0.63	54	-0.266359	-0.104388	0.0311318	FALSE	Down	0.395	0.465	54	0.427308	0.651048	-0.115872	FALSE
Defective ST3GAL3 causes MCT12 and EIEE15	Up	0.184	0.225	5	1.11113	1.57026	0.289167	FALSE	Down	0.473	0.452	5	0.101979	0.461712	-0.0554177	FALSE	Down	0.901	0.873	5	-1.22319	-0.959943	-0.333743	FALSE	Down	0.395	0.459	5	0.524136	0.879261	-0.368429	FALSE
Negative regulation of FGFR3 signaling	Up	0.874	0.866	20	-1.15959	-2.1646	0.00959412	FALSE	Up	0.66	0.493	20	-0.164849	-1.63716	0.0213115	FALSE	Up	0.493	0.439	20	0.19032	-1.25604	0.0986354	FALSE	Down	0.396	0.239	20	0.955878	-0.820244	-0.13415	FALSE
Signaling by NTRK1 (TRKA)	Up	0.393	0.506	104	0.0424727	0.420216	0.00691117	FALSE	Up	0.459	0.472	104	-0.189169	0.0014061	0.0141155	FALSE	Up	0.353	0.393	104	0.451277	0.50719	0.0638214	FALSE	Down	0.397	0.514	104	0.140953	0.403289	-0.117696	FALSE
Interleukin-33 signaling	Up	0.372	0.386	3	0.394862	0.71103	0.13102	FALSE	Up	0.471	0.448	3	-0.0303245	0.277404	0.342541	FALSE	Down	0.922	0.883	3	-1.17457	-0.99169	-0.0846898	FALSE	Down	0.397	0.47	3	0.40793	0.707637	-0.622379	FALSE
Vpr-mediated nuclear import of PICs	Down	0.816	0.744	33	-1.54387	-2.20065	-0.0112214	FALSE	Down	0.177	0.213	33	0.162425	-0.606	-0.0273469	FALSE	Down	0.059	0.096	33	1.73337	0.528924	-0.0147165	FALSE	Up	0.398	0.38	33	0.212524	-0.732214	0.0494456	FALSE
Metabolic disorders of biological oxidation enzymes	Up	0.413	0.425	28	0.291704	1.28284	0.0782875	FALSE	Up	0.449	0.438	28	0.191904	1.18391	0.0713529	FALSE	Up	0.7	0.69	28	-0.0585219	0.813952	0.198668	FALSE	Down	0.398	0.494	28	0.559606	1.50193	-0.146352	FALSE
Loss of MECP2 binding ability to the NCoR/SMRT complex	Down	0.548	0.538	7	-0.481839	-0.327408	-0.0225544	FALSE	Up	0.767	0.732	7	-0.825331	-0.698489	0.0115506	FALSE	Up	0.256	0.322	7	0.346197	0.537884	0.178751	FALSE	Down	0.398	0.479	7	0.188694	0.405489	-0.204523	FALSE
Post-transcriptional silencing by small RNAs	Down	0.621	0.609	6	-0.664877	-0.481599	-0.031378	FALSE	Up	0.401	0.378	6	-0.104475	0.0732873	0.0494869	FALSE	Up	0.309	0.345	6	0.259071	0.402283	0.172592	FALSE	Down	0.399	0.434	6	0.21581	0.362337	-0.198856	FALSE
Regulation of PTEN localization	Down	0.586	0.598	10	-0.458718	-0.75189	-0.0052272	FALSE	Up	0.115	0.065	10	0.815863	0.17464	0.0509558	FALSE	Up	0.033	0.031	10	2.27217	1.06338	0.242619	FALSE	Down	0.401	0.159	10	1.25606	-0.111868	-0.167476	FALSE
Diseases of signal transduction by growth factor receptors and second messengers	Up	0.995	0.988	357	-3.55059	-3.92213	0.0205244	FALSE	Up	0.603	0.699	358	-1.16418	-1.26716	0.0213679	FALSE	Up	0.622	0.503	357	-0.310667	-1.27451	0.0316583	FALSE	Down	0.402	0.242	358	1.3293	-0.229525	-0.0770136	FALSE
Synthesis of Dolichyl-phosphate	Up	0.512	0.511	6	-0.138542	0.309086	0.0140765	FALSE	Down	0.899	0.885	6	-1.35622	-1.01838	-0.0423748	FALSE	Down	0.408	0.436	6	0.298095	0.749272	-0.231466	FALSE	Up	0.403	0.465	6	0.306374	0.764208	0.148732	FALSE
FOXO-mediated transcription	Up	0.359	0.373	62	0.271944	1.08736	0.0421447	FALSE	Up	0.271	0.253	62	0.432985	1.23447	0.081827	FALSE	Up	0.082	0.108	63	2.18249	2.80923	0.160251	FALSE	Down	0.403	0.395	62	0.844313	1.27443	-0.142718	FALSE
Defective HLCS causes multiple carboxylase deficiency	Down	0.409	0.42	7	-0.101527	0.387857	-0.0221459	FALSE	Down	0.597	0.587	7	-0.525989	-0.0864655	-0.0513464	FALSE	Down	0.444	0.461	7	-0.0235325	0.415411	-0.179734	FALSE	Up	0.404	0.463	7	0.192196	0.667224	0.0846226	FALSE
Fructose metabolism	Up	0.561	0.541	6	-0.238627	0.246167	0.030801	FALSE	Down	0.374	0.342	6	0.181845	0.705578	-0.0549938	FALSE	Down	0.883	0.849	6	-0.959359	-0.599299	-0.138713	FALSE	Up	0.404	0.475	6	0.316301	0.815197	0.0724114	FALSE
Regulation of PLK1 Activity at G2/M Transition	Up	0.096	0.133	87	1.30596	1.72378	0.00658307	FALSE	Up	0.179	0.117	87	1.11619	1.13535	0.029004	FALSE	Up	0.038	0.051	87	3.20197	3.15145	0.103981	FALSE	Up	0.404	0.275	87	0.745829	0.52996	0.00468339	FALSE
Cobalamin (Cbl, vitamin B12) transport and metabolism	Up	0.774	0.753	17	-0.860838	-0.161652	0.0573934	FALSE	Down	0.448	0.427	17	0.0144191	0.766989	-0.00323315	FALSE	Down	0.738	0.703	17	-0.542258	0.0930018	-0.118659	FALSE	Up	0.406	0.492	17	0.398748	1.13409	0.0526377	FALSE
Negative epigenetic regulation of rRNA expression	Up	0.019	0.025	69	3.5754	1.69268	0.0766645	FALSE	Up	0.479	0.561	69	-0.654695	-1.10776	0.0228942	FALSE	Up	0.086	0.257	69	1.07116	0.454341	0.00545155	FALSE	Up	0.407	0.491	69	-0.260531	-0.551215	0.140239	FALSE
Phosphorylation of the APC/C	Up	0.047	0.053	20	1.40847	1.07747	0.0767197	FALSE	Up	0.187	0.165	20	0.524667	0.381969	0.052207	FALSE	Up	0.623	0.688	20	-0.485695	-0.397119	0.075212	FALSE	Up	0.407	0.436	20	0.41368	0.225853	0.136428	FALSE
Tetrahydrobiopterin (BH4) synthesis, recycling, salvage and regulation	Up	0.106	0.232	10	0.757393	1.17144	0.0790582	FALSE	Up	0.191	0.14	10	0.81206	0.655947	0.0505506	FALSE	Down	0.724	0.665	10	-0.484982	-0.600746	-0.129763	FALSE	Up	0.408	0.32	10	0.792542	0.357966	0.185569	FALSE
Transcriptional regulation of granulopoiesis	Up	0.19	0.115	54	2.78757	0.346591	0.126873	FALSE	Up	0.743	0.713	54	-0.907902	-1.65668	0.0556478	FALSE	Up	0.06	0.189	54	1.96274	0.958515	0.168604	FALSE	Up	0.408	0.473	54	0.338762	-0.252045	0.041746	FALSE
PERK regulates gene expression	Down	0.501	0.481	32	-0.380306	0.523072	-0.00815545	FALSE	Down	0.88	0.86	32	-1.37238	-0.525269	-0.0227035	FALSE	Down	0.388	0.415	32	0.149315	1.05783	-0.054283	FALSE	Up	0.408	0.461	32	0.170819	1.06816	0.0206868	FALSE
Activation of the pre-replicative complex	Up	0.197	0.201	33	1.5481	2.23059	0.0983631	FALSE	Up	0.674	0.649	33	-0.665155	-0.166412	0.0440927	FALSE	Up	0.285	0.349	33	0.683591	1.32279	0.0617681	FALSE	Up	0.41	0.441	33	0.864832	1.33925	0.294807	FALSE
Extension of Telomeres	Up	0.395	0.385	47	0.144876	0.682275	0.0499877	FALSE	Down	0.672	0.666	47	-0.653642	-0.0639607	-0.0106053	FALSE	Down	0.107	0.164	47	1.1179	1.79054	-0.0456915	FALSE	Up	0.412	0.451	47	0.51859	1.00364	0.170483	FALSE
Synthesis of CL	Up	0.639	0.614	1	-0.641528	-0.488867	0.0332244	FALSE	Down	0.536	0.514	1	-0.329401	-0.153513	-0.0534756	FALSE	Down	0.371	0.407	1	0.223983	0.437725	-0.168626	FALSE	Up	0.413	0.462	1	0.211416	0.429132	0.168432	FALSE
Formation of the Early Elongation Complex	Up	0.522	0.496	32	-0.665555	-1.10085	0.00210598	FALSE	Down	0.094	0.135	32	0.564969	0.171891	-0.0346942	FALSE	Down	0.307	0.397	32	0.0498847	-0.32411	-0.112933	FALSE	Up	0.413	0.421	32	0.126904	-0.384667	0.0757766	FALSE
Formation of the HIV-1 Early Elongation Complex	Up	0.522	0.496	32	-0.665555	-1.10085	0.00210598	FALSE	Down	0.094	0.135	32	0.564969	0.171891	-0.0346942	FALSE	Down	0.307	0.397	32	0.0498847	-0.32411	-0.112933	FALSE	Up	0.413	0.421	32	0.126904	-0.384667	0.0757766	FALSE
Gap-filling DNA repair synthesis and ligation in GG-NER	Up	0.944	0.922	23	-1.63172	-1.75895	0.0197218	FALSE	Down	0.792	0.75	23	-0.893896	-1.21386	-0.00553498	FALSE	Up	0.027	0.021	23	1.89691	1.07022	0.0247781	FALSE	Up	0.415	0.24	23	0.946736	-0.00300834	0.0680752	FALSE
Syndecan interactions	Up	0.057	0.099	27	2.16929	2.55521	0.354703	FALSE	Up	0.029	0.026	26	2.74096	3.2067	0.385173	FALSE	Up	0.797	0.771	26	-0.653372	-0.306917	0.0268308	FALSE	Down	0.415	0.493	26	0.500162	0.923572	-0.182807	FALSE
FOXO-mediated transcription of oxidative stress, metabolic and neuronal genes	Up	0.778	0.768	26	-0.836812	-0.199151	0.0234178	FALSE	Up	0.583	0.578	26	-0.357149	0.279839	0.0401352	FALSE	Up	0.136	0.169	27	1.45905	2.00604	0.181559	FALSE	Down	0.415	0.437	26	0.654488	1.08949	-0.223788	FALSE
Synthesis of 15-eicosatetraenoic acid derivatives	Down	0.454	0.463	5	0.15417	0.562552	-0.0405793	FALSE	Up	0.596	0.588	5	-0.286786	0.0970598	0.0405942	FALSE	Up	0.335	0.417	5	0.618373	1.03207	0.379447	FALSE	Down	0.415	0.521	5	0.457636	0.867172	-0.465479	FALSE
Formation of the ternary complex, and subsequently, the 43S complex	Up	0.753	0.728	50	-2.52246	-1.79015	0.0122458	FALSE	Down	0.745	0.754	50	-2.25587	-1.54326	-0.0041373	FALSE	Down	0.3	0.342	50	1.05924	1.74324	-0.147586	FALSE	Up	0.416	0.437	50	0.118335	0.820626	0.120673	FALSE
Signaling by PDGF	Up	0.165	0.248	52	0.969896	1.22719	0.0810514	FALSE	Up	0.089	0.077	51	1.60863	1.85298	0.116183	FALSE	Up	0.804	0.799	51	-0.686093	-0.564246	0.0283984	FALSE	Down	0.416	0.533	52	0.271996	0.599885	-0.170344	FALSE
Keratan sulfate biosynthesis	Up	0.426	0.444	23	0.204788	1.05197	0.0429633	FALSE	Up	0.41	0.39	23	0.291373	1.14464	0.0272873	FALSE	Down	0.716	0.702	23	-0.256507	0.486669	-0.024033	FALSE	Down	0.416	0.501	23	0.396329	1.18524	-0.225212	FALSE
Formation of the active cofactor, UDP-glucuronate	Up	0.355	0.366	3	0.0815394	0.430067	0.00791409	FALSE	Down	0.548	0.526	3	-0.35407	-0.0582756	-0.00647305	FALSE	Down	0.432	0.467	3	0.115799	0.442581	-0.0920141	FALSE	Up	0.417	0.47	3	0.0909036	0.424781	0.134399	FALSE
Translation initiation complex formation	Up	0.659	0.637	57	-2.11007	-1.26743	0.0111093	FALSE	Down	0.724	0.744	57	-2.27977	-1.46995	-0.0033929	FALSE	Down	0.309	0.338	57	0.922922	1.70202	-0.146479	FALSE	Up	0.417	0.449	57	0.050634	0.849317	0.124415	FALSE
TYSND1 cleaves peroxisomal proteins	Down	0.768	0.749	8	-0.851552	-0.368217	-0.0340599	FALSE	Down	0.968	0.97	8	-1.77406	-1.38422	-0.0343647	FALSE	Down	0.443	0.466	8	0.228303	0.741949	-0.0889361	FALSE	Up	0.417	0.475	8	0.197486	0.707946	0.0451398	FALSE
Biosynthesis of aspirin-triggered D-series resolvins	Up	0.875	0.854	3	-1.05613	-0.821375	0.045061	FALSE	Up	0.845	0.841	3	-0.999356	-0.781408	0.0310647	FALSE	Up	0.827	0.811	3	-0.656314	-0.471814	0.181964	FALSE	Down	0.418	0.486	3	0.3626	0.613552	-0.0863201	FALSE
Defective CYP27B1 causes Rickets vitamin D-dependent 1A (VDDR1A)	Up	0.143	0.166	1	1.14624	1.42039	0.330913	FALSE	Up	0.143	0.126	1	1.1698	1.45732	0.369713	FALSE	Down	0.814	0.795	1	-0.736665	-0.629743	-0.263652	FALSE	Up	0.419	0.476	1	0.267038	0.462318	0.556183	FALSE
Neurotransmitter release cycle	Up	0.893	0.877	39	-1.27452	-0.22768	0.0248115	FALSE	Up	0.556	0.543	39	-0.0611074	1.05186	0.0272959	FALSE	Up	0.886	0.839	39	-0.909811	0.0236866	0.103971	FALSE	Down	0.419	0.514	39	0.576709	1.64748	-0.22192	FALSE
Signaling by EGFR	Down	0.982	0.971	46	-2.11839	-2.48575	-0.00462461	FALSE	Up	0.602	0.537	46	-0.326415	-0.844678	0.0439868	FALSE	Up	0.295	0.34	46	0.668161	0.092526	0.0830005	FALSE	Down	0.42	0.411	46	0.557064	-0.0464668	-0.0882356	FALSE
Triglyceride metabolism	Up	0.328	0.405	27	0.224161	1.17617	0.0323853	FALSE	Up	0.305	0.304	27	0.472528	1.35964	0.0923964	FALSE	Down	0.793	0.769	27	-0.685699	0.0638486	-0.0481636	FALSE	Down	0.42	0.564	27	0.321116	1.15763	-0.138074	FALSE
Negative regulation of NMDA receptor-mediated neuronal transmission	Up	0.309	0.39	14	0.297289	0.636687	0.027933	FALSE	Up	0.838	0.825	14	-1.10729	-0.890308	0.0333055	FALSE	Down	0.853	0.778	14	-0.750225	-0.728987	-0.1114	FALSE	Down	0.421	0.434	14	0.611348	0.589314	-0.0514168	FALSE
Protein repair	Up	0.411	0.411	6	0.0564642	0.563014	0.00360005	FALSE	Up	0.523	0.49	6	-0.183025	0.276421	0.0163472	FALSE	Up	0.405	0.414	6	0.368141	0.795441	0.225476	FALSE	Down	0.422	0.507	6	0.24535	0.771126	-0.162854	FALSE
Complex I biogenesis	Up	0.323	0.322	59	0.534185	2.1469	0.0700502	FALSE	Up	0.605	0.595	59	-0.942889	0.522745	0.0477491	FALSE	Down	0.784	0.692	59	-1.65077	-0.415194	-0.0715981	FALSE	Up	0.425	0.456	59	0.149475	1.65967	0.130145	FALSE
Intrinsic Pathway of Fibrin Clot Formation	Up	0.304	0.328	17	0.626521	1.38144	0.066906	FALSE	Up	0.516	0.496	17	-0.00327399	0.66184	0.0214585	FALSE	Up	0.95	0.906	17	-1.56364	-1.04425	0.0874014	FALSE	Down	0.425	0.492	17	0.408906	1.09608	-0.299718	FALSE
RUNX1 regulates expression of components of tight junctions	Down	0.933	0.904	4	-1.34984	-1.10793	-0.113839	FALSE	Down	0.909	0.902	4	-1.26733	-1.03363	-0.0660606	FALSE	Down	0.559	0.555	4	0.0666421	0.284464	-0.288203	FALSE	Down	0.427	0.485	4	0.368866	0.679273	-0.43445	FALSE
Selenoamino acid metabolism	Up	0.777	0.724	107	-3.67546	-2.6689	0.0133069	FALSE	Up	0.766	0.777	107	-3.14395	-2.1162	0.00136898	FALSE	Down	0.351	0.353	107	1.00051	1.79275	-0.123648	FALSE	Up	0.428	0.436	107	0.121878	1.08388	0.0983145	FALSE
Defective NEU1 causes sialidosis	Up	0.193	0.211	3	0.743845	1.01283	0.0714433	FALSE	Down	0.553	0.539	3	-0.426844	-0.187505	-0.010687	FALSE	Up	0.953	0.908	3	-1.49834	-1.34316	0.0361671	FALSE	Up	0.428	0.463	3	0.148481	0.383957	0.000232404	FALSE
PKA-mediated phosphorylation of CREB	Down	0.252	0.359	16	0.220827	0.211273	-0.00104239	FALSE	Up	0.439	0.505	16	-0.404333	-0.399173	0.0114737	FALSE	Down	0.429	0.521	16	0.12396	-0.0220629	-0.0113074	FALSE	Down	0.428	0.462	16	0.201648	-0.0398823	-0.124512	FALSE
RHO GTPases Activate Formins	Up	0.077	0.107	130	1.84168	2.35772	0.0615489	FALSE	Up	0.62	0.655	129	-0.838323	-0.381325	0.0252328	FALSE	Up	0.092	0.147	130	1.39309	1.69265	0.0864463	FALSE	Up	0.43	0.425	130	0.522976	0.592768	0.0800744	FALSE
Estrogen-dependent gene expression	Up	0.081	0.079	108	2.43642	1.15422	0.0543275	FALSE	Up	0.434	0.482	107	-0.343981	-0.621783	0.0270262	FALSE	Up	0.162	0.252	107	1.00752	0.409584	0.0239821	FALSE	Up	0.43	0.496	108	0.085976	-0.207411	0.0315939	FALSE
AKT-mediated inactivation of FOXO1A	Down	0.292	0.256	4	0.257994	-0.25397	-0.0550399	FALSE	Down	0.657	0.469	4	-0.248412	-0.835325	-0.0427736	FALSE	Down	0.148	0.256	4	0.757078	0.377434	-0.0532554	FALSE	Down	0.43	0.348	4	0.623527	-0.077442	-0.0670022	FALSE
TICAM1,TRAF6-dependent induction of TAK1 complex	Up	0.882	0.851	11	-1.25907	-1.6187	0.0135466	FALSE	Down	0.138	0.088	11	1.06423	0.299958	-0.019981	FALSE	Up	0.098	0.076	11	2.13853	0.848192	0.215053	FALSE	Down	0.431	0.219	11	1.13046	-0.237996	-0.169837	FALSE
Biosynthesis of DPAn-6 SPMs	Up	0.967	0.953	2	-1.54989	-1.40503	0.0898804	FALSE	Up	0.536	0.518	2	-0.166852	0.0689998	0.252005	FALSE	Up	0.881	0.836	2	-1.02455	-0.877247	0.240416	FALSE	Down	0.431	0.512	2	0.305386	0.565936	-0.518061	FALSE
M Phase	Up	0.096	0.108	369	2.25994	1.44338	0.0479209	FALSE	Up	0.765	0.833	368	-2.23026	-2.31706	0.0249341	FALSE	Up	0.043	0.057	369	2.31956	1.54469	0.0705293	FALSE	Up	0.432	0.383	369	1.11561	-0.305686	0.0836482	FALSE
Oxidative Stress Induced Senescence	Up	0.253	0.175	86	1.67633	0.0646492	0.0728546	FALSE	Up	0.262	0.315	86	0.397945	-0.132103	0.0435183	FALSE	Up	0.003	0.023	86	3.40768	2.47057	0.18532	TRUE	Down	0.432	0.445	86	0.310871	-0.366544	-0.0258754	FALSE
Biological oxidations	Up	0.624	0.612	162	-0.291112	2.17372	0.0151726	FALSE	Up	0.984	0.978	163	-2.04273	0.212017	0.0364481	FALSE	Up	0.993	0.969	163	-2.02131	-0.0439035	0.0603318	FALSE	Down	0.433	0.506	162	0.70179	2.98577	-0.112838	FALSE
Glycoprotein hormones	Down	0.126	0.148	3	1.27069	1.74533	-0.156302	FALSE	Down	0.075	0.069	3	1.91139	2.45837	-0.105207	FALSE	Up	0.972	0.949	3	-1.49035	-1.31547	0.0948426	FALSE	Down	0.433	0.515	3	0.306532	0.676976	-0.798337	FALSE
Ribosomal scanning and start codon recognition	Up	0.68	0.666	57	-2.22187	-1.3797	0.00885974	FALSE	Down	0.758	0.773	57	-2.40836	-1.60058	-0.00529884	FALSE	Down	0.288	0.316	57	1.14745	1.94992	-0.143394	FALSE	Up	0.434	0.451	57	-0.0658295	0.728923	0.120321	FALSE
Mitochondrial transcription initiation	Down	0.963	0.935	3	-1.46946	-1.23849	-0.00386164	FALSE	Down	0.654	0.639	3	-0.520934	-0.211096	-0.072087	FALSE	Down	0.449	0.486	3	0.167297	0.514738	-0.185813	FALSE	Up	0.436	0.499	3	0.221396	0.5849	0.104529	FALSE
Other interleukin signaling	Up	0.495	0.479	21	-0.0964364	0.623105	0.0306158	FALSE	Up	0.54	0.507	21	-0.208948	0.498608	0.00308214	FALSE	Down	0.93	0.894	21	-1.62255	-0.996532	-0.0296308	FALSE	Down	0.436	0.506	21	0.297872	1.03259	-0.139198	FALSE
Binding and entry of HIV virion	Up	0.691	0.664	4	-0.51684	-0.334834	0.0695373	FALSE	Down	0.834	0.836	4	-0.976447	-0.720095	-0.0468335	FALSE	Down	0.3	0.341	4	0.535926	0.735898	-0.286682	FALSE	Up	0.437	0.497	4	0.387238	0.589601	0.27227	FALSE
The IPAF inflammasome	Up	0.711	0.675	2	-0.909526	-0.732658	0.0409582	FALSE	Up	0.919	0.911	2	-1.31949	-1.17642	0.0275881	FALSE	Up	0.553	0.56	2	-0.274607	-0.0803796	0.196944	FALSE	Up	0.437	0.475	2	0.0919721	0.309837	0.227108	FALSE
Lipid particle organization	Up	0.355	0.373	4	0.250146	0.719718	0.066449	FALSE	Up	0.779	0.766	4	-0.774528	-0.420799	0.0475264	FALSE	Up	0.284	0.335	4	0.643256	1.11275	0.0737211	FALSE	Down	0.437	0.497	4	0.202043	0.637197	-0.126689	FALSE
FGFR4 mutant receptor activation	Down	0.197	0.221	1	0.896699	0.972106	-0.498013	FALSE	Down	0.254	0.241	1	0.672117	0.7584	-0.40851	FALSE	Down	0.4	0.436	1	0.225693	0.299467	-0.501443	FALSE	Down	0.437	0.498	1	0.282271	0.35509	-0.883967	FALSE
Gluconeogenesis	Up	0.191	0.209	28	0.780304	1.90026	0.000574529	FALSE	Down	0.217	0.203	28	0.726715	1.84691	-0.0666838	FALSE	Down	0.439	0.44	28	0.1862	1.16894	-0.141808	FALSE	Up	0.439	0.509	28	0.238944	1.25222	0.0893823	FALSE
Synthesis of PIPs at the ER membrane	Down	0.691	0.665	5	-0.642813	-0.23391	-0.0330469	FALSE	Down	0.7	0.681	5	-0.714815	-0.332726	-0.0344027	FALSE	Down	0.451	0.472	5	0.166066	0.595221	-0.189264	FALSE	Up	0.439	0.5	5	0.238707	0.686003	0.0693108	FALSE
Glycogen breakdown (glycogenolysis)	Down	0.975	0.954	13	-2.12793	-1.58897	-0.0109663	FALSE	Down	0.609	0.612	13	-0.49791	0.127349	-0.000564422	FALSE	Up	0.481	0.466	13	0.121372	0.531127	0.100993	FALSE	Down	0.439	0.444	13	0.320746	0.709323	-0.112794	FALSE
Interleukin-17 signaling	Down	0.573	0.605	66	-0.60752	-0.941364	-0.000701552	FALSE	Down	0.142	0.119	66	1.0419	0.331864	-0.00185272	FALSE	Up	0.132	0.125	66	1.47565	0.443478	0.0988801	FALSE	Down	0.441	0.297	66	0.654647	-0.43965	-0.100792	FALSE
Glycogen storage disease type IV (GBE1)	Down	0.087	0.112	2	1.38074	1.77307	-0.528393	FALSE	Up	0.823	0.808	2	-0.938425	-0.748335	0.199142	FALSE	Down	0.654	0.649	2	-0.381049	-0.164532	-0.467403	FALSE	Down	0.441	0.504	2	0.222964	0.501563	-0.863951	FALSE
Telomere C-strand synthesis initiation	Up	0.68	0.682	12	-0.745065	-0.227865	0.00168648	FALSE	Down	0.127	0.113	12	0.942917	1.47079	-0.0343653	FALSE	Down	0.179	0.245	12	0.981445	1.45051	-0.0304333	FALSE	Up	0.443	0.526	12	0.19543	0.662158	0.0682946	FALSE
Transcriptional Regulation by VENTX	Up	0.46	0.448	39	-0.126949	0.0477865	0.0419051	FALSE	Up	0.329	0.341	39	-0.0154225	0.29939	0.0242845	FALSE	Up	0.376	0.414	39	0.131967	0.310111	0.0336834	FALSE	Down	0.444	0.485	39	0.243915	0.383318	-0.0506558	FALSE
Deposition of new CENPA-containing nucleosomes at the centromere	Up	0.035	0.031	49	4.69898	2.91823	0.160394	FALSE	Up	0.817	0.817	49	-1.21727	-1.49145	0.0490689	FALSE	Up	0.175	0.312	49	1.12147	0.639427	0.109491	FALSE	Up	0.445	0.505	49	-0.0492185	-0.121044	0.27287	FALSE
Nucleosome assembly	Up	0.035	0.031	49	4.69898	2.91823	0.160394	FALSE	Up	0.817	0.817	49	-1.21727	-1.49145	0.0490689	FALSE	Up	0.175	0.312	49	1.12147	0.639427	0.109491	FALSE	Up	0.445	0.505	49	-0.0492185	-0.121044	0.27287	FALSE
Carnitine synthesis	Up	0.637	0.611	3	-0.557639	-0.232693	0.0104283	FALSE	Down	0.957	0.951	3	-1.44688	-1.23	-0.00820056	FALSE	Down	0.36	0.404	3	0.372068	0.754872	-0.0960451	FALSE	Up	0.445	0.496	3	0.103515	0.468571	0.0975454	FALSE
GRB2:SOS provides linkage to MAPK signaling for Integrins	Up	0.512	0.575	12	-0.0323393	-0.18163	0.131467	FALSE	Up	0.056	0.053	12	1.44227	1.12101	0.215943	FALSE	Up	0.901	0.915	12	-1.45887	-1.37893	0.0896391	FALSE	Down	0.445	0.608	12	0.0185616	0.0378139	-0.272094	FALSE
Synthesis of bile acids and bile salts via 24-hydroxycholesterol	Up	0.073	0.096	13	1.89174	2.66096	0.123319	FALSE	Up	0.713	0.702	13	-0.501801	0.110641	0.129556	FALSE	Up	0.794	0.771	13	-0.538883	-0.00367998	0.03831	FALSE	Down	0.445	0.52	13	0.527699	1.18303	-0.33702	FALSE
Scavenging by Class H Receptors	Up	0.324	0.335	2	0.395171	0.674022	0.137205	FALSE	Up	0.104	0.087	2	1.47558	1.87044	0.0845039	FALSE	Up	0.753	0.727	2	-0.616477	-0.438941	0.180787	FALSE	Down	0.445	0.497	2	0.273552	0.528713	-0.379388	FALSE
Vpr-mediated induction of apoptosis by mitochondrial outer membrane permeabilization	Up	0.12	0.116	3	1.40183	1.83139	0.104355	FALSE	Down	0.517	0.508	3	-0.284183	0.0214592	-0.0508474	FALSE	Down	0.267	0.308	3	0.674585	1.02748	-0.264756	FALSE	Up	0.447	0.507	3	0.199734	0.525451	0.225572	FALSE
Defective F8 binding to von Willebrand factor	Up	0.476	0.483	2	-0.0196579	0.101121	0.185359	FALSE	Up	0.092	0.084	2	1.29612	1.44621	0.152282	FALSE	Down	0.663	0.655	2	-0.434212	-0.32261	-0.0296307	FALSE	Down	0.447	0.479	2	0.225607	0.334607	-0.24928	FALSE
Tandem of pore domain in a weak inwardly rectifying K+ channels (TWIK)	Up	0.336	0.36	3	0.330686	0.721862	0.013068	FALSE	Down	0.078	0.066	3	1.51683	2.02862	-0.301049	FALSE	Down	0.897	0.869	3	-1.03118	-0.810366	-0.0153869	FALSE	Down	0.447	0.498	3	0.252927	0.612167	-0.474857	FALSE
Intra-Golgi traffic	Down	0.934	0.901	42	-1.83564	-0.714786	-0.00977987	FALSE	Up	0.055	0.035	42	1.1191	2.41881	0.00440116	FALSE	Up	0.07	0.086	42	1.34822	2.52536	0.0552848	FALSE	Down	0.448	0.46	42	-0.138241	0.961132	-0.045118	FALSE
Activation of the mRNA upon binding of the cap-binding complex and eIFs, and subsequent binding to 43S	Up	0.606	0.599	58	-1.82445	-0.938919	0.0155379	FALSE	Down	0.763	0.786	58	-2.37788	-1.56005	-0.00275549	FALSE	Down	0.317	0.345	58	0.805163	1.59096	-0.145298	FALSE	Up	0.449	0.459	58	-0.0699565	0.736273	0.123531	FALSE
TRAF3-dependent IRF activation pathway	Up	0.816	0.816	13	-1.4331	-1.01826	0.0152562	FALSE	Down	0.888	0.885	13	-1.5434	-1.26597	-0.0381642	FALSE	Down	0.608	0.528	13	-0.141971	-0.091262	-0.0106212	FALSE	Up	0.45	0.462	13	0.300695	0.445772	0.013021	FALSE
Synthesis of bile acids and bile salts via 7alpha-hydroxycholesterol	Up	0.481	0.514	23	0.033544	0.837385	0.0356981	FALSE	Up	0.974	0.97	23	-1.69998	-1.03476	0.0909415	FALSE	Down	0.885	0.826	23	-0.846005	-0.27589	-0.00846057	FALSE	Down	0.452	0.523	23	0.39829	1.09498	-0.188077	FALSE
Eukaryotic Translation Initiation	Up	0.729	0.687	111	-3.52246	-2.50477	0.0213398	FALSE	Up	0.755	0.772	111	-3.30924	-2.29659	0.0119142	FALSE	Down	0.314	0.324	111	1.50313	2.35748	-0.149732	FALSE	Up	0.453	0.457	111	-0.281763	0.63356	0.141692	FALSE
Cap-dependent Translation Initiation	Up	0.729	0.687	111	-3.52246	-2.50477	0.0213398	FALSE	Up	0.755	0.772	111	-3.30924	-2.29659	0.0119142	FALSE	Down	0.314	0.324	111	1.50313	2.35748	-0.149732	FALSE	Up	0.453	0.457	111	-0.281763	0.63356	0.141692	FALSE
Neurotransmitter clearance	Up	0.487	0.512	8	-0.229184	0.250495	0.0501302	FALSE	Up	0.757	0.757	8	-0.740746	-0.3451	0.0715765	FALSE	Up	0.408	0.428	8	0.318324	0.662201	0.373904	FALSE	Down	0.455	0.521	8	0.210509	0.621052	-0.427926	FALSE
LTC4-CYSLTR mediated IL4 production	Down	0.63	0.623	6	-0.510271	-0.110816	-0.0548224	FALSE	Up	0.883	0.881	6	-1.24853	-0.920223	0.00523223	FALSE	Up	0.906	0.864	6	-1.33181	-1.04839	0.106548	FALSE	Down	0.456	0.515	6	0.170353	0.583889	-0.280235	FALSE
Electric Transmission Across Gap Junctions	Down	0.103	0.138	3	1.21488	1.69673	-0.0405547	FALSE	Up	0.92	0.916	3	-1.32739	-1.10651	0.0469462	FALSE	Up	0.876	0.846	3	-0.997684	-0.770185	0.0498711	FALSE	Down	0.456	0.524	3	0.18406	0.552529	-0.383238	FALSE
Transmission across Electrical Synapses	Down	0.103	0.138	3	1.21488	1.69673	-0.0405547	FALSE	Up	0.92	0.916	3	-1.32739	-1.10651	0.0469462	FALSE	Up	0.876	0.846	3	-0.997684	-0.770185	0.0498711	FALSE	Down	0.456	0.524	3	0.18406	0.552529	-0.383238	FALSE
Non-integrin membrane-ECM interactions	Up	0.023	0.047	54	3.52995	4.5488	0.235426	FALSE	Up	0.062	0.059	53	3.02157	4.05238	0.302095	FALSE	Down	0.88	0.838	53	-0.95014	-0.150421	-0.0563748	FALSE	Down	0.457	0.522	53	0.661862	1.58058	-0.229396	FALSE
Defective HEXA causes GM2G1	Up	0.398	0.396	1	-0.213717	-0.0582632	0.0323702	FALSE	Down	0.317	0.298	1	-0.0664019	0.0962565	-0.0385025	FALSE	Down	0.292	0.341	1	0.2329	0.399204	-0.129807	FALSE	Up	0.458	0.504	1	-0.000680372	0.154961	0.10511	FALSE
Urea cycle	Up	0.819	0.797	8	-0.940006	-0.402991	0.136633	FALSE	Up	0.034	0.023	8	2.12367	2.98747	0.131098	FALSE	Up	0.429	0.461	8	0.444565	1.0556	0.124982	FALSE	Down	0.458	0.533	8	0.30692	0.923243	-0.140568	FALSE
Interleukin-6 signaling	Up	0.559	0.593	11	-0.460301	-0.287324	0.029736	FALSE	Down	0.733	0.735	11	-0.85469	-0.739992	-0.0235759	FALSE	Down	0.79	0.79	11	-0.759354	-0.641591	-0.0362026	FALSE	Down	0.459	0.462	11	0.267304	0.206003	-0.102318	FALSE
Estrogen biosynthesis	Up	0.092	0.121	6	1.53141	2.16391	0.0804786	FALSE	Up	0.277	0.253	6	0.575428	1.11542	0.161575	FALSE	Up	0.945	0.911	6	-1.18733	-0.85641	0.144747	FALSE	Down	0.459	0.529	6	0.32825	0.826234	-0.362681	FALSE
Dissolution of Fibrin Clot	Up	0.417	0.428	13	0.344247	1.11588	0.0724107	FALSE	Up	0.717	0.694	13	-0.589984	0.071969	0.0566827	FALSE	Up	0.983	0.957	13	-1.91644	-1.44008	0.00978411	FALSE	Down	0.461	0.547	13	0.334026	1.05291	-0.100256	FALSE
NTRK2 activates RAC1	Down	0.427	0.607	5	-0.373311	-0.00634764	-0.0493781	FALSE	Down	0.361	0.449	5	0.00303906	0.172414	-0.206784	FALSE	Down	0.706	0.726	5	-0.414716	-0.456919	-0.164343	FALSE	Down	0.462	0.581	5	0.00271628	0.144529	-0.588629	FALSE
Uptake and function of diphtheria toxin	Up	0.5	0.582	6	-0.409139	-0.156184	0.0322848	FALSE	Up	0.44	0.323	6	0.158072	-0.0314313	0.0805993	FALSE	Down	0.774	0.697	6	-0.597255	-0.726895	-0.0341861	FALSE	Up	0.464	0.41	6	0.546873	0.23153	0.0978689	FALSE
Olfactory Signaling Pathway	Down	0.212	0.242	118	2.01907	4.44278	-0.0271094	FALSE	Up	0.608	0.596	118	0.148702	2.47081	0.0698762	FALSE	Up	0.996	0.987	117	-4.4584	-2.85067	0.118874	FALSE	Down	0.464	0.542	117	0.931672	3.16518	-0.360412	FALSE
Norepinephrine Neurotransmitter Release Cycle	Down	0.882	0.859	16	-1.19778	-0.582912	-0.0246224	FALSE	Down	0.821	0.808	16	-0.732964	-0.118614	-0.0136701	FALSE	Up	0.918	0.885	16	-1.18729	-0.648759	0.13272	FALSE	Down	0.464	0.528	16	0.464223	1.07842	-0.37736	FALSE
ATF6 (ATF6-alpha) activates chaperones	Up	0.326	0.331	12	0.174525	0.796349	0.010598	FALSE	Up	0.93	0.919	12	-1.58079	-1.104	0.0408652	FALSE	Down	0.606	0.581	12	-0.369518	0.154025	-0.0763831	FALSE	Up	0.465	0.505	12	0.0773832	0.637477	0.0750594	FALSE
Sema3A PAK dependent Axon repulsion	Down	0.951	0.971	16	-1.98365	-1.46084	-0.0126383	FALSE	Down	0.445	0.421	16	0.0286992	0.22903	-0.0130323	FALSE	Down	0.586	0.582	16	0.0103507	0.0965211	-0.133578	FALSE	Down	0.465	0.556	16	0.19695	0.368258	-0.0527201	FALSE
Cytosolic sulfonation of small molecules	Down	0.619	0.615	21	-0.446118	0.47297	-0.0648672	FALSE	Down	0.966	0.965	21	-1.73199	-0.960368	-0.0463396	FALSE	Down	0.901	0.867	21	-0.974469	-0.233716	-0.0565059	FALSE	Down	0.466	0.539	21	0.190066	1.09507	-0.138299	FALSE
PKA activation	Up	0.278	0.396	14	0.105703	0.196392	0.00218188	FALSE	Up	0.437	0.506	14	-0.349872	-0.300228	0.00957924	FALSE	Down	0.662	0.677	14	-0.322837	-0.465794	-0.00173657	FALSE	Down	0.466	0.475	14	0.20537	-0.026302	-0.140653	FALSE
Integration of provirus	Up	0.952	0.928	9	-1.75747	-1.41156	0.01983	FALSE	Up	0.801	0.806	9	-1.00761	-0.575493	0.00433861	FALSE	Down	0.598	0.582	9	-0.290663	0.0576786	-0.0760066	FALSE	Up	0.467	0.501	9	0.295099	0.698159	0.135119	FALSE
Synthesis of UDP-N-acetyl-glucosamine	Up	0.93	0.906	8	-1.4255	-0.96748	0.0225378	FALSE	Down	0.581	0.557	8	-0.38706	0.145812	-0.0358424	FALSE	Down	0.3	0.331	8	0.646171	1.23002	-0.147535	FALSE	Down	0.467	0.535	8	0.187056	0.750123	-0.0178839	FALSE
Formyl peptide receptors bind formyl peptides and many other ligands	Up	0.272	0.291	7	0.647234	1.08613	0.143749	FALSE	Up	0.288	0.281	7	0.521158	0.997081	0.0574359	FALSE	Up	0.447	0.484	7	0.284837	0.713171	0.295414	FALSE	Down	0.467	0.558	7	0.14751	0.622023	-0.0198845	FALSE
ER Quality Control Compartment (ERQC)	Down	0.457	0.474	20	-0.239087	0.0713217	-0.0109796	FALSE	Up	0.735	0.621	20	-0.582317	-0.616466	0.0145027	FALSE	Up	0.051	0.049	20	2.03741	1.7417	0.225811	FALSE	Down	0.468	0.233	20	0.832739	0.306458	-0.136763	FALSE
NR1H2 and NR1H3-mediated signaling	Up	0.563	0.601	41	-0.446972	0.382666	0.00678583	FALSE	Down	0.168	0.183	41	0.852747	1.70374	-0.0273322	FALSE	Up	0.571	0.532	41	0.101162	0.629437	0.0527448	FALSE	Down	0.468	0.52	41	0.303918	0.951067	-0.179616	FALSE
Histidine catabolism	Down	0.484	0.493	7	-0.00671688	0.561878	-0.101611	FALSE	Down	0.418	0.395	7	0.21049	0.804425	-0.0327059	FALSE	Down	0.932	0.903	7	-1.19104	-0.796666	-0.0578422	FALSE	Down	0.468	0.541	7	0.226197	0.79628	-0.213099	FALSE
Degradation of the extracellular matrix	Up	0.017	0.044	111	3.29237	5.38008	0.140838	FALSE	Up	0.109	0.108	111	2.40718	4.40597	0.130884	FALSE	Up	0.994	0.966	111	-2.17495	-0.739892	0.125851	FALSE	Down	0.468	0.534	111	0.872699	2.62166	-0.290622	FALSE
TP53 Regulates Metabolic Genes	Up	0.307	0.318	84	0.258216	1.45794	0.0359998	FALSE	Up	0.205	0.185	84	0.643526	1.81216	0.0396628	FALSE	Up	0.271	0.273	84	0.72889	1.80574	0.0516543	FALSE	Up	0.469	0.513	84	0.0503229	1.15634	0.0117999	FALSE
Transport of glycerol from adipocytes to the liver by Aquaporins	Down	0.138	0.15	1	0.997564	1.3171	-0.246716	FALSE	Down	0.586	0.571	1	-0.416724	-0.245001	-0.128704	FALSE	Up	0.455	0.493	1	0.141242	0.354343	0.479175	FALSE	Down	0.469	0.522	1	0.137337	0.356317	-0.463825	FALSE
Degradation of cysteine and homocysteine	Up	0.103	0.128	14	1.38994	2.29923	0.0949123	FALSE	Down	0.088	0.078	14	1.28041	2.16423	-0.00945426	FALSE	Up	0.286	0.342	14	0.797032	1.56841	0.0296853	FALSE	Down	0.471	0.536	14	0.235581	0.987161	-0.0719045	FALSE
Regulation of Complement cascade	Up	0.269	0.293	37	0.91088	2.03257	0.164511	FALSE	Up	0.782	0.787	37	-0.672742	0.417015	0.0480475	FALSE	Up	0.946	0.901	37	-1.243	-0.364433	0.152114	FALSE	Down	0.471	0.536	37	0.481173	1.53283	-0.084119	FALSE
PI3K/AKT Signaling in Cancer	Up	0.963	0.957	89	-1.92496	-1.76016	0.0172928	FALSE	Up	0.581	0.585	89	-0.312715	-0.184184	0.0277715	FALSE	Up	0.716	0.729	89	-0.608211	-0.475628	0.0455799	FALSE	Down	0.471	0.617	89	0.0867576	0.374076	-0.145316	FALSE
Condensation of Prometaphase Chromosomes	Up	0.138	0.145	11	1.42298	1.50808	0.122314	FALSE	Up	0.589	0.504	11	-0.25979	-0.211758	0.0710051	FALSE	Up	0.139	0.259	11	1.0829	1.60244	0.113067	FALSE	Up	0.472	0.473	11	0.274005	0.379364	0.335511	FALSE
Receptor-type tyrosine-protein phosphatases	Up	0.26	0.282	13	0.660793	1.44084	0.0587901	FALSE	Up	0.482	0.474	13	-0.00586097	0.754836	0.0994216	FALSE	Up	0.663	0.653	13	-0.165414	0.483923	0.204289	FALSE	Down	0.472	0.555	13	0.305285	1.01337	-0.234504	FALSE
Chromosome Maintenance	Up	0.066	0.059	109	3.50348	2.34985	0.0939866	FALSE	Up	0.805	0.802	109	-1.2806	-1.38789	0.0149321	FALSE	Up	0.088	0.21	109	1.3119	1.17139	0.0214387	FALSE	Up	0.474	0.502	109	0.0309574	-0.0021358	0.200875	FALSE
Polymerase switching on the C-strand of the telomere	Up	0.679	0.675	22	-0.724537	-0.195637	0.0131046	FALSE	Down	0.358	0.371	22	-0.0247606	0.561662	-0.0426911	FALSE	Down	0.219	0.253	22	0.728146	1.15979	-0.0619513	FALSE	Up	0.474	0.532	22	0.240083	0.716696	0.122946	FALSE
ARL13B-mediated ciliary trafficking of INPP5E	Up	0.133	0.149	3	1.28317	1.70982	0.00815573	FALSE	Down	0.303	0.279	3	0.437727	0.792435	-0.0347265	FALSE	Up	0.313	0.369	3	0.559022	0.903915	0.049953	FALSE	Down	0.474	0.519	3	0.128185	0.43301	-0.0546827	FALSE
Post-chaperonin tubulin folding pathway	Up	0.222	0.245	18	0.799067	0.311053	0.00765526	FALSE	Up	0.223	0.256	18	0.513275	0.281983	0.0507118	FALSE	Up	0.753	0.732	18	-0.747711	-1.01742	0.072508	FALSE	Down	0.475	0.485	18	0.506179	0.018213	-0.106444	FALSE
Defective ALG1 causes ALG1-CDG (CDG-1k)	Up	0.555	0.552	1	-0.410009	-0.243805	0.0296411	FALSE	Down	0.225	0.197	1	0.428646	0.668376	-0.0961464	FALSE	Down	0.188	0.268	1	0.823963	1.08122	-0.334778	FALSE	Up	0.477	0.537	1	0.154218	0.353904	0.179721	FALSE
L13a-mediated translational silencing of Ceruloplasmin expression	Up	0.718	0.677	103	-3.49147	-2.58643	0.021057	FALSE	Up	0.705	0.714	103	-2.98956	-2.05851	0.012337	FALSE	Down	0.352	0.354	103	1.06609	1.74822	-0.149268	FALSE	Up	0.479	0.474	103	-0.468328	0.306302	0.141977	FALSE
GTP hydrolysis and joining of the 60S ribosomal subunit	Up	0.749	0.701	104	-3.65915	-2.74741	0.0195425	FALSE	Up	0.707	0.716	104	-3.01912	-2.06756	0.0120778	FALSE	Down	0.329	0.338	104	1.29365	2.0159	-0.148476	FALSE	Up	0.479	0.472	104	-0.441231	0.357287	0.141019	FALSE
RMTs methylate histone arginines	Up	0.222	0.19	45	1.0617	1.03246	0.0801469	FALSE	Up	0.705	0.729	45	-1.24199	-0.835301	0.0248855	FALSE	Up	0.11	0.166	45	1.36071	1.6125	0.0136162	FALSE	Up	0.479	0.508	45	-0.135032	0.313158	0.111714	FALSE
Nonhomologous End-Joining (NHEJ)	Up	0.206	0.115	48	1.79729	0.413832	0.0702487	FALSE	Up	0.619	0.669	48	-0.995398	-0.885374	0.0310849	FALSE	Up	0.067	0.179	48	1.8129	1.75851	0.081049	FALSE	Up	0.479	0.612	48	-0.413348	-0.0990555	0.095673	FALSE
Global Genome Nucleotide Excision Repair (GG-NER)	Up	0.924	0.885	77	-2.01441	-1.42208	0.00561301	FALSE	Down	0.588	0.576	77	-0.914177	-0.359749	-0.000263048	FALSE	Up	1e-05	1e-05	77	3.42919	3.77728	0.00789038	TRUE	Up	0.479	0.347	77	0.130156	0.254769	0.0490991	FALSE
Transcription-Coupled Nucleotide Excision Repair (TC-NER)	Up	0.901	0.861	72	-1.85895	-1.87732	0.00763383	FALSE	Down	0.214	0.218	72	0.20565	0.142742	-0.00561275	FALSE	Down	1e-05	0.004	72	3.17244	2.8112	-0.000968018	TRUE	Up	0.479	0.365	72	0.294715	-0.228281	0.0426145	FALSE
NTF3 activates NTRK3 signaling	Up	0.196	0.213	1	0.941158	1.2	0.209165	FALSE	Up	0.527	0.503	1	-0.252283	-0.0867022	0.14231	FALSE	Up	0.651	0.646	1	-0.447347	-0.316026	0.173199	FALSE	Down	0.479	0.512	1	0.0427634	0.221186	-0.265613	FALSE
Platelet Adhesion to exposed collagen	Up	0.315	0.367	15	0.612117	1.17643	0.167453	FALSE	Up	0.153	0.146	15	1.53708	2.05055	0.203252	FALSE	Up	0.944	0.904	15	-1.37343	-1.10503	0.0424789	FALSE	Down	0.479	0.564	15	0.296942	0.757415	-0.336867	FALSE
Activation of ATR in response to replication stress	Up	0.154	0.171	34	1.88529	2.51406	0.088467	FALSE	Up	0.683	0.654	34	-0.625686	-0.180287	0.0550919	FALSE	Up	0.204	0.267	34	1.00161	1.64305	0.0831318	FALSE	Up	0.48	0.482	34	0.311104	0.710701	0.299927	FALSE
Defective Mismatch Repair Associated With MLH1	Down	0.902	0.862	3	-1.47509	-1.26369	-0.0201593	FALSE	Down	0.671	0.654	3	-0.766623	-0.525822	-0.0351413	FALSE	Down	0.589	0.586	3	-0.362815	-0.120853	-0.10971	FALSE	Up	0.48	0.519	3	0.0228293	0.295757	0.112359	FALSE
Defective Mismatch Repair Associated With PMS2	Down	0.902	0.862	3	-1.47509	-1.26369	-0.0201593	FALSE	Down	0.671	0.654	3	-0.766623	-0.525822	-0.0351413	FALSE	Down	0.589	0.586	3	-0.362815	-0.120853	-0.10971	FALSE	Up	0.48	0.519	3	0.0228293	0.295757	0.112359	FALSE
Abortive elongation of HIV-1 transcript in the absence of Tat	Up	0.638	0.594	23	-0.925249	-1.408	0.0114261	FALSE	Down	0.074	0.1	23	0.883838	0.382566	-0.0308542	FALSE	Down	0.274	0.376	23	0.136309	-0.318296	-0.111847	FALSE	Up	0.48	0.465	23	0.00429458	-0.600585	0.0709329	FALSE
Acetylation	Up	0.828	0.794	1	-1.01292	-0.90164	0.0154481	FALSE	Down	0.526	0.505	1	-0.394505	-0.246476	-0.0427233	FALSE	Down	0.572	0.572	1	-0.351226	-0.216904	-0.105235	FALSE	Up	0.481	0.521	1	0.0708412	0.243185	0.16807	FALSE
Defective SLC6A2 causes orthostatic intolerance (OI)	Up	0.828	0.794	1	-1.01292	-0.90164	0.0154481	FALSE	Down	0.526	0.505	1	-0.394505	-0.246476	-0.0427233	FALSE	Down	0.572	0.572	1	-0.351226	-0.216904	-0.105235	FALSE	Up	0.481	0.521	1	0.0708412	0.243185	0.16807	FALSE
Processing of DNA double-strand break ends	Up	0.049	0.039	74	3.22151	1.91847	0.0827026	FALSE	Up	0.166	0.208	74	0.691639	0.527508	0.0405321	FALSE	Up	0.027	0.066	74	3.14864	2.67421	0.120391	FALSE	Up	0.482	0.489	74	0.286644	-0.156157	0.128304	FALSE
Nonsense Mediated Decay (NMD) independent of the Exon Junction Complex (EJC)	Up	0.804	0.749	87	-3.88228	-3.21481	0.0184866	FALSE	Up	0.64	0.656	87	-2.52631	-1.7685	0.0155667	FALSE	Down	0.362	0.358	87	0.942262	1.31088	-0.132383	FALSE	Up	0.482	0.47	87	-0.341609	0.148361	0.1128	FALSE
Nonsense-Mediated Decay (NMD)	Up	0.905	0.852	107	-4.42168	-3.63649	0.0109533	FALSE	Up	0.574	0.584	107	-1.9567	-1.02133	0.0165742	FALSE	Down	0.332	0.331	107	1.1879	1.7901	-0.108225	FALSE	Up	0.482	0.465	107	-0.400327	0.25887	0.0953832	FALSE
Nonsense Mediated Decay (NMD) enhanced by the Exon Junction Complex (EJC)	Up	0.905	0.852	107	-4.42168	-3.63649	0.0109533	FALSE	Up	0.574	0.584	107	-1.9567	-1.02133	0.0165742	FALSE	Down	0.332	0.331	107	1.1879	1.7901	-0.108225	FALSE	Up	0.482	0.465	107	-0.400327	0.25887	0.0953832	FALSE
Cohesin Loading onto Chromatin	Down	0.608	0.587	10	-0.821411	-0.338226	-0.0382704	FALSE	Up	0.839	0.838	10	-1.61282	-1.18098	0.0192537	FALSE	Up	0.951	0.898	10	-2.04202	-1.71325	0.0290262	FALSE	Up	0.482	0.506	10	-0.155803	0.342378	0.0260782	FALSE
Platelet Aggregation (Plug Formation)	Up	0.494	0.518	33	0.133127	0.367033	0.139566	FALSE	Up	0.052	0.047	32	2.26972	2.4282	0.174276	FALSE	Up	0.968	0.953	32	-2.14912	-1.74764	0.055783	FALSE	Down	0.482	0.573	33	-0.00352009	0.357344	-0.287767	FALSE
FMO oxidises nucleophiles	Down	0.037	0.05	3	2.51803	3.11995	-0.0511016	FALSE	Up	0.473	0.451	3	0.129924	0.506583	0.213016	FALSE	Down	0.807	0.782	3	-0.720922	-0.46507	-0.125627	FALSE	Down	0.483	0.544	3	0.136963	0.495397	-0.448867	FALSE
Defective GSS causes Glutathione synthetase deficiency (GSS deficiency)	Up	0.406	0.405	1	-0.146348	0.0420241	0.0355712	FALSE	Down	0.789	0.772	1	-0.94236	-0.83326	-0.0220082	FALSE	Down	0.34	0.386	1	0.276958	0.482882	-0.204999	FALSE	Up	0.484	0.522	1	0.00394071	0.190913	0.12545	FALSE
Aromatic amines can be N-hydroxylated or N-dealkylated by CYP1A2	Up	0.776	0.745	1	-0.934044	-0.823031	0.0195277	FALSE	Up	0.6	0.581	1	-0.497789	-0.369939	0.126543	FALSE	Up	0.914	0.852	1	-1.07876	-1.00217	0.0482209	FALSE	Down	0.485	0.522	1	0.0505612	0.200908	-0.278742	FALSE
Organelle biogenesis and maintenance	Down	0.421	0.434	281	-0.46395	1.91874	-0.0111323	FALSE	Up	0.464	0.431	280	-0.482524	1.76737	0.00605242	FALSE	Up	0.154	0.144	280	1.25119	3.48639	0.0214054	FALSE	Down	0.486	0.486	281	-0.0230903	2.05862	-0.0264151	FALSE
Mismatch repair (MMR) directed by MSH2:MSH6 (MutSalpha)	Up	0.721	0.711	15	-0.696024	-0.467595	0.0407141	FALSE	Down	0.898	0.907	15	-1.43455	-1.16926	-0.00552598	FALSE	Down	0.354	0.402	15	0.264498	0.397581	-0.0769424	FALSE	Up	0.487	0.545	15	0.183631	0.380091	0.197142	FALSE
Transcriptional regulation of white adipocyte differentiation	Down	0.647	0.677	79	-0.749265	0.646021	-0.0179592	FALSE	Down	0.347	0.38	79	-0.039739	1.37748	-0.0134676	FALSE	Up	0.731	0.64	79	-0.500463	0.499133	0.0102926	FALSE	Down	0.487	0.497	79	0.193847	1.27647	-0.129999	FALSE
Early Phase of HIV Life Cycle	Up	0.945	0.916	14	-1.55401	-1.11997	0.0293401	FALSE	Down	0.931	0.942	14	-1.42506	-0.912706	-0.0160995	FALSE	Down	0.497	0.491	14	0.0370842	0.480201	-0.140129	FALSE	Up	0.488	0.539	14	0.295364	0.784565	0.194297	FALSE
Influenza Infection	Up	0.828	0.778	146	-3.74925	-3.69419	0.0151196	FALSE	Down	0.686	0.679	146	-2.56201	-2.65854	-0.00350864	FALSE	Down	0.305	0.309	146	1.2857	0.847206	-0.107507	FALSE	Up	0.488	0.473	146	-0.345972	-0.673082	0.106116	FALSE
Senescence-Associated Secretory Phenotype (SASP)	Up	0.037	0.035	74	4.03431	1.5789	0.0960145	FALSE	Up	0.569	0.572	74	-0.427198	-1.45423	0.0280219	FALSE	Up	0.547	0.549	74	0.0665142	-1.20008	0.0869329	FALSE	Up	0.489	0.461	74	0.309893	-0.907303	0.0680181	FALSE
Transport of gamma-carboxylated protein precursors from the endoplasmic reticulum to the Golgi apparatus	Down	0.145	0.164	6	1.19928	1.67768	-0.0589992	FALSE	Down	0.108	0.102	6	1.36936	1.88966	-0.154855	FALSE	Down	0.702	0.699	6	-0.307604	0.0365774	-0.135196	FALSE	Down	0.489	0.546	6	0.30338	0.716899	-0.505339	FALSE
CLEC7A/inflammasome pathway	Down	0.074	0.103	6	1.36372	1.52596	-0.0475696	FALSE	Down	0.916	0.92	6	-1.4277	-1.25896	-0.0421851	FALSE	Up	0.676	0.69	6	-0.458126	-0.304517	0.000413752	FALSE	Down	0.49	0.498	6	0.219162	0.206328	-0.060442	FALSE
Molecules associated with elastic fibres	Up	0.389	0.403	30	0.424673	1.47695	0.183229	FALSE	Up	0.013	0.012	30	2.94175	4.13208	0.314309	FALSE	Down	0.991	0.967	29	-1.6895	-0.917693	-0.0135288	FALSE	Down	0.49	0.565	29	0.296838	1.23295	-0.24849	FALSE
ECM proteoglycans	Up	0.023	0.051	57	3.49949	4.79629	0.23404	FALSE	Up	0.031	0.029	56	3.96934	5.29089	0.266741	FALSE	Up	0.946	0.92	56	-1.54437	-0.575866	0.0277016	FALSE	Down	0.49	0.566	56	0.603736	1.70848	-0.310801	FALSE
Severe congenital neutropenia type 4 (G6PC3)	Up	0.68	0.655	1	-0.694415	-0.552123	0.0276027	FALSE	Down	0.775	0.759	1	-0.899734	-0.786573	-0.011698	FALSE	Down	0.838	0.796	1	-0.907362	-0.812587	-0.0447348	FALSE	Down	0.491	0.523	1	0.107243	0.302955	-0.162691	FALSE
Assembly of collagen fibrils and other multimeric structures	Up	0.081	0.122	50	2.42093	3.79871	0.171034	FALSE	Up	0.109	0.103	50	2.39035	3.79329	0.209509	FALSE	Up	0.966	0.927	50	-1.64784	-0.662598	0.0660866	FALSE	Down	0.491	0.55	50	0.684207	1.86567	-0.270082	FALSE
Activated NTRK2 signals through FYN	Down	0.355	0.486	6	0.0242693	0.00149348	-0.00420385	FALSE	Down	0.317	0.382	6	0.201618	0.0822571	-0.145839	FALSE	Down	0.765	0.812	6	-0.741255	-0.796054	-0.148562	FALSE	Down	0.491	0.614	6	-0.00887291	-0.0602448	-0.449307	FALSE
STAT6-mediated induction of chemokines	Down	0.254	0.272	3	0.41844	0.730646	-0.0456593	FALSE	Down	0.772	0.771	3	-0.95204	-0.712965	-0.0266929	FALSE	Up	0.767	0.733	3	-0.816287	-0.587891	0.00986975	FALSE	Down	0.492	0.548	3	0.0975174	0.386314	-0.051763	FALSE
Presynaptic depolarization and calcium channel opening	Up	0.635	0.621	9	-0.413064	0.122127	0.010725	FALSE	Up	0.464	0.434	9	0.18158	0.752749	0.0526569	FALSE	Up	0.94	0.891	9	-1.11005	-0.696069	0.0531383	FALSE	Down	0.492	0.542	9	0.243096	0.792016	-0.289601	FALSE
Influenza Viral RNA Transcription and Replication	Up	0.846	0.796	127	-3.97888	-4.13232	0.00858767	FALSE	Down	0.628	0.611	127	-2.20812	-2.51279	-0.0043206	FALSE	Down	0.282	0.291	127	1.66697	0.997695	-0.121905	FALSE	Up	0.493	0.467	127	-0.417235	-0.96318	0.108824	FALSE
Signaling by NOTCH1	Up	0.945	0.932	70	-1.63609	-1.14951	0.00676179	FALSE	Up	0.592	0.507	71	-0.175404	0.0823123	0.000762613	FALSE	Up	0.447	0.286	70	0.92089	0.558644	0.103583	FALSE	Down	0.493	0.367	71	0.794507	0.587559	-0.149189	FALSE
Laminin interactions	Up	0.091	0.117	27	2.28724	3.26128	0.125994	FALSE	Up	0.07	0.063	27	2.94365	3.99226	0.233843	FALSE	Down	0.98	0.948	27	-2.12001	-1.47367	-0.103293	FALSE	Down	0.493	0.551	27	0.395471	1.24408	-0.292604	FALSE
Regulation of gene expression in early pancreatic precursor cells	Up	0.032	0.051	2	2.527	3.06273	0.608289	FALSE	Up	0.002	0.002	2	4.4433	5.17604	0.89383	TRUE	Up	0.444	0.485	2	0.275722	0.568426	0.784034	FALSE	Up	0.494	0.547	2	0.108409	0.385205	0.328464	FALSE
Termination of translesion DNA synthesis	Up	0.856	0.856	30	-1.17877	-0.989386	0.0336134	FALSE	Down	0.706	0.658	30	-0.609936	-0.615735	-0.01568	FALSE	Up	0.058	0.045	30	1.65416	1.15253	0.0374767	FALSE	Up	0.494	0.297	30	0.78257	0.179311	0.0780036	FALSE
TAK1 activates NFkB by phosphorylation and activation of IKKs complex	Down	0.385	0.395	31	0.0288627	-0.274836	-0.00214812	FALSE	Down	0.191	0.162	31	0.679869	0.252809	-0.00490013	FALSE	Up	0.146	0.158	31	1.25697	0.579117	0.0853538	FALSE	Down	0.495	0.298	31	0.732564	-0.177251	-0.0883256	FALSE
Activation of NMDA receptors and postsynaptic events	Down	0.21	0.304	72	0.659763	0.536405	-0.00277956	FALSE	Up	0.828	0.828	71	-1.11868	-1.23603	0.0404479	FALSE	Up	0.992	0.983	72	-2.40889	-2.41161	0.0507953	FALSE	Down	0.495	0.524	71	0.198066	-0.0411777	-0.129279	FALSE
RSK activation	Down	0.289	0.405	6	0.174972	0.280183	-0.0909616	FALSE	Down	0.451	0.377	6	0.115647	-0.168043	-0.0586549	FALSE	Down	0.896	0.881	6	-1.36682	-1.30998	-0.0587224	FALSE	Down	0.495	0.551	6	0.077254	0.00734583	-0.197758	FALSE
Synthesis of (16-20)-hydroxyeicosatetraenoic acids (HETE)	Down	0.321	0.335	8	0.404732	0.961723	-0.127189	FALSE	Up	0.46	0.426	8	0.126466	0.640407	0.0387436	FALSE	Up	0.763	0.744	8	-0.459358	-0.0277355	0.124499	FALSE	Down	0.495	0.558	8	0.37437	0.879414	-0.346637	FALSE
Creation of C4 and C2 activators	Up	0.079	0.085	13	1.86913	2.50665	0.246048	FALSE	Up	0.71	0.719	13	-0.553227	0.0342717	0.0623612	FALSE	Down	0.905	0.87	13	-1.03026	-0.630813	-0.0365106	FALSE	Up	0.496	0.562	13	0.329694	0.833373	0.136123	FALSE
Toll Like Receptor 10 (TLR10) Cascade	Down	0.521	0.572	80	-0.537609	-0.731261	-0.00318051	FALSE	Down	0.242	0.218	80	0.667439	0.125082	-0.00638429	FALSE	Up	0.13	0.132	80	1.43287	0.644113	0.0932937	FALSE	Down	0.496	0.353	80	0.468641	-0.412141	-0.0970118	FALSE
Toll Like Receptor 5 (TLR5) Cascade	Down	0.521	0.572	80	-0.537609	-0.731261	-0.00318051	FALSE	Down	0.242	0.218	80	0.667439	0.125082	-0.00638429	FALSE	Up	0.13	0.132	80	1.43287	0.644113	0.0932937	FALSE	Down	0.496	0.353	80	0.468641	-0.412141	-0.0970118	FALSE
MyD88 cascade initiated on plasma membrane	Down	0.521	0.572	80	-0.537609	-0.731261	-0.00318051	FALSE	Down	0.242	0.218	80	0.667439	0.125082	-0.00638429	FALSE	Up	0.13	0.132	80	1.43287	0.644113	0.0932937	FALSE	Down	0.496	0.353	80	0.468641	-0.412141	-0.0970118	FALSE
Aflatoxin activation and detoxification	Down	0.905	0.876	15	-1.39912	-0.756006	-0.0152856	FALSE	Up	0.705	0.682	16	-0.584882	0.138903	0.0500016	FALSE	Up	0.974	0.949	16	-1.61054	-1.04199	0.0801133	FALSE	Down	0.496	0.545	15	0.264966	0.989682	-0.234398	FALSE
NF-kB activation through FADD/RIP-1 pathway mediated by caspase-8 and -10	Down	0.187	0.177	12	1.11974	1.20086	-0.0220366	FALSE	Down	0.837	0.793	12	-1.04608	-0.914218	-0.0503791	FALSE	Down	0.932	0.909	12	-1.63792	-1.31509	-0.0173634	FALSE	Down	0.499	0.489	12	0.117458	0.244564	-0.0108593	FALSE
tRNA modification in the mitochondrion	Down	0.537	0.533	9	-0.352504	0.265383	-0.0253055	FALSE	Down	0.964	0.963	9	-1.88128	-1.43799	-0.0346181	FALSE	Down	0.432	0.457	9	0.0918229	0.682546	-0.183844	FALSE	Up	0.5	0.544	9	-0.0527424	0.543591	0.0867415	FALSE
Cellular Senescence	Up	0.131	0.105	156	2.31647	1.45217	0.0679895	FALSE	Up	0.371	0.386	156	0.096	0.0823382	0.0271336	FALSE	Up	0.104	0.161	156	1.64723	1.36466	0.117356	FALSE	Up	0.5	0.469	156	0.148466	-0.048961	0.000488153	FALSE
Aryl hydrocarbon receptor signalling	Down	0.326	0.359	6	0.187592	0.65268	-0.0396411	FALSE	Up	0.604	0.585	6	-0.351358	0.0102932	0.069821	FALSE	Down	0.765	0.727	6	-0.651147	-0.353064	-0.0572315	FALSE	Down	0.5	0.535	6	0.0813932	0.441532	-0.061811	FALSE
PCNA-Dependent Long Patch Base Excision Repair	Up	0.791	0.779	19	-1.04917	-0.793875	0.0357551	FALSE	Down	0.994	0.992	19	-2.26107	-2.04137	-0.0274539	FALSE	Down	0.143	0.207	19	0.871799	0.989504	-0.0982681	FALSE	Up	0.501	0.548	19	0.17497	0.292837	0.196575	FALSE
SRP-dependent cotranslational protein targeting to membrane	Up	0.667	0.637	104	-2.88778	-1.98548	0.0256934	FALSE	Up	0.723	0.744	104	-2.89877	-1.93595	0.0144033	FALSE	Down	0.359	0.354	104	0.894121	1.48119	-0.151541	FALSE	Up	0.501	0.481	104	-0.542796	0.161203	0.134706	FALSE
tRNA processing	Up	0.548	0.546	119	-0.964541	0.366715	0.0061243	FALSE	Up	0.529	0.5	119	-0.811483	0.353466	0.00154245	FALSE	Down	0.274	0.234	119	0.906662	1.81427	-0.103527	FALSE	Up	0.501	0.462	119	-0.173133	0.890691	0.0536851	FALSE
Vitamins	Down	0.513	0.506	4	-0.184543	0.176832	-0.0303163	FALSE	Down	0.171	0.144	4	0.878131	1.32436	-0.0380692	FALSE	Down	0.913	0.879	4	-0.998422	-0.745796	-0.028459	FALSE	Down	0.501	0.551	4	0.177421	0.536443	-0.0673621	FALSE
Deletions in the AXIN genes in hepatocellular carcinoma result in elevated WNT signaling	Down	0.431	0.437	1	-0.0264357	0.0564426	-0.0639831	FALSE	Down	0.082	0.078	1	1.33777	1.42549	-0.197287	FALSE	Down	0.654	0.65	1	-0.384359	-0.311103	-0.112037	FALSE	Down	0.502	0.533	1	0.0409592	0.115614	-0.207345	FALSE
Miscellaneous substrates	Up	0.556	0.549	12	-0.238779	0.390384	0.0338049	FALSE	Up	0.801	0.779	12	-0.740421	-0.152519	0.0149494	FALSE	Up	0.837	0.807	12	-0.756507	-0.235188	0.170441	FALSE	Down	0.502	0.557	12	0.334709	0.967795	-0.243128	FALSE
Wax and plasmalogen biosynthesis	Down	0.938	0.913	5	-1.63622	-1.31424	-0.00216013	FALSE	Down	0.891	0.883	5	-1.2481	-0.90759	-0.0038933	FALSE	Up	0.552	0.542	5	-0.205831	0.199086	0.0559362	FALSE	Up	0.503	0.537	5	-0.0102162	0.420074	0.0663857	FALSE
RA biosynthesis pathway	Down	0.544	0.528	17	-0.256939	0.524835	-0.0297248	FALSE	Up	0.664	0.642	17	-0.497317	0.280504	0.039583	FALSE	Down	0.813	0.762	17	-0.754543	-0.104239	-0.0447372	FALSE	Down	0.503	0.576	17	0.187688	0.954392	-0.0582916	FALSE
Trafficking and processing of endosomal TLR	Up	0.017	0.036	12	2.33353	3.11188	0.123391	FALSE	Down	0.446	0.435	12	0.0800652	0.708648	-0.0146115	FALSE	Up	0.481	0.512	12	0.255008	0.827492	0.209052	FALSE	Up	0.504	0.559	12	0.158333	0.715388	0.0205549	FALSE
Defective DPAGT1 causes DPAGT1-CDG (CDG-1j) and CMSTA2	Up	0.265	0.277	1	0.481036	0.705538	0.108608	FALSE	Up	0.505	0.486	1	-0.354576	-0.197766	0.0688769	FALSE	Down	0.867	0.822	1	-0.957081	-0.868746	-0.0322523	FALSE	Down	0.504	0.544	1	0.0556848	0.235078	-0.184643	FALSE
Alanine metabolism	Up	0.265	0.277	1	0.481036	0.705538	0.108608	FALSE	Up	0.505	0.486	1	-0.354576	-0.197766	0.0688769	FALSE	Down	0.867	0.822	1	-0.957081	-0.868746	-0.0322523	FALSE	Down	0.504	0.544	1	0.0556848	0.235078	-0.184643	FALSE
Evasion of Oncogene Induced Senescence Due to Defective p16INK4A binding to CDK4	Up	0.46	0.467	2	-0.0630181	-0.033351	0.120724	FALSE	Up	0.887	0.875	2	-1.08994	-1.00633	0.0551432	FALSE	Down	0.703	0.699	2	-0.495958	-0.442507	-0.142395	FALSE	Up	0.505	0.553	2	0.243405	0.254661	0.319588	FALSE
Evasion of Oxidative Stress Induced Senescence Due to Defective p16INK4A binding to CDK4	Up	0.46	0.467	2	-0.0630181	-0.033351	0.120724	FALSE	Up	0.887	0.875	2	-1.08994	-1.00633	0.0551432	FALSE	Down	0.703	0.699	2	-0.495958	-0.442507	-0.142395	FALSE	Up	0.505	0.553	2	0.243405	0.254661	0.319588	FALSE
Nuclear Envelope Breakdown	Up	0.594	0.554	53	-0.738087	-1.06393	0.0117148	FALSE	Down	0.744	0.661	53	-1.08865	-1.54139	-0.00135813	FALSE	Up	0.129	0.155	53	1.0875	0.478341	0.0336719	FALSE	Up	0.505	0.446	53	0.0442211	-0.468166	0.04796	FALSE
Small interfering RNA (siRNA) biogenesis	Down	0.625	0.604	8	-0.395583	0.0291761	-0.0315099	FALSE	Down	0.556	0.553	8	-0.437585	-0.019556	-0.0104326	FALSE	Up	0.545	0.51	8	-0.091946	0.210459	0.0929727	FALSE	Down	0.505	0.519	8	0.0885638	0.450813	-0.0872081	FALSE
VEGF ligand-receptor interactions	Down	0.88	0.86	6	-1.2247	-0.838648	-0.00370142	FALSE	Up	0.48	0.469	6	0.0443292	0.516972	0.0724482	FALSE	Down	0.447	0.491	6	0.406232	0.855343	-0.20409	FALSE	Down	0.505	0.548	6	0.206447	0.629056	-0.314627	FALSE
VEGF binds to VEGFR leading to receptor dimerization	Down	0.88	0.86	6	-1.2247	-0.838648	-0.00370142	FALSE	Up	0.48	0.469	6	0.0443292	0.516972	0.0724482	FALSE	Down	0.447	0.491	6	0.406232	0.855343	-0.20409	FALSE	Down	0.505	0.548	6	0.206447	0.629056	-0.314627	FALSE
Prostacyclin signalling through prostacyclin receptor	Up	0.036	0.059	17	2.17499	1.70897	0.0838247	FALSE	Up	0.596	0.606	17	-0.340836	-0.517833	0.0367223	FALSE	Up	0.799	0.819	17	-1.10732	-1.06915	0.0887307	FALSE	Down	0.506	0.574	17	0.20987	0.0107868	-0.183566	FALSE
Defective Intrinsic Pathway for Apoptosis Due to p14ARF Loss of Function	Up	0.544	0.542	2	-0.280366	-0.15471	0.116937	FALSE	Up	0.561	0.559	2	-0.286964	-0.102133	0.123358	FALSE	Down	0.971	0.945	2	-1.40249	-1.28905	-0.0396112	FALSE	Up	0.508	0.578	2	0.102901	0.28539	0.341212	FALSE
MicroRNA (miRNA) biogenesis	Up	0.643	0.569	23	-0.624394	-1.00216	0.000247339	FALSE	Down	0.645	0.584	23	-0.625823	-1.00496	-0.0205993	FALSE	Down	0.292	0.384	23	0.32224	0.0845967	-0.0266786	FALSE	Down	0.508	0.502	23	0.0244224	-0.333681	-0.0114252	FALSE
CD209 (DC-SIGN) signaling	Down	0.559	0.637	20	-0.775889	-0.935115	-0.00716018	FALSE	Up	0.731	0.788	20	-1.35685	-1.4983	0.0226392	FALSE	Up	0.735	0.697	20	-0.875156	-1.30425	0.0535152	FALSE	Down	0.508	0.535	20	0.0526594	-0.403571	-0.0723202	FALSE
Fatty acid metabolism	Up	0.984	0.978	157	-2.15388	0.0958312	0.0016457	FALSE	Up	0.971	0.972	157	-2.07405	0.107923	0.0197006	FALSE	Up	0.747	0.662	157	-0.250318	1.84926	0.047976	FALSE	Down	0.508	0.56	157	0.176458	2.38434	-0.083536	FALSE
Mitotic Metaphase/Anaphase Transition	Up	0.203	0.239	2	0.608486	0.80667	0.0896933	FALSE	Up	0.693	0.654	2	-0.546964	-0.465723	0.0835854	FALSE	Down	0.602	0.633	2	-0.298147	-0.102844	-0.10987	FALSE	Up	0.51	0.596	2	0.0980525	0.33583	0.276388	FALSE
Chromatin modifying enzymes	Up	0.23	0.184	223	1.45777	2.55901	0.00941991	FALSE	Up	0.775	0.814	223	-2.47789	-0.72904	0.00859468	FALSE	Up	0.12	0.135	223	1.8186	3.34013	0.0157128	FALSE	Down	0.512	0.513	223	-0.893281	0.779936	-0.00269561	FALSE
Chromatin organization	Up	0.23	0.184	223	1.45777	2.55901	0.00941991	FALSE	Up	0.775	0.814	223	-2.47789	-0.72904	0.00859468	FALSE	Up	0.12	0.135	223	1.8186	3.34013	0.0157128	FALSE	Down	0.512	0.513	223	-0.893281	0.779936	-0.00269561	FALSE
TICAM1-dependent activation of IRF3/IRF7	Up	0.864	0.843	12	-1.0766	-1.26462	0.0125986	FALSE	Down	0.143	0.081	12	1.10606	0.617254	-0.0739383	FALSE	Up	0.214	0.138	12	1.53663	0.49403	0.0656991	FALSE	Down	0.512	0.239	12	1.04542	-0.123084	-0.0939497	FALSE
Extrinsic Pathway of Fibrin Clot Formation	Down	0.088	0.111	3	1.34306	1.72148	-0.15174	FALSE	Down	0.079	0.077	3	1.3675	1.7977	-0.464575	FALSE	Down	0.691	0.681	3	-0.427014	-0.172474	-0.502092	FALSE	Down	0.512	0.554	3	0.169806	0.438302	-0.466053	FALSE
Signaling by MAP2K mutants	Up	0.502	0.557	3	-0.343594	-0.417672	0.0253036	FALSE	Down	0.317	0.239	3	0.354763	-0.158592	-0.0678771	FALSE	Up	0.026	0.12	3	1.68073	1.53344	0.138893	FALSE	Down	0.513	0.551	3	-0.00943248	-0.182545	-0.174745	FALSE
NCAM1 interactions	Up	0.314	0.34	32	1.13255	2.08923	0.136398	FALSE	Up	0.196	0.187	32	1.24517	2.25409	0.174207	FALSE	Down	0.927	0.894	31	-1.30371	-0.578334	-0.0123401	FALSE	Down	0.514	0.578	32	0.331844	1.23084	-0.186004	FALSE
Glycogen storage diseases	Down	0.692	0.685	14	-0.594263	-0.537456	-0.0649102	FALSE	Up	0.474	0.336	14	0.265857	0.00355406	0.0513526	FALSE	Up	0.565	0.331	14	0.718753	-0.104787	0.128126	FALSE	Down	0.514	0.282	14	1.0242	0.119847	-0.226825	FALSE
RHO GTPases Activate ROCKs	Up	0.849	0.834	19	-1.06257	-0.49619	0.0159596	FALSE	Up	0.092	0.096	19	1.18065	1.8868	0.0775459	FALSE	Up	0.678	0.68	19	-0.337057	0.225297	0.128452	FALSE	Down	0.515	0.575	19	0.0709314	0.638634	-0.16593	FALSE
Regulation of TP53 Activity through Association with Co-factors	Up	0.677	0.63	13	-0.630327	-0.536526	0.0232861	FALSE	Down	0.717	0.671	13	-0.605387	-0.527495	-4.71461e-05	FALSE	Up	0.858	0.785	13	-0.861042	-0.88666	0.0239158	FALSE	Up	0.516	0.529	13	0.245203	0.269376	0.0349764	FALSE
VLDL clearance	Down	0.244	0.261	4	0.655314	1.12814	-0.25985	FALSE	Down	0.349	0.328	4	0.337893	0.784345	-0.258186	FALSE	Down	0.859	0.817	4	-0.833819	-0.543734	-0.304208	FALSE	Down	0.516	0.58	4	0.197831	0.612387	-0.405142	FALSE
Orexin and neuropeptides FF and QRFP bind to their respective receptors	Down	0.468	0.47	3	-0.0414119	0.309451	-0.0631278	FALSE	Up	0.267	0.247	3	0.7005	1.12059	0.259798	FALSE	Up	0.848	0.812	3	-0.826257	-0.588531	0.236685	FALSE	Down	0.517	0.591	3	0.116805	0.456839	-0.0150079	FALSE
Synthesis of PA	Up	0.371	0.386	29	0.194075	1.24679	0.0646295	FALSE	Down	0.328	0.306	29	0.29463	1.35076	-0.0126899	FALSE	Down	0.971	0.92	29	-1.73646	-0.949012	-0.0246956	FALSE	Down	0.517	0.563	29	0.0887088	1.05933	-0.0480234	FALSE
NR1H3 & NR1H2 regulate gene expression linked to cholesterol transport and efflux	Up	0.463	0.518	35	-0.224986	0.503116	0.00910826	FALSE	Down	0.249	0.267	35	0.54862	1.25739	-0.0111877	FALSE	Up	0.556	0.52	35	0.0533196	0.457277	0.113997	FALSE	Down	0.517	0.545	35	0.111426	0.620063	-0.198803	FALSE
Formation of Fibrin Clot (Clotting Cascade)	Up	0.392	0.405	29	0.34103	1.32069	0.0298933	FALSE	Down	0.451	0.434	29	0.21234	1.17293	-0.0739434	FALSE	Up	0.981	0.949	29	-1.99543	-1.27931	0.0350382	FALSE	Down	0.517	0.559	29	0.039963	0.932602	-0.355293	FALSE
Cargo trafficking to the periciliary membrane	Down	0.499	0.517	48	-0.2858	1.10523	-0.00735934	FALSE	Down	0.544	0.525	48	-0.34755	0.946719	-0.0140772	FALSE	Up	0.117	0.131	47	1.27798	2.56039	0.0127678	FALSE	Down	0.518	0.545	48	0.0625054	1.26681	-0.0361245	FALSE
Ionotropic activity of kainate receptors	Up	0.806	0.812	8	-1.18817	-0.799169	0.0901018	FALSE	Up	0.293	0.309	8	0.274154	0.652926	0.0174394	FALSE	Down	0.795	0.712	8	-0.603754	-0.552778	-0.0220762	FALSE	Down	0.518	0.488	8	0.238202	0.26214	-0.0730469	FALSE
Activation of Ca-permeable Kainate Receptor	Up	0.806	0.812	8	-1.18817	-0.799169	0.0901018	FALSE	Up	0.293	0.309	8	0.274154	0.652926	0.0174394	FALSE	Down	0.795	0.712	8	-0.603754	-0.552778	-0.0220762	FALSE	Down	0.518	0.488	8	0.238202	0.26214	-0.0730469	FALSE
RUNX1 regulates transcription of genes involved in differentiation of keratinocytes	Up	0.347	0.366	5	0.452641	0.785382	0.0665072	FALSE	Down	0.959	0.96	5	-1.61769	-1.39624	-0.0259049	FALSE	Up	0.268	0.331	5	0.879847	1.18687	0.161343	FALSE	Up	0.52	0.561	5	0.134708	0.407369	0.100055	FALSE
Defects in biotin (Btn) metabolism	Down	0.514	0.504	8	-0.435388	0.0647172	-0.0206785	FALSE	Down	0.591	0.57	8	-0.542385	-0.0657299	-0.0506961	FALSE	Down	0.474	0.485	8	-0.153413	0.308464	-0.167486	FALSE	Up	0.521	0.546	8	-0.0947021	0.39241	0.0781622	FALSE
Defective SLC6A5 causes hyperekplexia 3 (HKPX3)	Up	0.757	0.735	1	-0.878298	-0.76306	0.0289045	FALSE	Up	0.355	0.333	1	0.250305	0.430067	0.124967	FALSE	Down	0.841	0.799	1	-0.881521	-0.791944	-0.069533	FALSE	Up	0.522	0.561	1	-0.0322132	0.117692	0.215401	FALSE
HDR through Homologous Recombination (HRR)	Up	0.251	0.301	63	0.42474	1.15938	0.0489074	FALSE	Up	0.669	0.642	63	-0.734097	-0.232254	0.00729706	FALSE	Up	0.187	0.16	63	1.42264	1.50569	0.0886268	FALSE	Up	0.522	0.421	63	0.389148	0.516897	0.0973286	FALSE
Defective ALG12 causes ALG12-CDG (CDG-1g)	Down	0.026	0.04	1	1.77821	2.12839	-0.0861455	FALSE	Down	0.004	0.004	1	2.53189	2.97202	-0.160876	TRUE	Down	0.444	0.499	1	0.254301	0.458099	-0.208522	FALSE	Down	0.522	0.561	1	0.0821086	0.275694	-0.146209	FALSE
Defective SLC40A1 causes hemochromatosis 4 (HFE4) (duodenum)	Up	0.792	0.769	2	-0.822624	-0.609167	0.189964	FALSE	Up	0.625	0.598	2	-0.366738	-0.122261	0.340938	FALSE	Up	0.553	0.573	2	-0.109821	0.126502	0.368483	FALSE	Down	0.522	0.564	2	0.0379271	0.296297	-0.337374	FALSE
Defective SLC1A3 causes episodic ataxia 6 (EA6)	Up	0.436	0.436	1	-0.0652822	0.114574	0.235259	FALSE	Up	0.585	0.562	1	-0.42945	-0.281619	0.127362	FALSE	Up	0.932	0.874	1	-1.10694	-1.03137	0.0281434	FALSE	Up	0.523	0.57	1	0.124699	0.305026	0.515192	FALSE
Interleukin-4 and Interleukin-13 signaling	Up	0.602	0.608	99	0.00420516	1.15775	0.0519347	FALSE	Up	0.18	0.17	99	1.52792	2.67855	0.0295915	FALSE	Up	0.875	0.789	99	-0.654714	0.12373	0.0508124	FALSE	Down	0.523	0.566	99	0.403231	1.39688	-0.145742	FALSE
Metabolism of amine-derived hormones	Up	0.061	0.095	10	2.23583	3.11683	0.0510868	FALSE	Down	0.178	0.17	10	1.52308	2.36791	-0.188132	FALSE	Down	0.89	0.853	10	-1.03188	-0.526791	-0.092236	FALSE	Down	0.523	0.592	10	0.268844	0.911845	-0.151124	FALSE
Mitotic Prometaphase	Up	0.061	0.078	194	2.57436	3.77136	0.0449934	FALSE	Up	0.446	0.457	193	-0.562207	0.407183	0.0271163	FALSE	Up	0.081	0.109	194	2.09429	2.99146	0.0917653	FALSE	Up	0.524	0.489	194	-0.00756793	0.5626	0.0850857	FALSE
STAT5 Activation	Down	0.188	0.293	7	0.226232	0.431708	-0.0151735	FALSE	Down	0.382	0.353	7	0.00641473	-0.0698618	-0.0436868	FALSE	Down	0.691	0.71	7	-0.796716	-0.697056	-0.0114406	FALSE	Down	0.524	0.538	7	-0.0375231	-0.120994	-0.0306256	FALSE
Noncanonical activation of NOTCH3	Up	0.957	0.945	8	-1.47248	-1.12519	0.0384432	FALSE	Down	0.423	0.421	8	0.0347264	0.387971	-0.033796	FALSE	Up	0.474	0.559	8	0.0627645	0.42686	0.0795291	FALSE	Down	0.525	0.604	8	0.000199656	0.407184	-0.173067	FALSE
ABC transporters in lipid homeostasis	Down	0.174	0.205	17	1.24594	2.11434	-0.0151437	FALSE	Down	0.149	0.128	17	1.41143	2.25055	-0.047062	FALSE	Down	0.968	0.932	17	-1.65449	-1.07765	-0.0566748	FALSE	Down	0.525	0.567	17	0.105176	0.821563	-0.244391	FALSE
ABO blood group biosynthesis	Up	0.147	0.18	3	1.21357	1.70698	0.113927	FALSE	Up	0.448	0.425	3	0.200403	0.590679	0.158217	FALSE	Up	0.867	0.833	3	-0.883428	-0.639912	0.188773	FALSE	Down	0.525	0.576	3	0.128585	0.491268	-0.25672	FALSE
Reactions specific to the hybrid N-glycan synthesis pathway	Down	0.937	0.889	1	-1.24607	-1.14984	-0.0214533	FALSE	Down	0.712	0.695	1	-0.738302	-0.605203	-0.0814192	FALSE	Down	0.692	0.673	1	-0.56059	-0.427818	-0.181328	FALSE	Down	0.525	0.556	1	-0.0527035	0.140218	-0.315548	FALSE
Beta oxidation of decanoyl-CoA to octanoyl-CoA-CoA	Up	0.271	0.279	5	0.219421	0.654833	0.0284496	FALSE	Down	0.987	0.984	5	-1.88306	-1.63068	-0.0173931	FALSE	Down	0.709	0.673	5	-0.667763	-0.345904	-0.126391	FALSE	Up	0.528	0.585	5	-0.0114458	0.385925	0.152961	FALSE
DNA Double-Strand Break Repair	Up	0.154	0.109	138	1.84116	1.7358	0.0602138	FALSE	Up	0.343	0.372	138	-0.0879981	0.618533	0.0145692	FALSE	Up	0.076	0.101	138	2.34328	2.73089	0.05469	FALSE	Up	0.529	0.531	138	0.0413373	0.530092	0.114235	FALSE
ATF6 (ATF6-alpha) activates chaperone genes	Up	0.251	0.258	10	0.464486	1.04966	0.0116971	FALSE	Up	0.953	0.945	10	-1.62569	-1.20989	0.0449674	FALSE	Down	0.687	0.656	10	-0.551953	-0.0928754	-0.0612819	FALSE	Up	0.529	0.559	10	0.0477938	0.548334	0.064107	FALSE
Defective SLC11A2 causes hypochromic microcytic anemia, with iron overload 1 (AHMIO1)	Down	0.409	0.404	1	-0.177777	0.00795239	-0.0412471	FALSE	Down	0.568	0.542	1	-0.538099	-0.390481	-0.0293414	FALSE	Up	0.255	0.302	1	0.580577	0.814996	0.243264	FALSE	Down	0.529	0.55	1	-0.10451	0.0732867	-0.109281	FALSE
Activation of Matrix Metalloproteinases	Up	0.561	0.555	21	0.0885986	0.906994	0.119487	FALSE	Up	0.844	0.841	21	-0.974114	-0.211401	0.00654456	FALSE	Up	0.845	0.779	21	-0.462024	0.145517	0.224994	FALSE	Down	0.529	0.549	21	0.40351	1.08777	-0.313354	FALSE
Activation of AKT2	Down	0.612	0.505	4	-0.261318	-0.511518	-0.0388827	FALSE	Down	0.741	0.667	4	-0.688376	-0.822638	-0.0507172	FALSE	Down	0.209	0.237	4	1.01343	0.75422	-0.0585113	FALSE	Down	0.53	0.437	4	0.387384	0.0243069	-0.108514	FALSE
Eukaryotic Translation Termination	Up	0.758	0.712	85	-3.72637	-3.04247	0.0171641	FALSE	Up	0.658	0.677	85	-2.72883	-1.99644	0.0140417	FALSE	Down	0.353	0.356	85	1.08575	1.5187	-0.135914	FALSE	Up	0.531	0.503	85	-0.821583	-0.299176	0.11051	FALSE
FGFR4 ligand binding and activation	Down	0.248	0.271	5	0.831756	0.507981	-0.0139729	FALSE	Down	0.362	0.402	5	0.0870049	0.0302775	-0.0498167	FALSE	Down	0.638	0.638	5	-0.283246	-0.466003	-0.136373	FALSE	Down	0.531	0.591	5	0.0302762	-0.0317394	-0.380498	FALSE
VxPx cargo-targeting to cilium	Down	0.739	0.722	19	-0.959285	-0.179291	-0.00687768	FALSE	Down	0.201	0.185	19	0.821656	1.67445	-0.0118078	FALSE	Up	0.059	0.087	19	1.66459	2.48682	0.132105	FALSE	Down	0.533	0.556	19	0.0352074	0.751606	-0.0966842	FALSE
Defective AMN causes hereditary megaloblastic anemia 1	Down	0.704	0.682	2	-0.63735	-0.430301	-0.05389	FALSE	Down	0.837	0.822	2	-1.07469	-0.90808	-0.022019	FALSE	Down	0.778	0.748	2	-0.750638	-0.580985	-0.232761	FALSE	Down	0.534	0.569	2	0.0647282	0.298268	-0.325712	FALSE
Defective CUBN causes hereditary megaloblastic anemia 1	Down	0.704	0.682	2	-0.63735	-0.430301	-0.05389	FALSE	Down	0.837	0.822	2	-1.07469	-0.90808	-0.022019	FALSE	Down	0.778	0.748	2	-0.750638	-0.580985	-0.232761	FALSE	Down	0.534	0.569	2	0.0647282	0.298268	-0.325712	FALSE
Stimulation of the cell death response by PAK-2p34	Up	0.921	0.9	2	-1.33205	-1.20794	0.0147497	FALSE	Up	0.123	0.119	2	0.804603	0.886658	0.11841	FALSE	Up	0.702	0.689	2	-0.501994	-0.42241	0.0546999	FALSE	Up	0.535	0.603	2	-0.0608476	0.087317	0.112824	FALSE
Signaling by Nuclear Receptors	Up	0.026	0.026	233	2.47229	2.05039	0.0398749	FALSE	Up	0.319	0.373	232	0.147671	0.498191	0.026291	FALSE	Up	0.562	0.555	232	-0.129758	-0.0208662	0.0315334	FALSE	Down	0.535	0.601	233	0.000614954	0.266044	-0.0483129	FALSE
Platelet activation, signaling and aggregation	Up	0.701	0.717	236	-0.970236	0.774603	0.0492068	FALSE	Up	0.305	0.336	235	0.578744	2.3588	0.0463853	FALSE	Up	0.997	0.986	235	-3.63508	-2.23132	0.046597	FALSE	Down	0.535	0.603	236	-0.0912576	1.55674	-0.162466	FALSE
G-protein mediated events	Up	0.649	0.683	46	-0.571554	-0.230242	0.000878854	FALSE	Up	0.488	0.513	46	-0.319712	-0.00150052	0.0276357	FALSE	Down	0.942	0.905	46	-1.33219	-1.19073	-0.0037817	FALSE	Down	0.535	0.564	46	-0.0237509	0.144164	-0.165296	FALSE
Semaphorin interactions	Up	0.708	0.777	63	-0.666712	0.594535	0.0440499	FALSE	Up	0.028	0.028	62	2.14596	3.2875	0.0598484	FALSE	Up	0.927	0.876	62	-1.25416	-0.458782	0.0119283	FALSE	Down	0.536	0.595	63	0.247335	1.22422	-0.150062	FALSE
Inhibition of PKR	Up	0.181	0.216	1	0.946342	1.21962	0.255461	FALSE	Up	0.615	0.596	1	-0.505668	-0.357231	0.0682891	FALSE	Down	0.929	0.891	1	-1.06824	-0.988803	-0.0233651	FALSE	Up	0.538	0.559	1	-0.0105244	0.171469	0.364656	FALSE
Transcription from mitochondrial promoters	Down	0.891	0.849	4	-1.17679	-0.861551	-0.01481	FALSE	Down	0.822	0.803	4	-0.924778	-0.600835	-0.058166	FALSE	Down	0.416	0.449	4	0.188903	0.589652	-0.174949	FALSE	Up	0.538	0.579	4	-0.0270285	0.366172	0.0982615	FALSE
PI5P Regulates TP53 Acetylation	Up	0.731	0.817	9	-1.09097	-0.697257	0.0208366	FALSE	Up	0.023	0.024	9	1.62405	2.00013	0.0512818	FALSE	Up	0.003	0.014	9	2.57917	2.55261	0.139259	TRUE	Down	0.538	0.572	9	-0.048981	0.0448269	-0.103137	FALSE
Complement cascade	Up	0.23	0.259	43	1.13746	2.38446	0.172217	FALSE	Up	0.713	0.712	43	-0.429112	0.785252	0.06499	FALSE	Up	0.971	0.932	43	-1.40847	-0.454738	0.118861	FALSE	Down	0.54	0.599	43	0.311498	1.44266	-0.0571665	FALSE
Serine biosynthesis	Up	0.116	0.146	9	1.4715	2.2651	0.00697491	FALSE	Down	0.369	0.353	9	0.30276	0.999745	-0.0843856	FALSE	Up	0.643	0.619	9	-0.232076	0.293808	0.048286	FALSE	Down	0.54	0.571	9	-0.00511011	0.598847	-0.0838787	FALSE
Loss of Function of TGFBR1 in Cancer	Down	0.416	0.452	7	-0.0141109	0.324468	-0.0326385	FALSE	Up	0.635	0.601	7	-0.420512	-0.163703	0.0434487	FALSE	Up	0.539	0.526	7	0.046897	0.214764	0.149449	FALSE	Down	0.54	0.527	7	0.234161	0.344567	-0.22949	FALSE
HIV elongation arrest and recovery	Up	0.601	0.553	32	-0.667679	-0.881237	0.00690332	FALSE	Down	0.065	0.07	32	0.971532	0.73846	-0.0135266	FALSE	Down	0.084	0.179	32	0.817355	0.690116	-0.0480519	FALSE	Up	0.541	0.518	32	-0.143564	-0.406279	0.0344671	FALSE
Pausing and recovery of HIV elongation	Up	0.601	0.553	32	-0.667679	-0.881237	0.00690332	FALSE	Down	0.065	0.07	32	0.971532	0.73846	-0.0135266	FALSE	Down	0.084	0.179	32	0.817355	0.690116	-0.0480519	FALSE	Up	0.541	0.518	32	-0.143564	-0.406279	0.0344671	FALSE
Axon guidance	Up	0.981	0.975	480	-3.02048	-1.89453	0.0340335	FALSE	Up	0.55	0.659	477	-0.810705	0.573087	0.0408307	FALSE	Up	0.743	0.624	477	-0.569988	-0.104115	0.00923868	FALSE	Down	0.541	0.427	480	0.823689	0.975155	-0.066005	FALSE
PLC beta mediated events	Up	0.639	0.671	45	-0.558985	-0.238396	0.00353699	FALSE	Up	0.418	0.453	45	-0.175178	0.131786	0.0282838	FALSE	Up	0.94	0.917	45	-1.33633	-1.21553	0.00270364	FALSE	Down	0.542	0.569	45	-0.0511828	0.0930977	-0.16077	FALSE
Defective CYP4F22 causes Ichthyosis, congenital, autosomal recessive 5 (ARCI5)	Up	0.03	0.049	1	2.27748	2.60188	0.941351	FALSE	Up	0.615	0.598	1	-0.587638	-0.456999	0.269716	FALSE	Up	0.727	0.727	1	-0.425729	-0.299544	0.565279	FALSE	Up	0.543	0.581	1	0.0763552	0.244927	0.891673	FALSE
TGFBR2 MSI Frameshift Mutants in Cancer	Down	0.303	0.347	2	0.322921	0.478173	-0.00908534	FALSE	Down	0.629	0.631	2	-0.557417	-0.375396	-0.0427235	FALSE	Down	0.933	0.895	2	-1.14411	-1.05435	-0.0498488	FALSE	Down	0.543	0.575	2	-0.022075	0.0801532	-0.168154	FALSE
Transmission across Chemical Synapses	Up	0.44	0.47	204	0.40329	1.51019	0.0180877	FALSE	Up	0.525	0.56	203	0.028626	1.30464	0.0331687	FALSE	Up	0.984	0.968	204	-2.35463	-1.32707	0.0818168	FALSE	Down	0.543	0.58	203	0.295746	1.27106	-0.174779	FALSE
Defective OPLAH causes 5-oxoprolinase deficiency (OPLAHD)	Down	0.76	0.731	1	-0.835416	-0.704978	-0.0592016	FALSE	Down	0.26	0.248	1	0.638459	0.898179	-0.216716	FALSE	Up	0.771	0.743	1	-0.772581	-0.665157	0.176633	FALSE	Down	0.543	0.574	1	-0.0116746	0.173976	-0.313768	FALSE
RNA Polymerase I Promoter Escape	Up	0.034	0.041	53	3.49003	0.862473	0.100594	FALSE	Up	0.671	0.683	53	-0.944795	-1.89194	0.0172709	FALSE	Down	0.052	0.257	53	1.3123	0.318972	-0.00680337	FALSE	Up	0.544	0.571	53	-0.636705	-1.29495	0.185781	FALSE
Synthesis of very long-chain fatty acyl-CoAs	Up	0.892	0.873	20	-1.38471	-0.575425	0.0229098	FALSE	Up	0.742	0.728	20	-0.769223	0.0821695	0.0952028	FALSE	Up	0.725	0.699	20	-0.397616	0.413432	0.142146	FALSE	Down	0.544	0.59	20	-0.018996	0.860743	-0.106575	FALSE
Adenylate cyclase activating pathway	Up	0.227	0.246	8	0.596794	0.69576	0.00507896	FALSE	Down	0.403	0.384	8	0.126019	0.27939	-0.0311406	FALSE	Down	0.573	0.593	8	-0.129737	0.0238982	-0.0575471	FALSE	Down	0.545	0.592	8	0.024084	0.181052	-0.226134	FALSE
Homologous DNA Pairing and Strand Exchange	Up	0.097	0.133	39	1.28443	2.10778	0.0652882	FALSE	Up	0.552	0.552	39	-0.524271	0.119929	0.0245929	FALSE	Up	0.163	0.203	39	1.20376	1.74311	0.113345	FALSE	Up	0.546	0.568	39	-0.230899	0.362302	0.147554	FALSE
Formation of a pool of free 40S subunits	Up	0.793	0.733	93	-3.9889	-3.21488	0.0212932	FALSE	Up	0.729	0.735	93	-3.11376	-2.30109	0.0111593	FALSE	Down	0.353	0.358	93	1.1219	1.68361	-0.151097	FALSE	Up	0.547	0.511	93	-1.00687	-0.377361	0.135867	FALSE
Misspliced LRP5 mutants have enhanced beta-catenin-dependent signaling	Up	0.593	0.586	4	-0.231751	0.146021	0.0749603	FALSE	Down	0.739	0.719	4	-0.617949	-0.274768	-0.0897355	FALSE	Up	0.691	0.683	4	-0.284403	0.0447855	0.122458	FALSE	Down	0.548	0.598	4	0.121909	0.501632	-0.271857	FALSE
Intestinal infectious diseases	Down	0.38	0.391	2	0.157843	0.449091	-0.217246	FALSE	Down	0.748	0.736	2	-0.781055	-0.572601	-0.00444103	FALSE	Up	0.536	0.546	2	-0.109737	0.146442	0.129852	FALSE	Down	0.549	0.583	2	0.0773432	0.357985	-0.564058	FALSE
Lysine catabolism	Down	0.412	0.415	11	0.0153873	0.728715	-0.0265359	FALSE	Down	0.874	0.865	11	-1.16313	-0.590921	-0.0195936	FALSE	Up	0.968	0.917	11	-1.75394	-1.29796	0.106038	FALSE	Down	0.551	0.587	11	-0.0504128	0.610566	-0.193492	FALSE
Arachidonic acid metabolism	Up	0.667	0.665	50	-0.272466	0.972381	0.00170737	FALSE	Up	0.879	0.864	50	-0.91516	0.224721	0.025135	FALSE	Up	0.915	0.865	50	-0.778768	0.205417	0.163704	FALSE	Down	0.551	0.61	50	0.369695	1.49351	-0.239866	FALSE
Interleukin-35 Signalling	Up	0.484	0.483	11	-0.140867	0.206492	0.0414533	FALSE	Down	0.545	0.549	11	-0.3374	0.0669434	-0.0470688	FALSE	Down	0.389	0.435	11	0.333745	0.69187	-0.137964	FALSE	Up	0.552	0.576	11	0.0197106	0.32653	0.0647135	FALSE
Sodium/Calcium exchangers	Down	0.919	0.915	9	-1.7142	-1.27105	-0.00879295	FALSE	Up	0.924	0.93	9	-1.59238	-1.21978	0.03429	FALSE	Down	0.917	0.839	9	-1.02737	-0.920531	-0.0159621	FALSE	Down	0.554	0.522	9	0.132202	0.304383	-0.120382	FALSE
RAB geranylgeranylation	Up	0.901	0.881	62	-1.35736	0.130672	0.00915475	FALSE	Up	0.42	0.396	62	0.0489487	1.60918	0.0354446	FALSE	Up	0.811	0.744	62	-0.580693	0.776902	0.0869882	FALSE	Down	0.554	0.611	62	-0.00130517	1.48197	-0.120983	FALSE
Signaling by NOTCH1 PEST Domain Mutants in Cancer	Up	0.862	0.852	55	-1.31583	-1.09058	0.0164698	FALSE	Up	0.228	0.188	56	0.714836	0.716161	0.0139741	FALSE	Up	0.263	0.15	55	1.41019	0.715497	0.132548	FALSE	Down	0.554	0.37	56	0.760789	0.192727	-0.137552	FALSE
Signaling by NOTCH1 in Cancer	Up	0.862	0.852	55	-1.31583	-1.09058	0.0164698	FALSE	Up	0.228	0.188	56	0.714836	0.716161	0.0139741	FALSE	Up	0.263	0.15	55	1.41019	0.715497	0.132548	FALSE	Down	0.554	0.37	56	0.760789	0.192727	-0.137552	FALSE
Constitutive Signaling by NOTCH1 PEST Domain Mutants	Up	0.862	0.852	55	-1.31583	-1.09058	0.0164698	FALSE	Up	0.228	0.188	56	0.714836	0.716161	0.0139741	FALSE	Up	0.263	0.15	55	1.41019	0.715497	0.132548	FALSE	Down	0.554	0.37	56	0.760789	0.192727	-0.137552	FALSE
Signaling by NOTCH1 HD+PEST Domain Mutants in Cancer	Up	0.862	0.852	55	-1.31583	-1.09058	0.0164698	FALSE	Up	0.228	0.188	56	0.714836	0.716161	0.0139741	FALSE	Up	0.263	0.15	55	1.41019	0.715497	0.132548	FALSE	Down	0.554	0.37	56	0.760789	0.192727	-0.137552	FALSE
Constitutive Signaling by NOTCH1 HD+PEST Domain Mutants	Up	0.862	0.852	55	-1.31583	-1.09058	0.0164698	FALSE	Up	0.228	0.188	56	0.714836	0.716161	0.0139741	FALSE	Up	0.263	0.15	55	1.41019	0.715497	0.132548	FALSE	Down	0.554	0.37	56	0.760789	0.192727	-0.137552	FALSE
Defective UGT1A1 causes hyperbilirubinemia	Up	0.539	0.529	1	-0.327644	-0.151554	0.141913	FALSE	Down	0.89	0.874	1	-1.08479	-0.988816	-0.0071257	FALSE	Up	0.856	0.823	1	-0.901462	-0.805374	0.179382	FALSE	Down	0.554	0.59	1	-0.0674307	0.117058	-0.497233	FALSE
RNA Polymerase III Transcription Initiation From Type 1 Promoter	Up	0.997	0.987	28	-2.7653	-2.58314	0.00264119	FALSE	Down	0.087	0.066	28	1.14771	1.52126	-0.0143609	FALSE	Down	0.051	0.098	28	1.62298	2.21648	-0.0903421	FALSE	Up	0.555	0.573	28	-0.283862	0.0558416	0.0726592	FALSE
Glutathione conjugation	Up	0.695	0.683	29	-0.553467	0.499201	0.0653786	FALSE	Up	0.781	0.767	29	-0.844619	0.156535	0.0439362	FALSE	Up	0.86	0.813	29	-0.760261	0.162035	0.0727871	FALSE	Up	0.556	0.621	29	0.186078	1.22927	0.00305274	FALSE
Regulation of MECP2 expression and activity	Up	0.484	0.537	27	-0.522977	-0.34216	0.00425654	FALSE	Up	0.901	0.915	27	-1.80534	-1.64357	0.0225177	FALSE	Up	0.261	0.308	27	0.42432	0.423303	0.0610661	FALSE	Down	0.557	0.531	27	-0.0432343	-0.154836	-0.0709592	FALSE
Loss of Function of SMAD2/3 in Cancer	Down	0.139	0.177	7	0.777693	1.11046	-0.0478078	FALSE	Up	0.714	0.691	7	-0.606012	-0.368665	0.0308722	FALSE	Up	0.528	0.518	7	0.00276972	0.159034	0.121648	FALSE	Down	0.557	0.547	7	0.164291	0.265321	-0.220554	FALSE
YAP1- and WWTR1 (TAZ)-stimulated gene expression	Up	0.532	0.536	10	-0.0827944	0.423317	0.167657	FALSE	Up	0.179	0.168	10	1.10815	1.68247	0.197432	FALSE	Up	0.347	0.376	11	0.894509	1.35319	0.171666	FALSE	Down	0.557	0.571	10	0.249293	0.629062	-0.35483	FALSE
NS1 Mediated Effects on Host Pathways	Up	0.832	0.771	39	-1.37893	-1.84259	0.00342882	FALSE	Down	0.288	0.29	39	-0.0553657	-0.637904	-0.0263091	FALSE	Down	0.069	0.095	39	1.39499	0.430739	-0.0153949	FALSE	Up	0.558	0.458	39	-0.0736089	-0.809628	0.073747	FALSE
Signaling by WNT in cancer	Up	0.884	0.903	31	-1.35501	-0.979612	0.0210609	FALSE	Down	0.145	0.168	31	0.670577	0.957247	-0.0139755	FALSE	Up	0.377	0.382	31	0.436081	0.483106	0.0230743	FALSE	Down	0.558	0.524	31	0.120892	0.102965	-0.0941492	FALSE
tRNA modification in the nucleus and cytosol	Down	0.609	0.585	43	-0.835355	0.535153	-0.0230496	FALSE	Down	0.845	0.847	43	-1.50528	-0.236347	-0.0135035	FALSE	Down	0.192	0.197	43	1.12801	2.54346	-0.167098	FALSE	Up	0.559	0.578	43	-0.272262	1.04736	0.0672374	FALSE
mTORC1-mediated signalling	Up	0.46	0.476	23	-0.319441	0.27587	0.0142885	FALSE	Up	0.746	0.739	23	-0.902787	-0.384081	0.0159296	FALSE	Up	0.057	0.112	23	1.62914	2.25052	0.108533	FALSE	Down	0.56	0.627	23	-0.257133	0.390059	-0.0722688	FALSE
Intestinal absorption	Down	0.53	0.518	2	-0.237792	0.0364737	-0.0180168	FALSE	Up	0.548	0.526	2	-0.259283	0.00305116	0.0343147	FALSE	Up	0.284	0.355	2	0.559705	0.875426	0.175	FALSE	Down	0.56	0.594	2	-0.0319481	0.241121	-0.175895	FALSE
Intestinal hexose absorption	Down	0.53	0.518	2	-0.237792	0.0364737	-0.0180168	FALSE	Up	0.548	0.526	2	-0.259283	0.00305116	0.0343147	FALSE	Up	0.284	0.355	2	0.559705	0.875426	0.175	FALSE	Down	0.56	0.594	2	-0.0319481	0.241121	-0.175895	FALSE
MASTL Facilitates Mitotic Progression	Up	0.703	0.605	10	-0.659051	-1.2649	0.0479104	FALSE	Up	0.815	0.649	10	-0.810656	-1.56193	0.021816	FALSE	Up	0.274	0.418	10	0.136004	-0.133471	0.0306335	FALSE	Up	0.561	0.44	10	0.159415	-0.626806	0.18034	FALSE
MET activates PTK2 signaling	Up	0.106	0.129	28	2.43516	3.07368	0.333836	FALSE	Up	0.045	0.035	28	3.73319	4.36599	0.460622	FALSE	Down	0.898	0.866	28	-1.32318	-0.764882	-0.0936293	FALSE	Down	0.561	0.602	28	0.238451	0.850103	-0.138022	FALSE
LRR FLII-interacting protein 1 (LRRFIP1) activates type I IFN production	Down	0.4	0.484	5	-0.251324	-0.18588	-0.0511556	FALSE	Up	0.442	0.428	5	-0.208463	-0.34735	0.0141419	FALSE	Up	0.657	0.506	5	-0.127208	-0.640009	0.127841	FALSE	Down	0.561	0.482	5	0.0943298	-0.293178	-0.165676	FALSE
STING mediated induction of host immune responses	Down	0.591	0.582	16	-0.464517	0.256956	-0.0466136	FALSE	Down	0.881	0.876	16	-1.35756	-0.714658	-0.0504526	FALSE	Down	0.78	0.745	16	-0.716462	-0.084095	-0.118289	FALSE	Up	0.564	0.602	16	-0.125014	0.535581	0.0290927	FALSE
Constitutive Signaling by Ligand-Responsive EGFR Cancer Variants	Down	0.943	0.926	18	-1.3478	-2.46243	-0.0154673	FALSE	Up	0.128	0.163	18	0.523789	-1.06637	0.0454114	FALSE	Up	0.022	0.074	18	1.41771	-0.552664	0.0895921	FALSE	Down	0.564	0.381	18	0.499909	-1.30243	-0.0834507	FALSE
Signaling by Ligand-Responsive EGFR Variants in Cancer	Down	0.943	0.926	18	-1.3478	-2.46243	-0.0154673	FALSE	Up	0.128	0.163	18	0.523789	-1.06637	0.0454114	FALSE	Up	0.022	0.074	18	1.41771	-0.552664	0.0895921	FALSE	Down	0.564	0.381	18	0.499909	-1.30243	-0.0834507	FALSE
Dopamine receptors	Down	0.136	0.169	2	1.42125	1.83458	-0.305363	FALSE	Down	0.215	0.197	2	0.887302	1.26134	-0.262064	FALSE	Down	0.367	0.425	2	0.51335	0.82267	-0.788049	FALSE	Down	0.564	0.597	2	-0.00369349	0.265254	-0.57483	FALSE
Serotonin and melatonin biosynthesis	Up	0.339	0.348	3	0.321579	0.725467	0.198031	FALSE	Up	0.398	0.376	3	0.276011	0.665617	0.00165379	FALSE	Up	0.454	0.494	3	0.30788	0.680368	0.440624	FALSE	Down	0.565	0.611	3	0.0577353	0.416041	-0.0533682	FALSE
RHO GTPases activate CIT	Up	0.291	0.357	19	0.245575	0.91961	0.0455872	FALSE	Up	0.04	0.046	19	1.56325	2.29378	0.0967305	FALSE	Up	0.172	0.283	19	0.866766	1.57007	0.224226	FALSE	Down	0.565	0.623	19	-0.0585759	0.458335	-0.166769	FALSE
Insulin receptor recycling	Up	0.703	0.666	21	-0.794448	-0.0345796	0.0252231	FALSE	Up	0.299	0.274	21	0.214185	1.03503	0.0123622	FALSE	Up	0.382	0.39	21	0.15822	0.913058	0.14961	FALSE	Down	0.566	0.589	21	-0.160661	0.588181	-0.0920543	FALSE
SUMOylation of ubiquitinylation proteins	Down	0.828	0.75	38	-1.65356	-2.16846	-0.0116992	FALSE	Down	0.417	0.389	38	-0.519107	-1.22706	-0.0265338	FALSE	Down	0.105	0.138	38	1.1984	0.118589	-0.00687345	FALSE	Up	0.567	0.458	38	-0.204494	-1.04721	0.0321566	FALSE
Activation of BH3-only proteins	Up	0.452	0.465	32	-0.0202152	0.283522	0.0578672	FALSE	Up	0.138	0.108	32	0.95933	1.14643	0.109395	FALSE	Up	0.223	0.242	32	1.11769	1.20389	0.175884	FALSE	Down	0.567	0.54	32	0.272501	0.338299	-0.0230449	FALSE
Neuronal System	Up	0.246	0.296	300	1.51362	3.71232	0.0278512	FALSE	Up	0.398	0.416	299	0.779103	3.08908	0.019022	FALSE	Up	0.997	0.988	300	-3.4562	-1.69693	0.0827139	FALSE	Down	0.567	0.61	299	0.449849	2.38416	-0.19376	FALSE
Deletions in the AMER1 gene destabilize the destruction complex	Up	0.328	0.337	1	0.19916	0.354146	0.0809311	FALSE	Down	0.727	0.71	1	-0.806801	-0.702606	-0.0381229	FALSE	Down	0.445	0.478	1	0.0641167	0.198645	-0.21471	FALSE	Up	0.568	0.581	1	-0.132841	-0.00296041	0.112105	FALSE
Generation of second messenger molecules	Up	0.8	0.756	31	-0.998544	-0.333644	0.0166691	FALSE	Down	0.942	0.927	31	-1.95596	-1.35652	-0.00749872	FALSE	Down	0.734	0.673	31	-0.36951	0.192642	-0.0801983	FALSE	Up	0.568	0.609	31	-0.159754	0.667973	0.0703965	FALSE
Biotin transport and metabolism	Down	0.639	0.617	11	-0.744134	-0.176728	-0.0286088	FALSE	Down	0.589	0.585	11	-0.565697	0.00199338	-0.0571468	FALSE	Down	0.397	0.411	11	0.101482	0.66896	-0.182512	FALSE	Up	0.568	0.581	11	-0.259254	0.299307	0.0632501	FALSE
Gamma carboxylation, hypusine formation and arylsulfatase activation	Up	0.289	0.3	34	0.377487	1.52122	0.00159398	FALSE	Down	0.595	0.565	34	-0.353769	0.685799	-0.0535157	FALSE	Down	0.553	0.524	34	0.138822	1.10524	-0.0124225	FALSE	Down	0.568	0.595	34	0.0276064	0.994312	-0.142031	FALSE
MET activates RAS signaling	Up	0.89	0.857	11	-1.14081	-1.65634	0.0390114	FALSE	Up	0.228	0.338	11	0.247165	-0.0579589	0.144479	FALSE	Up	0.168	0.461	11	0.193667	0.292225	0.109691	FALSE	Down	0.569	0.756	11	-0.484469	-0.46617	-0.0637197	FALSE
Mitochondrial Fatty Acid Beta-Oxidation	Up	0.992	0.973	33	-2.30763	-1.33429	0.0103272	FALSE	Up	0.72	0.715	33	-0.733773	0.368498	0.0220563	FALSE	Down	0.385	0.389	33	0.407679	1.49409	-0.0126934	FALSE	Up	0.57	0.621	33	-0.0899502	1.0033	0.0344009	FALSE
Purine salvage	Up	0.877	0.853	11	-1.00008	-0.391785	0.00653922	FALSE	Up	0.18	0.156	11	0.811556	1.57368	0.0620084	FALSE	Up	0.013	0.031	11	2.60241	3.4855	0.264941	FALSE	Down	0.57	0.634	11	0.0291554	0.701098	-0.155081	FALSE
DAG and IP3 signaling	Down	0.471	0.501	35	-0.034885	0.014254	-0.00355583	FALSE	Up	0.466	0.497	35	-0.433213	-0.270991	0.00354805	FALSE	Down	0.536	0.549	35	0.00339724	-0.0705918	-0.0483475	FALSE	Down	0.572	0.563	35	-0.180702	-0.173235	-0.133762	FALSE
HSP90 chaperone cycle for steroid hormone receptors (SHR)	Up	0.566	0.551	49	-0.39945	-0.254952	0.0230262	FALSE	Up	0.438	0.424	48	-0.0496095	0.120578	0.0493664	FALSE	Up	0.455	0.501	49	0.0430141	0.23376	0.0929304	FALSE	Down	0.573	0.548	49	-0.0265843	-0.0413359	-0.0637602	FALSE
Gamma-carboxylation of protein precursors	Down	0.182	0.205	7	0.961383	1.46657	-0.0463599	FALSE	Down	0.179	0.171	7	0.898053	1.41941	-0.131373	FALSE	Down	0.809	0.79	7	-0.649616	-0.29741	-0.117816	FALSE	Down	0.573	0.615	7	0.0814958	0.517206	-0.442435	FALSE
Adrenoceptors	Up	0.977	0.962	4	-1.8267	-1.5858	0.00789311	FALSE	Up	0.386	0.361	4	0.285845	0.651431	0.203043	FALSE	Up	0.961	0.925	4	-1.49481	-1.29503	0.0353641	FALSE	Down	0.573	0.623	4	0.066363	0.407909	-0.44963	FALSE
Signaling by NOTCH1 HD Domain Mutants in Cancer	Up	0.669	0.673	15	-0.473166	-0.548411	0.0305305	FALSE	Down	0.082	0.053	15	1.52559	1.2508	-0.0352544	FALSE	Up	0.535	0.341	15	0.79052	-0.0527972	0.123694	FALSE	Down	0.575	0.313	15	0.984419	0.014241	-0.156258	FALSE
Constitutive Signaling by NOTCH1 HD Domain Mutants	Up	0.669	0.673	15	-0.473166	-0.548411	0.0305305	FALSE	Down	0.082	0.053	15	1.52559	1.2508	-0.0352544	FALSE	Up	0.535	0.341	15	0.79052	-0.0527972	0.123694	FALSE	Down	0.575	0.313	15	0.984419	0.014241	-0.156258	FALSE
Release of apoptotic factors from the mitochondria	Up	0.18	0.193	5	0.796313	1.28406	0.116728	FALSE	Up	0.102	0.077	5	0.851167	1.2957	0.0610923	FALSE	Down	0.591	0.599	5	-0.140823	0.193399	-0.100086	FALSE	Up	0.577	0.599	5	-0.0778212	0.251284	0.168092	FALSE
Response of EIF2AK4 (GCN2) to amino acid deficiency	Up	0.751	0.712	93	-3.50486	-2.70821	0.0181987	FALSE	Up	0.772	0.777	93	-3.169	-2.37252	0.00741976	FALSE	Down	0.422	0.41	93	0.33435	0.802929	-0.14308	FALSE	Up	0.577	0.538	93	-1.03082	-0.416404	0.122497	FALSE
Signaling by Overexpressed Wild-Type EGFR in Cancer	Down	0.745	0.732	6	-0.890897	-0.812952	-0.00232677	FALSE	Up	0.284	0.278	6	0.541178	0.551375	0.0383547	FALSE	Up	0.683	0.686	6	-0.49975	-0.429844	0.157899	FALSE	Down	0.579	0.594	6	0.0233402	0.00861188	-0.202	FALSE
Inhibition of Signaling by Overexpressed EGFR	Down	0.745	0.732	6	-0.890897	-0.812952	-0.00232677	FALSE	Up	0.284	0.278	6	0.541178	0.551375	0.0383547	FALSE	Up	0.683	0.686	6	-0.49975	-0.429844	0.157899	FALSE	Down	0.579	0.594	6	0.0233402	0.00861188	-0.202	FALSE
Telomere Maintenance	Up	0.112	0.094	82	2.97647	1.05282	0.0906158	FALSE	Up	0.694	0.689	82	-0.983508	-1.5778	0.00793499	FALSE	Down	0.123	0.269	82	0.867981	0.252629	-0.0115354	FALSE	Up	0.581	0.574	82	-0.531317	-1.02749	0.183465	FALSE
Scavenging by Class A Receptors	Up	0.072	0.098	17	2.32155	3.07355	0.381642	FALSE	Up	0.014	0.013	17	3.57	4.39273	0.434665	FALSE	Up	0.904	0.86	17	-0.971761	-0.404689	0.0750047	FALSE	Down	0.582	0.637	17	0.258677	0.871937	-0.054715	FALSE
The AIM2 inflammasome	Up	0.382	0.396	3	0.328618	0.649636	0.092098	FALSE	Up	0.905	0.888	3	-1.13608	-0.913988	0.0133965	FALSE	Up	0.9	0.871	3	-1.05332	-0.871952	0.106781	FALSE	Up	0.583	0.619	3	-0.0411731	0.249236	0.229094	FALSE
Intestinal saccharidase deficiencies	Down	0.457	0.455	1	-0.140583	0.0553368	-0.212755	FALSE	Down	0.362	0.338	1	0.220812	0.449791	-0.357189	FALSE	Up	0.261	0.315	1	0.798539	1.06556	0.837367	FALSE	Up	0.585	0.612	1	-0.0684233	0.119511	0.379907	FALSE
Metabolism of water-soluble vitamins and cofactors	Up	0.46	0.482	113	-0.115228	2.0042	0.00468724	FALSE	Down	0.683	0.672	113	-0.795841	1.20374	-0.0140048	FALSE	Down	0.816	0.726	113	-0.821795	0.988622	-0.0340005	FALSE	Down	0.585	0.618	113	-0.220789	1.71391	-0.0196051	FALSE
RNA Polymerase III Chain Elongation	Up	0.985	0.957	18	-2.11612	-2.24525	0.0116058	FALSE	Up	0.038	0.03	18	1.36379	1.33491	0.00101155	FALSE	Down	0.04	0.095	18	1.46712	1.73729	-0.0545757	FALSE	Up	0.586	0.596	18	-0.171268	-0.177348	0.0723087	FALSE
Activation of BAD and translocation to mitochondria	Up	0.191	0.202	16	0.739575	0.856725	0.0553551	FALSE	Up	0.151	0.128	16	0.811759	0.889664	0.0905912	FALSE	Up	0.352	0.397	16	0.504728	0.634086	0.0673828	FALSE	Up	0.586	0.537	16	0.215568	0.143185	0.0478613	FALSE
TP53 Regulates Transcription of Genes Involved in Cytochrome C Release	Up	0.077	0.112	19	1.20834	2.02675	0.11265	FALSE	Up	0.579	0.619	19	-0.432178	0.277889	0.102314	FALSE	Up	0.535	0.529	19	-0.0495293	0.475226	0.149999	FALSE	Down	0.587	0.638	19	-0.0128864	0.590937	-0.0214065	FALSE
Nervous system development	Up	0.976	0.967	502	-2.86294	-1.56127	0.0318985	FALSE	Up	0.528	0.622	499	-0.670704	0.871817	0.0347063	FALSE	Up	0.772	0.641	499	-0.585572	0.0155253	0.00187011	FALSE	Down	0.589	0.464	502	0.705683	0.995464	-0.0695343	FALSE
Defective TBXAS1 causes Ghosal hematodiaphyseal dysplasia (GHDD)	Down	0.778	0.744	1	-0.863004	-0.740152	-0.0217767	FALSE	Down	0.767	0.757	1	-0.795152	-0.677503	-0.0328828	FALSE	Up	0.473	0.505	1	0.0782662	0.249988	0.227579	FALSE	Down	0.589	0.616	1	-0.112866	0.0503605	-0.178757	FALSE
Toxicity of botulinum toxin type E (BoNT/E)	Up	0.293	0.307	2	0.481093	0.812462	0.0695269	FALSE	Down	0.263	0.254	2	0.53938	0.879174	-0.0762858	FALSE	Down	0.824	0.791	2	-0.786288	-0.603014	-0.128264	FALSE	Down	0.59	0.623	2	-0.0595604	0.204487	-0.195906	FALSE
Mitotic Telophase/Cytokinesis	Up	0.213	0.234	13	0.453067	1.06042	0.0352189	FALSE	Up	0.523	0.511	13	-0.424687	0.125937	0.075869	FALSE	Up	0.932	0.888	13	-1.58181	-1.15176	0.0946502	FALSE	Up	0.591	0.622	13	-0.310358	0.246977	0.120153	FALSE
Regulation of cortical dendrite branching	Down	0.604	0.589	4	-0.286282	-0.0180243	-0.120282	FALSE	Down	0.534	0.508	4	-0.269102	0.0248258	-0.0519627	FALSE	Down	0.848	0.812	4	-0.771973	-0.571336	-0.0168029	FALSE	Down	0.591	0.593	4	-0.0543436	0.190709	-0.110289	FALSE
Enzymatic degradation of dopamine by COMT	Up	0.397	0.407	3	0.0903864	0.387674	0.0903766	FALSE	Up	0.526	0.511	3	-0.202493	0.0568622	0.0988233	FALSE	Up	0.315	0.359	3	0.526117	0.790771	0.690246	FALSE	Down	0.591	0.604	3	-0.0786887	0.152073	-0.659632	FALSE
Dopamine clearance from the synaptic cleft	Up	0.397	0.407	3	0.0903864	0.387674	0.0903766	FALSE	Up	0.526	0.511	3	-0.202493	0.0568622	0.0988233	FALSE	Up	0.315	0.359	3	0.526117	0.790771	0.690246	FALSE	Down	0.591	0.604	3	-0.0786887	0.152073	-0.659632	FALSE
Triglyceride catabolism	Up	0.437	0.518	15	-0.10967	0.496264	0.0752205	FALSE	Up	0.221	0.226	15	0.6259	1.21587	0.137717	FALSE	Down	0.839	0.818	15	-0.939996	-0.472371	-0.188115	FALSE	Down	0.593	0.659	15	-0.0704599	0.445966	-0.0246585	FALSE
Selenocysteine synthesis	Up	0.795	0.743	85	-3.8683	-3.18767	0.0180583	FALSE	Up	0.685	0.696	85	-2.82762	-2.09034	0.00727965	FALSE	Down	0.4	0.392	85	0.598979	1.00622	-0.145536	FALSE	Up	0.595	0.556	85	-1.26711	-0.760779	0.116896	FALSE
O-linked glycosylation	Down	0.824	0.791	83	-1.01589	0.710079	-0.0209069	FALSE	Up	0.856	0.837	83	-0.734736	0.97641	0.00168474	FALSE	Up	0.854	0.788	83	-0.535392	1.00229	0.0341379	FALSE	Down	0.595	0.638	83	0.174418	1.82385	-0.199369	FALSE
APOBEC3G mediated resistance to HIV-1 infection	Up	0.737	0.701	5	-0.726672	-0.475876	0.0523435	FALSE	Up	0.508	0.507	5	-0.130932	0.246903	0.0118178	FALSE	Down	0.561	0.571	5	0.00993515	0.28607	-0.240561	FALSE	Up	0.596	0.624	5	-0.00244598	0.26829	0.221118	FALSE
CDC6 association with the ORC:origin complex	Up	0.263	0.28	11	0.596279	0.994354	0.0854709	FALSE	Up	0.316	0.272	11	0.528777	0.843921	0.118985	FALSE	Up	0.449	0.423	11	0.347828	0.562559	0.307398	FALSE	Up	0.596	0.596	11	0.0318026	0.301769	0.0690375	FALSE
Regulation of TP53 Activity	Up	0.533	0.56	150	-0.819652	0.107508	0.0159084	FALSE	Up	0.511	0.487	150	-0.648	0.0654475	0.0138094	FALSE	Up	0.065	0.079	150	1.99588	2.53133	0.0488414	FALSE	Up	0.596	0.46	150	-0.0625201	0.313284	0.016581	FALSE
Signaling by Interleukins	Up	0.866	0.857	401	-1.83261	-1.10073	0.0243373	FALSE	Up	0.465	0.565	400	-0.55183	0.398769	0.00306123	FALSE	Up	0.743	0.596	401	-0.48243	-0.458884	0.0233174	FALSE	Down	0.596	0.396	401	0.659717	0.26933	-0.0526918	FALSE
FGFR2 mutant receptor activation	Up	0.61	0.571	23	-0.540327	-1.36249	0.0500795	FALSE	Up	0.477	0.492	23	-0.287702	-1.04155	0.0245299	FALSE	Down	0.494	0.584	23	-0.221739	-0.894406	-0.0938785	FALSE	Up	0.598	0.599	23	0.00151442	-0.799419	0.0227048	FALSE
Metal ion SLC transporters	Up	0.992	0.984	22	-2.52957	-1.78382	0.00577836	FALSE	Down	0.64	0.619	22	-0.604956	0.290498	-0.035932	FALSE	Down	0.626	0.602	22	-0.229933	0.609498	-0.0203808	FALSE	Down	0.599	0.624	22	-0.138886	0.744442	-0.121153	FALSE
Apoptotic cleavage of cellular proteins	Down	0.508	0.496	36	-0.0121336	0.848047	-0.00692329	FALSE	Up	0.472	0.425	36	0.0707224	0.913872	0.0248052	FALSE	Up	0.568	0.506	36	0.162507	0.846638	0.121774	FALSE	Down	0.599	0.61	36	0.0876194	0.844455	-0.133008	FALSE
Negative regulation of TCF-dependent signaling by DVL-interacting proteins	Down	0.704	0.684	5	-0.671955	-0.294976	-0.0558832	FALSE	Down	0.28	0.271	5	0.419188	0.888552	-0.139295	FALSE	Down	0.568	0.571	5	0.00691595	0.361419	-0.111102	FALSE	Down	0.599	0.623	5	0.00252946	0.373406	-0.250855	FALSE
Viral mRNA Translation	Up	0.767	0.718	81	-3.7614	-3.1467	0.0164674	FALSE	Up	0.732	0.739	81	-3.08912	-2.45082	0.00983214	FALSE	Down	0.403	0.398	81	0.484496	0.799618	-0.152501	FALSE	Up	0.602	0.552	81	-1.31564	-0.889531	0.126008	FALSE
2-LTR circle formation	Up	0.957	0.938	7	-1.79963	-1.44766	0.00970337	FALSE	Down	0.643	0.63	7	-0.497896	-0.0800864	-0.000357923	FALSE	Down	0.856	0.811	7	-1.07592	-0.746382	-0.0989996	FALSE	Up	0.605	0.625	7	-0.15678	0.250079	0.149853	FALSE
Defective SERPING1 causes hereditary angioedema	Down	0.063	0.09	3	1.70964	2.17242	-0.0390895	FALSE	Down	0.796	0.776	3	-0.761303	-0.497906	-0.126762	FALSE	Down	0.881	0.841	3	-0.956472	-0.747376	-0.213053	FALSE	Down	0.605	0.631	3	-0.0983156	0.20932	-0.0521082	FALSE
Classical antibody-mediated complement activation	Up	0.174	0.173	9	1.17144	1.58306	0.216735	FALSE	Down	0.897	0.904	9	-1.17531	-0.78055	-0.0622919	FALSE	Down	0.866	0.84	9	-0.899295	-0.617102	-0.0570741	FALSE	Up	0.606	0.622	9	0.0490619	0.383905	0.113417	FALSE
Beta-oxidation of pristanoyl-CoA	Down	0.939	0.928	9	-1.65098	-1.1881	-0.016832	FALSE	Down	0.865	0.852	9	-1.12413	-0.631391	-0.00439563	FALSE	Down	0.572	0.586	9	-0.0651782	0.461706	-0.016991	FALSE	Down	0.606	0.637	9	-0.038056	0.502312	-0.00990913	FALSE
TRAF6 mediated induction of NFkB and MAP kinases upon TLR7/8 or 9 activation	Up	0.531	0.586	86	-0.578726	-0.676242	0.00272676	FALSE	Down	0.285	0.256	86	0.545047	0.0915236	-0.0235907	FALSE	Up	0.182	0.176	86	1.20802	0.507526	0.0978279	FALSE	Down	0.606	0.429	86	0.226335	-0.548901	-0.0904194	FALSE
Crosslinking of collagen fibrils	Up	0.14	0.175	14	1.6925	2.45488	0.0721232	FALSE	Up	0.075	0.078	14	2.09476	2.91331	0.169967	FALSE	Down	0.991	0.969	14	-2.12123	-1.68887	-0.138824	FALSE	Down	0.607	0.642	14	0.136615	0.737635	-0.410591	FALSE
Presynaptic phase of homologous DNA pairing and strand exchange	Up	0.129	0.167	36	1.00096	1.72935	0.0607974	FALSE	Up	0.512	0.515	36	-0.406047	0.178318	0.0284251	FALSE	Up	0.119	0.15	36	1.56465	2.06531	0.128512	FALSE	Up	0.608	0.612	36	-0.4087	0.101158	0.135578	FALSE
Transcriptional regulation by small RNAs	Up	0.076	0.082	70	2.42696	-0.69209	0.0757443	FALSE	Up	0.366	0.443	70	-0.480998	-2.18993	0.0028135	FALSE	Up	0.035	0.154	70	1.62343	-0.500378	0.0289921	FALSE	Up	0.608	0.546	70	-0.61016	-2.22885	0.122612	FALSE
Organic anion transport	Down	0.692	0.659	1	-0.779924	-0.647959	-0.0239109	FALSE	Up	0.644	0.624	1	-0.647894	-0.514392	0.0237894	FALSE	Down	0.444	0.482	1	-0.0385934	0.130725	-0.128523	FALSE	Down	0.609	0.611	1	-0.364745	-0.214275	-0.0819844	FALSE
HDR through Homologous Recombination (HRR) or Single Strand Annealing (SSA)	Up	0.09	0.067	107	2.68806	2.08378	0.0686613	FALSE	Up	0.373	0.42	107	-0.0466307	0.267374	0.0206068	FALSE	Up	0.095	0.132	107	1.99421	1.93399	0.074193	FALSE	Up	0.611	0.563	107	-0.258444	-0.214669	0.1272	FALSE
Transcriptional activation of mitochondrial biogenesis	Down	0.682	0.683	54	-0.788124	0.228357	-0.0268273	FALSE	Down	0.833	0.848	54	-1.39666	-0.405443	-0.0348493	FALSE	Down	0.392	0.369	54	0.314025	1.14244	-0.0243007	FALSE	Down	0.611	0.589	54	-0.145526	0.650201	-0.0383648	FALSE
Mismatch Repair	Up	0.806	0.779	16	-0.921962	-0.671248	0.0373327	FALSE	Down	0.931	0.935	16	-1.53008	-1.23642	-0.00767464	FALSE	Down	0.474	0.485	16	0.0170095	0.168558	-0.0693555	FALSE	Up	0.612	0.63	16	-0.121681	0.0898729	0.185289	FALSE
Collagen biosynthesis and modifying enzymes	Up	0.005	0.019	59	3.78522	5.51177	0.184387	TRUE	Up	0.312	0.292	59	1.19114	2.69206	0.124195	FALSE	Up	0.964	0.917	59	-1.59489	-0.437352	0.0813167	FALSE	Down	0.612	0.633	59	0.0604973	1.39256	-0.282576	FALSE
Organic anion transporters	Down	0.329	0.339	6	0.564246	1.07649	-0.003844	FALSE	Down	0.308	0.292	6	0.500706	1.05595	-0.114523	FALSE	Down	0.832	0.792	6	-0.794581	-0.426117	-0.0919032	FALSE	Down	0.613	0.624	6	-0.065551	0.362579	-0.0130372	FALSE
Defective GCK causes maturity-onset diabetes of the young 2 (MODY2)	Up	0.71	0.683	1	-0.740885	-0.618056	0.0388192	FALSE	Up	0.59	0.575	1	-0.456272	-0.323247	0.1498	FALSE	Down	0.789	0.766	1	-0.576179	-0.466829	-0.303755	FALSE	Down	0.613	0.624	1	-0.224082	-0.084874	-0.24956	FALSE
Acyl chain remodelling of PS	Up	0.022	0.032	16	2.62713	3.58489	0.166019	FALSE	Up	0.025	0.028	16	2.43797	3.40907	0.118617	FALSE	Down	0.924	0.889	16	-1.24364	-0.66373	-0.0693881	FALSE	Down	0.614	0.637	16	-0.0359586	0.645646	-0.0470258	FALSE
NOD1/2 Signaling Pathway	Down	0.626	0.599	35	-0.395248	-0.464287	-0.00951489	FALSE	Down	0.376	0.281	35	0.228781	-0.0202171	-0.0181272	FALSE	Up	0.206	0.174	35	1.17513	0.67624	0.0874141	FALSE	Down	0.614	0.403	35	0.392745	-0.258959	-0.103084	FALSE
Gap junction assembly	Up	0.149	0.208	20	1.23289	0.853721	0.0973087	FALSE	Up	0.097	0.146	19	1.31916	1.21927	0.14316	FALSE	Up	0.817	0.804	20	-0.719803	-0.934126	0.198119	FALSE	Down	0.614	0.595	19	0.19461	-0.277793	-0.222874	FALSE
Signaling by EGFR in Cancer	Down	0.931	0.929	23	-1.54148	-2.48686	-0.0155976	FALSE	Up	0.179	0.177	23	0.591479	-0.780054	0.0363738	FALSE	Up	0.2	0.204	23	0.975975	-0.715735	0.0977972	FALSE	Down	0.615	0.44	23	0.316642	-1.25398	-0.0961599	FALSE
Retinoid cycle disease events	Down	0.79	0.757	5	-1.01132	-0.692737	-0.0922993	FALSE	Up	0.043	0.042	5	1.6651	2.20052	0.235069	FALSE	Up	0.848	0.801	5	-0.982629	-0.696111	0.0954887	FALSE	Down	0.615	0.626	5	-0.0952381	0.220498	-0.215763	FALSE
Diseases associated with visual transduction	Down	0.79	0.757	5	-1.01132	-0.692737	-0.0922993	FALSE	Up	0.043	0.042	5	1.6651	2.20052	0.235069	FALSE	Up	0.848	0.801	5	-0.982629	-0.696111	0.0954887	FALSE	Down	0.615	0.626	5	-0.0952381	0.220498	-0.215763	FALSE
Diseases of the neuronal system	Down	0.79	0.757	5	-1.01132	-0.692737	-0.0922993	FALSE	Up	0.043	0.042	5	1.6651	2.20052	0.235069	FALSE	Up	0.848	0.801	5	-0.982629	-0.696111	0.0954887	FALSE	Down	0.615	0.626	5	-0.0952381	0.220498	-0.215763	FALSE
Extracellular matrix organization	Up	0.044	0.074	248	3.47076	6.52564	0.107237	FALSE	Up	0.045	0.052	247	3.31012	6.38804	0.10297	FALSE	Up	1	0.989	246	-3.05535	-0.830426	0.0609637	FALSE	Down	0.615	0.638	246	0.252848	2.85021	-0.269178	FALSE
Microtubule-dependent trafficking of connexons from Golgi to the plasma membrane	Up	0.214	0.254	14	0.904579	0.0568754	0.0904133	FALSE	Up	0.396	0.417	13	0.121746	-0.511771	0.153914	FALSE	Up	0.769	0.765	14	-0.715968	-1.2677	0.203586	FALSE	Down	0.616	0.582	14	0.265776	-0.547289	-0.178605	FALSE
Transport of connexons to the plasma membrane	Up	0.214	0.254	14	0.904579	0.0568754	0.0904133	FALSE	Up	0.396	0.417	13	0.121746	-0.511771	0.153914	FALSE	Up	0.769	0.765	14	-0.715968	-1.2677	0.203586	FALSE	Down	0.616	0.582	14	0.265776	-0.547289	-0.178605	FALSE
RNA Polymerase III Transcription Initiation	Down	0.999	0.989	36	-2.86696	-2.46791	-0.000704342	FALSE	Down	0.137	0.113	36	0.70423	1.27741	-0.0168449	FALSE	Down	0.089	0.143	36	1.02627	1.75976	-0.0867418	FALSE	Up	0.618	0.63	36	-0.439402	0.101099	0.0633596	FALSE
RUNX1 regulates transcription of genes involved in BCR signaling	Down	0.518	0.512	5	-0.319884	0.0928589	-0.067947	FALSE	Down	0.865	0.871	5	-1.13458	-0.822473	-0.0487078	FALSE	Down	0.174	0.226	5	0.987385	1.37887	-0.165479	FALSE	Down	0.618	0.636	5	-0.107672	0.236842	-0.0602588	FALSE
Metabolism of lipids	Up	0.912	0.913	648	-1.83593	2.83842	0.00590552	FALSE	Up	0.859	0.869	648	-1.45401	3.10095	0.0109048	FALSE	Up	0.989	0.938	648	-2.14364	1.81477	0.0236445	FALSE	Down	0.618	0.644	648	-0.442027	3.90423	-0.0892004	FALSE
Regulation of necroptotic cell death	Down	0.64	0.639	18	-0.445005	-0.419715	-0.0244822	FALSE	Down	0.833	0.726	18	-0.703333	-1.00671	-0.00697462	FALSE	Up	0.145	0.09	18	1.70464	1.0064	0.0949065	FALSE	Down	0.619	0.364	18	0.716284	-0.0695559	-0.0886647	FALSE
Initial triggering of complement	Up	0.124	0.143	20	1.49877	2.3177	0.238936	FALSE	Up	0.549	0.563	20	-0.0911647	0.732487	0.0857023	FALSE	Up	0.949	0.92	20	-1.29115	-0.726019	0.0556957	FALSE	Up	0.62	0.647	20	0.0138632	0.687681	0.134158	FALSE
HDACs deacetylate histones	Up	0.13	0.102	53	3.48778	1.52664	0.116595	FALSE	Up	0.529	0.584	53	-0.753039	-0.968669	0.0372049	FALSE	Up	0.201	0.282	53	1.1848	0.606305	0.0772294	FALSE	Up	0.62	0.601	53	-0.927185	-1.08346	0.127674	FALSE
Signaling by MET	Up	0.609	0.679	74	-0.412227	-0.0010208	0.1227	FALSE	Up	0.034	0.036	74	2.31173	2.65095	0.225611	FALSE	Up	0.53	0.51	74	0.126452	0.20586	0.0627338	FALSE	Down	0.62	0.597	74	0.049932	0.0934523	-0.107023	FALSE
Fanconi Anemia Pathway	Up	0.79	0.807	37	-1.09441	-0.416264	0.0172869	FALSE	Down	0.826	0.78	37	-0.83996	-0.430307	-0.0164695	FALSE	Up	0.661	0.463	37	0.169399	0.182249	0.0430168	FALSE	Up	0.621	0.405	37	0.49874	0.490492	0.0501775	FALSE
Beta defensins	Up	0.689	0.661	4	-0.605909	-0.322139	0.00928276	FALSE	Up	0.892	0.889	4	-1.21897	-0.974171	0.0093413	FALSE	Up	0.586	0.586	4	-0.155517	0.114942	0.0929337	FALSE	Up	0.621	0.636	4	-0.198667	0.0947866	0.0256563	FALSE
Reduction of cytosolic Ca++ levels	Down	0.852	0.854	9	-1.19791	-0.75242	-0.0274491	FALSE	Down	0.952	0.963	9	-1.49742	-1.14219	-0.000787271	FALSE	Up	0.69	0.629	9	-0.261119	-0.109184	0.0796221	FALSE	Down	0.621	0.566	9	-0.0155096	0.105073	-0.0788703	FALSE
Negative regulation of the PI3K/AKT network	Up	0.985	0.987	94	-2.59284	-2.35831	0.0262702	FALSE	Up	0.654	0.661	94	-0.459832	-0.482372	0.0306846	FALSE	Up	0.705	0.728	94	-0.480358	-0.485135	0.0245084	FALSE	Down	0.621	0.666	94	-0.183672	-0.161089	-0.122975	FALSE
Toll Like Receptor 3 (TLR3) Cascade	Down	0.519	0.568	91	-0.555287	-0.656096	-0.00513939	FALSE	Down	0.178	0.178	91	0.907589	0.542564	-0.0194841	FALSE	Up	0.14	0.145	91	1.41535	0.754747	0.0692011	FALSE	Down	0.622	0.448	91	0.146131	-0.599845	-0.0847338	FALSE
Signaling by TGFB family members	Up	0.262	0.33	97	0.428352	1.80221	0.0255824	FALSE	Up	0.129	0.108	97	1.06909	2.34602	0.074163	FALSE	Up	0.276	0.201	96	1.44167	2.11093	0.102971	FALSE	Down	0.622	0.477	97	0.460087	1.07483	-0.146294	FALSE
Peptide chain elongation	Up	0.785	0.733	81	-3.87982	-3.27712	0.0171276	FALSE	Up	0.692	0.713	81	-2.90876	-2.25754	0.0082956	FALSE	Down	0.411	0.399	81	0.438792	0.742885	-0.156949	FALSE	Up	0.623	0.57	81	-1.5466	-1.14655	0.125412	FALSE
Peroxisomal protein import	Down	0.507	0.537	60	-0.460612	0.669073	-0.0127184	FALSE	Down	0.969	0.964	60	-1.78969	-1.01027	-0.0284305	FALSE	Up	0.181	0.134	60	1.10397	1.76293	0.0017029	FALSE	Up	0.623	0.463	60	0.156715	0.617484	0.00161091	FALSE
Defective ABCA3 causes pulmonary surfactant metabolism dysfunction type 3 (SMDP3)	Down	0.168	0.176	1	0.955012	1.19341	-0.158223	FALSE	Down	0.601	0.575	1	-0.457399	-0.316857	-0.0629614	FALSE	Down	0.315	0.371	1	0.489443	0.683932	-0.330292	FALSE	Down	0.623	0.638	1	-0.20943	-0.0595922	-0.232248	FALSE
Defective ABCA3 causes pulmonary surfactant metabolism dysfunction 3 (SMDP3)	Down	0.168	0.176	1	0.955012	1.19341	-0.158223	FALSE	Down	0.601	0.575	1	-0.457399	-0.316857	-0.0629614	FALSE	Down	0.315	0.371	1	0.489443	0.683932	-0.330292	FALSE	Down	0.623	0.638	1	-0.20943	-0.0595922	-0.232248	FALSE
Abasic sugar-phosphate removal via the single-nucleotide replacement pathway	Up	0.482	0.477	2	-0.146265	0.120879	0.0480006	FALSE	Up	0.974	0.966	2	-1.53689	-1.40266	0.0103342	FALSE	Down	0.657	0.652	2	-0.402045	-0.186364	-0.187695	FALSE	Up	0.624	0.651	2	-0.214271	0.0301561	0.144879	FALSE
RNA Polymerase III Transcription Initiation From Type 2 Promoter	Up	0.997	0.987	27	-2.75503	-2.6053	0.00116902	FALSE	Down	0.071	0.057	27	1.36249	1.72256	-0.0144238	FALSE	Down	0.045	0.088	27	1.70761	2.28047	-0.098077	FALSE	Up	0.624	0.616	27	-0.416054	-0.121218	0.0675555	FALSE
Advanced glycosylation endproduct receptor signaling	Up	0.779	0.797	11	-0.934432	-0.617411	0.0105734	FALSE	Up	0.561	0.51	11	-0.230491	-0.0914445	0.00973707	FALSE	Up	0.142	0.267	11	0.857346	1.27286	0.116175	FALSE	Down	0.624	0.692	11	-0.170511	0.138453	-0.0550601	FALSE
DNA Repair	Up	0.382	0.293	293	0.297737	1.07014	0.0406535	FALSE	Up	0.49	0.512	293	-0.823355	0.577841	0.00220672	FALSE	Up	0.03	0.033	293	3.39513	4.63008	0.031274	FALSE	Up	0.625	0.59	293	-0.735488	0.468551	0.0812637	FALSE
Interleukin-1 processing	Up	0.638	0.655	7	-0.578656	-0.40172	0.00810186	FALSE	Down	0.929	0.952	7	-1.47015	-1.28042	-0.0745595	FALSE	Up	0.925	0.906	7	-1.27476	-1.15314	0.0909667	FALSE	Down	0.625	0.608	7	-0.16719	-0.145281	-0.129776	FALSE
HCMV Late Events	Up	0.143	0.115	78	2.31332	0.209486	0.0787134	FALSE	Up	0.563	0.587	78	-0.860646	-1.63282	0.000412831	FALSE	Up	0.087	0.165	78	1.63158	0.360148	0.0521471	FALSE	Up	0.626	0.569	78	-0.685202	-1.41081	0.100599	FALSE
Peptide hormone biosynthesis	Down	0.145	0.186	4	1.12138	1.56084	-0.0737341	FALSE	Down	0.152	0.156	4	1.20145	1.71349	-0.0622805	FALSE	Up	0.993	0.983	4	-1.79465	-1.60815	0.0802648	FALSE	Down	0.626	0.665	4	-0.153817	0.204077	-0.618269	FALSE
Acyl chain remodelling of PE	Up	0.046	0.064	24	1.95789	3.0185	0.147183	FALSE	Up	0.14	0.132	24	1.33538	2.37881	0.0956758	FALSE	Up	0.971	0.938	24	-1.59948	-0.904204	0.0223432	FALSE	Down	0.628	0.63	24	0.0410556	0.811416	-0.075058	FALSE
Phospholipase C-mediated cascade; FGFR4	Down	0.126	0.14	6	1.37648	0.807285	-0.0277616	FALSE	Down	0.263	0.267	6	0.456007	0.204728	-0.0610179	FALSE	Down	0.467	0.475	6	0.27602	-0.128364	-0.176555	FALSE	Down	0.628	0.668	6	-0.328064	-0.388173	-0.322954	FALSE
Ligand-receptor interactions	Up	0.729	0.722	7	-0.471428	0.0239343	0.00349623	FALSE	Up	0.677	0.665	7	-0.409193	0.090847	0.00722154	FALSE	Down	0.685	0.682	6	-0.337061	0.0630401	-0.301648	FALSE	Down	0.628	0.649	6	-0.0881899	0.349001	-0.454142	FALSE
Cytosolic sensors of pathogen-associated DNA	Down	0.874	0.844	63	-1.56962	-1.35584	-0.0125774	FALSE	Down	0.209	0.149	63	0.462828	0.538161	-0.0322737	FALSE	Down	0.211	0.199	63	0.603687	0.587021	-0.0336628	FALSE	Down	0.629	0.445	63	0.13476	-0.222035	-0.00552498	FALSE
Resolution of AP sites via the multiple-nucleotide patch replacement pathway	Up	0.857	0.837	23	-1.31055	-0.938204	0.0274599	FALSE	Down	0.975	0.974	23	-2.04368	-1.67771	-0.030826	FALSE	Down	0.118	0.187	23	0.987546	1.22485	-0.101354	FALSE	Up	0.632	0.622	23	-0.152509	0.050857	0.180046	FALSE
Calcineurin activates NFAT	Up	0.92	0.898	8	-1.59226	-1.31149	0.0279504	FALSE	Up	0.808	0.828	8	-1.17182	-0.89025	0.064292	FALSE	Down	0.072	0.119	8	1.48249	1.56198	-0.0175878	FALSE	Up	0.632	0.538	8	0.0508358	-0.0116437	0.0157049	FALSE
CD28 dependent PI3K/Akt signaling	Up	0.711	0.7	23	-0.790461	-0.963122	0.00345293	FALSE	Down	0.708	0.636	23	-0.593647	-0.897412	-0.0103355	FALSE	Down	0.265	0.285	23	0.813005	0.370982	-0.0281733	FALSE	Down	0.632	0.674	23	-0.306119	-0.37841	-0.00747236	FALSE
Initiation of Nuclear Envelope (NE) Reformation	Up	0.133	0.146	19	0.876962	0.957372	0.0508026	FALSE	Up	0.88	0.806	19	-1.02191	-0.985293	0.0249661	FALSE	Up	0.73	0.752	19	-0.772163	-0.395879	0.0762302	FALSE	Up	0.634	0.596	19	-0.113321	0.010856	0.0933226	FALSE
Glycogen storage disease type XV (GYG1)	Down	0.778	0.757	2	-0.885427	-0.689071	-0.00135198	FALSE	Down	0.585	0.558	2	-0.401981	-0.183896	-0.053886	FALSE	Down	0.782	0.75	2	-0.757708	-0.580284	-0.0742274	FALSE	Up	0.634	0.639	2	-0.231948	-0.0113014	0.0324922	FALSE
Glycogen storage disease type 0 (muscle GYS1)	Down	0.778	0.757	2	-0.885427	-0.689071	-0.00135198	FALSE	Down	0.585	0.558	2	-0.401981	-0.183896	-0.053886	FALSE	Down	0.782	0.75	2	-0.757708	-0.580284	-0.0742274	FALSE	Up	0.634	0.639	2	-0.231948	-0.0113014	0.0324922	FALSE
Presynaptic nicotinic acetylcholine receptors	Up	0.406	0.414	6	0.201678	0.719482	0.117425	FALSE	Up	0.458	0.438	6	0.101158	0.607117	0.0252725	FALSE	Up	0.973	0.935	6	-1.60016	-1.30799	0.105848	FALSE	Down	0.634	0.65	6	-0.0974651	0.353686	-0.211782	FALSE
TNFR1-mediated ceramide production	Down	0.088	0.116	6	1.0438	1.62065	-0.0313009	FALSE	Down	0.5	0.469	6	-0.12096	0.335114	-0.0498805	FALSE	Down	0.756	0.732	6	-0.60992	-0.232758	-0.0274739	FALSE	Down	0.635	0.653	6	-0.193771	0.230716	-0.0425166	FALSE
GAB1 signalosome	Up	0.971	0.971	15	-1.88212	-2.14112	0.00137263	FALSE	Up	0.356	0.364	15	0.0528722	-0.392557	0.0222147	FALSE	Up	0.571	0.648	15	-0.283281	-0.63093	0.0575265	FALSE	Down	0.635	0.668	15	-0.242772	-0.592692	-0.0755821	FALSE
Activated NTRK2 signals through FRS2 and FRS3	Up	0.716	0.737	10	-0.827452	-1.34542	0.00230385	FALSE	Down	0.714	0.73	10	-0.84167	-1.37996	-0.0609288	FALSE	Down	0.94	0.948	10	-1.78739	-2.03426	-0.0737871	FALSE	Down	0.635	0.678	10	-0.372548	-0.847132	-0.212491	FALSE
Digestion of dietary carbohydrate	Down	0.307	0.321	4	0.473469	0.934374	-0.175688	FALSE	Up	0.575	0.557	5	-0.304724	0.141886	0.0983032	FALSE	Up	0.808	0.776	4	-0.742979	-0.441783	0.292873	FALSE	Down	0.636	0.654	4	-0.152292	0.225581	-0.113746	FALSE
Threonine catabolism	Up	0.158	0.19	5	1.26417	1.89504	0.322176	FALSE	Up	0.217	0.196	5	0.82853	1.41845	0.198609	FALSE	Up	0.101	0.17	5	1.93034	2.59707	0.854086	FALSE	Up	0.637	0.67	5	-0.0725969	0.387062	0.0195021	FALSE
Opioid Signalling	Up	0.462	0.531	78	-0.083573	-0.010051	0.0202132	FALSE	Up	0.637	0.696	78	-0.696514	-0.565415	0.0203751	FALSE	Down	0.938	0.907	78	-1.7368	-1.69634	-0.00724872	FALSE	Down	0.637	0.627	78	-0.153284	-0.226109	-0.141485	FALSE
Neurotransmitter receptors and postsynaptic signal transmission	Up	0.14	0.198	152	1.47531	2.05229	0.0118772	FALSE	Up	0.501	0.534	151	-0.0251055	0.668183	0.0309724	FALSE	Up	0.976	0.959	152	-2.19922	-1.63938	0.0663698	FALSE	Down	0.637	0.634	151	0.0144242	0.420102	-0.15667	FALSE
Synthesis of bile acids and bile salts via 27-hydroxycholesterol	Up	0.106	0.155	14	1.40236	2.09038	0.0309999	FALSE	Up	0.745	0.745	14	-0.614442	-0.0793007	0.119996	FALSE	Down	0.82	0.779	14	-0.571541	-0.197655	-0.0695369	FALSE	Down	0.637	0.645	14	0.0098147	0.454049	-0.252199	FALSE
Eukaryotic Translation Elongation	Up	0.798	0.747	85	-4.02761	-3.38729	0.013427	FALSE	Up	0.706	0.715	85	-3.01392	-2.30562	0.00342405	FALSE	Down	0.419	0.405	85	0.374469	0.708588	-0.159909	FALSE	Up	0.638	0.579	85	-1.65847	-1.22789	0.117866	FALSE
Beta-oxidation of very long chain fatty acids	Down	0.407	0.422	11	0.0523802	0.68907	-0.0312331	FALSE	Down	0.739	0.717	11	-0.718571	-0.16292	-0.0748759	FALSE	Down	0.687	0.675	11	-0.360231	0.202468	-0.0360898	FALSE	Down	0.638	0.655	11	-0.292044	0.281555	-0.0349238	FALSE
Josephin domain DUBs	Up	0.658	0.662	10	-0.568602	-0.74852	0.0437976	FALSE	Up	0.038	0.027	10	1.30855	0.85755	0.0474791	FALSE	Up	0.04	0.032	10	2.29753	1.20076	0.198429	FALSE	Down	0.638	0.194	10	0.987143	-0.375596	-0.121271	FALSE
Blockage of phagosome acidification	Down	0.174	0.194	1	0.64336	0.790517	-0.0603474	FALSE	Down	0.1	0.093	1	1.05485	1.22541	-0.093292	FALSE	Down	0.803	0.763	1	-0.865855	-0.782857	-0.0253951	FALSE	Up	0.639	0.627	1	-0.362683	-0.254206	0.0696272	FALSE
CS/DS degradation	Up	0.086	0.111	11	1.50195	2.13514	0.245077	FALSE	Up	0.373	0.348	11	0.296901	0.866775	0.15864	FALSE	Up	0.892	0.857	11	-1.02547	-0.564808	0.130049	FALSE	Down	0.639	0.66	11	-0.169749	0.350035	-0.0497077	FALSE
G beta:gamma signalling through PI3Kgamma	Up	0.11	0.129	23	1.47905	0.821854	0.0296511	FALSE	Up	0.642	0.601	23	-0.395263	-0.775604	0.000879275	FALSE	Up	0.983	0.96	23	-2.26932	-2.4137	0.0207932	FALSE	Down	0.64	0.591	23	0.0736939	-0.415631	-0.155159	FALSE
Apoptosis induced DNA fragmentation	Up	0.107	0.114	13	1.32275	2.11468	0.151945	FALSE	Up	0.793	0.785	13	-1.0212	-0.470503	0.0580278	FALSE	Down	0.349	0.397	13	0.500718	1.15142	-0.00614627	FALSE	Up	0.641	0.657	13	-0.252101	0.315183	0.230072	FALSE
Homology Directed Repair	Up	0.102	0.075	113	2.65808	2.17526	0.0681039	FALSE	Up	0.325	0.371	113	0.0451441	0.463171	0.019738	FALSE	Up	0.066	0.097	113	2.5361	2.60085	0.0674446	FALSE	Up	0.641	0.584	113	-0.394099	-0.289353	0.131052	FALSE
Biosynthesis of DPAn-3-derived protectins and resolvins	Up	0.97	0.946	2	-1.57639	-1.43506	0.0903621	FALSE	Up	0.871	0.862	2	-1.07878	-0.934086	0.107163	FALSE	Up	0.682	0.673	2	-0.426588	-0.288413	0.311071	FALSE	Down	0.641	0.649	2	-0.149778	0.00147401	-0.176015	FALSE
Biosynthesis of DHA-derived sulfido conjugates	Up	0.959	0.937	2	-1.49533	-1.33986	0.0283945	FALSE	Up	0.956	0.949	2	-1.53926	-1.40528	0.00895446	FALSE	Up	0.809	0.781	2	-0.777963	-0.603268	0.129999	FALSE	Down	0.642	0.653	2	-0.216079	0.0161521	-0.253878	FALSE
Biosynthesis of maresin conjugates in tissue regeneration (MCTR)	Up	0.959	0.937	2	-1.49533	-1.33986	0.0283945	FALSE	Up	0.956	0.949	2	-1.53926	-1.40528	0.00895446	FALSE	Up	0.809	0.781	2	-0.777963	-0.603268	0.129999	FALSE	Down	0.642	0.653	2	-0.216079	0.0161521	-0.253878	FALSE
Defective MMADHC causes methylmalonic aciduria and homocystinuria type cblD	Down	0.534	0.525	2	-0.3523	-0.0998779	-0.0522715	FALSE	Down	0.275	0.266	2	0.408813	0.727318	-0.0897988	FALSE	Down	0.701	0.69	2	-0.496474	-0.291884	-0.142708	FALSE	Up	0.644	0.658	2	-0.271277	-0.0308074	0.0759637	FALSE
phospho-PLA2 pathway	Up	0.318	0.462	2	-0.0599065	-0.0854463	0.0436206	FALSE	Down	0.213	0.183	2	0.740897	0.204718	-0.0344018	FALSE	Up	0.755	0.763	2	-0.780016	-0.845311	0.0945654	FALSE	Up	0.644	0.649	2	-0.16903	-0.377941	0.0104066	FALSE
Highly calcium permeable nicotinic acetylcholine receptors	Up	0.296	0.321	5	0.535907	1.03827	0.152253	FALSE	Up	0.543	0.524	5	-0.107688	0.332001	0.0688134	FALSE	Up	0.954	0.918	5	-1.35243	-1.07596	0.110398	FALSE	Down	0.644	0.66	5	-0.152184	0.251078	-0.180303	FALSE
Integration of energy metabolism	Up	0.576	0.586	94	-0.183826	0.427152	0.0217635	FALSE	Up	0.428	0.491	94	-0.068701	0.709224	0.033248	FALSE	Up	0.697	0.715	94	-0.399562	0.293262	0.0740647	FALSE	Down	0.645	0.663	94	-0.28255	0.325451	-0.186357	FALSE
Defective Base Excision Repair Associated with NEIL3	Up	0.678	0.652	1	-0.684489	-0.550789	0.0571994	FALSE	Down	0.82	0.808	1	-0.975284	-0.873309	-0.0365328	FALSE	Up	0.114	0.175	1	1.28318	1.5448	0.680944	FALSE	Down	0.646	0.654	1	-0.23452	-0.0831789	-0.232967	FALSE
NEIL3-mediated resolution of ICLs	Up	0.678	0.652	1	-0.684489	-0.550789	0.0571994	FALSE	Down	0.82	0.808	1	-0.975284	-0.873309	-0.0365328	FALSE	Up	0.114	0.175	1	1.28318	1.5448	0.680944	FALSE	Down	0.646	0.654	1	-0.23452	-0.0831789	-0.232967	FALSE
Activation of C3 and C5	Up	0.121	0.157	6	1.29699	1.86613	0.287445	FALSE	Up	0.216	0.207	6	0.826241	1.38279	0.224945	FALSE	Up	0.524	0.556	6	0.0658847	0.499832	0.475727	FALSE	Up	0.647	0.671	6	-0.15481	0.284002	0.164889	FALSE
RUNX3 regulates CDKN1A transcription	Up	0.473	0.517	7	-0.0898492	0.111033	0.0481157	FALSE	Up	0.554	0.552	7	-0.393122	-0.239641	0.0443123	FALSE	Up	0.429	0.429	7	0.324945	0.2996	0.068324	FALSE	Down	0.647	0.626	7	-0.0988023	-0.066258	-0.184593	FALSE
cGMP effects	Up	0.472	0.474	14	0.173497	0.839563	0.00206016	FALSE	Up	0.511	0.504	14	-0.0892104	0.620851	0.0409554	FALSE	Up	0.88	0.829	14	-0.979371	-0.462683	0.119851	FALSE	Down	0.647	0.68	14	-0.121857	0.540957	-0.267552	FALSE
Blood group systems biosynthesis	Up	0.886	0.852	18	-1.163	-0.42826	0.0518196	FALSE	Up	0.153	0.133	18	1.1192	2.05778	0.0553573	FALSE	Up	0.892	0.845	18	-0.771711	-0.0597861	0.226603	FALSE	Down	0.647	0.659	18	-0.0595446	0.710267	-0.281976	FALSE
Sulfide oxidation to sulfate	Up	0.118	0.136	6	1.24007	1.84226	0.0174387	FALSE	Down	0.089	0.082	6	1.30388	1.90766	-0.144012	FALSE	Down	0.626	0.62	6	-0.234423	0.180635	-0.0952594	FALSE	Down	0.648	0.673	6	-0.156987	0.289217	-0.0822461	FALSE
COPI-independent Golgi-to-ER retrograde traffic	Up	0.464	0.436	45	-0.0732266	-0.0177915	0.00988223	FALSE	Up	0.667	0.646	44	-0.713068	-0.532769	0.0408315	FALSE	Up	0.775	0.754	45	-0.995347	-0.814175	0.141117	FALSE	Down	0.648	0.623	45	-0.311725	-0.196764	-0.0924165	FALSE
IRS activation	Up	0.392	0.442	4	0.083962	0.412046	0.0715378	FALSE	Up	0.81	0.812	4	-1.04327	-0.804008	0.0603247	FALSE	Up	0.738	0.721	4	-0.732745	-0.491596	0.210133	FALSE	Down	0.648	0.651	4	-0.241716	-0.0379252	-0.160198	FALSE
Establishment of Sister Chromatid Cohesion	Up	0.191	0.214	11	0.811234	1.47023	0.069221	FALSE	Up	0.857	0.852	11	-1.56395	-1.10455	0.0602681	FALSE	Up	0.931	0.874	11	-1.71365	-1.31485	0.0499989	FALSE	Up	0.649	0.635	11	-0.583355	-0.100212	0.215163	FALSE
G alpha (z) signalling events	Up	0.49	0.456	39	0.119657	0.0920605	0.00879535	FALSE	Down	0.41	0.442	39	0.0549249	0.351303	-0.00201188	FALSE	Up	0.852	0.851	39	-1.11922	-0.809108	0.0137962	FALSE	Down	0.651	0.687	39	-0.250468	-0.037531	-0.170988	FALSE
Highly sodium permeable postsynaptic acetylcholine nicotinic receptors	Down	0.899	0.874	3	-1.14188	-0.888486	-0.0466177	FALSE	Down	0.792	0.783	3	-0.795785	-0.523796	-0.0425032	FALSE	Up	0.962	0.919	3	-1.32917	-1.14329	0.0914709	FALSE	Down	0.652	0.664	3	-0.165006	0.140846	-0.269658	FALSE
Collagen formation	Up	0.016	0.034	77	3.47824	5.38493	0.157709	FALSE	Up	0.146	0.14	77	2.07938	3.88196	0.134761	FALSE	Up	0.971	0.932	77	-1.60722	-0.27036	0.0691404	FALSE	Down	0.652	0.658	77	0.0117836	1.52349	-0.28053	FALSE
Signaling by FGFR2	Up	0.746	0.751	60	-1.01866	-2.11059	0.0104201	FALSE	Up	0.709	0.626	60	-0.614474	-1.95095	0.0132176	FALSE	Down	0.313	0.382	60	0.229307	-1.06358	-0.0446753	FALSE	Down	0.653	0.55	60	0.00578017	-1.38064	-0.0107438	FALSE
Toll Like Receptor 7/8 (TLR7/8) Cascade	Up	0.546	0.6	87	-0.619952	-0.703051	0.00394167	FALSE	Down	0.246	0.226	87	0.732556	0.307408	-0.0269116	FALSE	Up	0.199	0.195	87	1.12766	0.441513	0.0948804	FALSE	Down	0.654	0.462	87	0.107809	-0.653399	-0.0896035	FALSE
MyD88 dependent cascade initiated on endosome	Up	0.546	0.6	87	-0.619952	-0.703051	0.00394167	FALSE	Down	0.246	0.226	87	0.732556	0.307408	-0.0269116	FALSE	Up	0.199	0.195	87	1.12766	0.441513	0.0948804	FALSE	Down	0.654	0.462	87	0.107809	-0.653399	-0.0896035	FALSE
Maturation of spike protein	Up	0.775	0.75	5	-0.900376	-0.577083	0.0177113	FALSE	Down	0.141	0.133	5	0.899774	1.37259	-0.072146	FALSE	Down	0.151	0.218	5	1.12252	1.55499	-0.223414	FALSE	Up	0.657	0.663	5	-0.271404	0.0510305	0.0483148	FALSE
Signaling by BRAF and RAF fusions	Up	0.879	0.836	58	-1.09797	-0.802468	0.0468772	FALSE	Up	0.466	0.455	58	-0.151103	0.29424	0.0718119	FALSE	Up	0.793	0.763	58	-0.948739	-0.505228	0.0623851	FALSE	Down	0.657	0.631	58	-0.13176	0.153147	-0.125027	FALSE
Defective F8 sulfation at Y1699	Down	0.948	0.926	3	-1.57971	-1.39571	-0.00641033	FALSE	Down	0.505	0.464	3	-0.0725824	0.153752	-0.0417755	FALSE	Up	0.85	0.811	3	-0.934068	-0.74934	0.134893	FALSE	Down	0.657	0.657	3	-0.361656	-0.113759	-0.150604	FALSE
PI-3K cascade:FGFR4	Down	0.65	0.71	11	-0.759268	-1.16394	-0.0168507	FALSE	Down	0.627	0.688	11	-0.673422	-1.13144	-0.0230241	FALSE	Down	0.406	0.468	11	0.0872984	-0.642927	-0.0611484	FALSE	Down	0.657	0.68	11	-0.358043	-0.812949	-0.173331	FALSE
MECP2 regulates transcription of genes involved in GABA signaling	Down	0.826	0.781	2	-0.993302	-0.811041	-0.0310425	FALSE	Down	0.845	0.826	2	-0.944756	-0.77016	-0.104438	FALSE	Up	0.76	0.74	2	-0.692053	-0.51436	0.607696	FALSE	Down	0.657	0.664	2	-0.254474	-0.040454	-0.471325	FALSE
mitochondrial fatty acid beta-oxidation of unsaturated fatty acids	Down	0.657	0.612	5	-0.575213	-0.200803	-0.000935722	FALSE	Down	0.936	0.924	5	-1.47577	-1.17272	-0.0164735	FALSE	Down	0.872	0.821	5	-1.10911	-0.819259	-0.0674816	FALSE	Up	0.658	0.664	5	-0.341862	0.0368836	0.124478	FALSE
DDX58/IFIH1-mediated induction of interferon-alpha/beta	Up	0.821	0.798	62	-1.26165	-0.80538	0.0048007	FALSE	Down	0.814	0.798	62	-1.2121	-0.863824	-0.0239948	FALSE	Up	0.432	0.371	62	0.335367	0.451011	0.0185603	FALSE	Down	0.658	0.518	62	0.118525	0.042681	-0.0238278	FALSE
alpha-linolenic (omega3) and linoleic (omega6) acid metabolism	Up	0.429	0.43	12	-0.0535807	0.598627	0.00879164	FALSE	Down	0.596	0.569	12	-0.417951	0.1914	-0.0108553	FALSE	Up	0.935	0.896	12	-1.44189	-0.983164	0.104347	FALSE	Up	0.659	0.661	12	-0.382455	0.185816	0.0406428	FALSE
alpha-linolenic acid (ALA) metabolism	Up	0.429	0.43	12	-0.0535807	0.598627	0.00879164	FALSE	Down	0.596	0.569	12	-0.417951	0.1914	-0.0108553	FALSE	Up	0.935	0.896	12	-1.44189	-0.983164	0.104347	FALSE	Up	0.659	0.661	12	-0.382455	0.185816	0.0406428	FALSE
Regulation of TP53 Activity through Phosphorylation	Up	0.255	0.283	88	0.486259	1.17336	0.031163	FALSE	Up	0.492	0.453	88	-0.266081	0.260445	0.0250564	FALSE	Up	0.095	0.105	88	1.62621	2.00926	0.0786327	FALSE	Up	0.66	0.551	88	-0.128865	0.093565	0.0423232	FALSE
Galactose catabolism	Up	0.612	0.589	5	-0.523431	-0.112838	0.0289199	FALSE	Up	0.036	0.033	5	1.82977	2.46102	0.0246032	FALSE	Up	0.269	0.326	5	0.665892	1.13676	0.205719	FALSE	Down	0.662	0.677	5	-0.2571	0.145538	-0.100245	FALSE
Acyl chain remodelling of PI	Up	0.079	0.11	12	1.57712	2.32366	0.187556	FALSE	Up	0.03	0.028	12	2.2974	3.14018	0.11817	FALSE	Down	0.97	0.939	12	-1.45014	-0.99721	-0.00816252	FALSE	Up	0.663	0.686	12	-0.109862	0.474938	0.00562192	FALSE
TNF signaling	Down	0.121	0.14	41	0.863238	1.31742	-0.0104087	FALSE	Down	0.026	0.014	41	2.13677	2.57656	-0.0127394	FALSE	Up	0.295	0.216	41	0.897299	0.903921	0.0338918	FALSE	Down	0.663	0.488	41	0.186442	-0.000249825	-0.106751	FALSE
Neurophilin interactions with VEGF and VEGFR	Up	0.245	0.29	4	0.788281	1.2286	0.156357	FALSE	Up	0.27	0.265	4	0.743927	1.21956	0.0925264	FALSE	Down	0.729	0.717	4	-0.447417	-0.156736	-0.329251	FALSE	Down	0.663	0.667	4	-0.267852	0.0609417	-0.261021	FALSE
Toxicity of botulinum toxin type G (BoNT/G)	Down	0.63	0.623	3	-0.53793	-0.31983	-0.0443991	FALSE	Up	0.879	0.862	3	-1.01027	-0.842911	0.051569	FALSE	Up	0.975	0.941	3	-1.64674	-1.49181	0.0488815	FALSE	Down	0.664	0.683	3	-0.252165	-0.00711512	-0.0645219	FALSE
Post-translational modification: synthesis of GPI-anchored proteins	Up	0.773	0.761	70	-0.595737	1.14974	0.0568	FALSE	Down	0.144	0.13	70	1.27981	3.21048	-0.0377398	FALSE	Up	0.815	0.756	70	-0.351366	1.21263	0.0283061	FALSE	Down	0.664	0.688	70	-0.0474074	1.61537	-0.128651	FALSE
EGFR interacts with phospholipase C-gamma	Down	0.546	0.506	7	-0.253399	-0.434569	-0.0158094	FALSE	Up	0.214	0.195	7	0.849681	0.674426	0.0161577	FALSE	Up	0.546	0.549	7	0.0322525	-0.122956	0.0814185	FALSE	Down	0.664	0.663	7	-0.307707	-0.32458	-0.178177	FALSE
ESR-mediated signaling	Up	0.011	0.017	172	3.09954	1.8426	0.0546218	FALSE	Up	0.434	0.475	171	-0.234846	-0.663015	0.039233	FALSE	Up	0.458	0.499	171	-0.0667446	-0.648017	0.0438466	FALSE	Down	0.665	0.653	172	-0.390699	-0.843924	-0.0288758	FALSE
Toll Like Receptor 9 (TLR9) Cascade	Up	0.484	0.539	91	-0.506017	-0.515498	0.00224572	FALSE	Down	0.254	0.236	91	0.666319	0.319739	-0.0259349	FALSE	Up	0.217	0.206	91	1.08036	0.464621	0.0907588	FALSE	Down	0.665	0.489	91	-0.0685171	-0.765031	-0.0868391	FALSE
PPARA activates gene expression	Down	0.708	0.707	108	-0.964301	0.755129	-0.0270277	FALSE	Down	0.527	0.55	108	-0.479727	1.21511	-0.0211164	FALSE	Up	0.947	0.853	108	-1.17247	0.117547	0.044908	FALSE	Down	0.665	0.641	108	-0.319552	1.13475	-0.0979452	FALSE
Synthesis of PIPs at the plasma membrane	Up	0.999	0.996	54	-3.09371	-2.1583	0.00590655	FALSE	Up	0.591	0.552	54	-0.443817	0.522201	0.0175355	FALSE	Up	0.11	0.135	54	1.27481	2.19706	0.0876773	FALSE	Down	0.665	0.678	54	-0.566287	0.494716	-0.103741	FALSE
Synthesis of bile acids and bile salts	Up	0.605	0.606	31	-0.416911	0.528164	0.0275644	FALSE	Up	0.92	0.919	31	-1.39583	-0.527818	0.0605235	FALSE	Down	0.929	0.885	31	-1.06088	-0.33896	-0.0224444	FALSE	Down	0.667	0.666	31	-0.228919	0.596184	-0.142303	FALSE
Regulation of lipid metabolism by PPARalpha	Down	0.69	0.694	110	-0.944723	0.789348	-0.0279359	FALSE	Down	0.587	0.603	110	-0.649667	1.05045	-0.0203403	FALSE	Up	0.953	0.86	110	-1.25615	0.0402733	0.0430555	FALSE	Down	0.668	0.643	110	-0.337219	1.13316	-0.0983242	FALSE
Regulation of signaling by NODAL	Down	0.656	0.639	9	-0.456216	0.13949	-0.00421334	FALSE	Down	0.795	0.774	9	-0.752609	-0.197422	-0.110699	FALSE	Down	0.906	0.866	9	-1.24519	-0.80093	-0.0155742	FALSE	Down	0.668	0.668	9	-0.30244	0.272079	-0.276643	FALSE
Phase II - Conjugation of compounds	Up	0.565	0.562	81	-0.150291	1.68657	0.0330251	FALSE	Up	0.985	0.983	81	-2.13621	-0.526159	0.0289635	FALSE	Up	0.99	0.969	81	-1.70886	-0.235307	0.0238164	FALSE	Up	0.669	0.691	81	-0.192555	1.49374	0.00254203	FALSE
CREB1 phosphorylation through NMDA receptor-mediated activation of RAS signaling	Down	0.282	0.37	23	0.392821	0.185141	-0.00560871	FALSE	Up	0.749	0.735	23	-0.771407	-1.06404	0.0258091	FALSE	Down	0.959	0.947	23	-1.58136	-1.74601	-0.0885367	FALSE	Down	0.669	0.643	23	-0.123981	-0.540616	-0.0588004	FALSE
Butyrate Response Factor 1 (BRF1) binds and destabilizes mRNA	Down	0.783	0.757	17	-0.882078	-0.418328	-0.0180383	FALSE	Up	0.393	0.286	17	-0.00556031	0.289754	0.0123082	FALSE	Up	0.101	0.161	17	1.08916	1.62742	0.0580077	FALSE	Down	0.669	0.614	17	-0.210286	0.0434517	-0.06815	FALSE
Post NMDA receptor activation events	Up	0.332	0.408	62	0.353203	-0.0296676	0.0117293	FALSE	Up	0.873	0.881	61	-1.2738	-1.60816	0.0372504	FALSE	Up	0.995	0.991	62	-2.36934	-2.55373	0.0387343	FALSE	Down	0.67	0.637	62	-0.122543	-0.605469	-0.0947289	FALSE
PTK6 Regulates Cell Cycle	Up	0.12	0.11	6	1.71816	1.26737	0.125804	FALSE	Up	0.117	0.081	6	1.19343	0.868234	0.101592	FALSE	Down	0.835	0.843	6	-1.03096	-0.940749	-0.136773	FALSE	Up	0.671	0.598	6	0.171674	-0.150742	0.279412	FALSE
XAV939 inhibits tankyrase, stabilizing AXIN	Down	0.814	0.781	2	-1.1111	-0.938122	-0.0174413	FALSE	Down	0.619	0.605	2	-0.64391	-0.458552	-0.0147917	FALSE	Down	0.338	0.373	2	0.232484	0.429601	-0.14577	FALSE	Up	0.671	0.656	2	-0.430043	-0.259284	0.0554143	FALSE
The activation of arylsulfatases	Up	0.331	0.339	8	0.38202	0.970684	0.0557991	FALSE	Down	0.638	0.625	8	-0.505835	0.00390496	-0.0749901	FALSE	Down	0.925	0.882	8	-1.25905	-0.864092	-0.108343	FALSE	Up	0.671	0.679	8	-0.257462	0.245574	0.0357175	FALSE
Defective factor VIII causes hemophilia A	Up	0.718	0.682	5	-0.667752	-0.449265	0.142264	FALSE	Up	0.457	0.427	5	0.0839186	0.336953	0.110526	FALSE	Up	0.849	0.819	5	-0.928388	-0.716447	0.197881	FALSE	Down	0.671	0.669	5	-0.34469	-0.0869702	-0.254397	FALSE
Intracellular metabolism of fatty acids regulates insulin secretion	Up	0.453	0.435	3	0.0953199	0.292007	0.0272357	FALSE	Up	0.827	0.806	3	-0.990109	-0.829301	0.0493242	FALSE	Up	0.442	0.438	3	0.242328	0.392674	0.191993	FALSE	Up	0.672	0.662	3	-0.435895	-0.241907	0.135445	FALSE
NRIF signals cell death from the nucleus	Up	0.999	0.993	15	-2.35073	-2.51307	0.0185145	FALSE	Down	0.565	0.435	15	-0.0731572	-0.58893	-0.0195732	FALSE	Up	0.386	0.243	15	0.831146	-0.0964225	0.1707	FALSE	Down	0.672	0.413	15	0.501166	-0.486609	-0.141465	FALSE
Signalling to STAT3	Up	0.097	0.146	2	1.14792	1.37647	0.164653	FALSE	Up	0.847	0.841	2	-0.896222	-0.807277	0.0198115	FALSE	Up	0.816	0.796	2	-0.735778	-0.642702	0.153598	FALSE	Down	0.672	0.65	2	-0.146802	-0.139134	-0.215156	FALSE
Netrin mediated repulsion signals	Up	0.163	0.209	6	1.03262	0.996883	0.225252	FALSE	Up	0.199	0.183	6	0.993067	0.936915	0.256119	FALSE	Up	0.849	0.858	6	-1.08418	-0.934013	0.332945	FALSE	Up	0.673	0.616	6	0.0994374	-0.167391	0.209865	FALSE
HDL assembly	Down	0.345	0.463	8	0.0835676	0.471222	-0.00840477	FALSE	Down	0.024	0.03	8	1.84832	2.25377	-0.228534	FALSE	Down	0.902	0.887	8	-1.37489	-1.16626	-0.0491105	FALSE	Down	0.673	0.696	8	-0.345859	-0.132834	-0.271777	FALSE
Interleukin-38 signaling	Down	0.69	0.685	2	-0.652466	-0.490227	-0.0987311	FALSE	Up	0.653	0.594	2	-0.388627	-0.32251	0.0155254	FALSE	Up	0.546	0.568	2	-0.141497	-0.0430793	0.285105	FALSE	Down	0.673	0.697	2	-0.281277	-0.117278	-0.308346	FALSE
Signaling by FGFR	Up	0.76	0.776	70	-0.966249	-1.79217	0.000697227	FALSE	Down	0.399	0.375	70	0.00894189	-0.998689	-0.00441797	FALSE	Down	0.736	0.691	70	-0.545596	-1.63115	-0.0434611	FALSE	Down	0.674	0.593	70	0.0045899	-1.1061	-0.0568237	FALSE
Carnitine metabolism	Down	0.736	0.726	13	-0.895472	-0.327979	-0.0133858	FALSE	Up	0.665	0.65	13	-0.716176	-0.199615	0.0186333	FALSE	Up	0.911	0.85	13	-1.39667	-1.03934	0.0608435	FALSE	Down	0.674	0.66	13	-0.291092	0.181424	-0.116683	FALSE
Regulation of gene expression by Hypoxia-inducible Factor	Down	0.926	0.931	9	-1.58776	-1.24796	-0.0107868	FALSE	Down	0.782	0.791	9	-0.94736	-0.743841	-0.00840979	FALSE	Up	0.874	0.759	9	-0.609731	-0.771545	0.0983578	FALSE	Down	0.676	0.602	9	-0.000762512	-0.0550685	-0.2198	FALSE
Translesion synthesis by Y family DNA polymerases bypasses lesions on DNA template	Up	0.807	0.826	37	-1.16345	-0.76042	0.0211849	FALSE	Down	0.871	0.848	37	-1.19063	-1.02748	-0.0190346	FALSE	Up	0.058	0.042	37	1.56003	1.31255	0.0255734	FALSE	Up	0.677	0.445	37	0.295622	-0.0837205	0.070947	FALSE
G beta:gamma signalling through CDC42	Up	0.252	0.251	18	0.736463	0.256497	0.0576132	FALSE	Up	0.799	0.789	18	-0.860213	-1.03599	0.0244877	FALSE	Up	0.966	0.95	18	-1.86637	-1.86269	0.0345223	FALSE	Down	0.677	0.679	18	-0.271864	-0.478181	-0.140564	FALSE
Defective ALG2 causes ALG2-CDG (CDG-1i)	Down	0.877	0.832	1	-1.14759	-1.0434	-0.00919793	FALSE	Down	0.114	0.106	1	0.958805	1.24905	-0.0967831	FALSE	Down	0.066	0.127	1	1.85763	2.2119	-0.357444	FALSE	Up	0.678	0.677	1	-0.383759	-0.229589	0.0836819	FALSE
Glycogen storage disease type II (GAA)	Up	0.869	0.845	2	-1.09741	-0.918377	0.0366102	FALSE	Down	0.459	0.435	2	-0.064183	0.181867	-0.0892408	FALSE	Up	0.953	0.916	2	-1.39436	-1.27327	0.0399764	FALSE	Up	0.678	0.682	2	-0.356398	-0.146951	0.00641383	FALSE
Purinergic signaling in leishmaniasis infection	Up	0.688	0.68	23	-0.652755	-0.0636449	0.0342412	FALSE	Down	0.885	0.896	23	-1.3241	-0.747845	-0.00944118	FALSE	Up	0.76	0.754	23	-0.664479	-0.120188	0.0782161	FALSE	Down	0.678	0.689	23	-0.289846	0.237014	-0.0478084	FALSE
Cell recruitment (pro-inflammatory response)	Up	0.688	0.68	23	-0.652755	-0.0636449	0.0342412	FALSE	Down	0.885	0.896	23	-1.3241	-0.747845	-0.00944118	FALSE	Up	0.76	0.754	23	-0.664479	-0.120188	0.0782161	FALSE	Down	0.678	0.689	23	-0.289846	0.237014	-0.0478084	FALSE
Phenylalanine metabolism	Up	0.505	0.498	5	-0.108593	0.36649	0.0305042	FALSE	Down	0.521	0.501	5	-0.0995358	0.374093	-0.0429428	FALSE	Down	0.798	0.766	5	-0.651942	-0.281991	-0.159745	FALSE	Up	0.679	0.688	5	-0.259776	0.171023	0.215721	FALSE
Deadenylation-dependent mRNA decay	Down	0.567	0.548	56	-0.63157	0.777223	-0.011669	FALSE	Down	0.602	0.602	56	-0.871953	0.505933	-0.0133275	FALSE	Down	0.157	0.172	56	1.19072	2.62855	-0.066671	FALSE	Up	0.679	0.667	56	-0.709134	0.579378	0.0495128	FALSE
Chk1/Chk2(Cds1) mediated inactivation of Cyclin B:Cdk1 complex	Up	0.081	0.099	14	1.8424	1.85251	0.165912	FALSE	Up	0.081	0.073	14	1.66142	1.743	0.175995	FALSE	Up	0.738	0.733	14	-0.675285	-0.43716	0.162125	FALSE	Up	0.68	0.632	14	-0.11429	-0.1294	0.322233	FALSE
TRAF6 mediated IRF7 activation	Up	0.883	0.884	14	-1.79265	-1.39857	0.00924583	FALSE	Down	0.722	0.717	14	-0.979955	-0.739105	-0.0514283	FALSE	Down	0.691	0.611	14	-0.320313	-0.278448	-0.0246407	FALSE	Up	0.68	0.635	14	-0.353151	-0.215173	0.0038987	FALSE
Metabolism of vitamins and cofactors	Up	0.228	0.292	168	0.669511	3.03781	0.0263115	FALSE	Up	0.443	0.419	168	0.0843507	2.27123	0.00776735	FALSE	Down	0.963	0.899	168	-1.68319	0.251279	-0.0481543	FALSE	Down	0.68	0.662	167	-0.375319	1.60064	-0.0264492	FALSE
RHO GTPases activate IQGAPs	Up	0.131	0.209	25	0.951006	0.463455	0.036708	FALSE	Up	0.46	0.492	24	-0.241159	-0.629292	0.084478	FALSE	Up	0.314	0.467	25	0.380885	-0.0860626	0.24584	FALSE	Down	0.68	0.591	25	0.0491714	-0.699658	-0.103757	FALSE
Translation of Replicase and Assembly of the Replication Transcription Complex	Down	0.93	0.905	13	-1.4809	-1.03765	-0.0306283	FALSE	Up	0.445	0.445	13	-0.18015	0.365769	0.023676	FALSE	Up	0.08	0.138	13	1.29064	1.84202	0.120132	FALSE	Down	0.681	0.67	13	-0.392994	0.0686436	-0.0766753	FALSE
MyD88-independent TLR4 cascade	Down	0.541	0.591	95	-0.63922	-0.714406	-0.00366696	FALSE	Down	0.227	0.219	95	0.666911	0.288446	-0.0202929	FALSE	Up	0.147	0.16	95	1.26815	0.628276	0.0761185	FALSE	Down	0.681	0.492	95	0.0206644	-0.773149	-0.0787465	FALSE
TRIF(TICAM1)-mediated TLR4 signaling	Down	0.541	0.591	95	-0.63922	-0.714406	-0.00366696	FALSE	Down	0.227	0.219	95	0.666911	0.288446	-0.0202929	FALSE	Up	0.147	0.16	95	1.26815	0.628276	0.0761185	FALSE	Down	0.681	0.492	95	0.0206644	-0.773149	-0.0787465	FALSE
Defective ABCD4 causes methylmalonic aciduria and homocystinuria, cblj type (MAHCJ)	Up	0.389	0.398	1	0.106394	0.248037	0.0890127	FALSE	Down	0.193	0.18	1	0.932442	1.11334	-0.183186	FALSE	Down	0.873	0.828	1	-0.900615	-0.817221	-0.0513557	FALSE	Down	0.681	0.674	1	-0.353781	-0.239115	-0.150837	FALSE
Defective ABCD1 causes adrenoleukodystrophy (ALD)	Up	0.389	0.398	1	0.106394	0.248037	0.0890127	FALSE	Down	0.193	0.18	1	0.932442	1.11334	-0.183186	FALSE	Down	0.873	0.828	1	-0.900615	-0.817221	-0.0513557	FALSE	Down	0.681	0.674	1	-0.353781	-0.239115	-0.150837	FALSE
Signaling by activated point mutants of FGFR3	Up	0.387	0.376	4	0.283951	-0.170539	0.0615968	FALSE	Up	0.761	0.761	4	-0.752102	-0.91627	0.0515128	FALSE	Down	0.689	0.697	4	-0.416511	-0.663031	-0.0246822	FALSE	Down	0.681	0.662	4	-0.324848	-0.553342	-0.295776	FALSE
FGFR3 mutant receptor activation	Up	0.387	0.376	4	0.283951	-0.170539	0.0615968	FALSE	Up	0.761	0.761	4	-0.752102	-0.91627	0.0515128	FALSE	Down	0.689	0.697	4	-0.416511	-0.663031	-0.0246822	FALSE	Down	0.681	0.662	4	-0.324848	-0.553342	-0.295776	FALSE
HCMV Infection	Up	0.149	0.117	117	2.10525	0.189035	0.058166	FALSE	Up	0.67	0.679	116	-1.09033	-1.84261	0.0122658	FALSE	Up	0.076	0.176	117	1.49158	0.356137	0.0711927	FALSE	Up	0.682	0.595	117	-0.684606	-1.4606	0.0424807	FALSE
HATs acetylate histones	Up	0.09	0.067	102	3.04593	2.61266	0.0389959	FALSE	Down	0.872	0.878	102	-2.04972	-1.39456	-0.002216	FALSE	Down	0.268	0.304	102	0.740091	1.08653	-0.0276088	FALSE	Up	0.683	0.627	102	-1.34528	-0.692208	0.0752841	FALSE
Signal transduction by L1	Down	0.536	0.643	20	-0.450437	-0.00341656	-0.00483117	FALSE	Down	0.445	0.433	20	0.0169551	0.143569	-0.0266995	FALSE	Down	0.311	0.428	20	0.538684	0.791	-0.0781451	FALSE	Down	0.683	0.709	20	-0.395957	-0.169891	-0.196408	FALSE
G-protein beta:gamma signalling	Up	0.348	0.31	30	0.462634	0.0185175	0.0295107	FALSE	Up	0.841	0.827	30	-1.07229	-1.28634	0.0080206	FALSE	Up	0.988	0.975	30	-2.49936	-2.52871	0.038457	FALSE	Down	0.684	0.63	30	-0.125455	-0.44305	-0.11531	FALSE
Defective F8 cleavage by thrombin	Up	0.33	0.352	3	0.363538	0.519312	0.258426	FALSE	Up	0.197	0.185	3	0.886302	1.0635	0.182855	FALSE	Up	0.7	0.701	3	-0.472833	-0.333216	0.234904	FALSE	Down	0.684	0.674	3	-0.340963	-0.202742	-0.223964	FALSE
Transport of fatty acids	Down	0.905	0.879	5	-1.22243	-0.862107	-0.0585367	FALSE	Down	0.217	0.195	5	0.744449	1.29188	-0.14491	FALSE	Down	0.605	0.609	5	-0.0806558	0.334775	-0.144402	FALSE	Down	0.684	0.699	5	-0.27533	0.137283	-0.344301	FALSE
Progressive trimming of alpha-1,2-linked mannose residues from Man9/8/7GlcNAc2 to produce Man5GlcNAc2	Down	0.918	0.884	3	-1.42195	-1.19641	-0.00624964	FALSE	Up	0.136	0.128	3	1.26745	1.72199	0.0832576	FALSE	Up	0.034	0.061	3	2.98889	3.56538	0.245316	FALSE	Down	0.685	0.687	3	-0.287024	0.00629758	-0.164991	FALSE
Processive synthesis on the C-strand of the telomere	Up	0.768	0.768	18	-0.911464	-0.700596	0.0321994	FALSE	Down	0.695	0.716	18	-0.731146	-0.487452	-0.0228502	FALSE	Down	0.067	0.114	18	1.54474	1.64606	-0.0290154	FALSE	Up	0.686	0.691	18	-0.185629	-0.0726985	0.113538	FALSE
RUNX2 regulates chondrocyte maturation	Down	0.945	0.927	4	-1.44859	-1.23006	-0.0538415	FALSE	Up	0.883	0.875	4	-1.17411	-0.949525	0.0460963	FALSE	Down	0.7	0.682	4	-0.291237	-0.114879	-0.216971	FALSE	Down	0.686	0.696	4	-0.227311	-9.47662e-05	-0.201635	FALSE
G alpha (s) signalling events	Down	0.047	0.073	208	3.62904	6.2726	-0.00993148	FALSE	Up	0.628	0.611	208	0.246205	2.7494	0.0442161	FALSE	Up	1	0.994	207	-5.27886	-3.41902	0.0731877	FALSE	Down	0.687	0.721	207	-0.102201	2.22585	-0.281157	FALSE
Zinc transporters	Down	0.97	0.958	14	-2.11844	-1.53597	-0.000124929	FALSE	Down	0.337	0.315	14	0.132787	0.906111	-0.0756072	FALSE	Down	0.68	0.632	14	-0.544611	0.0814777	-0.173548	FALSE	Up	0.688	0.69	14	-0.439092	0.23054	0.00424644	FALSE
Biosynthesis of E-series 18(R)-resolvins	Up	0.94	0.928	4	-1.41065	-1.15431	0.0774586	FALSE	Up	0.897	0.896	4	-1.22235	-0.978187	0.0861671	FALSE	Up	0.921	0.898	4	-1.04777	-0.846628	0.208889	FALSE	Down	0.688	0.696	4	-0.190075	0.0739862	-0.0743688	FALSE
Defective B4GALT1 causes B4GALT1-CDG (CDG-2d)	Up	0.11	0.15	5	1.48106	1.94764	0.311473	FALSE	Down	0.534	0.513	5	-0.0775875	0.280083	-0.0510359	FALSE	Down	0.906	0.878	5	-1.12701	-0.861144	-0.342589	FALSE	Down	0.688	0.696	5	-0.313536	0.0297532	-0.323853	FALSE
MPS VII - Sly syndrome	Up	0.79	0.751	1	-0.960631	-0.848891	0.0180544	FALSE	Down	0.046	0.04	1	1.63223	1.91289	-0.100456	FALSE	Down	0.333	0.369	1	0.238396	0.405074	-0.133911	FALSE	Up	0.689	0.68	1	-0.462131	-0.333735	0.0726865	FALSE
HCMV Early Events	Up	0.072	0.068	94	2.91519	0.406009	0.0705877	FALSE	Up	0.664	0.67	93	-1.05175	-2.28318	0.0202959	FALSE	Up	0.079	0.216	94	1.47042	-0.158254	0.0699374	FALSE	Up	0.689	0.603	94	-0.71252	-1.94227	0.0688775	FALSE
Sphingolipid de novo biosynthesis	Down	0.596	0.577	43	-0.343477	0.999416	-0.0114552	FALSE	Up	0.331	0.333	43	0.215281	1.6206	0.0127026	FALSE	Down	0.891	0.824	43	-1.1413	-0.00660453	-0.0403652	FALSE	Down	0.689	0.693	43	-0.501969	0.753245	-0.0725623	FALSE
PP2A-mediated dephosphorylation of key metabolic factors	Up	0.143	0.351	7	0.296843	0.140855	0.0324553	FALSE	Up	0.339	0.426	7	-0.0955076	-0.60352	0.0234388	FALSE	Up	0.035	0.171	7	1.2717	0.711251	0.0568954	FALSE	Up	0.69	0.591	7	-0.122303	-0.940328	0.0422488	FALSE
Removal of the Flap Intermediate from the C-strand	Up	0.892	0.875	16	-1.42552	-1.24813	0.0350997	FALSE	Down	0.768	0.793	16	-0.847702	-0.635045	-0.0298944	FALSE	Down	0.043	0.078	16	1.96531	2.0338	-0.0252008	FALSE	Up	0.691	0.689	16	-0.116587	-0.0378975	0.110346	FALSE
Oncogenic MAPK signaling	Up	0.967	0.931	74	-1.61482	-1.10024	0.0397454	FALSE	Up	0.545	0.532	74	-0.324443	0.354628	0.0525407	FALSE	Up	0.894	0.848	74	-1.31404	-0.685622	0.0466025	FALSE	Down	0.692	0.672	74	-0.184096	0.332097	-0.0995123	FALSE
HHAT G278V abrogates palmitoylation of Hh-Np	Down	0.827	0.802	3	-0.957817	-0.70964	-0.0717306	FALSE	Up	0.917	0.911	3	-1.2986	-1.09225	0.0587893	FALSE	Down	0.795	0.766	3	-0.683851	-0.460276	-0.135984	FALSE	Down	0.692	0.691	3	-0.330518	-0.0738515	-0.563774	FALSE
Tristetraprolin (TTP, ZFP36) binds and destabilizes mRNA	Down	0.889	0.88	17	-1.28727	-0.678646	-0.0127901	FALSE	Up	0.649	0.611	17	-0.587922	-0.0619002	0.0131264	FALSE	Up	0.156	0.18	17	1.05362	1.59024	0.0547478	FALSE	Down	0.694	0.664	17	-0.326422	0.109117	-0.0600816	FALSE
Toxicity of tetanus toxin (TeNT)	Down	0.359	0.369	1	0.198753	0.268549	-0.080542	FALSE	Up	0.35	0.333	1	0.0401748	0.115366	0.0971677	FALSE	Up	0.926	0.879	1	-1.12952	-1.057	0.00622217	FALSE	Down	0.694	0.682	1	-0.309842	-0.239382	-0.131089	FALSE
MGMT-mediated DNA damage reversal	Up	0.744	0.71	1	-0.74817	-0.600614	0.0524271	FALSE	Down	0.654	0.638	1	-0.532129	-0.371079	-0.0571026	FALSE	Down	0.441	0.476	1	0.156059	0.374741	-0.317996	FALSE	Up	0.695	0.704	1	-0.347772	-0.174682	0.1928	FALSE
Costimulation by the CD28 family	Up	0.947	0.952	67	-2.18559	-1.99431	0.0303964	FALSE	Down	0.985	0.983	67	-2.26892	-2.43096	-0.00819185	FALSE	Down	0.57	0.581	67	-0.0936989	-0.264097	-0.0492261	FALSE	Up	0.695	0.683	67	-0.411145	-0.470149	0.0770794	FALSE
Ras activation upon Ca2+ influx through NMDA receptor	Up	0.346	0.409	16	0.250277	0.063735	0.0316698	FALSE	Up	0.776	0.793	16	-0.962151	-1.06727	0.0538889	FALSE	Down	0.883	0.869	16	-1.00057	-1.17353	-0.115359	FALSE	Down	0.695	0.631	16	-0.118876	-0.518577	-0.00101846	FALSE
MyD88:MAL(TIRAP) cascade initiated on plasma membrane	Down	0.595	0.635	90	-0.745532	-0.80842	-0.000849275	FALSE	Down	0.326	0.293	90	0.299171	-0.0970344	-0.00978172	FALSE	Up	0.155	0.163	90	1.51496	0.885813	0.0998759	FALSE	Down	0.695	0.523	90	-0.0947414	-0.825274	-0.0881291	FALSE
Toll Like Receptor TLR6:TLR2 Cascade	Down	0.595	0.635	90	-0.745532	-0.80842	-0.000849275	FALSE	Down	0.326	0.293	90	0.299171	-0.0970344	-0.00978172	FALSE	Up	0.155	0.163	90	1.51496	0.885813	0.0998759	FALSE	Down	0.695	0.523	90	-0.0947414	-0.825274	-0.0881291	FALSE
Cytochrome P450 - arranged by substrate type	Down	0.309	0.339	45	0.766185	1.9867	-0.0161233	FALSE	Up	0.74	0.727	46	-0.605322	0.544844	0.0483571	FALSE	Up	0.994	0.966	46	-2.23007	-1.38451	0.100277	FALSE	Down	0.695	0.7	45	-0.17476	0.866065	-0.191656	FALSE
Signaling by TGF-beta Receptor Complex in Cancer	Down	0.296	0.33	8	0.363973	0.713067	-0.0393863	FALSE	Up	0.743	0.728	8	-0.707164	-0.436724	0.0362601	FALSE	Up	0.627	0.61	8	-0.215275	-0.0313591	0.124656	FALSE	Down	0.697	0.649	8	-0.11739	0.0156362	-0.204674	FALSE
G alpha (12/13) signalling events	Down	0.451	0.438	72	0.12776	0.914904	-0.00257318	FALSE	Up	0.281	0.313	72	0.499978	1.52551	0.0180623	FALSE	Up	0.945	0.911	72	-1.68202	-0.735495	0.0665806	FALSE	Down	0.699	0.729	72	-0.422124	0.493103	-0.158836	FALSE
Sema4D mediated inhibition of cell attachment and migration	Up	0.452	0.511	8	-0.0908275	0.27098	0.034535	FALSE	Up	0.088	0.109	8	1.21445	1.65278	0.0625077	FALSE	Down	0.975	0.953	8	-1.60817	-1.38546	-0.108223	FALSE	Down	0.7	0.732	8	-0.402626	-0.103195	-0.0472172	FALSE
Eicosanoids	Up	0.482	0.474	11	0.197325	0.752418	0.160855	FALSE	Up	0.959	0.956	11	-1.51516	-1.05084	0.0904696	FALSE	Up	0.906	0.873	11	-1.02221	-0.568363	0.33576	FALSE	Down	0.7	0.705	11	-0.277195	0.263071	-0.240699	FALSE
Defective LFNG causes SCDO3	Down	0.872	0.84	5	-1.07197	-0.815689	-0.0301394	FALSE	Down	0.278	0.265	5	0.611091	0.97282	-0.140304	FALSE	Down	0.922	0.874	5	-1.1906	-0.943442	-0.0731647	FALSE	Down	0.701	0.693	5	-0.0965413	0.134675	-0.290372	FALSE
Activated NTRK2 signals through RAS	Down	0.933	0.873	8	-1.10539	-1.8323	-0.0143399	FALSE	Down	0.49	0.596	8	-0.378493	-0.927312	-0.0859438	FALSE	Down	0.94	0.952	8	-1.76048	-1.99792	-0.0847689	FALSE	Down	0.701	0.817	8	-0.708402	-0.932291	-0.304485	FALSE
Regulation of cytoskeletal remodeling and cell spreading by IPP complex components	Up	0.236	0.281	8	0.566089	1.22737	0.0324634	FALSE	Up	0.726	0.714	8	-0.754257	-0.246682	0.062427	FALSE	Up	0.883	0.847	8	-0.821155	-0.385091	0.0339588	FALSE	Down	0.703	0.71	8	-0.336526	0.15689	-0.137095	FALSE
IRS-related events triggered by IGF1R	Up	0.751	0.775	39	-0.771678	-1.07476	0.00679472	FALSE	Up	0.908	0.923	39	-1.24628	-1.52713	0.0307957	FALSE	Up	0.719	0.756	39	-0.523667	-0.852919	0.105123	FALSE	Down	0.703	0.756	39	-0.397283	-0.5877	-0.194994	FALSE
Deadenylation of mRNA	Down	0.48	0.477	25	-0.385111	0.517213	-0.0126921	FALSE	Down	0.921	0.92	25	-1.96834	-1.20367	-0.00926248	FALSE	Down	0.246	0.265	25	0.49247	1.38905	-0.0503523	FALSE	Up	0.706	0.684	25	-0.741868	0.0679107	0.0424973	FALSE
Gene expression (Transcription)	Up	0.25	0.241	1349	0.457764	4.73583	0.00997898	FALSE	Up	0.702	0.751	1349	-2.49128	1.90072	0.011222	FALSE	Down	0.101	0.079	1351	3.02445	6.80356	-0.00608904	FALSE	Down	0.706	0.552	1349	-1.1047	2.13181	-0.0183393	FALSE
Variant SLC6A20 contributes towards hyperglycinuria (HG) and iminoglycinuria (IG)	Up	0.806	0.773	1	-0.912404	-0.790747	0.0246382	FALSE	Down	0.452	0.423	1	-0.125994	0.0539282	-0.110296	FALSE	Down	0.453	0.487	1	0.199823	0.390008	-0.427892	FALSE	Up	0.707	0.704	1	-0.350605	-0.199028	0.207828	FALSE
Variant SLC6A20 contributes towards hyperglycinuria (HG) and iminoglycinuria (IG)	Up	0.806	0.773	1	-0.912404	-0.790747	0.0246382	FALSE	Down	0.452	0.423	1	-0.125994	0.0539282	-0.110296	FALSE	Down	0.453	0.487	1	0.199823	0.390008	-0.427892	FALSE	Up	0.707	0.704	1	-0.350605	-0.199028	0.207828	FALSE
PI and PC transport between ER and Golgi membranes	Down	0.332	0.346	1	0.150542	0.377139	-0.0547912	FALSE	Up	0.132	0.116	1	0.960723	1.27162	0.104294	FALSE	Down	0.776	0.737	1	-0.780479	-0.6704	-0.0331348	FALSE	Up	0.707	0.69	1	-0.443404	-0.287161	0.093664	FALSE
Glutamate and glutamine metabolism	Down	0.657	0.654	13	-0.465387	0.268449	-0.0215623	FALSE	Down	0.357	0.327	13	0.31885	1.10043	-0.00213052	FALSE	Down	0.108	0.155	13	1.67324	2.52825	-0.0507209	FALSE	Down	0.707	0.732	13	-0.212495	0.484594	-0.0253148	FALSE
Biosynthesis of D-series resolvins	Up	0.953	0.93	4	-1.4128	-1.15194	0.0342187	FALSE	Up	0.929	0.925	4	-1.23515	-0.983723	0.0542762	FALSE	Up	0.926	0.908	4	-1.07779	-0.876248	0.135132	FALSE	Down	0.707	0.712	4	-0.230421	0.0337824	-0.0418321	FALSE
Defective GGT1 causes Glutathionuria (GLUTH)	Down	0.705	0.668	1	-0.79074	-0.673914	-0.0380901	FALSE	Down	0.4	0.375	1	-0.0677097	0.0832591	-0.0756548	FALSE	Up	0.688	0.668	1	-0.55317	-0.446283	0.104149	FALSE	Down	0.707	0.681	1	-0.480599	-0.360544	-0.124858	FALSE
Defective GGT1 causes Glutathionuria (GLUTH)	Down	0.705	0.668	1	-0.79074	-0.673914	-0.0380901	FALSE	Down	0.4	0.375	1	-0.0677097	0.0832591	-0.0756548	FALSE	Up	0.688	0.668	1	-0.55317	-0.446283	0.104149	FALSE	Down	0.707	0.681	1	-0.480599	-0.360544	-0.124858	FALSE
Apoptotic execution phase	Up	0.224	0.263	50	0.558472	1.71177	0.0349754	FALSE	Up	0.74	0.703	50	-0.650735	0.336248	0.0342062	FALSE	Up	0.402	0.388	50	0.514975	1.45715	0.0881025	FALSE	Down	0.709	0.711	50	-0.322888	0.638069	-0.0382464	FALSE
Synthesis of PG	Down	0.68	0.666	7	-0.461971	0.0463151	-0.0171047	FALSE	Down	0.647	0.625	7	-0.387237	0.102036	-0.0494166	FALSE	Up	0.834	0.806	7	-0.692707	-0.274564	0.000211738	FALSE	Down	0.709	0.722	7	-0.320969	0.160101	-0.114972	FALSE
Integrin signaling	Up	0.285	0.362	24	0.507658	0.524663	0.116454	FALSE	Up	0.027	0.028	23	1.83552	1.69128	0.126812	FALSE	Up	0.918	0.925	23	-1.73113	-1.47023	0.0205388	FALSE	Down	0.709	0.73	24	-0.585081	-0.477078	-0.166537	FALSE
Synthesis of PIPs at the early endosome membrane	Down	0.812	0.776	16	-1.27421	-0.616306	-0.0172741	FALSE	Down	0.582	0.573	16	-0.710237	0.00627205	-0.00814751	FALSE	Down	0.703	0.647	16	-0.740089	-0.116197	-0.0583808	FALSE	Up	0.71	0.668	16	-0.787981	-0.127311	0.0390273	FALSE
RUNX1 and FOXP3 control the development of regulatory T lymphocytes (Tregs)	Up	0.824	0.809	9	-1.13303	-0.662925	0.0401814	FALSE	Down	0.716	0.7	9	-0.523296	-0.0311078	-0.156489	FALSE	Down	0.458	0.484	9	0.370103	0.828733	-0.275588	FALSE	Up	0.71	0.714	9	-0.235261	0.224013	0.0389917	FALSE
N-glycan antennae elongation in the medial/trans-Golgi	Down	0.399	0.395	21	0.0983532	0.955229	-0.0193327	FALSE	Up	0.798	0.788	21	-0.895131	-0.115027	0.00443731	FALSE	Down	0.251	0.295	21	0.671171	1.51864	-0.0575468	FALSE	Down	0.71	0.709	21	-0.387702	0.406065	-0.103628	FALSE
Signaling by FGFR4	Down	0.517	0.625	31	-0.384816	-1.70703	-0.00843677	FALSE	Up	0.618	0.53	31	-0.299879	-1.90966	0.00155564	FALSE	Up	0.434	0.45	31	0.154823	-1.52279	0.0255562	FALSE	Down	0.71	0.577	31	-0.0244106	-1.65911	-0.105929	FALSE
Glucagon-type ligand receptors	Up	0.102	0.125	24	1.73757	1.60365	0.0198439	FALSE	Up	0.76	0.757	24	-0.786178	-0.714376	0.00825431	FALSE	Up	0.956	0.937	24	-1.74617	-1.54688	0.0536713	FALSE	Down	0.71	0.7	24	-0.317232	-0.276581	-0.204518	FALSE
Negative regulation of FGFR1 signaling	Up	0.828	0.834	24	-0.989495	-1.839	0.0180372	FALSE	Up	0.692	0.567	24	-0.232007	-1.4855	0.0196402	FALSE	Up	0.82	0.726	24	-0.379632	-1.64457	0.0962277	FALSE	Down	0.711	0.474	24	0.366217	-1.16847	-0.145232	FALSE
DNA Double Strand Break Response	Up	0.113	0.093	53	2.24394	0.653338	0.0883932	FALSE	Up	0.221	0.284	53	0.299709	-0.121252	0.041612	FALSE	Up	0.036	0.116	53	2.26602	1.40358	0.105539	FALSE	Up	0.712	0.646	53	-0.393101	-0.931404	0.0789933	FALSE
Defective factor XII causes hereditary angioedema	Down	0.079	0.103	3	1.64462	2.03005	-0.0530872	FALSE	Down	0.629	0.611	3	-0.452706	-0.200076	-0.00493341	FALSE	Up	0.811	0.776	3	-0.70863	-0.515867	0.120683	FALSE	Down	0.712	0.714	3	-0.423205	-0.149261	-0.30232	FALSE
TP53 Regulates Transcription of DNA Repair Genes	Down	0.635	0.608	60	-0.822552	-0.714402	-0.00088739	FALSE	Down	0.633	0.606	60	-0.773366	-0.689395	-0.0184036	FALSE	Down	0.133	0.197	60	0.517102	0.641542	-0.0476195	FALSE	Up	0.713	0.66	60	-0.628726	-0.539154	0.0515617	FALSE
Antimicrobial peptides	Up	0.895	0.868	39	-1.56746	-0.444362	0.0414668	FALSE	Down	0.538	0.539	39	-0.100539	1.16305	-0.00696323	FALSE	Up	0.847	0.799	39	-0.929188	0.0935099	0.252789	FALSE	Down	0.713	0.704	39	-0.505504	0.62123	-0.269513	FALSE
RUNX1 regulates transcription of genes involved in WNT signaling	Up	0.654	0.64	4	-0.564284	-0.334552	0.0795994	FALSE	Down	0.455	0.442	4	0.108602	0.341585	-0.128391	FALSE	Down	0.492	0.514	4	0.166505	0.341524	-0.299113	FALSE	Up	0.714	0.707	4	-0.24384	-0.0666805	0.120693	FALSE
RNA Polymerase III Transcription Initiation From Type 3 Promoter	Up	0.996	0.977	28	-2.43936	-2.23303	0.00443729	FALSE	Down	0.148	0.123	28	0.602597	0.913865	-0.00372473	FALSE	Down	0.155	0.229	28	0.62206	1.10916	-0.0598753	FALSE	Up	0.714	0.695	28	-0.562445	-0.255833	0.0602594	FALSE
FGFR3 ligand binding and activation	Up	0.532	0.489	5	-0.017561	-0.362887	0.0407829	FALSE	Up	0.677	0.698	5	-0.567303	-0.627718	0.0195042	FALSE	Down	0.82	0.783	5	-0.665089	-0.836776	-0.00160807	FALSE	Down	0.714	0.692	5	-0.387277	-0.524839	-0.268792	FALSE
FGFR3c ligand binding and activation	Up	0.532	0.489	5	-0.017561	-0.362887	0.0407829	FALSE	Up	0.677	0.698	5	-0.567303	-0.627718	0.0195042	FALSE	Down	0.82	0.783	5	-0.665089	-0.836776	-0.00160807	FALSE	Down	0.714	0.692	5	-0.387277	-0.524839	-0.268792	FALSE
Endogenous sterols	Up	0.155	0.187	20	1.25103	2.03758	0.02147	FALSE	Up	0.927	0.927	20	-1.45966	-0.849239	0.0855724	FALSE	Up	0.973	0.939	20	-1.48666	-1.02306	0.045247	FALSE	Down	0.715	0.714	20	-0.130163	0.460616	-0.16517	FALSE
Interferon Signaling	Up	0.62	0.605	183	-1.54845	-0.304227	0.0572039	FALSE	Down	0.955	0.937	183	-2.52295	-1.65054	-0.00832022	FALSE	Down	0.758	0.568	183	-0.539995	0.0529432	-0.0171384	FALSE	Up	0.717	0.596	183	-0.912738	-0.288179	0.0987278	FALSE
Synthesis, secretion, and deacylation of Ghrelin	Up	0.475	0.501	13	0.0493742	0.749444	0.0239831	FALSE	Up	0.432	0.432	13	0.0813014	0.763478	0.0504108	FALSE	Up	0.874	0.83	13	-0.8115	-0.35253	0.0167654	FALSE	Down	0.717	0.718	13	-0.368885	0.208579	-0.0647218	FALSE
Interleukin-37 signaling	Down	0.719	0.729	19	-0.803642	-0.153876	-0.0157876	FALSE	Up	0.226	0.215	19	0.558559	1.1806	0.0120035	FALSE	Up	0.93	0.893	19	-1.36537	-0.965857	0.0441737	FALSE	Down	0.717	0.647	19	-0.185993	0.0569007	-0.0995831	FALSE
Activation of kainate receptors upon glutamate binding	Up	0.319	0.325	26	0.569165	0.408855	0.0722464	FALSE	Up	0.536	0.565	26	-0.341464	-0.25925	0.0244207	FALSE	Up	0.976	0.957	26	-2.15693	-2.10446	0.018798	FALSE	Down	0.717	0.681	26	-0.293943	-0.428554	-0.139973	FALSE
Mtb iron assimilation by chelation	Down	0.799	0.752	1	-0.931288	-0.812205	-0.110894	FALSE	Up	0.552	0.529	1	-0.396604	-0.243399	0.134014	FALSE	Up	0.628	0.63	1	-0.289747	-0.145136	0.601827	FALSE	Down	0.717	0.709	1	-0.390054	-0.244166	-0.559689	FALSE
Latent infection - Other responses of Mtb to phagocytosis	Down	0.799	0.752	1	-0.931288	-0.812205	-0.110894	FALSE	Up	0.552	0.529	1	-0.396604	-0.243399	0.134014	FALSE	Up	0.628	0.63	1	-0.289747	-0.145136	0.601827	FALSE	Down	0.717	0.709	1	-0.390054	-0.244166	-0.559689	FALSE
RUNX1 regulates transcription of genes involved in interleukin signaling	Up	0.689	0.669	4	-0.679414	-0.374188	0.13966	FALSE	Up	0.467	0.461	4	-0.0663544	0.283261	0.241105	FALSE	Down	0.263	0.307	4	0.821128	1.11453	-0.409157	FALSE	Up	0.718	0.705	4	-0.397872	-0.147621	0.0367779	FALSE
Downstream signal transduction	Up	0.406	0.493	27	-0.138929	-0.62021	0.0357701	FALSE	Up	0.102	0.12	26	0.880411	0.351181	0.0173579	FALSE	Down	0.38	0.559	26	-0.0526127	-0.448016	-0.00445166	FALSE	Down	0.718	0.792	27	-0.707043	-0.931636	-0.0207207	FALSE
Synthesis of IP2, IP, and Ins in the cytosol	Down	0.928	0.905	14	-1.47385	-0.834411	-0.0167985	FALSE	Up	0.799	0.784	14	-0.908082	-0.241065	0.0999394	FALSE	Down	0.91	0.866	14	-1.1833	-0.61769	-0.0265154	FALSE	Down	0.718	0.714	14	-0.404027	0.259598	-0.111823	FALSE
Defective SLC35D1 causes Schneckenbecken dysplasia (SCHBCKD)	Up	0.507	0.494	1	-0.37434	-0.234259	0.0389821	FALSE	Down	0.34	0.329	1	0.115368	0.281727	-0.074039	FALSE	Up	0.653	0.644	1	-0.501503	-0.38946	0.0939756	FALSE	Up	0.719	0.696	1	-0.52604	-0.405935	0.0776487	FALSE
Fatty acyl-CoA biosynthesis	Up	0.883	0.849	33	-1.29695	-0.206008	0.00270596	FALSE	Up	0.672	0.658	33	-0.525922	0.604168	0.0354599	FALSE	Up	0.374	0.399	33	0.59934	1.74214	0.0243311	FALSE	Down	0.719	0.726	33	-0.375276	0.712526	-0.051764	FALSE
Defective SLC35A2 causes congenital disorder of glycosylation 2M (CDG2M)	Up	0.566	0.556	1	-0.430165	-0.263013	0.0252773	FALSE	Down	0.512	0.493	1	-0.268272	-0.091942	-0.0755673	FALSE	Down	0.728	0.711	1	-0.657626	-0.53789	-0.0730179	FALSE	Down	0.719	0.698	1	-0.556444	-0.414849	-0.0933418	FALSE
Formation of Senescence-Associated Heterochromatin Foci (SAHF)	Up	0.071	0.083	17	1.63373	2.43568	0.106119	FALSE	Up	0.822	0.831	17	-0.995253	-0.389752	0.0277431	FALSE	Up	0.74	0.716	17	-0.437551	0.0653988	0.0325884	FALSE	Up	0.72	0.766	17	-0.460787	0.216388	0.0747611	FALSE
Defective SLC3A1 causes cystinuria (CSNU)	Up	0.622	0.61	2	-0.518004	-0.282163	0.0402227	FALSE	Down	0.247	0.237	2	0.692906	1.02198	-0.13378	FALSE	Up	0.881	0.836	2	-1.00656	-0.848673	0.0535477	FALSE	Down	0.72	0.716	2	-0.359328	-0.133647	-0.277113	FALSE
Defective SLC7A9 causes cystinuria (CSNU)	Up	0.622	0.61	2	-0.518004	-0.282163	0.0402227	FALSE	Down	0.247	0.237	2	0.692906	1.02198	-0.13378	FALSE	Up	0.881	0.836	2	-1.00656	-0.848673	0.0535477	FALSE	Down	0.72	0.716	2	-0.359328	-0.133647	-0.277113	FALSE
Potassium transport channels	Up	0.44	0.443	2	0.0668577	0.338564	0.127734	FALSE	Down	0.618	0.6	2	-0.397352	-0.166664	-0.315857	FALSE	Up	0.675	0.672	2	-0.400262	-0.19495	0.063044	FALSE	Up	0.721	0.71	2	-0.407525	-0.190376	0.231455	FALSE
Mitochondrial transcription termination	Down	0.312	0.317	1	0.191598	0.422027	-0.0476551	FALSE	Down	0.774	0.758	1	-0.947272	-0.836041	-0.016403	FALSE	Down	0.406	0.437	1	0.08804	0.287753	-0.14236	FALSE	Up	0.721	0.712	1	-0.437526	-0.280731	0.0794581	FALSE
Inactivation, recovery and regulation of the phototransduction cascade	Down	0.943	0.922	27	-1.66614	-1.05952	-0.0709406	FALSE	Down	0.047	0.067	27	1.39168	2.37407	-0.0784538	FALSE	Down	0.862	0.802	27	-0.869003	-0.428265	-0.0633811	FALSE	Down	0.721	0.697	27	-0.272688	0.281519	-0.096749	FALSE
Defective factor IX causes thrombophilia	Up	0.627	0.605	1	-0.613337	-0.513385	0.0447247	FALSE	Down	0.094	0.087	1	1.22176	1.3549	-0.129392	FALSE	Up	0.595	0.595	1	-0.360885	-0.273018	0.119987	FALSE	Up	0.723	0.702	1	-0.446223	-0.353725	0.148281	FALSE
Defective F8 accelerates dissociation of the A2 domain	Up	0.627	0.605	1	-0.613337	-0.513385	0.0447247	FALSE	Down	0.094	0.087	1	1.22176	1.3549	-0.129392	FALSE	Up	0.595	0.595	1	-0.360885	-0.273018	0.119987	FALSE	Up	0.723	0.702	1	-0.446223	-0.353725	0.148281	FALSE
Defective F8 binding to the cell membrane	Up	0.627	0.605	1	-0.613337	-0.513385	0.0447247	FALSE	Down	0.094	0.087	1	1.22176	1.3549	-0.129392	FALSE	Up	0.595	0.595	1	-0.360885	-0.273018	0.119987	FALSE	Up	0.723	0.702	1	-0.446223	-0.353725	0.148281	FALSE
Defective cofactor function of FVIIIa variant	Up	0.627	0.605	1	-0.613337	-0.513385	0.0447247	FALSE	Down	0.094	0.087	1	1.22176	1.3549	-0.129392	FALSE	Up	0.595	0.595	1	-0.360885	-0.273018	0.119987	FALSE	Up	0.723	0.702	1	-0.446223	-0.353725	0.148281	FALSE
Defective F8 secretion	Up	0.627	0.605	1	-0.613337	-0.513385	0.0447247	FALSE	Down	0.094	0.087	1	1.22176	1.3549	-0.129392	FALSE	Up	0.595	0.595	1	-0.360885	-0.273018	0.119987	FALSE	Up	0.723	0.702	1	-0.446223	-0.353725	0.148281	FALSE
Defective F9 variant does not activate FX	Up	0.627	0.605	1	-0.613337	-0.513385	0.0447247	FALSE	Down	0.094	0.087	1	1.22176	1.3549	-0.129392	FALSE	Up	0.595	0.595	1	-0.360885	-0.273018	0.119987	FALSE	Up	0.723	0.702	1	-0.446223	-0.353725	0.148281	FALSE
Translocation of SLC2A4 (GLUT4) to the plasma membrane	Up	0.649	0.592	65	-0.535183	-0.275716	0.0228248	FALSE	Up	0.393	0.379	64	-0.158414	0.193013	0.0493603	FALSE	Up	0.927	0.876	65	-1.63637	-1.35057	0.0853826	FALSE	Down	0.723	0.661	65	-0.447787	-0.331007	-0.0479037	FALSE
NTF3 activates NTRK2 (TRKB) signaling	Up	0.859	0.824	1	-1.05324	-0.946921	0.103722	FALSE	Down	0.316	0.305	1	0.331542	0.521844	-0.472717	FALSE	Down	0.647	0.649	1	-0.401936	-0.278845	-0.398727	FALSE	Down	0.723	0.703	1	-0.426353	-0.295844	-0.436973	FALSE
NTF4 activates NTRK2 (TRKB) signaling	Up	0.859	0.824	1	-1.05324	-0.946921	0.103722	FALSE	Down	0.316	0.305	1	0.331542	0.521844	-0.472717	FALSE	Down	0.647	0.649	1	-0.401936	-0.278845	-0.398727	FALSE	Down	0.723	0.703	1	-0.426353	-0.295844	-0.436973	FALSE
Formation of xylulose-5-phosphate	Up	0.853	0.83	5	-1.1779	-0.801163	0.0424919	FALSE	Down	0.797	0.786	5	-0.937818	-0.562652	-0.0232247	FALSE	Down	0.609	0.608	5	-0.276828	0.124725	-0.165041	FALSE	Up	0.725	0.72	5	-0.472611	-0.0651979	0.116792	FALSE
RAS GTPase cycle mutants	Down	0.267	0.306	3	0.472358	-0.565666	-0.0727719	FALSE	Up	0.495	0.507	3	-0.376599	-1.00204	0.062239	FALSE	Down	0.741	0.771	3	-0.774944	-1.18063	-0.104196	FALSE	Up	0.726	0.651	3	-0.238932	-0.921135	0.133202	FALSE
MPS IIIC - Sanfilippo syndrome C	Up	0.786	0.735	1	-0.95695	-0.840812	0.0105465	FALSE	Up	0.743	0.724	1	-0.842636	-0.728907	0.0159045	FALSE	Down	0.874	0.825	1	-0.99735	-0.912882	-0.0102754	FALSE	Down	0.726	0.709	1	-0.47189	-0.334506	-0.0689035	FALSE
Intra-Golgi and retrograde Golgi-to-ER traffic	Up	0.466	0.436	185	-0.3651	1.58235	0.0179385	FALSE	Up	0.199	0.18	184	0.341447	2.41237	0.0106391	FALSE	Up	0.458	0.399	185	-0.156079	1.69498	0.0655055	FALSE	Down	0.727	0.693	185	-0.87423	0.898881	-0.0151451	FALSE
Neutrophil degranulation	Up	0.914	0.887	461	-3.49668	-0.158459	0.00892259	FALSE	Down	0.958	0.971	461	-4.12263	-0.807023	-0.0118287	FALSE	Up	0.954	0.869	461	-3.62051	-0.81955	0.113253	FALSE	Down	0.727	0.616	461	-1.00447	1.79482	-0.089289	FALSE
Competing endogenous RNAs (ceRNAs) regulate PTEN translation	Up	0.824	0.801	10	-0.969136	-0.632041	0.0046098	FALSE	Up	0.555	0.524	10	-0.319109	-0.000341913	0.0531914	FALSE	Up	0.427	0.441	10	0.108836	0.38578	0.0867588	FALSE	Down	0.728	0.71	10	-0.419114	-0.126505	-0.154501	FALSE
Regulation of innate immune responses to cytosolic DNA	Down	0.55	0.559	15	-0.302491	-0.198294	-0.0448247	FALSE	Down	0.328	0.221	15	0.440894	0.276199	-0.027133	FALSE	Up	0.296	0.174	15	1.13788	0.445533	0.0321247	FALSE	Down	0.729	0.435	15	0.455715	-0.433888	-0.10769	FALSE
DNA Damage Bypass	Up	0.892	0.882	46	-1.42142	-0.873437	0.0252169	FALSE	Up	0.7	0.665	46	-0.754078	-0.44938	0.00237572	FALSE	Up	0.004	0.01	46	2.9067	2.9399	0.0999741	TRUE	Up	0.73	0.551	46	-0.0179834	-0.158683	0.0464156	FALSE
Defective CYP2R1 causes Rickets vitamin D-dependent 1B (VDDR1B)	Up	0.828	0.795	1	-0.977061	-0.861394	0.0245535	FALSE	Down	0.339	0.328	1	0.0467526	0.237975	-0.0522786	FALSE	Down	0.46	0.5	1	0.0132698	0.183435	-0.123287	FALSE	Down	0.73	0.708	1	-0.552549	-0.418875	-0.0531959	FALSE
Activated NTRK3 signals through PLCG1	Up	0.064	0.074	2	1.73451	1.4436	0.05623	FALSE	Up	0.327	0.241	2	0.473869	0.245419	0.0126429	FALSE	Down	0.365	0.357	2	0.60961	0.291018	-0.102133	FALSE	Down	0.73	0.758	2	-0.585856	-0.465748	-0.150425	FALSE
Type II Na+/Pi cotransporters	Down	0.611	0.593	1	-0.552555	-0.4029	-0.138042	FALSE	Down	0.143	0.132	1	1.29536	1.6017	-0.539929	FALSE	Down	0.604	0.615	1	-0.232229	-0.0798585	-0.534311	FALSE	Down	0.73	0.723	1	-0.448428	-0.304514	-0.442094	FALSE
Defective SLC34A1 causes hypophosphatemic nephrolithiasis/osteoporosis 1 (NPHLOP1)	Down	0.611	0.593	1	-0.552555	-0.4029	-0.138042	FALSE	Down	0.143	0.132	1	1.29536	1.6017	-0.539929	FALSE	Down	0.604	0.615	1	-0.232229	-0.0798585	-0.534311	FALSE	Down	0.73	0.723	1	-0.448428	-0.304514	-0.442094	FALSE
Recruitment and ATM-mediated phosphorylation of repair and signaling proteins at DNA double strand breaks	Up	0.137	0.109	52	2.05083	0.433809	0.0869003	FALSE	Up	0.302	0.378	52	0.0329666	-0.406037	0.0380302	FALSE	Up	0.03	0.094	52	2.44097	1.56019	0.10747	FALSE	Up	0.731	0.663	52	-0.446789	-1.00108	0.0734608	FALSE
Interleukin-20 family signaling	Down	0.199	0.262	18	0.711097	1.18208	-0.0434054	FALSE	Down	0.128	0.132	17	1.18851	1.64977	-0.102884	FALSE	Down	0.757	0.726	18	-0.85135	-0.530557	-0.0394074	FALSE	Up	0.731	0.657	18	-0.405732	-0.254507	0.0388853	FALSE
Erythropoietin activates RAS	Down	0.577	0.609	13	-0.3933	-0.889049	-0.00266177	FALSE	Up	0.516	0.627	13	-0.535294	-0.843181	0.0236857	FALSE	Up	0.203	0.563	13	-0.118961	-0.150065	0.119299	FALSE	Down	0.731	0.829	13	-0.805658	-0.882886	-0.0956333	FALSE
G2/M DNA damage checkpoint	Up	0.024	0.018	72	3.41205	2.32089	0.101809	FALSE	Up	0.334	0.423	72	-0.0664156	-0.00748892	0.0632269	FALSE	Up	0.057	0.135	72	2.05052	1.94601	0.116351	FALSE	Up	0.732	0.713	72	-0.910318	-0.84436	0.159078	FALSE
Immune System	Up	0.959	0.929	1861	-3.87522	1.77917	0.0236522	FALSE	Up	0.774	0.811	1859	-2.40713	3.36073	0.00453865	FALSE	Up	0.853	0.667	1861	-1.38334	3.3801	0.0458337	FALSE	Down	0.732	0.644	1861	-0.981418	3.76913	-0.06403	FALSE
Synthesis of diphthamide-EEF2	Down	0.322	0.333	8	0.170829	0.799024	-0.0432125	FALSE	Down	0.536	0.512	8	-0.26339	0.313438	-0.0640664	FALSE	Down	0.33	0.361	8	0.30125	0.888128	-0.140304	FALSE	Up	0.733	0.723	8	-0.554348	-0.0327315	0.00358381	FALSE
TFAP2 (AP-2) family regulates transcription of growth factors and their receptors	Down	0.812	0.788	8	-0.919778	-0.660336	-0.00368056	FALSE	Up	0.653	0.636	8	-0.453496	-0.184923	0.00647228	FALSE	Up	0.166	0.296	8	0.865303	1.21277	0.100631	FALSE	Down	0.733	0.737	8	-0.475222	-0.188705	-0.0939556	FALSE
Circadian Clock	Up	0.514	0.58	68	-0.200681	0.559458	0.00586489	FALSE	Down	0.421	0.33	68	0.123849	0.590012	-0.0220525	FALSE	Up	0.44	0.212	68	0.949688	0.761682	0.0410678	FALSE	Down	0.733	0.479	68	0.3189	0.205884	-0.127317	FALSE
Activation, translocation and oligomerization of BAX	Down	0.571	0.565	2	-0.37749	-0.159121	-0.0232738	FALSE	Down	0.638	0.613	2	-0.509688	-0.319134	-0.0476952	FALSE	Down	0.66	0.653	2	-0.334999	-0.147887	-0.00352393	FALSE	Down	0.734	0.737	2	-0.325898	-0.123448	-0.027868	FALSE
Glyoxylate metabolism and glycine degradation	Up	0.486	0.487	25	-0.196336	0.848445	0.0561002	FALSE	Up	0.274	0.262	25	0.495091	1.59161	0.00485857	FALSE	Down	0.501	0.49	25	0.0980772	1.03472	-0.0825879	FALSE	Up	0.736	0.708	25	-0.534327	0.386727	0.0662233	FALSE
ERCC6 (CSB) and EHMT2 (G9a) positively regulate rRNA expression	Up	0.091	0.078	37	3.83357	0.987189	0.149676	FALSE	Up	0.592	0.664	37	-0.950901	-1.69679	0.0366922	FALSE	Up	0.214	0.335	37	0.733208	-0.434036	0.0306958	FALSE	Up	0.737	0.651	37	-1.19205	-1.82928	0.214163	FALSE
Biosynthesis of protectins	Up	0.86	0.842	3	-1.17124	-0.950178	0.0910369	FALSE	Up	0.852	0.844	3	-1.22698	-1.02865	0.135724	FALSE	Up	0.987	0.954	3	-1.8135	-1.67796	0.11513	FALSE	Down	0.737	0.729	3	-0.435989	-0.195776	-0.0139967	FALSE
Defective CYP11A1 causes Adrenal insufficiency, congenital, with 46,XY sex reversal (AICSR)	Down	0.104	0.114	3	1.46982	1.88329	-0.151643	FALSE	Down	0.853	0.838	3	-0.981424	-0.748228	-0.0444224	FALSE	Down	0.668	0.666	3	-0.415279	-0.168621	-0.283267	FALSE	Down	0.737	0.745	3	-0.341974	-0.0748663	-0.174817	FALSE
Defective ABCG8 causes gallbladder disease 4 and sitosterolemia	Up	0.466	0.483	2	0.0984483	0.372513	0.27151	FALSE	Down	0.254	0.242	2	0.664954	0.986733	-0.0629954	FALSE	Up	0.929	0.896	2	-1.2539	-1.12058	0.125059	FALSE	Down	0.737	0.716	2	-0.508739	-0.299198	-0.404086	FALSE
Defective ABCG5 causes sitosterolemia	Up	0.466	0.483	2	0.0984483	0.372513	0.27151	FALSE	Down	0.254	0.242	2	0.664954	0.986733	-0.0629954	FALSE	Up	0.929	0.896	2	-1.2539	-1.12058	0.125059	FALSE	Down	0.737	0.716	2	-0.508739	-0.299198	-0.404086	FALSE
G beta:gamma signalling through BTK	Up	0.128	0.156	16	1.44831	0.894696	0.0652417	FALSE	Up	0.608	0.622	16	-0.357923	-0.588304	0.029556	FALSE	Up	0.971	0.954	16	-2.1426	-2.16573	0.0229208	FALSE	Down	0.738	0.723	16	-0.415473	-0.670934	-0.164014	FALSE
Metabolism of steroid hormones	Down	0.329	0.349	24	0.558149	1.53163	-0.00352921	FALSE	Up	0.575	0.574	24	-0.109715	0.848647	0.0485932	FALSE	Down	0.996	0.987	24	-2.51124	-1.87906	-0.0263491	FALSE	Down	0.738	0.762	24	-0.257057	0.593765	-0.18697	FALSE
Telomere Extension By Telomerase	Up	0.408	0.313	22	0.327539	0.60476	0.0800812	FALSE	Down	0.661	0.575	22	-0.389139	-0.045761	-0.00847939	FALSE	Down	0.544	0.617	22	-0.0977806	0.571053	-0.0908229	FALSE	Up	0.739	0.696	22	-0.333334	0.0415411	0.20592	FALSE
Arachidonate production from DAG	Up	0.175	0.197	5	0.961042	1.48807	0.135893	FALSE	Down	0.069	0.067	5	1.45323	2.01563	-0.026453	FALSE	Down	0.814	0.783	5	-0.886669	-0.567589	-0.0903749	FALSE	Up	0.739	0.726	5	-0.538048	-0.170367	0.0310189	FALSE
HDR through Single Strand Annealing (SSA)	Up	0.199	0.26	34	0.422838	1.0815	0.0438948	FALSE	Up	0.347	0.335	34	0.0704999	0.590939	0.0120168	FALSE	Up	0.096	0.116	34	1.59259	2.0311	0.105843	FALSE	Up	0.74	0.72	34	-0.758837	-0.303368	0.0993724	FALSE
Toll Like Receptor TLR1:TLR2 Cascade	Down	0.663	0.699	92	-0.915056	-0.958131	-0.000167611	FALSE	Down	0.308	0.28	92	0.407633	0.0534358	-0.0162655	FALSE	Up	0.159	0.168	92	1.43059	0.833716	0.0888055	FALSE	Down	0.74	0.558	92	-0.221521	-0.925694	-0.0824234	FALSE
Toll Like Receptor 2 (TLR2) Cascade	Down	0.663	0.699	92	-0.915056	-0.958131	-0.000167611	FALSE	Down	0.308	0.28	92	0.407633	0.0534358	-0.0162655	FALSE	Up	0.159	0.168	92	1.43059	0.833716	0.0888055	FALSE	Down	0.74	0.558	92	-0.221521	-0.925694	-0.0824234	FALSE
DNA methylation	Up	0.024	0.03	28	6.30945	2.96402	0.223751	FALSE	Up	0.519	0.589	28	-0.548211	-1.55148	0.0732402	FALSE	Up	0.577	0.555	28	-0.192473	-1.63889	0.0943846	FALSE	Up	0.741	0.652	28	-1.47229	-2.24259	0.288599	FALSE
Interconversion of 2-oxoglutarate and 2-hydroxyglutarate	Down	0.596	0.587	3	-0.351592	-0.00490646	-0.0626096	FALSE	Down	0.305	0.273	3	0.383328	0.803209	-0.105365	FALSE	Down	0.823	0.795	3	-0.786287	-0.529918	-0.114428	FALSE	Down	0.742	0.739	3	-0.429122	-0.11652	-0.148651	FALSE
Resolution of D-loop Structures through Synthesis-Dependent Strand Annealing (SDSA)	Up	0.072	0.088	26	1.93073	2.70286	0.0969841	FALSE	Up	0.244	0.231	26	0.6982	1.37295	0.0381239	FALSE	Up	0.191	0.208	26	1.29761	1.86007	0.201808	FALSE	Up	0.743	0.727	26	-0.714693	-0.0885832	0.135828	FALSE
Cysteine formation from homocysteine	Down	0.224	0.235	3	0.89824	1.35813	-0.458432	FALSE	Down	0.15	0.141	3	1.13935	1.61779	-0.214649	FALSE	Up	0.556	0.583	3	0.0500229	0.381948	0.483263	FALSE	Down	0.743	0.736	3	-0.426167	-0.125037	-0.537503	FALSE
Class C/3 (Metabotropic glutamate/pheromone receptors)	Down	0.215	0.236	22	1.02874	2.11077	-0.0201158	FALSE	Up	0.563	0.556	22	-0.36564	0.569973	0.0393505	FALSE	Up	0.996	0.975	22	-3.01156	-2.43259	0.0798578	FALSE	Down	0.744	0.729	22	-0.702944	0.153852	-0.286903	FALSE
PTK6 Regulates Proteins Involved in RNA Processing	Up	0.367	0.384	5	0.228532	0.679306	0.0656635	FALSE	Up	0.878	0.864	5	-1.2232	-0.9443	0.0285034	FALSE	Down	0.786	0.755	5	-0.750813	-0.408674	-0.0741011	FALSE	Up	0.745	0.737	5	-0.585216	-0.205212	0.0507857	FALSE
Toll Like Receptor 4 (TLR4) Cascade	Down	0.68	0.71	121	-0.972601	-0.712997	-0.000121209	FALSE	Down	0.343	0.307	121	0.17523	0.158763	-0.0240129	FALSE	Up	0.279	0.254	121	0.89086	0.61675	0.0775349	FALSE	Down	0.745	0.555	121	-0.164226	-0.552353	-0.0783861	FALSE
Defective SFTPA2 causes idiopathic pulmonary fibrosis (IPF)	Up	0.66	0.649	1	-0.646039	-0.567891	0.0517772	FALSE	Down	0.741	0.727	1	-0.773241	-0.697085	-0.0411553	FALSE	Down	0.914	0.863	1	-1.04796	-0.976748	-0.0310209	FALSE	Up	0.746	0.721	1	-0.464209	-0.397189	0.141032	FALSE
HDL remodeling	Up	0.679	0.627	9	-0.440346	-0.154493	0.0631001	FALSE	Down	0.111	0.103	9	1.46769	1.96267	-0.0295293	FALSE	Down	0.964	0.946	9	-1.46323	-1.13456	-0.0177936	FALSE	Down	0.746	0.731	9	-0.489714	-0.102687	-0.277695	FALSE
Release of Hh-Np from the secreting cell	Down	0.43	0.46	6	0.162009	0.571306	-0.0401481	FALSE	Down	0.806	0.8	6	-0.690346	-0.347423	-0.0315898	FALSE	Up	0.916	0.887	6	-1.05479	-0.777545	0.0591076	FALSE	Down	0.747	0.752	6	-0.338271	0.0226424	-0.439009	FALSE
MET activates STAT3	Up	0.707	0.697	3	-0.684064	-0.598174	0.125981	FALSE	Up	0.426	0.407	3	0.00978259	0.0767915	0.24843	FALSE	Down	0.879	0.842	3	-1.05366	-0.970635	-0.0909485	FALSE	Up	0.748	0.71	3	-0.425022	-0.399355	0.0729873	FALSE
The NLRP3 inflammasome	Up	0.59	0.601	15	-0.505541	-0.105914	0.0305111	FALSE	Up	0.858	0.867	15	-1.28882	-0.907497	0.00409936	FALSE	Up	0.785	0.759	15	-0.854557	-0.528077	0.0243359	FALSE	Up	0.748	0.728	15	-0.584886	-0.283273	0.027625	FALSE
[truncated: 771 more rows]
