# Supplementary material for: Cross-platform transcriptomic profiling of the response to recombinant human erythropoietin
Source: Sci Rep. 2021 Nov 4;11:21705. doi: 10.1038/s41598-021-00608-9 (PMC8568984; doi:10.1038/s41598-021-00608-9)
Supplement: Supplementary file 1 — Supplementary Information 1. [file 41598_2021_608_MOESM1_ESM.zip › Supplementary Data 1-16/Supplementary Data 13.xlsx]

## Sheet: Reactome Pathways Illumina
Name	Direction.Illumina Base2 vs Base1	FDR.Illumina Base2 vs Base1	PValue.Illumina Base2 vs Base1	NGenes.Illumina Base2 vs Base1	MeanAbsT0.Illumina Base2 vs Base1	MeanWeightT0.Illumina Base2 vs Base1	av_foldchange.Illumina Base2 vs Base1	sig.Illumina Base2 vs Base1	Direction.Illumina EPO3 vs Base1	FDR.Illumina EPO3 vs Base1	PValue.Illumina EPO3 vs Base1	NGenes.Illumina EPO3 vs Base1	MeanAbsT0.Illumina EPO3 vs Base1	MeanWeightT0.Illumina EPO3 vs Base1	av_foldchange.Illumina EPO3 vs Base1	sig.Illumina EPO3 vs Base1	Direction.Illumina EPO4 vs Base1	FDR.Illumina EPO4 vs Base1	PValue.Illumina EPO4 vs Base1	NGenes.Illumina EPO4 vs Base1	MeanAbsT0.Illumina EPO4 vs Base1	MeanWeightT0.Illumina EPO4 vs Base1	av_foldchange.Illumina EPO4 vs Base1	sig.Illumina EPO4 vs Base1	Direction.Illumina Post7 vs Base1	FDR.Illumina Post7 vs Base1	PValue.Illumina Post7 vs Base1	NGenes.Illumina Post7 vs Base1	MeanAbsT0.Illumina Post7 vs Base1	MeanWeightT0.Illumina Post7 vs Base1	av_foldchange.Illumina Post7 vs Base1	sig.Illumina Post7 vs Base1
Toxicity of botulinum toxin type B (BoNT/B)	Down	1e-05	1e-05	3	4.34745	4.83309	-0.453724	TRUE	Up	0.769	0.747	3	-0.834469	-0.624234	0.141663	FALSE	Down	0.731	0.737	3	-0.724146	-0.459442	-0.422135	FALSE	Down	0.203	0.256	3	1.01707	1.31165	-0.659869	FALSE
Activation of the phototransduction cascade	Down	0.006	0.008	9	3.58521	4.11826	-0.275232	TRUE	Down	0.042	0.037	9	1.98773	2.20462	-0.302837	FALSE	Down	0.524	0.555	9	0.114869	0.575365	-0.108851	FALSE	Down	0.337	0.358	9	0.709732	1.03686	-0.428715	FALSE
Integrin cell surface interactions	Up	0.008	0.009	73	4.14469	5.70982	0.291891	TRUE	Up	0.142	0.15	73	2.09154	3.52023	0.17632	FALSE	Up	0.981	0.966	72	-1.94149	-0.514119	0.21644	FALSE	Down	0.964	0.977	73	-2.24406	-0.883568	-0.142831	FALSE
ECM proteoglycans	Up	0.008	0.009	56	6.04036	7.37484	0.441898	TRUE	Up	0.039	0.046	55	3.65624	4.8864	0.276812	FALSE	Up	0.962	0.939	55	-2.3928	-1.26747	0.199828	FALSE	Down	0.972	0.977	56	-2.29955	-1.18747	-0.146132	FALSE
Activation of ATR in response to replication stress	Up	0.013	0.01	34	5.9014	6.50364	0.175426	FALSE	Up	0.062	0.074	34	2.89348	3.49163	0.0820234	FALSE	Down	0.382	0.391	34	0.820739	1.33136	-0.0619061	FALSE	Up	0.2	0.221	34	2.4438	2.97348	0.414176	FALSE
Unwinding of DNA	Up	0.02	0.011	12	5.58906	6.58443	0.211155	FALSE	Up	0.124	0.132	12	1.87056	2.60476	0.109016	FALSE	Down	0.308	0.343	12	1.14917	1.879	-0.165517	FALSE	Up	0.084	0.097	12	3.86539	4.71677	0.587155	FALSE
Chk1/Chk2(Cds1) mediated inactivation of Cyclin B:Cdk1 complex	Up	0.02	0.012	14	3.94428	3.77927	0.105848	FALSE	Up	0.055	0.051	14	2.26229	2.22703	0.0527954	FALSE	Down	0.92	0.906	14	-1.91759	-1.57353	-0.0383358	FALSE	Up	0.39	0.39	14	0.554091	0.591844	0.260857	FALSE
Chondroitin sulfate biosynthesis	Up	0.012	0.013	15	3.38715	4.33083	0.395032	FALSE	Up	0.078	0.087	14	1.59969	2.44145	0.244054	FALSE	Up	0.994	0.984	15	-2.84927	-2.21885	0.131018	FALSE	Down	0.933	0.937	15	-1.42002	-0.710505	-0.0740828	FALSE
Dopamine receptors	Up	0.015	0.013	1	3.7978	4.32164	0.736363	FALSE	Up	0.332	0.327	1	0.325405	0.552905	0.257832	FALSE	Up	0.711	0.72	1	-0.62645	-0.45558	0.295346	FALSE	Up	0.456	0.486	1	0.177782	0.401548	0.501284	FALSE
Ca2+ pathway	Down	0.02	0.014	59	2.56041	2.79895	-0.0144146	FALSE	Down	0.14	0.14	59	1.13753	1.40871	-0.00484764	FALSE	Up	0.445	0.507	59	0.345943	0.778381	0.0326714	FALSE	Down	0.851	0.876	59	-0.890544	-0.448164	-0.105155	FALSE
GABA receptor activation	Down	0.012	0.014	43	3.03387	3.43536	-0.0581968	FALSE	Down	0.026	0.028	43	2.62824	2.92729	-0.0768233	FALSE	Up	0.885	0.875	43	-1.23325	-0.793446	0.143566	FALSE	Down	0.462	0.541	43	0.48006	0.868126	-0.286416	FALSE
MPS II - Hunter syndrome	Down	0.015	0.015	1	2.71844	3.09955	-0.208061	FALSE	Down	0.323	0.314	1	0.186107	0.382974	-0.0728909	FALSE	Up	0.517	0.546	1	0.0490296	0.253439	0.171502	FALSE	Down	0.016	0.022	1	1.92851	2.23925	-0.373816	FALSE
Defective AHCY causes Hypermethioninemia with S-adenosylhomocysteine hydrolase deficiency (HMAHCHD)	Up	0.018	0.015	1	2.3959	2.75321	0.113201	FALSE	Up	0.003	0.001	1	2.46096	2.83548	0.097356	TRUE	Down	0.63	0.651	1	-0.403992	-0.228454	-0.0714454	FALSE	Up	0.032	0.04	1	1.84754	2.15337	0.350837	FALSE
Regulation of gap junction activity	Up	0.015	0.016	3	3.22802	3.10954	1.09496	FALSE	Up	0.953	0.947	3	-1.52288	-1.46334	0.0416754	FALSE	Up	0.791	0.789	3	-0.844596	-0.936871	0.0745191	FALSE	Up	0.846	0.719	3	-0.35857	-0.773979	0.351631	FALSE
MET promotes cell motility	Up	0.013	0.016	39	4.59326	5.27684	0.473115	FALSE	Up	0.303	0.362	39	0.7445	1.52089	0.235529	FALSE	Up	0.969	0.959	39	-2.30136	-1.75908	0.140159	FALSE	Up	0.999	0.998	39	-2.92253	-2.39124	0.0448667	FALSE
Binding and Uptake of Ligands by Scavenger Receptors	Up	0.024	0.017	40	3.60986	4.50512	0.285834	FALSE	Up	0.075	0.066	40	2.69758	3.48092	0.149279	FALSE	Up	0.365	0.387	40	1.35417	2.3474	0.205535	FALSE	Down	0.213	0.278	40	1.57461	2.54456	-0.145021	FALSE
Defective CHSY1 causes TPBS	Up	0.011	0.017	5	3.35955	3.86263	0.824697	FALSE	Up	0.25	0.257	4	0.641796	0.979042	0.216789	FALSE	Up	0.98	0.968	5	-2.18686	-1.88987	0.122847	FALSE	Down	0.916	0.916	5	-1.27593	-0.941239	-0.121728	FALSE
Transcriptional Regulation by E2F6	Up	0.023	0.017	35	2.45145	3.34503	0.0793723	FALSE	Up	0.329	0.301	35	0.186637	0.905132	0.0482811	FALSE	Down	0.136	0.131	35	1.36597	2.13209	-0.00570155	FALSE	Up	0.232	0.265	35	0.98103	1.8579	0.177855	FALSE
Extra-nuclear estrogen signaling	Up	0.006	0.017	69	2.62935	2.33662	0.0422775	TRUE	Up	0.084	0.099	69	1.28199	0.891412	0.0137838	FALSE	Up	0.657	0.652	69	-0.0387456	-0.650469	0.0589025	FALSE	Down	0.413	0.446	69	0.477621	0.038858	-0.167125	FALSE
Activation of G protein gated Potassium channels	Down	0.01	0.018	24	3.18988	3.22587	-0.0482762	TRUE	Down	0.012	0.014	24	2.99126	2.99845	-0.112321	FALSE	Up	0.929	0.921	24	-1.63022	-1.49834	0.0999615	FALSE	Down	0.466	0.524	24	0.497762	0.576379	-0.351975	FALSE
G protein gated Potassium channels	Down	0.01	0.018	24	3.18988	3.22587	-0.0482762	TRUE	Down	0.012	0.014	24	2.99126	2.99845	-0.112321	FALSE	Up	0.929	0.921	24	-1.63022	-1.49834	0.0999615	FALSE	Down	0.466	0.524	24	0.497762	0.576379	-0.351975	FALSE
Inwardly rectifying K+ channels	Down	0.017	0.018	28	3.18738	3.36198	-0.0432441	FALSE	Down	0.034	0.039	28	2.66927	2.80119	-0.104021	FALSE	Up	0.849	0.849	28	-1.15735	-0.87214	0.134909	FALSE	Down	0.404	0.476	28	0.67677	0.906775	-0.346931	FALSE
Polo-like kinase mediated events	Up	0.025	0.018	16	4.54816	5.00652	0.257305	FALSE	Up	0.293	0.291	16	0.764542	1.12399	0.103614	FALSE	Up	0.52	0.558	16	0.0573769	0.53064	0.0203884	FALSE	Up	0.307	0.318	16	1.1417	1.5246	0.48018	FALSE
Neurotoxicity of clostridium toxins	Down	0.015	0.018	9	3.1372	3.86507	-0.247555	FALSE	Up	0.656	0.637	9	-0.369556	0.140022	0.00489934	FALSE	Down	0.812	0.805	9	-0.925093	-0.388444	-0.0925471	FALSE	Down	0.305	0.386	9	0.753584	1.32227	-0.373246	FALSE
Visual phototransduction	Up	0.016	0.018	68	3.55958	4.81029	0.00791327	FALSE	Down	0.438	0.438	68	0.416761	1.56809	-0.0155341	FALSE	Up	0.854	0.809	68	-1.19976	-0.0407204	0.0269315	FALSE	Down	0.545	0.594	68	0.235105	1.46434	-0.0792295	FALSE
Evasion of Oncogene Induced Senescence Due to p14ARF Defects	Up	0.021	0.018	1	3.04835	2.85765	0.417775	FALSE	Up	0.115	0.126	1	1.38953	1.31253	0.287285	FALSE	Up	0.712	0.72	1	-0.697159	-0.6361	0.192146	FALSE	Up	0.468	0.489	1	0.181175	0.173082	0.551297	FALSE
Evasion of Oxidative Stress Induced Senescence Due to p14ARF Defects	Up	0.021	0.018	1	3.04835	2.85765	0.417775	FALSE	Up	0.115	0.126	1	1.38953	1.31253	0.287285	FALSE	Up	0.712	0.72	1	-0.697159	-0.6361	0.192146	FALSE	Up	0.468	0.489	1	0.181175	0.173082	0.551297	FALSE
Inhibition of voltage gated Ca2+ channels via Gbeta/gamma subunits	Down	0.01	0.018	24	3.18988	3.22587	-0.0482762	TRUE	Down	0.012	0.014	24	2.99126	2.99845	-0.112321	FALSE	Up	0.929	0.921	24	-1.63022	-1.49834	0.0999615	FALSE	Down	0.466	0.524	24	0.497762	0.576379	-0.351975	FALSE
Defective B4GALT7 causes EDS, progeroid type	Up	0.016	0.019	15	3.48456	4.0423	0.413762	FALSE	Up	0.163	0.167	14	1.50772	1.96731	0.177496	FALSE	Up	0.98	0.961	15	-2.81886	-2.30878	0.112671	FALSE	Up	0.851	0.845	15	-0.963806	-0.546199	0.0533688	FALSE
Kinesins	Up	0.016	0.019	51	3.55509	4.50103	0.0598793	FALSE	Up	0.312	0.329	51	0.704642	1.24303	0.0018724	FALSE	Up	0.956	0.924	52	-1.5929	-1.05005	0.0990805	FALSE	Up	0.315	0.303	51	1.10955	1.39572	0.102356	FALSE
Defective SLC5A5 causes thyroid dyshormonogenesis 1 (TDH1)	Down	0.021	0.02	1	3.05381	3.40455	-0.263425	FALSE	Up	0.693	0.664	1	-0.681908	-0.560085	0.0281576	FALSE	Down	0.528	0.556	1	-0.0995909	0.078901	-0.185373	FALSE	Down	0.698	0.726	1	-0.452574	-0.297776	-0.127431	FALSE
GABA B receptor activation	Down	0.015	0.02	35	3.12319	3.29159	-0.0524792	FALSE	Down	0.02	0.026	35	2.80141	2.90956	-0.0751569	FALSE	Up	0.921	0.915	35	-1.65588	-1.41299	0.120459	FALSE	Down	0.621	0.652	35	0.0293511	0.247593	-0.268576	FALSE
Activation of GABAB receptors	Down	0.015	0.02	35	3.12319	3.29159	-0.0524792	FALSE	Down	0.02	0.026	35	2.80141	2.90956	-0.0751569	FALSE	Up	0.921	0.915	35	-1.65588	-1.41299	0.120459	FALSE	Down	0.621	0.652	35	0.0293511	0.247593	-0.268576	FALSE
Prolactin receptor signaling	Down	0.014	0.021	13	2.05962	1.87114	-0.100843	FALSE	Down	0.609	0.677	13	-0.436639	-0.367173	-0.106633	FALSE	Down	0.58	0.546	13	0.177805	-0.265574	-0.0296118	FALSE	Down	0.04	0.095	13	1.41708	1.52068	-0.258831	FALSE
Metabolism of vitamins and cofactors	Up	0.027	0.022	166	2.60202	4.88959	0.0262551	FALSE	Up	0.851	0.817	166	-1.08512	0.96825	0.00866364	FALSE	Up	0.969	0.911	166	-1.29521	0.932822	0.00429143	FALSE	Up	0.11	0.199	166	1.37855	3.79848	0.00456542	FALSE
G0 and Early G1	Up	0.026	0.023	27	4.10241	4.10866	0.206488	FALSE	Up	0.121	0.12	27	2.04581	2.12607	0.0834229	FALSE	Up	0.214	0.266	27	1.40293	1.69643	0.00388927	FALSE	Up	0.286	0.307	27	1.30095	1.51936	0.346247	FALSE
E2F-enabled inhibition of pre-replication complex formation	Up	0.03	0.024	9	3.10609	2.98431	0.120997	FALSE	Up	0.137	0.122	9	1.48058	1.40302	0.0759688	FALSE	Down	0.437	0.516	9	0.143166	0.535058	-0.090897	FALSE	Up	0.183	0.2	9	1.25285	1.30226	0.321312	FALSE
Organic anion transporters	Down	0.029	0.024	6	2.99676	3.69149	-0.158639	FALSE	Down	0.074	0.068	6	1.49609	2.09715	-0.169613	FALSE	Down	0.896	0.876	6	-1.19657	-0.775285	-0.126505	FALSE	Up	0.279	0.339	6	0.669269	1.22983	0.0599101	FALSE
CDC6 association with the ORC:origin complex	Up	0.025	0.024	11	3.10268	3.54112	0.115721	FALSE	Up	0.103	0.095	11	1.86076	2.18618	0.0875734	FALSE	Up	0.16	0.182	11	1.82879	2.18515	0.0843637	FALSE	Up	0.162	0.176	11	1.43594	1.85115	0.2816	FALSE
Activation of the pre-replicative complex	Up	0.034	0.024	33	4.87779	5.53074	0.152525	FALSE	Up	0.116	0.128	33	2.00774	2.68226	0.105905	FALSE	Down	0.269	0.289	33	1.62782	2.21757	-0.0758042	FALSE	Up	0.125	0.146	33	3.65388	4.24841	0.412976	FALSE
MECP2 regulates transcription of neuronal ligands	Down	0.027	0.024	6	1.84252	1.86784	-0.165252	FALSE	Down	0.577	0.658	6	-0.530958	-0.289434	-0.0958112	FALSE	Down	0.85	0.815	6	-0.962209	-1.02156	-0.117665	FALSE	Down	0.216	0.23	6	0.851154	0.765898	-0.241129	FALSE
Collagen degradation	Up	0.021	0.025	49	3.58828	4.91678	0.319124	FALSE	Up	0.386	0.397	49	0.809145	2.02749	0.147449	FALSE	Up	0.903	0.863	49	-0.7279	0.494679	0.281967	FALSE	Down	0.89	0.912	49	-1.08966	0.115874	-0.121626	FALSE
Defective PMM2 causes PMM2-CDG (CDG-1a)	Up	0.024	0.026	1	2.23411	2.59046	0.104973	FALSE	Up	0.031	0.032	1	2.04845	2.40121	0.109864	FALSE	Up	0.394	0.433	1	0.233366	0.454614	0.121619	FALSE	Up	0.17	0.206	1	0.85456	1.10715	0.138387	FALSE
Sodium-coupled sulphate, di- and tri-carboxylate transporters	Down	0.02	0.026	4	3.30613	4.05439	-0.435537	FALSE	Up	0.003	0.002	4	4.71653	5.62879	0.125855	TRUE	Up	0.744	0.742	4	-0.52509	-0.100522	0.20483	FALSE	Down	0.371	0.426	4	0.592156	1.09722	-0.481002	FALSE
Localization of the PINCH-ILK-PARVIN complex to focal adhesions	Up	0.026	0.026	4	2.1854	2.58574	0.146882	FALSE	Up	0.444	0.408	4	0.0332537	0.3003	0.0740498	FALSE	Up	0.652	0.672	4	-0.314698	-0.00471942	0.0732769	FALSE	Down	0.964	0.966	4	-1.20657	-0.932124	-0.0179352	FALSE
Interleukin-33 signaling	Up	0.024	0.026	3	2.86755	3.33737	0.448643	FALSE	Up	0.162	0.17	3	1.12965	1.51684	0.0472266	FALSE	Up	0.971	0.959	3	-1.78737	-1.56078	0.0694936	FALSE	Down	0.269	0.305	3	0.88125	1.22006	-0.631398	FALSE
Meiotic recombination	Up	0.02	0.026	45	3.2085	1.82807	0.168935	FALSE	Up	0.089	0.056	46	2.46038	0.725742	0.194822	FALSE	Up	0.252	0.294	45	1.58251	0.159027	0.191767	FALSE	Up	0.353	0.274	45	1.36304	-0.0867556	0.0828804	FALSE
MET activates PTK2 signaling	Up	0.028	0.027	28	4.79238	5.48776	0.665079	FALSE	Up	0.173	0.19	28	1.80575	2.55367	0.327741	FALSE	Up	0.964	0.947	28	-2.33335	-1.68811	0.198692	FALSE	Up	0.998	0.997	28	-3.51363	-3.02379	0.0584252	FALSE
CS/DS degradation	Up	0.021	0.028	11	2.85607	3.54142	0.386617	FALSE	Up	0.146	0.155	10	1.30847	1.92259	0.0480421	FALSE	Up	0.972	0.952	11	-2.10629	-1.59232	0.126224	FALSE	Down	0.956	0.955	11	-1.2716	-0.741958	-0.0703576	FALSE
Diseases of programmed cell death	Up	0.05	0.028	25	2.14103	2.60102	0.0670667	FALSE	Up	0.204	0.181	25	0.851137	1.31731	0.0298797	FALSE	Up	0.61	0.634	25	-0.0594329	0.638344	0.0666382	FALSE	Up	0.291	0.37	25	0.582097	1.29087	0.102858	FALSE
Defective CHST3 causes SEDCJD	Up	0.027	0.029	5	3.40887	3.9159	0.968237	FALSE	Up	0.154	0.158	4	1.30148	1.69442	0.414911	FALSE	Up	0.991	0.982	5	-2.56574	-2.29527	0.086788	FALSE	Down	0.996	0.992	5	-2.16181	-1.88633	-0.0829785	FALSE
Class B/2 (Secretin family receptors)	Up	0.024	0.029	66	3.49587	4.5717	0.0429124	FALSE	Up	0.118	0.128	65	2.15976	3.10499	0.00394186	FALSE	Up	0.939	0.917	65	-1.59821	-0.564074	0.0963798	FALSE	Down	0.955	0.959	66	-1.95669	-1.04704	-0.107286	FALSE
tRNA processing in the mitochondrion	Down	0.029	0.03	18	5.8077	7.0835	-0.114914	FALSE	Down	0.067	0.073	18	4.98426	6.23081	-0.114329	FALSE	Down	0.465	0.459	18	-0.320823	0.570089	-0.145207	FALSE	Down	0.002	0.002	18	13.1554	14.892	-0.299206	TRUE
TP53 Regulates Transcription of Genes Involved in G2 Cell Cycle Arrest	Up	0.051	0.03	19	2.43732	2.25113	0.0592107	FALSE	Up	0.137	0.121	19	1.29023	1.17382	0.0212385	FALSE	Up	0.415	0.495	19	0.371126	0.541511	0.0608422	FALSE	Up	0.204	0.202	19	1.35685	1.23678	0.196889	FALSE
G2 Phase	Up	0.038	0.03	6	2.92227	2.08801	0.4457	FALSE	Up	0.029	0.023	6	3.2377	2.4104	0.145272	FALSE	Up	0.233	0.357	6	0.959092	0.937672	0.221271	FALSE	Up	0.328	0.326	6	0.839152	0.445696	0.48426	FALSE
Phosphorylation of proteins involved in the G2/M transition by Cyclin A:Cdc2 complexes	Up	0.042	0.031	3	2.78835	1.65569	0.738305	FALSE	Up	0.055	0.046	3	2.76341	1.74023	0.104693	FALSE	Down	0.945	0.943	3	-1.83513	-1.77662	-0.0309663	FALSE	Up	0.66	0.538	3	0.0736463	-0.498367	0.63434	FALSE
Defective GNE causes sialuria, Nonaka myopathy and inclusion body myopathy 2	Down	0.027	0.031	1	2.09833	2.44424	-0.0917584	FALSE	Down	0.149	0.152	1	0.768015	1.01672	-0.0598099	FALSE	Down	0.055	0.093	1	1.99699	2.33616	-0.231328	FALSE	Up	0.99	0.988	1	-1.31136	-1.19681	0.000397519	FALSE
Transcription of E2F targets under negative control by p107 (RBL1) and p130 (RBL2) in complex with HDAC1	Up	0.048	0.032	17	2.52062	2.32215	0.175781	FALSE	Up	0.044	0.041	17	2.13078	2.07023	0.0853785	FALSE	Up	0.05	0.084	17	2.51166	2.67346	0.0407964	FALSE	Up	0.342	0.35	17	0.629239	0.71093	0.258729	FALSE
Netrin mediated repulsion signals	Up	0.017	0.032	6	2.20867	2.35453	0.165619	FALSE	Up	0.162	0.219	6	0.920774	1.14838	0.0582419	FALSE	Up	0.807	0.769	6	-0.605898	-0.815311	0.0729756	FALSE	Up	0.959	0.915	6	-0.887984	-1.20385	0.226225	FALSE
G2/M DNA replication checkpoint	Up	0.038	0.033	5	3.87154	3.45934	0.396917	FALSE	Up	0.149	0.133	5	1.85066	1.49568	0.235502	FALSE	Down	0.737	0.766	5	-0.79588	-0.578848	-0.0464829	FALSE	Up	0.237	0.24	5	1.62046	1.43148	0.913802	FALSE
Defective SRD5A3 causes SRD5A3-CDG (CDG-1q) and KHRZ	Up	0.035	0.034	1	2.21384	2.5134	0.186248	FALSE	Up	0.192	0.192	1	0.908531	1.13406	0.141137	FALSE	Up	0.902	0.888	1	-1.16916	-1.04523	0.0212892	FALSE	Up	0.05	0.065	1	1.92102	2.18958	0.397863	FALSE
DNA strand elongation	Up	0.039	0.034	30	4.06815	4.77662	0.109317	FALSE	Up	0.17	0.182	30	1.06898	1.68881	0.0507951	FALSE	Down	0.158	0.176	30	2.27462	2.62529	-0.133591	FALSE	Up	0.123	0.158	30	4.03882	4.57355	0.394386	FALSE
G1/S-Specific Transcription	Up	0.04	0.034	30	5.27624	5.67664	0.18566	FALSE	Up	0.156	0.151	30	2.18082	2.53583	0.0865585	FALSE	Down	0.31	0.327	30	1.17781	1.62391	-0.0374121	FALSE	Up	0.242	0.263	30	2.11552	2.59521	0.475781	FALSE
RHO GTPase Effectors	Up	0.039	0.035	271	2.83798	3.53474	0.0511514	FALSE	Up	0.371	0.391	272	0.199798	0.808648	0.0382743	FALSE	Up	0.676	0.628	272	-0.395041	-0.0187695	0.0815034	FALSE	Up	0.277	0.271	271	1.52658	1.88693	0.0448481	FALSE
Assembly of the ORC complex at the origin of replication	Up	0.038	0.035	6	1.99201	2.44539	0.057883	FALSE	Up	0.1	0.098	6	1.33399	1.76427	0.024421	FALSE	Down	0.353	0.388	6	0.54259	0.967817	-0.0359701	FALSE	Up	0.111	0.126	6	1.15186	1.577	0.158789	FALSE
Potassium Channels	Down	0.04	0.036	71	3.12128	4.37875	-0.0116682	FALSE	Down	0.134	0.128	71	2.33865	3.51819	-0.0679559	FALSE	Up	0.932	0.909	71	-1.99399	-0.75596	0.0929583	FALSE	Down	0.729	0.739	71	-0.105358	1.09693	-0.198728	FALSE
Transcription of E2F targets under negative control by DREAM complex	Up	0.044	0.037	20	2.84726	3.18062	0.118632	FALSE	Up	0.356	0.344	20	0.440094	0.775103	0.0521364	FALSE	Up	0.041	0.054	20	2.96218	3.15715	0.00817873	FALSE	Up	0.249	0.284	20	1.0182	1.38714	0.255774	FALSE
Cyclin A/B1/B2 associated events during G2/M transition	Up	0.033	0.037	24	3.00047	2.82886	0.258259	FALSE	Up	0.402	0.396	24	0.21235	0.0495192	0.0583298	FALSE	Up	0.934	0.929	24	-2.02103	-1.89408	0.0320193	FALSE	Up	0.483	0.459	24	0.250472	-0.0609704	0.361756	FALSE
RNF mutants show enhanced WNT signaling and proliferation	Up	0.04	0.038	7	2.47244	3.063	0.248624	FALSE	Up	0.256	0.256	7	0.819845	1.34136	0.151244	FALSE	Up	0.769	0.762	7	-0.467957	-0.0086317	0.0983026	FALSE	Up	0.986	0.982	7	-1.68476	-1.2873	0.0187421	FALSE
Chondroitin sulfate/dermatan sulfate metabolism	Up	0.043	0.039	43	2.87393	4.09707	0.174578	FALSE	Up	0.093	0.104	42	1.79981	2.99006	0.0957554	FALSE	Up	0.997	0.99	43	-3.53873	-2.45403	0.0733322	FALSE	Down	0.89	0.888	43	-1.11285	-0.0226565	-0.00858014	FALSE
eNOS activation	Up	0.042	0.04	11	2.52145	2.52062	0.218701	FALSE	Up	0.021	0.019	11	2.57726	2.65499	0.157004	FALSE	Up	0.601	0.478	11	0.583443	0.0533157	0.126479	FALSE	Down	0.952	0.944	11	-1.47335	-1.48414	-0.0594125	FALSE
Senescence-Associated Secretory Phenotype (SASP)	Up	0.031	0.041	72	2.26393	0.726463	0.0978212	FALSE	Up	0.444	0.284	73	0.660049	-0.958499	0.11478	FALSE	Up	0.601	0.515	72	0.355222	-1.3861	0.204598	FALSE	Down	0.558	0.393	72	0.647062	-0.997468	-0.00174422	FALSE
Defective B3GALT6 causes EDSP2 and SEMDJL1	Up	0.042	0.041	15	2.89107	3.40315	0.403356	FALSE	Up	0.171	0.176	14	1.43491	1.88859	0.173936	FALSE	Up	0.991	0.972	15	-3.38709	-2.91501	0.0647683	FALSE	Up	0.72	0.733	15	-0.364254	0.0915639	0.0671529	FALSE
RNA Polymerase III Transcription	Up	0.02	0.041	41	1.35661	2.46158	0.0438005	FALSE	Up	0.006	0.023	41	1.23407	2.28186	0.0351605	TRUE	Down	0.061	0.082	41	1.75533	2.69023	-0.0233584	FALSE	Up	0.136	0.172	41	0.738339	1.43992	0.0626623	FALSE
RNA Polymerase III Abortive And Retractive Initiation	Up	0.02	0.041	41	1.35661	2.46158	0.0438005	FALSE	Up	0.006	0.023	41	1.23407	2.28186	0.0351605	TRUE	Down	0.061	0.082	41	1.75533	2.69023	-0.0233584	FALSE	Up	0.136	0.172	41	0.738339	1.43992	0.0626623	FALSE
Scavenging by Class A Receptors	Up	0.043	0.042	17	3.21561	3.86487	0.558944	FALSE	Up	0.054	0.063	17	2.57263	3.3493	0.290463	FALSE	Up	0.827	0.803	17	-0.593193	0.0861234	0.214326	FALSE	Up	0.839	0.865	17	-0.779095	-0.0778283	0.0289906	FALSE
GLI proteins bind promoters of Hh responsive genes to promote transcription	Up	0.037	0.042	6	2.66982	3.40639	0.364	FALSE	Up	0.178	0.193	6	1.20453	1.8161	0.387117	FALSE	Up	0.647	0.656	6	-0.0369591	0.506947	0.221274	FALSE	Up	0.883	0.9	6	-0.830042	-0.368284	0.154164	FALSE
FGFRL1 modulation of FGFR1 signaling	Down	0.043	0.042	8	2.55897	2.28852	-0.050363	FALSE	Down	0.247	0.251	8	0.894996	0.788554	-0.0919597	FALSE	Up	0.982	0.97	8	-2.21598	-2.10803	0.100892	FALSE	Down	0.722	0.71	8	-0.195361	-0.318538	-0.213663	FALSE
Regulation of TP53 Activity through Acetylation	Up	0.04	0.042	28	1.26793	1.62545	0.00718639	FALSE	Up	0.102	0.137	28	0.540052	1.0103	0.0165451	FALSE	Up	0.117	0.105	28	1.51756	1.4903	0.00705802	FALSE	Up	0.29	0.35	28	0.0678316	0.428003	0.0330707	FALSE
Defective Intrinsic Pathway for Apoptosis Due to p14ARF Loss of Function	Up	0.062	0.042	2	2.14751	2.14522	0.231366	FALSE	Up	0.127	0.121	2	1.09753	1.18729	0.169011	FALSE	Down	0.271	0.356	2	0.770907	1.051	-0.041627	FALSE	Up	0.148	0.196	2	1.17808	1.38563	0.407957	FALSE
RUNX3 regulates p14-ARF	Up	0.059	0.043	9	1.48668	1.13987	0.06906	FALSE	Up	0.441	0.376	9	0.0719804	-0.135824	0.0491372	FALSE	Up	0.448	0.605	9	-0.0679745	0.0296528	0.00851212	FALSE	Up	0.805	0.835	9	-0.67801	-0.659425	0.114547	FALSE
Oligomerization of connexins into connexons	Up	0.045	0.044	1	2.43692	2.79726	1.72045	FALSE	Down	0.849	0.803	1	-0.99417	-0.889479	-0.0868717	FALSE	Down	0.726	0.74	1	-0.736168	-0.581798	-0.46088	FALSE	Up	0.978	0.979	1	-1.20661	-1.0859	0.103575	FALSE
Transport of connexins along the secretory pathway	Up	0.045	0.044	1	2.43692	2.79726	1.72045	FALSE	Down	0.849	0.803	1	-0.99417	-0.889479	-0.0868717	FALSE	Down	0.726	0.74	1	-0.736168	-0.581798	-0.46088	FALSE	Up	0.978	0.979	1	-1.20661	-1.0859	0.103575	FALSE
Defective B3GAT3 causes JDSSDHD	Up	0.033	0.044	15	2.91944	3.4337	0.40406	FALSE	Up	0.21	0.214	14	1.25751	1.69677	0.171463	FALSE	Up	0.992	0.975	15	-3.4641	-2.99716	0.081973	FALSE	Up	0.762	0.768	15	-0.510971	-0.0645037	0.0634938	FALSE
Defective CHST14 causes EDS, musculocontractural type	Up	0.039	0.044	5	2.73956	3.19299	0.85803	FALSE	Up	0.408	0.38	4	0.281956	0.588823	0.241204	FALSE	Up	0.934	0.906	5	-1.63941	-1.30411	0.0520969	FALSE	Down	0.856	0.873	5	-0.925487	-0.567378	-0.02092	FALSE
Extracellular matrix organization	Up	0.037	0.046	244	4.50574	7.47383	0.179423	FALSE	Up	0.294	0.317	243	1.76938	4.6001	0.0954672	FALSE	Up	0.982	0.956	242	-2.72395	0.1288	0.176493	FALSE	Down	0.965	0.979	243	-2.99199	-0.231585	-0.166481	FALSE
Condensation of Prometaphase Chromosomes	Up	0.062	0.046	11	2.70421	2.74357	0.198267	FALSE	Up	0.212	0.159	11	0.963462	0.963152	0.112603	FALSE	Down	0.555	0.623	11	-0.128922	0.265465	-0.106699	FALSE	Up	0.273	0.282	11	1.44357	1.63155	0.484336	FALSE
Non-integrin membrane-ECM interactions	Up	0.043	0.046	54	3.79008	4.7893	0.42083	FALSE	Up	0.174	0.188	54	1.96278	2.935	0.244187	FALSE	Up	0.941	0.92	53	-1.74807	-0.771136	0.15493	FALSE	Down	0.99	0.987	54	-2.58692	-1.6986	-0.0785295	FALSE
Loss of MECP2 binding ability to 5mC-DNA	Down	0.063	0.046	4	1.56713	1.62931	-0.271579	FALSE	Down	0.331	0.38	4	0.0243225	0.318575	-0.14354	FALSE	Down	0.648	0.628	4	-0.287032	-0.301159	-0.19675	FALSE	Down	0.525	0.591	4	-0.0759326	0.0899324	-0.393267	FALSE
MPS IIIC - Sanfilippo syndrome C	Down	0.05	0.047	1	1.6008	1.89042	-0.0665488	FALSE	Down	0.001	0.001	1	3.05565	3.46289	-0.0978619	TRUE	Up	0.851	0.839	1	-1.05502	-0.922038	0.0218454	FALSE	Down	0.111	0.151	1	1.11867	1.3725	-0.14851	FALSE
rRNA processing in the mitochondrion	Down	0.054	0.047	22	4.42878	5.68772	-0.0798233	FALSE	Down	0.093	0.098	22	3.47176	4.68102	-0.0708278	FALSE	Down	0.45	0.444	22	-0.0502019	0.977136	-0.141921	FALSE	Down	0.002	0.002	22	12.3009	14.1088	-0.171103	TRUE
Calcitonin-like ligand receptors	Up	0.046	0.048	7	2.48945	3.0955	0.0864658	FALSE	Down	0.093	0.105	7	1.73166	2.29819	-0.101741	FALSE	Up	0.97	0.953	7	-1.70336	-1.29008	0.0270505	FALSE	Down	0.783	0.81	7	-0.415918	0.0461078	-0.139589	FALSE
Reuptake of GABA	Up	0.047	0.048	3	2.60718	3.11307	0.306947	FALSE	Down	0.925	0.908	3	-1.24981	-1.03202	-0.0450991	FALSE	Up	0.492	0.528	3	0.293218	0.672323	0.29491	FALSE	Down	0.871	0.882	3	-0.871191	-0.594239	-0.0152163	FALSE
Collagen biosynthesis and modifying enzymes	Up	0.047	0.049	53	2.98724	4.45382	0.290203	FALSE	Up	0.104	0.115	53	2.1205	3.57217	0.125692	FALSE	Up	0.935	0.898	53	-1.64128	-0.255832	0.20058	FALSE	Down	0.916	0.921	53	-1.31767	0.0615327	-0.101215	FALSE
Regulation of gene expression in beta cells	Down	0.032	0.049	8	2.19019	2.40794	-0.0168968	FALSE	Up	0.013	0.025	8	2.45039	2.815	0.0898052	FALSE	Up	0.1	0.092	8	2.67448	2.15126	0.166035	FALSE	Down	0.986	0.994	8	-2.04661	-1.7406	-0.0846948	FALSE
TP53 Regulates Transcription of Cell Cycle Genes	Up	0.07	0.049	51	2.30411	2.71909	0.0847189	FALSE	Up	0.058	0.058	51	2.11088	2.61663	0.0259832	FALSE	Up	0.159	0.207	51	1.35742	2.19954	0.0186988	FALSE	Up	0.437	0.434	51	0.209045	0.747053	0.169798	FALSE
Signaling by MET	Up	0.034	0.049	74	2.41731	2.9028	0.240524	FALSE	Up	0.21	0.26	74	0.632832	0.973591	0.115836	FALSE	Up	0.665	0.579	74	0.0505595	-0.0905762	0.118492	FALSE	Down	0.982	0.98	74	-2.25451	-2.21914	-0.0244007	FALSE
Synthesis of GDP-mannose	Up	0.052	0.05	4	1.93814	2.46933	0.050227	FALSE	Up	0.064	0.073	4	1.44268	1.94599	0.0752584	FALSE	Up	0.53	0.547	4	-0.0839028	0.328362	0.0110428	FALSE	Up	0.078	0.111	4	1.25569	1.74034	0.144386	FALSE
Collagen chain trimerization	Up	0.043	0.05	33	3.23613	4.33662	0.418748	FALSE	Up	0.241	0.235	33	1.46791	2.49417	0.183356	FALSE	Up	0.947	0.931	33	-1.65528	-0.661116	0.252284	FALSE	Down	0.908	0.917	33	-1.16642	-0.133315	-0.0955397	FALSE
Initial triggering of complement	Up	0.053	0.052	21	2.29412	3.14877	0.212201	FALSE	Up	0.319	0.298	21	0.596952	1.33151	0.02997	FALSE	Up	0.957	0.934	21	-1.38288	-0.632517	0.127437	FALSE	Up	0.627	0.666	21	0.0142142	0.804998	0.133647	FALSE
Mucopolysaccharidoses	Up	0.058	0.052	11	1.71132	2.38152	0.0142386	FALSE	Down	0.166	0.177	11	0.705265	1.34432	-0.0303263	FALSE	Up	0.516	0.54	11	0.127359	0.781987	0.139505	FALSE	Up	0.105	0.153	11	1.3145	1.98204	0.000136091	FALSE
Inactivation, recovery and regulation of the phototransduction cascade	Down	0.05	0.052	27	2.15767	2.84453	-0.0936635	FALSE	Down	0.443	0.424	27	0.100093	0.70265	-0.0919558	FALSE	Down	0.588	0.562	27	0.245586	0.797448	-0.0388836	FALSE	Down	0.648	0.677	27	-0.251131	0.417063	-0.155299	FALSE
Metabolism of fat-soluble vitamins	Up	0.047	0.052	34	2.80833	3.72952	0.0933247	FALSE	Up	0.579	0.582	34	-0.10249	0.731804	0.037057	FALSE	Up	0.939	0.919	34	-1.88602	-0.961374	0.0582983	FALSE	Down	0.241	0.324	34	1.11563	2.06587	-0.0132116	FALSE
Cell Cycle Checkpoints	Up	0.048	0.052	264	4.49087	3.96863	0.0720755	FALSE	Up	0.159	0.214	264	1.25166	0.566906	0.0387846	FALSE	Down	0.419	0.398	263	0.457308	-1.0255	-0.0245553	FALSE	Up	0.238	0.195	263	4.28647	2.4647	0.190981	FALSE
Virus Assembly and Release	Up	0.058	0.053	2	1.47258	1.7132	0.0804739	FALSE	Up	0.159	0.161	2	0.825739	1.05228	0.0834374	FALSE	Down	0.18	0.227	2	1.12719	1.36636	-0.159398	FALSE	Up	0.047	0.069	2	1.68903	1.93114	0.230359	FALSE
Assembly of Viral Components at the Budding Site	Up	0.058	0.053	2	1.47258	1.7132	0.0804739	FALSE	Up	0.159	0.161	2	0.825739	1.05228	0.0834374	FALSE	Down	0.18	0.227	2	1.12719	1.36636	-0.159398	FALSE	Up	0.047	0.069	2	1.68903	1.93114	0.230359	FALSE
Regulation of Insulin-like Growth Factor (IGF) transport and uptake by Insulin-like Growth Factor Binding Proteins (IGFBPs)	Up	0.061	0.053	89	3.01749	4.69895	0.134446	FALSE	Up	0.43	0.433	88	0.694249	2.36143	0.0510915	FALSE	Up	0.986	0.97	86	-2.4158	-0.738011	0.113669	FALSE	Down	0.837	0.855	88	-0.784471	0.938697	-0.126844	FALSE
Evasion of Oncogene Induced Senescence Due to Defective p16INK4A binding to CDK4	Up	0.063	0.053	2	1.87787	1.77474	0.220895	FALSE	Up	0.34	0.327	2	0.214572	0.214861	0.145454	FALSE	Down	0.415	0.466	2	0.348113	0.358766	-0.0224216	FALSE	Up	0.093	0.125	2	1.51687	1.43837	0.444091	FALSE
Evasion of Oxidative Stress Induced Senescence Due to Defective p16INK4A binding to CDK4	Up	0.063	0.053	2	1.87787	1.77474	0.220895	FALSE	Up	0.34	0.327	2	0.214572	0.214861	0.145454	FALSE	Down	0.415	0.466	2	0.348113	0.358766	-0.0224216	FALSE	Up	0.093	0.125	2	1.51687	1.43837	0.444091	FALSE
HS-GAG degradation	Up	0.056	0.054	19	2.32893	2.98493	0.10845	FALSE	Up	0.179	0.19	19	1.19218	1.81316	0.0747139	FALSE	Up	0.969	0.945	19	-2.30933	-1.65701	0.085461	FALSE	Up	0.372	0.418	19	0.651256	1.27911	0.0499362	FALSE
Toxicity of botulinum toxin type D (BoNT/D)	Down	0.045	0.054	5	2.26078	2.78586	-0.183922	FALSE	Down	0.502	0.495	5	-0.132112	0.282763	-0.0416359	FALSE	Up	0.616	0.631	5	-0.216258	0.237489	0.0733706	FALSE	Down	0.244	0.305	5	0.827925	1.28604	-0.238026	FALSE
Toxicity of botulinum toxin type F (BoNT/F)	Down	0.045	0.054	5	2.26078	2.78586	-0.183922	FALSE	Down	0.502	0.495	5	-0.132112	0.282763	-0.0416359	FALSE	Up	0.616	0.631	5	-0.216258	0.237489	0.0733706	FALSE	Down	0.244	0.305	5	0.827925	1.28604	-0.238026	FALSE
PTK6 Activates STAT3	Up	0.043	0.054	4	2.52093	2.87295	0.0380201	FALSE	Down	0.404	0.41	4	0.167994	0.42844	-0.0473134	FALSE	Up	0.768	0.763	4	-0.531639	-0.346014	0.200656	FALSE	Up	0.462	0.47	4	0.313544	0.45874	0.0148047	FALSE
Retinoid metabolism and transport	Up	0.05	0.054	30	2.92795	3.74948	0.108373	FALSE	Up	0.584	0.584	30	-0.0188122	0.72426	0.0414468	FALSE	Up	0.966	0.937	30	-2.24591	-1.4539	0.0826528	FALSE	Down	0.18	0.275	30	1.46073	2.33197	-0.0250372	FALSE
Heparan sulfate/heparin (HS-GAG) metabolism	Up	0.063	0.055	41	2.3686	3.4831	0.160486	FALSE	Up	0.164	0.168	40	1.36714	2.46625	0.0645059	FALSE	Up	0.987	0.963	41	-2.94429	-1.85709	0.0529032	FALSE	Up	0.866	0.874	41	-1.17986	-0.158615	0.0254932	FALSE
Transcriptional activity of SMAD2/SMAD3:SMAD4 heterotrimer	Up	0.049	0.055	44	1.51002	1.90755	0.00143361	FALSE	Up	0.181	0.231	44	0.623117	1.2052	0.0125364	FALSE	Up	0.14	0.097	44	2.0196	1.77994	0.116735	FALSE	Down	0.083	0.081	44	1.40247	1.55306	-0.100595	FALSE
TP53 Regulates Transcription of Genes Involved in G1 Cell Cycle Arrest	Up	0.071	0.055	15	2.83017	2.51018	0.279214	FALSE	Up	0.087	0.082	15	2.24959	1.94268	0.114285	FALSE	Up	0.601	0.636	15	-0.257112	-0.117489	0.0760574	FALSE	Up	0.255	0.249	15	1.50116	1.30191	0.479104	FALSE
COPI-dependent Golgi-to-ER retrograde traffic	Up	0.053	0.055	87	1.69469	3.01172	0.0542535	FALSE	Up	0.777	0.749	87	-0.854154	0.138655	0.00953353	FALSE	Up	0.932	0.893	88	-1.63167	-0.515239	0.05287	FALSE	Up	0.505	0.488	87	0.0860548	0.976432	0.0883452	FALSE
Estrogen biosynthesis	Down	0.056	0.056	5	2.23945	2.87726	-0.16842	FALSE	Up	0.094	0.099	5	1.47042	2.06932	0.00250933	FALSE	Up	0.349	0.405	5	0.852601	1.42676	0.0743961	FALSE	Down	0.137	0.205	5	1.406	1.99558	-0.397394	FALSE
G beta:gamma signalling through PLC beta	Up	0.037	0.056	18	1.86893	1.4665	0.0256712	FALSE	Down	0.025	0.031	18	1.89404	1.4677	-0.00497653	FALSE	Up	0.564	0.667	18	-0.00189804	-0.0899434	0.0774624	FALSE	Down	0.504	0.541	18	0.282013	0.0298732	-0.293699	FALSE
Ovarian tumor domain proteases	Up	0.083	0.057	38	1.45635	1.54265	0.019082	FALSE	Up	0.175	0.191	38	0.545632	0.839324	0.0108176	FALSE	Up	0.586	0.428	38	0.480374	0.109847	0.0806752	FALSE	Down	0.066	0.057	38	1.64506	1.5163	-0.0163535	FALSE
Defective SLC3A1 causes cystinuria (CSNU)	Down	0.054	0.058	2	2.62309	3.10512	-0.169547	FALSE	Down	0.096	0.115	2	1.79861	2.22879	-0.34944	FALSE	Up	0.509	0.538	2	0.137626	0.433712	0.342295	FALSE	Down	0.131	0.183	2	1.45219	1.83818	-0.638355	FALSE
Defective SLC7A9 causes cystinuria (CSNU)	Down	0.054	0.058	2	2.62309	3.10512	-0.169547	FALSE	Down	0.096	0.115	2	1.79861	2.22879	-0.34944	FALSE	Up	0.509	0.538	2	0.137626	0.433712	0.342295	FALSE	Down	0.131	0.183	2	1.45219	1.83818	-0.638355	FALSE
Meiosis	Up	0.074	0.059	75	1.95378	1.40774	0.120764	FALSE	Up	0.273	0.14	76	1.28843	0.45039	0.116772	FALSE	Up	0.708	0.608	75	0.0860032	-0.494921	0.145306	FALSE	Up	0.591	0.461	75	0.468216	-0.103139	0.0918704	FALSE
Pre-NOTCH Transcription and Translation	Up	0.044	0.059	54	2.12935	0.894736	0.116268	FALSE	Up	0.014	0.015	55	3.19874	1.5737	0.14085	FALSE	Up	0.027	0.107	54	2.61849	1.30289	0.280357	FALSE	Down	0.566	0.391	54	0.596272	-0.778064	-0.0528407	FALSE
Laminin interactions	Up	0.057	0.06	26	3.27832	4.28909	0.369263	FALSE	Up	0.182	0.186	26	1.67904	2.6381	0.244749	FALSE	Up	0.969	0.955	26	-2.07057	-1.21689	0.205951	FALSE	Down	0.993	0.994	26	-2.21261	-1.40504	-0.0874543	FALSE
Regulation of TP53 Expression and Degradation	Up	0.036	0.06	35	1.62062	0.994823	0.0370788	FALSE	Down	0.315	0.409	35	-0.0346439	-0.45861	-0.000385041	FALSE	Up	0.032	0.038	35	2.28956	0.972681	0.0141506	FALSE	Up	0.059	0.054	35	1.39548	0.474982	0.0208248	FALSE
Nicotinamide salvaging	Up	0.073	0.061	18	2.01964	2.93456	0.00852047	FALSE	Down	0.496	0.466	18	0.0158415	0.740322	-0.0151195	FALSE	Up	0.969	0.949	18	-1.72301	-0.96295	0.0698621	FALSE	Down	0.13	0.17	18	1.42757	2.31594	-0.17538	FALSE
Thyroxine biosynthesis	Down	0.062	0.061	5	2.70594	3.37272	-0.173096	FALSE	Down	0.066	0.076	5	2.11427	2.79942	-0.0332685	FALSE	Up	0.714	0.712	5	-0.404513	0.0647381	0.0537838	FALSE	Down	0.892	0.902	5	-1.06966	-0.667536	-0.111459	FALSE
Metabolism of cofactors	Up	0.063	0.061	19	2.04529	2.501	0.0596535	FALSE	Up	0.111	0.112	19	1.37948	1.80771	0.0143719	FALSE	Down	0.921	0.81	19	-0.919941	-1.02592	-0.0863022	FALSE	Up	0.179	0.247	19	0.952982	1.52658	0.112886	FALSE
Collagen formation	Up	0.062	0.062	71	3.05926	4.74574	0.243043	FALSE	Up	0.216	0.23	71	1.66664	3.30191	0.13378	FALSE	Up	0.949	0.921	71	-1.72805	-0.119726	0.1921	FALSE	Down	0.884	0.892	71	-1.18617	0.407656	-0.14432	FALSE
Creation of C4 and C2 activators	Up	0.065	0.062	14	1.95243	2.5875	0.177471	FALSE	Down	0.124	0.124	14	1.32573	1.93425	-0.00698015	FALSE	Up	0.893	0.875	14	-1.03734	-0.462774	0.0542975	FALSE	Up	0.533	0.593	14	0.239536	0.841215	0.0163203	FALSE
Na+/Cl- dependent neurotransmitter transporters	Up	0.057	0.062	12	2.15208	2.96785	0.079176	FALSE	Down	0.992	0.99	12	-2.13906	-1.66025	-0.0123354	FALSE	Up	0.198	0.247	13	1.67174	2.55218	0.533494	FALSE	Down	0.485	0.541	12	0.295897	1.01704	-0.165671	FALSE
Phosphorylation of Emi1	Up	0.07	0.063	6	2.76608	2.20127	0.235887	FALSE	Up	0.245	0.2	6	1.11235	0.620219	0.133858	FALSE	Down	0.604	0.693	6	-0.445803	-0.245131	-0.0765143	FALSE	Up	0.339	0.341	6	1.08621	0.804767	0.678982	FALSE
Thromboxane signalling through TP receptor	Down	0.056	0.063	22	1.7756	1.60428	-0.00704999	FALSE	Down	0.009	0.01	22	2.14924	1.97741	-0.0314209	TRUE	Up	0.875	0.875	22	-1.15348	-1.07012	0.0319292	FALSE	Down	0.445	0.501	22	0.358996	0.335938	-0.270237	FALSE
Activation of kainate receptors upon glutamate binding	Down	0.064	0.063	26	1.99115	1.70936	-0.00917334	FALSE	Down	0.101	0.114	26	1.43483	1.30445	-0.0108133	FALSE	Up	0.481	0.533	26	0.442317	0.35191	0.00521745	FALSE	Down	0.77	0.757	26	-0.470654	-0.542904	-0.270094	FALSE
Scavenging by Class B Receptors	Up	0.057	0.065	4	2.41899	2.75551	0.30911	FALSE	Up	0.494	0.511	4	-0.209327	0.116373	0.0920799	FALSE	Up	0.395	0.438	4	0.699232	1.00976	0.393895	FALSE	Up	0.642	0.656	4	-0.15083	0.0976589	0.104358	FALSE
Toxicity of botulinum toxin type A (BoNT/A)	Down	0.059	0.065	3	2.28236	2.83019	-0.25805	FALSE	Down	0.166	0.177	3	1.02797	1.46816	-0.0752397	FALSE	Up	0.601	0.625	3	-0.103887	0.270087	0.0249593	FALSE	Down	0.546	0.596	3	0.021175	0.392765	-0.228453	FALSE
A tetrasaccharide linker sequence is required for GAG synthesis	Up	0.065	0.066	21	2.41118	3.09791	0.282355	FALSE	Up	0.241	0.236	20	1.15394	1.79457	0.11717	FALSE	Up	0.989	0.973	21	-3.36414	-2.72475	0.0560033	FALSE	Up	0.855	0.852	21	-0.993899	-0.382654	0.0499534	FALSE
The phototransduction cascade	Down	0.07	0.066	28	2.00136	2.70019	-0.0880655	FALSE	Down	0.4	0.395	28	0.197876	0.828583	-0.0909931	FALSE	Down	0.551	0.541	28	0.302141	0.882902	-0.0437634	FALSE	Down	0.69	0.724	28	-0.374657	0.30913	-0.145927	FALSE
Ficolins bind to repetitive carbohydrate structures on the target cell surface	Up	0.077	0.066	4	1.77016	2.28895	0.20625	FALSE	Down	0.043	0.044	4	1.57554	2.0829	-0.0870253	FALSE	Up	0.51	0.543	4	0.244197	0.677177	0.215248	FALSE	Up	0.124	0.165	4	1.451	1.94224	0.0068221	FALSE
Presynaptic function of Kainate receptors	Up	0.052	0.069	19	1.83485	1.49042	0.000332264	FALSE	Down	0.015	0.024	19	2.14277	1.80218	-0.0406654	FALSE	Up	0.603	0.675	19	-0.0817688	-0.122675	0.0374018	FALSE	Down	0.382	0.46	19	0.553188	0.378281	-0.358954	FALSE
Activation of BMF and translocation to mitochondria	Up	0.049	0.07	3	1.36073	1.61463	0.0269765	FALSE	Up	0.406	0.41	3	-0.123636	0.0200318	0.0145255	FALSE	Up	0.505	0.579	3	-0.0898084	0.111246	0.00764716	FALSE	Up	0.075	0.101	3	1.31582	1.42645	0.0390571	FALSE
Degradation of the extracellular matrix	Up	0.063	0.07	107	3.31275	5.24264	0.213033	FALSE	Up	0.3	0.322	107	1.28841	3.16985	0.106066	FALSE	Up	0.949	0.922	107	-1.55491	0.376414	0.211234	FALSE	Down	0.962	0.981	107	-2.33662	-0.480705	-0.160088	FALSE
Interleukin-35 Signalling	Up	0.069	0.07	12	1.63165	2.03696	0.0214224	FALSE	Down	0.901	0.863	12	-1.11216	-0.826668	-0.035617	FALSE	Down	0.488	0.526	12	0.318232	0.754242	-0.0516302	FALSE	Down	0.576	0.613	12	0.079915	0.460052	-0.0124818	FALSE
DNA methylation	Up	0.045	0.071	26	2.7035	0.841883	0.234923	FALSE	Up	0.059	0.054	27	3.05199	0.707355	0.316226	FALSE	Up	0.332	0.354	26	1.06936	-0.892971	0.415229	FALSE	Down	0.275	0.218	26	1.43207	-0.474192	-0.0267432	FALSE
Amplification of signal from the kinetochores	Up	0.068	0.073	92	3.27315	3.99505	0.0784158	FALSE	Up	0.247	0.298	92	0.389497	1.10605	0.0326988	FALSE	Down	0.566	0.547	92	0.0720698	0.342528	-0.0488786	FALSE	Up	0.256	0.269	92	2.46658	2.90214	0.230886	FALSE
Amplification of signal from unattached kinetochores via a MAD2 inhibitory signal	Up	0.068	0.073	92	3.27315	3.99505	0.0784158	FALSE	Up	0.247	0.298	92	0.389497	1.10605	0.0326988	FALSE	Down	0.566	0.547	92	0.0720698	0.342528	-0.0488786	FALSE	Up	0.256	0.269	92	2.46658	2.90214	0.230886	FALSE
Mitotic G1 phase and G1/S transition	Up	0.064	0.074	147	3.6027	2.52132	0.0946991	FALSE	Up	0.211	0.313	147	0.555098	-0.384449	0.049811	FALSE	Down	0.152	0.175	147	2.46624	0.326422	-0.0348962	FALSE	Up	0.173	0.153	147	4.03181	1.68993	0.23664	FALSE
Activation of the mRNA upon binding of the cap-binding complex and eIFs, and subsequent binding to 43S	Down	0.082	0.074	58	4.21293	4.7437	-0.0428126	FALSE	Up	0.872	0.838	58	-3.20292	-2.40819	0.00113125	FALSE	Down	0.024	0.035	58	8.14011	8.86233	-0.176039	FALSE	Up	0.357	0.391	58	-0.2227	0.734903	0.0728951	FALSE
Synthesis of PIPs in the nucleus	Down	0.07	0.074	4	1.38099	1.78785	-0.0583387	FALSE	Down	0.081	0.088	4	0.834651	1.22447	-0.0208319	FALSE	Down	0.745	0.734	4	-0.729397	-0.393972	-0.00328157	FALSE	Down	0.475	0.528	4	-0.0429414	0.306436	-0.0440604	FALSE
Recognition and association of DNA glycosylase with site containing an affected purine	Up	0.07	0.076	28	2.21675	0.473646	0.218419	FALSE	Up	0.015	0.018	29	3.51914	1.3731	0.271316	FALSE	Up	0.384	0.374	28	0.744267	-1.02362	0.346105	FALSE	Down	0.127	0.122	28	1.7834	0.0694393	-0.000612496	FALSE
Cleavage of the damaged purine	Up	0.07	0.076	28	2.21675	0.473646	0.218419	FALSE	Up	0.015	0.018	29	3.51914	1.3731	0.271316	FALSE	Up	0.384	0.374	28	0.744267	-1.02362	0.346105	FALSE	Down	0.127	0.122	28	1.7834	0.0694393	-0.000612496	FALSE
Depurination	Up	0.07	0.076	28	2.21675	0.473646	0.218419	FALSE	Up	0.015	0.018	29	3.51914	1.3731	0.271316	FALSE	Up	0.384	0.374	28	0.744267	-1.02362	0.346105	FALSE	Down	0.127	0.122	28	1.7834	0.0694393	-0.000612496	FALSE
DNA Replication	Up	0.049	0.077	126	3.35259	1.99954	0.0844529	FALSE	Up	0.21	0.313	126	0.50153	-0.819168	0.0562046	FALSE	Down	0.195	0.254	125	1.58801	-0.667074	-0.0359182	FALSE	Up	0.185	0.164	125	4.10613	1.49496	0.241053	FALSE
Defective BTD causes biotidinase deficiency	Down	0.075	0.078	1	1.67598	2.00764	-0.0979556	FALSE	Down	0.044	0.042	1	2.18643	2.57199	-0.105995	FALSE	Down	0.262	0.317	1	0.895194	1.17489	-0.143318	FALSE	Down	0.803	0.816	1	-0.763152	-0.609921	-0.0407535	FALSE
Ribosomal scanning and start codon recognition	Down	0.09	0.078	57	4.02818	4.52037	-0.0469262	FALSE	Down	0.879	0.854	57	-3.36374	-2.59724	-0.000518776	FALSE	Down	0.023	0.035	57	8.09542	8.79848	-0.175721	FALSE	Up	0.377	0.406	57	-0.374809	0.556856	0.0659274	FALSE
Telomere Maintenance	Up	0.084	0.081	80	1.88197	0.86549	0.11853	FALSE	Up	0.012	0.014	81	2.19169	1.07598	0.115427	FALSE	Up	0.151	0.227	80	1.33354	0.289586	0.0794632	FALSE	Up	0.129	0.13	80	2.17404	1.14367	0.129448	FALSE
Assembly of collagen fibrils and other multimeric structures	Up	0.079	0.081	47	3.07771	4.377	0.300446	FALSE	Up	0.456	0.434	47	0.647517	1.8152	0.185537	FALSE	Up	0.92	0.889	47	-1.19548	0.052492	0.22291	FALSE	Down	0.906	0.916	47	-1.29495	-0.0871892	-0.155506	FALSE
Synthesis, secretion, and deacylation of Ghrelin	Up	0.087	0.081	14	1.66022	2.45945	0.0824375	FALSE	Up	0.537	0.525	14	-0.0523189	0.637033	0.0767529	FALSE	Up	0.923	0.899	14	-1.62359	-0.959811	0.101896	FALSE	Down	0.678	0.735	14	-0.292576	0.418803	-0.0261066	FALSE
Pre-NOTCH Expression and Processing	Up	0.092	0.082	70	1.61602	0.827207	0.0871614	FALSE	Up	0.134	0.077	71	1.74835	0.565266	0.108388	FALSE	Up	0.015	0.057	70	2.78667	1.99128	0.249613	FALSE	Down	0.315	0.256	70	0.939979	0.0883138	-0.0523373	FALSE
Translation initiation complex formation	Down	0.092	0.084	57	4.03863	4.52985	-0.0467795	FALSE	Down	0.881	0.857	57	-3.34304	-2.57776	-0.000950728	FALSE	Down	0.021	0.032	57	8.39058	9.10382	-0.179072	FALSE	Up	0.377	0.412	57	-0.385236	0.541089	0.0676948	FALSE
Interleukin-20 family signaling	Down	0.058	0.084	18	2.29092	2.85991	-0.0226942	FALSE	Down	0.884	0.864	18	-1.33546	-1.09296	-0.0479064	FALSE	Down	0.361	0.392	18	0.966652	1.33966	-0.0479821	FALSE	Down	0.406	0.47	18	0.411791	0.793948	-0.116642	FALSE
Post-translational protein phosphorylation	Up	0.089	0.084	76	2.47931	3.97203	0.138395	FALSE	Up	0.465	0.468	75	0.437112	1.9292	0.058687	FALSE	Up	0.984	0.972	73	-2.05061	-0.498628	0.082728	FALSE	Down	0.847	0.88	75	-0.761519	0.818931	-0.0703302	FALSE
Signal Transduction	Up	0.114	0.085	2058	2.79598	8.52228	0.0246912	FALSE	Up	0.227	0.255	2060	1.52027	7.18031	0.0063236	FALSE	Up	0.994	0.988	2056	-2.81334	2.76197	0.0813967	FALSE	Down	0.884	0.877	2058	-0.813668	4.55833	-0.0669869	FALSE
Molecules associated with elastic fibres	Up	0.077	0.085	32	2.45913	3.68563	0.282124	FALSE	Up	0.189	0.198	32	1.58002	2.68234	0.149893	FALSE	Up	0.972	0.947	31	-2.38899	-1.45782	0.180654	FALSE	Down	0.784	0.807	31	-0.570941	0.474457	-0.202766	FALSE
Resolution of Sister Chromatid Cohesion	Up	0.077	0.085	118	3.09766	3.58618	0.0738845	FALSE	Up	0.285	0.336	118	0.398067	0.779939	0.0256674	FALSE	Down	0.677	0.671	119	-0.504061	-0.364655	-0.0175265	FALSE	Up	0.259	0.266	118	2.74833	2.74971	0.205214	FALSE
Mitotic Spindle Checkpoint	Up	0.075	0.085	109	2.85543	3.53955	0.0657961	FALSE	Up	0.446	0.548	109	-0.520133	0.221314	0.0283279	FALSE	Down	0.653	0.629	109	-0.316992	-0.023251	-0.043344	FALSE	Up	0.283	0.293	109	1.95874	2.38128	0.21	FALSE
Conjugation of benzoate with glycine	Up	0.077	0.086	5	2.31608	2.94505	0.376093	FALSE	Up	0.335	0.333	5	0.565316	1.04923	0.276702	FALSE	Up	0.798	0.798	5	-0.645567	-0.21478	0.53317	FALSE	Up	0.917	0.918	5	-1.2632	-0.897417	0.0138728	FALSE
PRC2 methylates histones and DNA	Up	0.071	0.086	35	2.1195	0.709547	0.17065	FALSE	Up	0.216	0.129	36	1.63061	-0.238989	0.236443	FALSE	Up	0.254	0.298	35	1.16213	-0.324927	0.292964	FALSE	Down	0.279	0.231	35	1.2933	-0.122473	-0.0294084	FALSE
NR1H2 & NR1H3 regulate gene expression to control bile acid homeostasis	Down	0.101	0.086	7	1.15255	1.32435	-0.0106913	FALSE	Down	0.154	0.136	7	0.762176	0.920493	-0.0150705	FALSE	Up	0.191	0.225	7	1.13367	1.27234	0.166759	FALSE	Down	0.111	0.161	7	1.12187	1.29119	-0.00354128	FALSE
Signaling by Rho GTPases	Up	0.094	0.087	392	2.30634	4.03842	0.0456071	FALSE	Up	0.498	0.482	393	0.017545	1.59852	0.02789	FALSE	Up	0.814	0.728	393	-0.789817	0.73079	0.0798142	FALSE	Up	0.425	0.421	392	0.525735	1.96553	0.019568	FALSE
Cellular Senescence	Up	0.13	0.087	153	1.61291	1.22388	0.0498774	FALSE	Up	0.318	0.197	154	0.764365	0.27473	0.0523457	FALSE	Up	0.361	0.338	153	1.01413	0.570483	0.135582	FALSE	Up	0.205	0.162	153	1.30377	0.807905	0.00295756	FALSE
Synthesis of DNA	Up	0.047	0.087	118	2.87071	1.36019	0.074131	FALSE	Up	0.287	0.383	118	0.0397461	-1.40903	0.0415701	FALSE	Down	0.219	0.282	117	1.2032	-1.2076	-0.0610316	FALSE	Up	0.156	0.147	117	4.17883	1.39214	0.230239	FALSE
Deregulated CDK5 triggers multiple neurodegenerative pathways in Alzheimer's disease models	Up	0.107	0.087	23	1.59891	2.07916	0.0527797	FALSE	Up	0.315	0.268	23	0.563727	1.02328	0.0177814	FALSE	Up	0.683	0.684	23	-0.289291	0.355597	0.0760526	FALSE	Up	0.389	0.472	23	0.259482	0.937226	0.0763281	FALSE
Neurodegenerative Diseases	Up	0.107	0.087	23	1.59891	2.07916	0.0527797	FALSE	Up	0.315	0.268	23	0.563727	1.02328	0.0177814	FALSE	Up	0.683	0.684	23	-0.289291	0.355597	0.0760526	FALSE	Up	0.389	0.472	23	0.259482	0.937226	0.0763281	FALSE
Prostacyclin signalling through prostacyclin receptor	Up	0.074	0.088	17	1.77846	1.34318	0.0270969	FALSE	Up	0.019	0.024	17	2.31356	1.87643	0.00549524	FALSE	Up	0.298	0.446	17	0.703829	0.592176	0.119273	FALSE	Down	0.287	0.335	17	0.883539	0.603363	-0.314541	FALSE
ADP signalling through P2Y purinoceptor 1	Up	0.082	0.089	23	1.81216	1.37635	0.0084164	FALSE	Down	0.03	0.059	23	1.8638	1.63688	-0.0408045	FALSE	Up	0.857	0.858	23	-1.15462	-1.31707	0.0516444	FALSE	Down	0.566	0.536	23	0.266258	-0.111784	-0.248493	FALSE
Transcriptional regulation by the AP-2 (TFAP2) family of transcription factors	Up	0.09	0.089	28	1.51123	2.03558	0.0716317	FALSE	Up	0.308	0.323	28	0.190636	0.731846	0.0379469	FALSE	Up	0.495	0.554	28	0.118758	0.726095	0.00514088	FALSE	Up	0.491	0.553	28	0.128872	0.674485	0.0794695	FALSE
Metabolism of nitric oxide: NOS3 activation and regulation	Up	0.085	0.09	14	1.65704	1.74552	0.177389	FALSE	Up	0.023	0.025	14	2.04006	2.23061	0.132409	FALSE	Up	0.584	0.468	14	0.659887	0.289766	0.115876	FALSE	Down	0.96	0.952	14	-1.61109	-1.48392	-0.0318404	FALSE
Potassium transport channels	Down	0.085	0.091	2	1.96062	2.3606	-0.27693	FALSE	Down	0.172	0.176	2	1.12711	1.47299	-0.551261	FALSE	Down	0.943	0.922	2	-1.46888	-1.27783	-0.0809114	FALSE	Up	0.954	0.953	2	-1.19639	-0.994756	0.450696	FALSE
Methylation of MeSeH for excretion	Down	0.086	0.091	1	2.03848	2.4506	-0.368526	FALSE	Down	0.471	0.461	1	-0.219421	-0.028723	-0.0698183	FALSE	Up	0.475	0.508	1	0.185372	0.437195	0.354033	FALSE	Down	0.926	0.932	1	-1.0783	-0.942698	-0.0397198	FALSE
Metabolism of ingested MeSeO2H into MeSeH	Down	0.087	0.091	1	1.39703	1.59439	-0.115427	FALSE	Down	0.296	0.285	1	0.229343	0.381139	-0.0656083	FALSE	Up	0.5	0.545	1	-0.0155754	0.140065	0.144556	FALSE	Down	0.736	0.757	1	-0.585164	-0.452119	-0.0679237	FALSE
Lectin pathway of complement activation	Up	0.094	0.093	5	1.56394	2.11231	0.095636	FALSE	Up	0.042	0.048	5	1.75981	2.33112	0.0452238	FALSE	Up	0.549	0.572	5	0.175373	0.65533	0.0183025	FALSE	Down	0.228	0.294	5	1.04842	1.56275	-0.0878627	FALSE
Toxicity of tetanus toxin (TeNT)	Down	0.097	0.093	1	1.34078	1.38748	-0.0815543	FALSE	Up	0.757	0.725	1	-0.832963	-0.752992	0.0143565	FALSE	Up	0.766	0.77	1	-0.870536	-0.771401	0.0329822	FALSE	Down	0.331	0.378	1	0.420617	0.480413	-0.128985	FALSE
Regulation of TP53 Expression	Down	0.056	0.093	2	1.34607	1.53767	-0.0482503	FALSE	Down	0.321	0.371	2	0.130038	0.203301	-0.0245028	FALSE	Down	0.227	0.251	2	0.995344	0.823967	-0.159658	FALSE	Up	0.063	0.048	2	2.01888	1.59753	0.0276592	FALSE
G1/S Transition	Up	0.072	0.094	131	3.09882	1.88514	0.0887496	FALSE	Up	0.203	0.301	131	0.612109	-0.51741	0.0504409	FALSE	Down	0.102	0.128	131	2.9488	0.573335	-0.0416692	FALSE	Up	0.188	0.171	131	3.85312	1.30462	0.235347	FALSE
G2/M Checkpoints	Up	0.056	0.094	142	2.89112	1.55139	0.0656485	FALSE	Up	0.067	0.118	142	1.97031	0.350695	0.0459158	FALSE	Down	0.215	0.266	141	1.41256	-0.981023	-0.0187284	FALSE	Up	0.213	0.15	141	3.69543	0.749904	0.177134	FALSE
Formation of the ternary complex, and subsequently, the 43S complex	Down	0.1	0.094	50	4.08892	4.46735	-0.054048	FALSE	Down	0.866	0.847	50	-3.3744	-2.69212	-0.0016173	FALSE	Down	0.032	0.044	50	8.22788	8.78542	-0.185825	FALSE	Up	0.425	0.456	50	-0.730606	0.0938763	0.0646068	FALSE
RUNX3 regulates YAP1-mediated transcription	Up	0.089	0.094	7	2.64904	3.30643	0.397467	FALSE	Up	0.497	0.474	7	0.110519	0.554394	0.265648	FALSE	Down	0.894	0.873	7	-1.31845	-0.881772	-0.206185	FALSE	Down	0.854	0.871	7	-0.968693	-0.507073	-0.117374	FALSE
Conjugation of phenylacetate with glutamine	Up	0.093	0.095	2	2.15429	2.62232	0.537869	FALSE	Up	0.682	0.661	2	-0.575999	-0.347824	0.11936	FALSE	Up	0.638	0.653	2	-0.276107	0.0135752	0.550166	FALSE	Down	0.906	0.913	2	-1.08481	-0.864692	-0.273077	FALSE
Defective ABCC9 causes dilated cardiomyopathy 10, familial atrial fibrillation 12 and hypertrichotic osteochondrodysplasia	Down	0.089	0.095	2	1.93291	2.27153	-0.0314946	FALSE	Up	0.285	0.287	2	0.491058	0.750869	0.0292204	FALSE	Up	0.125	0.161	2	2.01531	2.36485	0.562328	FALSE	Down	0.184	0.24	2	1.0634	1.35429	-0.0950229	FALSE
Cell Cycle, Mitotic	Up	0.09	0.096	507	3.56223	3.91019	0.0688761	FALSE	Up	0.336	0.355	508	0.271904	0.402262	0.0430293	FALSE	Up	0.314	0.286	507	1.39388	0.888602	0.00706595	FALSE	Up	0.29	0.263	506	3.74999	3.17076	0.149866	FALSE
Oxidative Stress Induced Senescence	Up	0.112	0.098	84	1.52687	0.56593	0.0635045	FALSE	Up	0.045	0.043	85	2.06289	0.973922	0.103009	FALSE	Up	0.051	0.066	84	3.07278	1.64377	0.226297	FALSE	Down	0.017	0.019	84	2.62556	1.43632	-0.0398816	FALSE
Ca2+ activated K+ channels	Up	0.098	0.099	8	1.9883	2.75758	0.124554	FALSE	Up	0.834	0.815	8	-1.02784	-0.536429	0.0709126	FALSE	Up	0.874	0.849	8	-1.23218	-0.683291	0.00289385	FALSE	Down	0.571	0.621	8	0.0778046	0.710587	-0.0859056	FALSE
Dermatan sulfate biosynthesis	Up	0.097	0.099	8	1.93168	2.48783	0.528159	FALSE	Up	0.484	0.464	7	0.112187	0.57162	0.100843	FALSE	Down	0.839	0.829	8	-1.08105	-0.552339	-0.00973472	FALSE	Down	0.934	0.939	8	-1.23227	-0.753471	-0.0526407	FALSE
Intrinsic Pathway for Apoptosis	Up	0.126	0.1	55	1.23206	1.82549	0.00620493	FALSE	Up	0.189	0.212	55	0.625471	1.30872	0.0341625	FALSE	Up	0.078	0.089	55	2.09032	2.46151	0.0363037	FALSE	Up	0.26	0.313	55	0.64517	1.33557	0.0736543	FALSE
Scavenging of heme from plasma	Up	0.122	0.1	16	1.76885	2.34633	0.0901815	FALSE	Up	0.448	0.43	16	0.317221	0.856168	0.021587	FALSE	Up	0.298	0.38	16	1.13531	1.86798	0.25437	FALSE	Down	0.055	0.096	16	2.12507	2.85434	-0.392002	FALSE
HDACs deacetylate histones	Up	0.134	0.1	50	1.68422	0.712712	0.110057	FALSE	Up	0.032	0.025	50	2.9291	1.68646	0.160922	FALSE	Up	0.085	0.133	50	2.30538	1.43416	0.258053	FALSE	Down	0.028	0.042	50	2.50433	1.63053	-0.0532008	FALSE
PTK6 Regulates Cell Cycle	Up	0.164	0.1	6	1.66568	1.06161	0.158469	FALSE	Up	0.388	0.292	6	0.443681	0.0402985	0.0841261	FALSE	Down	0.758	0.801	6	-0.718438	-0.636483	-0.0899747	FALSE	Up	0.156	0.149	6	1.39447	1.00718	0.362755	FALSE
Cell Cycle	Up	0.101	0.101	632	3.61216	4.6161	0.0651931	FALSE	Up	0.301	0.325	633	0.495962	1.28635	0.0370182	FALSE	Up	0.417	0.361	632	0.850136	0.996927	0.0017493	FALSE	Up	0.302	0.283	631	3.60583	3.73306	0.152102	FALSE
SMAD2/SMAD3:SMAD4 heterotrimer regulates transcription	Up	0.089	0.101	32	1.19047	1.4632	0.0172617	FALSE	Up	0.386	0.466	32	-0.126864	0.257273	0.0214275	FALSE	Up	0.145	0.083	32	1.85937	1.34379	0.103245	FALSE	Down	0.762	0.651	32	-0.417378	-0.487235	-0.0779511	FALSE
Signaling by Hippo	Up	0.11	0.102	20	1.66871	2.50132	0.204086	FALSE	Up	0.852	0.814	20	-0.927912	-0.298979	0.106949	FALSE	Up	0.969	0.941	20	-2.18026	-1.42433	0.0467429	FALSE	Up	0.995	0.993	20	-2.70662	-2.09725	0.0427298	FALSE
G beta:gamma signalling through PI3Kgamma	Down	0.085	0.103	23	1.11124	0.629782	-0.00808538	FALSE	Down	0.057	0.076	23	1.26545	0.78114	-0.0295911	FALSE	Up	0.407	0.451	23	0.5806	-0.0408972	0.0690117	FALSE	Down	0.946	0.947	23	-1.35466	-1.53978	-0.250102	FALSE
ERCC6 (CSB) and EHMT2 (G9a) positively regulate rRNA expression	Up	0.107	0.103	35	1.75246	0.160099	0.158627	FALSE	Up	0.035	0.041	36	2.64505	0.772655	0.238593	FALSE	Up	0.18	0.24	35	1.47923	-0.146356	0.290565	FALSE	Down	0.128	0.132	35	1.69737	0.163462	-0.0256965	FALSE
RHO GTPases Activate Formins	Up	0.091	0.103	130	2.23707	2.84608	0.0591276	FALSE	Up	0.461	0.571	130	-0.473655	0.130134	0.0212845	FALSE	Down	0.662	0.669	131	-0.370589	-0.0994244	-0.00383023	FALSE	Up	0.255	0.256	130	2.2498	2.34575	0.165049	FALSE
TFAP2 (AP-2) family regulates transcription of other transcription factors	Up	0.112	0.103	1	1.39707	1.68069	0.0979083	FALSE	Up	0.023	0.02	1	2.35221	2.71825	0.126277	FALSE	Down	0.833	0.831	1	-0.850174	-0.70307	-0.0391808	FALSE	Up	0.288	0.319	1	0.565963	0.794115	0.145853	FALSE
Trafficking of myristoylated proteins to the cilium	Down	0.095	0.105	4	1.20882	1.75039	-0.0835621	FALSE	Down	0.233	0.238	4	0.397768	0.865312	-0.0427167	FALSE	Up	0.922	0.915	4	-1.29667	-0.940212	0.082866	FALSE	Down	0.195	0.258	4	0.821699	1.3463	-0.182607	FALSE
Loss of function of MECP2 in Rett syndrome	Down	0.128	0.105	13	0.877046	0.671149	-0.0918153	FALSE	Down	0.422	0.513	13	-0.355431	-0.231455	-0.0361685	FALSE	Down	0.249	0.237	13	0.890293	0.408463	-0.022932	FALSE	Down	0.259	0.405	13	0.24967	0.293785	-0.12814	FALSE
Pervasive developmental disorders	Down	0.128	0.105	13	0.877046	0.671149	-0.0918153	FALSE	Down	0.422	0.513	13	-0.355431	-0.231455	-0.0361685	FALSE	Down	0.249	0.237	13	0.890293	0.408463	-0.022932	FALSE	Down	0.259	0.405	13	0.24967	0.293785	-0.12814	FALSE
Disorders of developmental biology	Down	0.128	0.105	13	0.877046	0.671149	-0.0918153	FALSE	Down	0.422	0.513	13	-0.355431	-0.231455	-0.0361685	FALSE	Down	0.249	0.237	13	0.890293	0.408463	-0.022932	FALSE	Down	0.259	0.405	13	0.24967	0.293785	-0.12814	FALSE
Elastic fibre formation	Up	0.105	0.106	38	2.28	3.58294	0.234257	FALSE	Up	0.353	0.361	38	0.901053	2.02039	0.127405	FALSE	Up	0.939	0.909	37	-1.57833	-0.56509	0.178139	FALSE	Down	0.769	0.789	37	-0.521307	0.605752	-0.236952	FALSE
Defective SLC12A6 causes agenesis of the corpus callosum, with peripheral neuropathy (ACCPN)	Down	0.114	0.106	1	1.28096	1.58758	-0.199941	FALSE	Down	0.264	0.242	1	0.450812	0.689684	-0.135326	FALSE	Up	0.549	0.6	1	-0.0629774	0.150798	0.244665	FALSE	Down	0.05	0.075	1	1.6211	1.95022	-0.496098	FALSE
Defective AVP does not bind AVPR2 and causes neurohypophyseal diabetes insipidus (NDI)	Up	0.109	0.106	1	1.58244	1.76819	0.37153	FALSE	Up	0.18	0.184	1	1.09769	1.27273	0.398811	FALSE	Up	0.216	0.272	1	1.40131	1.58244	0.98426	FALSE	Up	0.054	0.086	1	1.9825	2.16559	1.13778	FALSE
Phosphorylation of proteins involved in G1/S transition by active Cyclin E:Cdk2 complexes	Up	0.14	0.107	4	1.99449	1.25892	0.274183	FALSE	Up	0.099	0.085	4	2.12609	1.48283	0.177577	FALSE	Down	0.941	0.933	4	-1.76009	-1.65232	-0.0976259	FALSE	Up	0.426	0.387	4	0.601509	0.172968	0.616374	FALSE
S Phase	Up	0.074	0.107	161	2.55796	1.51464	0.0656615	FALSE	Up	0.389	0.451	161	-0.259587	-1.29121	0.0344429	FALSE	Down	0.134	0.179	160	2.04513	0.0911661	-0.0477942	FALSE	Up	0.23	0.208	160	3.14387	1.09005	0.200123	FALSE
Activation of BAD and translocation to mitochondria	Down	0.094	0.108	16	1.25638	1.42444	-0.0766132	FALSE	Down	0.033	0.056	16	1.33634	1.63711	-0.0135367	FALSE	Down	0.134	0.15	16	1.70264	1.53593	-0.0158669	FALSE	Down	0.716	0.804	16	-0.65357	-0.251096	-0.00425186	FALSE
Ubiquinol biosynthesis	Up	0.114	0.108	8	1.37814	2.10868	0.0326189	FALSE	Down	0.103	0.107	8	1.15276	1.87302	-0.00895229	FALSE	Down	0.847	0.815	8	-1.07161	-0.500486	-0.0851649	FALSE	Up	0.315	0.377	8	0.44802	1.12767	0.0933763	FALSE
RHO GTPases activate PKNs	Up	0.126	0.109	55	1.8929	0.894394	0.0871337	FALSE	Up	0.016	0.025	56	3.44455	2.3071	0.123631	FALSE	Up	0.696	0.626	55	-0.0933562	-1.02574	0.2434	FALSE	Down	0.646	0.536	55	0.186433	-0.73762	-0.118457	FALSE
Regulation of TP53 Degradation	Up	0.088	0.109	34	1.25037	0.545951	0.0418284	FALSE	Up	0.328	0.429	34	-0.127025	-0.600413	0.00189681	FALSE	Up	0.031	0.038	34	2.23374	0.852358	0.019496	FALSE	Up	0.083	0.077	34	1.30105	0.321515	0.0273669	FALSE
Carnitine synthesis	Down	0.113	0.109	3	1.2966	1.79458	-0.0475595	FALSE	Down	0.467	0.459	3	-0.12504	0.235952	-0.0470809	FALSE	Down	0.762	0.764	3	-0.661168	-0.315093	-0.0775549	FALSE	Up	0.59	0.646	3	-0.201467	0.167807	0.0827785	FALSE
G beta:gamma signalling through BTK	Up	0.101	0.109	16	1.62913	1.10694	0.0133872	FALSE	Down	0.083	0.084	16	1.43965	0.900385	-0.0138663	FALSE	Up	0.798	0.821	16	-0.946101	-1.14361	0.0489979	FALSE	Down	0.75	0.74	16	-0.342267	-0.685636	-0.33149	FALSE
Activation of BH3-only proteins	Down	0.119	0.11	32	1.22192	1.55492	-0.0089773	FALSE	Up	0.009	0.013	32	2.08998	2.49005	0.0439439	TRUE	Up	0.079	0.093	32	1.94482	1.91766	0.0370737	FALSE	Up	0.621	0.657	32	-0.367674	-0.00640526	0.107273	FALSE
NOSTRIN mediated eNOS trafficking	Up	0.106	0.11	4	1.49316	1.78639	0.387642	FALSE	Up	0.545	0.522	4	-0.20466	0.0340537	0.231829	FALSE	Up	0.627	0.649	4	-0.0880205	0.155206	0.0101695	FALSE	Down	0.965	0.964	4	-1.4467	-1.20423	-0.00263787	FALSE
MPS I - Hurler syndrome	Up	0.106	0.11	1	1.62248	1.92274	0.14247	FALSE	Up	0.083	0.097	1	1.60621	1.91399	0.134429	FALSE	Up	0.254	0.304	1	1.14364	1.41781	0.272467	FALSE	Up	0.834	0.845	1	-0.802283	-0.657062	0.0692829	FALSE
Diseases associated with glycosaminoglycan metabolism	Up	0.105	0.11	32	2.18066	3.06715	0.233261	FALSE	Up	0.051	0.059	31	2.13837	3.06652	0.0849107	FALSE	Up	0.997	0.984	32	-3.42387	-2.5782	0.0552898	FALSE	Down	0.83	0.842	32	-0.789693	0.0421398	-0.00468732	FALSE
Amyloid fiber formation	Up	0.144	0.111	64	2.00046	1.23805	0.0818829	FALSE	Up	0.285	0.192	65	1.39395	0.40161	0.127133	FALSE	Up	0.494	0.375	65	1.12962	0.0210293	0.337767	FALSE	Down	0.383	0.302	64	1.21788	0.391263	-0.183238	FALSE
Growth hormone receptor signaling	Down	0.092	0.111	21	1.70741	2.16904	-0.0923246	FALSE	Down	0.79	0.801	21	-1.16874	-0.683591	-0.0810145	FALSE	Up	0.418	0.43	21	0.756882	1.05906	0.0489436	FALSE	Down	0.151	0.247	21	1.02164	1.47453	-0.219567	FALSE
Packaging Of Telomere Ends	Up	0.111	0.112	24	1.9633	-0.0973683	0.236466	FALSE	Up	0.031	0.031	25	3.42561	0.951065	0.306647	FALSE	Up	0.199	0.256	24	1.50061	-0.526465	0.390396	FALSE	Down	0.173	0.158	24	1.59873	-0.433208	-0.051211	FALSE
DNA Damage/Telomere Stress Induced Senescence	Up	0.185	0.112	51	1.58208	0.266136	0.160768	FALSE	Up	0.039	0.027	52	3.04372	1.40932	0.145376	FALSE	Up	0.568	0.539	51	0.162096	-0.771519	0.168621	FALSE	Up	0.624	0.407	51	0.525602	-0.702811	0.0341592	FALSE
Signal amplification	Up	0.126	0.112	30	1.48027	1.25454	0.00513886	FALSE	Down	0.103	0.136	30	1.27965	1.23748	-0.0284574	FALSE	Up	0.885	0.888	30	-1.25385	-1.21803	0.0718472	FALSE	Down	0.611	0.599	30	0.0744663	-0.0473101	-0.203976	FALSE
Fatty Acids bound to GPR40 (FFAR1) regulate insulin secretion	Down	0.113	0.112	8	1.31264	1.78933	-0.00999304	FALSE	Down	0.013	0.018	8	1.92183	2.45264	-0.00345625	FALSE	Up	0.461	0.485	8	0.599869	1.05468	0.091312	FALSE	Down	0.512	0.565	8	0.279065	0.727676	-0.122148	FALSE
Physiological factors	Up	0.101	0.112	8	1.65125	2.29186	0.267691	FALSE	Up	0.178	0.189	7	0.825458	1.32833	0.00578863	FALSE	Up	0.552	0.547	8	0.318195	0.729982	0.381613	FALSE	Down	0.286	0.337	7	0.776047	1.20684	-0.247603	FALSE
Interleukin-9 signaling	Up	0.121	0.112	9	1.48392	1.8006	0.0692737	FALSE	Up	0.695	0.685	9	-0.538827	-0.176448	0.118085	FALSE	Up	0.782	0.772	9	-0.609263	-0.306874	0.101621	FALSE	Down	0.451	0.464	9	0.319308	0.537342	-0.13552	FALSE
TFAP2 (AP-2) family regulates transcription of growth factors and their receptors	Up	0.11	0.113	8	1.37282	1.60683	0.0635152	FALSE	Down	0.413	0.399	8	0.0891427	0.297455	-0.000289003	FALSE	Up	0.645	0.682	8	-0.324921	-0.0131715	0.0696956	FALSE	Down	0.483	0.526	8	0.189204	0.448926	-0.049543	FALSE
GABA synthesis, release, reuptake and degradation	Up	0.102	0.114	13	1.49205	2.18157	0.105921	FALSE	Up	0.935	0.922	13	-1.33699	-0.859264	0.0651668	FALSE	Up	0.725	0.712	13	-0.287743	0.29994	0.0456534	FALSE	Down	0.818	0.831	13	-0.558504	-0.015477	-0.0389486	FALSE
Cyclin D associated events in G1	Up	0.166	0.115	46	1.22626	0.437832	0.0584101	FALSE	Up	0.213	0.3	46	0.390551	0.112621	0.0327191	FALSE	Up	0.173	0.165	46	1.61603	0.54701	0.0379504	FALSE	Up	0.301	0.219	46	1.02483	0.0985124	0.136035	FALSE
G1 Phase	Up	0.166	0.115	46	1.22626	0.437832	0.0584101	FALSE	Up	0.213	0.3	46	0.390551	0.112621	0.0327191	FALSE	Up	0.173	0.165	46	1.61603	0.54701	0.0379504	FALSE	Up	0.301	0.219	46	1.02483	0.0985124	0.136035	FALSE
FGFR2c ligand binding and activation	Up	0.112	0.116	6	1.68673	1.13673	0.0173662	FALSE	Down	0.519	0.512	6	0.0261704	-0.267172	-0.0938265	FALSE	Up	0.92	0.916	6	-1.46544	-1.57295	0.0496276	FALSE	Down	0.621	0.617	6	0.0724044	-0.283569	-0.250574	FALSE
Defective SLC17A5 causes Salla disease (SD) and ISSD	Down	0.109	0.116	1	1.44263	1.71252	-0.0823968	FALSE	Down	0.056	0.067	1	1.66931	1.96334	-0.086035	FALSE	Down	0.443	0.474	1	0.210146	0.414694	-0.0970496	FALSE	Down	0.741	0.766	1	-0.694228	-0.546708	-0.0386518	FALSE
Acetylation	Down	0.116	0.117	1	1.40487	1.6722	-0.097511	FALSE	Down	0.782	0.755	1	-0.887609	-0.776882	-0.0253301	FALSE	Down	0.821	0.813	1	-1.03191	-0.89867	-0.0278003	FALSE	Down	0.711	0.74	1	-0.570405	-0.41616	-0.0515377	FALSE
Golgi Cisternae Pericentriolar Stack Reorganization	Up	0.171	0.117	13	1.28885	1.14526	0.118152	FALSE	Up	0.431	0.351	13	0.0527626	0.0608093	0.0743476	FALSE	Up	0.184	0.26	13	1.19639	1.49989	0.0288027	FALSE	Up	0.222	0.262	13	0.741376	0.835595	0.259047	FALSE
Sema4D mediated inhibition of cell attachment and migration	Up	0.088	0.117	8	1.73101	1.9675	0.0722088	FALSE	Up	0.816	0.825	8	-1.23948	-0.894817	0.0462759	FALSE	Up	0.655	0.697	8	-0.381733	-0.0574855	0.175117	FALSE	Up	0.882	0.895	8	-1.03405	-0.747963	0.111746	FALSE
Defective SLC6A2 causes orthostatic intolerance (OI)	Down	0.116	0.117	1	1.40487	1.6722	-0.097511	FALSE	Down	0.782	0.755	1	-0.887609	-0.776882	-0.0253301	FALSE	Down	0.821	0.813	1	-1.03191	-0.89867	-0.0278003	FALSE	Down	0.711	0.74	1	-0.570405	-0.41616	-0.0515377	FALSE
Regulation of TP53 Activity	Up	0.142	0.119	150	0.935373	1.74925	0.0339091	FALSE	Up	0.027	0.034	150	1.13957	2.17387	0.00222407	FALSE	Down	0.344	0.242	150	0.753911	1.22327	-0.0201308	FALSE	Up	0.374	0.365	150	0.315597	0.978312	0.0709158	FALSE
Chylomicron remodeling	Up	0.106	0.12	5	1.77024	1.96497	0.224865	FALSE	Down	0.926	0.93	5	-1.51193	-1.28645	-0.0419492	FALSE	Up	0.956	0.93	5	-1.53379	-1.33601	0.216506	FALSE	Up	0.832	0.858	5	-0.748109	-0.496052	0.133252	FALSE
DNA Damage Bypass	Up	0.14	0.121	46	0.940587	1.39927	0.0347819	FALSE	Up	0.167	0.246	46	0.419404	1.07283	0.0116949	FALSE	Up	0.393	0.223	46	1.14083	0.866582	0.000754835	FALSE	Up	0.04	0.029	46	2.47629	2.63749	0.120892	FALSE
TFAP2A acts as a transcriptional repressor during retinoic acid induced cell differentiation	Up	0.121	0.121	4	1.34432	1.81147	0.13106	FALSE	Up	0.043	0.057	4	1.95287	2.48564	0.149757	FALSE	Down	0.115	0.155	4	1.94136	2.41402	-0.147012	FALSE	Up	0.175	0.207	4	1.21161	1.66116	0.380178	FALSE
RUNX1 regulates transcription of genes involved in WNT signaling	Up	0.131	0.121	4	1.2963	1.48126	0.127466	FALSE	Up	0.726	0.69	4	-0.58343	-0.406972	0.0650023	FALSE	Down	0.61	0.624	4	-0.161963	0.0675908	-0.0835775	FALSE	Up	0.711	0.712	4	-0.390087	-0.200488	0.182778	FALSE
Interleukin-27 signaling	Up	0.133	0.122	10	1.2764	1.57156	0.0276527	FALSE	Down	0.906	0.87	10	-1.01882	-0.807098	-0.0359414	FALSE	Down	0.593	0.61	10	0.0250734	0.356817	-0.0210173	FALSE	Up	0.231	0.297	10	0.763441	1.10464	0.001404	FALSE
Activated point mutants of FGFR2	Down	0.12	0.123	8	1.69439	1.23069	-0.0501447	FALSE	Down	0.366	0.38	8	0.44215	0.217569	-0.0322885	FALSE	Down	0.951	0.95	8	-1.78097	-1.80816	-0.0307697	FALSE	Down	0.628	0.629	8	0.0952836	-0.178809	-0.169435	FALSE
Syndecan interactions	Up	0.127	0.124	28	2.18165	2.61159	0.501147	FALSE	Up	0.153	0.166	28	1.4831	1.9556	0.310858	FALSE	Up	0.937	0.912	27	-1.51606	-1.06807	0.138952	FALSE	Down	0.985	0.982	28	-2.02059	-1.55485	-0.103187	FALSE
Activation of NIMA Kinases NEK9, NEK6, NEK7	Up	0.205	0.125	7	1.77453	1.40321	0.216938	FALSE	Up	0.239	0.174	7	1.19784	0.952681	0.130047	FALSE	Up	0.796	0.812	7	-0.972475	-0.712196	0.0352577	FALSE	Up	0.279	0.272	7	1.09461	0.989077	0.507411	FALSE
ATF6 (ATF6-alpha) activates chaperone genes	Up	0.142	0.125	10	1.12679	1.72075	0.0235174	FALSE	Up	0.089	0.087	10	1.51018	2.14022	0.0689584	FALSE	Down	0.343	0.364	10	0.444517	1.05692	-0.0141442	FALSE	Down	0.401	0.452	10	0.124972	0.68536	-0.00527825	FALSE
PI5P Regulates TP53 Acetylation	Down	0.108	0.125	9	0.876714	1.05261	-0.0124371	FALSE	Down	0.286	0.274	9	0.145557	0.21949	-0.0197737	FALSE	Up	0.838	0.806	9	-1.08433	-0.972511	0.0138425	FALSE	Down	0.293	0.272	9	0.445596	0.353728	-0.0294738	FALSE
Vitamins B6 activation to pyridoxal phosphate	Up	0.136	0.125	2	1.31128	1.73922	0.316941	FALSE	Up	0.755	0.731	2	-0.848827	-0.634592	0.113998	FALSE	Up	0.358	0.409	2	0.660263	1.05154	0.236591	FALSE	Up	0.496	0.556	2	0.0436309	0.368854	0.109737	FALSE
Severe congenital neutropenia type 4 (G6PC3)	Up	0.135	0.126	1	1.22297	1.51694	0.108889	FALSE	Up	0.045	0.042	1	1.80693	2.15926	0.109087	FALSE	Down	0.912	0.891	1	-1.17991	-1.05184	-0.0112938	FALSE	Up	0.042	0.052	1	1.69774	2.02304	0.285646	FALSE
Neurexins and neuroligins	Down	0.129	0.126	42	1.68011	3.04358	-0.0232009	FALSE	Up	0.767	0.741	42	-0.722067	0.432798	0.0238769	FALSE	Up	0.576	0.566	42	0.539596	1.93426	0.0727065	FALSE	Down	0.969	0.974	42	-1.48181	-0.247644	-0.160985	FALSE
EGR2 and SOX10-mediated initiation of Schwann cell myelination	Up	0.131	0.126	25	1.80231	2.7066	0.175665	FALSE	Up	0.315	0.334	25	0.586862	1.53895	0.0766119	FALSE	Down	0.975	0.948	25	-2.05892	-1.30136	-0.046348	FALSE	Up	0.35	0.42	25	0.662536	1.64118	0.0307681	FALSE
EML4 and NUDC in mitotic spindle formation	Up	0.111	0.126	109	2.21292	2.75903	0.0631407	FALSE	Up	0.263	0.337	109	0.346122	0.794865	0.0189739	FALSE	Down	0.678	0.667	110	-0.338375	-0.288748	-0.00239696	FALSE	Up	0.236	0.242	109	2.85887	2.87416	0.18036	FALSE
Mismatch repair (MMR) directed by MSH2:MSH3 (MutSbeta)	Up	0.129	0.127	15	1.18654	1.32621	0.061008	FALSE	Up	0.921	0.915	15	-1.279	-1.024	0.0252745	FALSE	Down	0.325	0.304	15	0.961182	0.868489	-0.120457	FALSE	Up	0.097	0.133	15	1.60132	1.65126	0.245325	FALSE
Response to metal ions	Up	0.149	0.127	7	1.44821	2.14982	0.0549072	FALSE	Down	0.883	0.86	7	-1.22871	-0.796048	-0.0250001	FALSE	Down	0.691	0.685	7	-0.480988	0.0924941	-0.183794	FALSE	Up	0.167	0.201	7	1.26026	1.96736	0.365854	FALSE
Defective ABCD4 causes methylmalonic aciduria and homocystinuria, cblj type (MAHCJ)	Up	0.138	0.127	1	1.16444	1.33589	0.131464	FALSE	Up	0.502	0.492	1	-0.244777	-0.121265	0.0406261	FALSE	Up	0.248	0.302	1	1.07924	1.25246	0.257055	FALSE	Up	0.275	0.311	1	0.771311	0.928305	0.273695	FALSE
Defective ABCD1 causes adrenoleukodystrophy (ALD)	Up	0.138	0.127	1	1.16444	1.33589	0.131464	FALSE	Up	0.502	0.492	1	-0.244777	-0.121265	0.0406261	FALSE	Up	0.248	0.302	1	1.07924	1.25246	0.257055	FALSE	Up	0.275	0.311	1	0.771311	0.928305	0.273695	FALSE
DNA Replication Pre-Initiation	Up	0.075	0.127	85	2.26704	0.661275	0.0789529	FALSE	Up	0.148	0.252	85	0.845322	-0.91487	0.0730272	FALSE	Down	0.087	0.168	84	2.62021	-0.179208	-0.0296142	FALSE	Up	0.108	0.103	84	4.66934	1.39601	0.236466	FALSE
Mismatch repair (MMR) directed by MSH2:MSH6 (MutSalpha)	Up	0.124	0.128	15	1.17349	1.31203	0.0586384	FALSE	Up	0.934	0.928	15	-1.39246	-1.14775	0.0264539	FALSE	Down	0.167	0.2	15	1.45696	1.40201	-0.129614	FALSE	Up	0.133	0.157	15	1.64722	1.70052	0.247004	FALSE
Extension of Telomeres	Up	0.157	0.129	47	1.44406	1.89477	0.0903591	FALSE	Up	0.032	0.03	47	1.54793	2.10756	0.0420323	FALSE	Down	0.268	0.294	47	0.952582	1.58074	-0.0598296	FALSE	Up	0.066	0.091	47	2.81323	3.41116	0.247605	FALSE
Activation of Na-permeable kainate receptors	Up	0.13	0.129	1	1.81142	2.17324	0.363627	FALSE	Up	0.12	0.124	1	1.46542	1.8047	0.292869	FALSE	Up	0.351	0.398	1	0.647615	0.921737	0.484819	FALSE	Down	0.684	0.715	1	-0.42289	-0.240082	-0.297986	FALSE
Initiation of Nuclear Envelope (NE) Reformation	Up	0.18	0.131	19	1.0261	1.04202	0.0903686	FALSE	Up	0.588	0.501	19	-0.29461	-0.223542	0.0684397	FALSE	Down	0.531	0.611	19	-0.232741	0.229307	-0.00268011	FALSE	Up	0.249	0.224	19	0.944353	0.917726	0.206448	FALSE
HATs acetylate histones	Up	0.199	0.132	99	0.919137	1.22975	0.0404399	FALSE	Up	0.148	0.074	99	1.03412	1.02303	0.0683584	FALSE	Up	0.099	0.115	99	1.61606	2.13084	0.0915041	FALSE	Down	0.184	0.154	99	0.86158	1.17042	-0.0300748	FALSE
Thrombin signalling through proteinase activated receptors (PARs)	Down	0.135	0.132	27	1.43515	1.0902	-0.00514988	FALSE	Down	0.111	0.151	27	1.19893	1.08109	-0.0160155	FALSE	Up	0.78	0.79	27	-0.698383	-0.834611	0.0865131	FALSE	Down	0.565	0.561	27	0.273704	0.0314563	-0.249273	FALSE
rRNA processing	Down	0.134	0.133	205	3.81119	5.79522	-0.0237342	FALSE	Down	0.551	0.556	205	-2.16216	0.0549627	-0.00253402	FALSE	Down	0.014	0.026	205	11.1813	13.4785	-0.153337	FALSE	Up	0.042	0.067	205	5.05336	7.64633	0.0558917	FALSE
Response of EIF2AK4 (GCN2) to amino acid deficiency	Down	0.13	0.133	93	5.41827	6.03172	-0.0499951	FALSE	Down	0.804	0.79	93	-4.28375	-3.43904	-0.0100972	FALSE	Down	0.051	0.065	93	10.7228	11.0307	-0.18259	FALSE	Up	0.497	0.493	93	-1.35183	-0.617963	0.0488892	FALSE
Phosphate bond hydrolysis by NUDT proteins	Down	0.146	0.135	7	1.17622	1.83549	-0.0148239	FALSE	Up	0.076	0.081	7	1.36381	2.04714	0.0636698	FALSE	Down	0.826	0.818	7	-0.745455	-0.199439	-0.103727	FALSE	Up	0.45	0.522	7	0.304148	0.918622	0.0470262	FALSE
Transport of organic anions	Down	0.133	0.135	8	1.58054	2.27119	-0.124618	FALSE	Down	0.627	0.609	8	-0.23447	0.254971	-0.169958	FALSE	Down	0.668	0.674	8	-0.163207	0.429209	-0.15837	FALSE	Down	0.316	0.376	8	0.715802	1.32516	-0.320582	FALSE
p130Cas linkage to MAPK signaling for integrins	Up	0.147	0.137	12	1.49635	1.50636	0.281923	FALSE	Up	0.289	0.333	12	0.385483	0.576744	0.109334	FALSE	Up	0.576	0.606	12	-0.155983	-0.0406134	0.167655	FALSE	Down	0.459	0.446	12	0.378735	0.281615	-0.238459	FALSE
Signaling by activated point mutants of FGFR1	Down	0.133	0.138	6	1.49159	0.937721	-0.00933076	FALSE	Down	0.439	0.446	6	0.15517	-0.145065	-0.0826905	FALSE	Up	0.936	0.935	6	-1.61671	-1.72114	0.0140262	FALSE	Down	0.727	0.713	6	-0.195888	-0.541285	-0.28323	FALSE
G alpha (i) signalling events	Down	0.118	0.138	282	2.85695	5.18704	-0.00600804	FALSE	Down	0.536	0.568	282	0.509746	2.86364	-0.0131357	FALSE	Up	0.921	0.879	280	-1.71155	0.49821	0.0681873	FALSE	Down	0.858	0.857	282	-1.22329	0.949153	-0.111584	FALSE
MET interacts with TNS proteins	Up	0.122	0.138	5	1.52189	1.89115	0.168523	FALSE	Up	0.256	0.272	5	0.592696	0.889069	0.0487549	FALSE	Down	0.752	0.773	5	-0.672751	-0.317827	-0.0825329	FALSE	Up	0.496	0.611	5	0.123556	0.575344	0.247795	FALSE
MASTL Facilitates Mitotic Progression	Up	0.132	0.139	10	0.972634	0.409485	0.0596253	FALSE	Up	0.11	0.199	10	0.450928	0.238026	0.0364297	FALSE	Down	0.737	0.795	10	-1.10539	-1.3324	-0.101993	FALSE	Up	0.302	0.278	10	0.668226	-0.132657	0.245909	FALSE
RHO GTPases activate CIT	Up	0.163	0.139	19	1.26455	1.78861	0.053135	FALSE	Up	0.214	0.268	19	0.565435	1.25289	0.0251232	FALSE	Up	0.875	0.856	19	-1.42888	-0.933911	0.136796	FALSE	Down	0.879	0.899	19	-0.849511	-0.305154	-0.0568882	FALSE
E2F mediated regulation of DNA replication	Up	0.133	0.14	23	1.44334	1.26844	0.0703454	FALSE	Up	0.177	0.2	23	0.959605	0.903628	0.0501816	FALSE	Down	0.093	0.168	23	1.84436	1.86948	-0.0120866	FALSE	Up	0.337	0.334	23	1.01466	0.739101	0.249521	FALSE
Mismatch Repair	Up	0.137	0.14	16	1.12052	1.30232	0.0595605	FALSE	Up	0.965	0.953	16	-1.51318	-1.24169	0.0239003	FALSE	Down	0.231	0.234	16	1.24374	1.23247	-0.124769	FALSE	Up	0.125	0.155	16	1.67156	1.78146	0.243098	FALSE
G-protein beta:gamma signalling	Up	0.127	0.141	30	1.16037	0.851737	0.00490253	FALSE	Down	0.099	0.125	30	1.19948	0.940778	-0.0190499	FALSE	Up	0.251	0.327	30	1.04679	0.646528	0.0915305	FALSE	Down	0.939	0.943	30	-1.49364	-1.52285	-0.199886	FALSE
Chromosome Maintenance	Up	0.154	0.142	107	1.84312	1.39866	0.112348	FALSE	Up	0.055	0.038	108	1.82658	1.26534	0.0917982	FALSE	Up	0.243	0.269	107	1.32078	0.817302	0.0237828	FALSE	Up	0.235	0.23	107	2.40565	1.95987	0.177844	FALSE
Defective Base Excision Repair Associated with NEIL3	Up	0.143	0.142	1	1.41128	1.67905	0.331727	FALSE	Up	0.159	0.167	1	1.25495	1.51928	0.22746	FALSE	Up	0.599	0.616	1	-0.36697	-0.195553	0.304839	FALSE	Up	0.346	0.376	1	0.473961	0.684924	0.819505	FALSE
NEIL3-mediated resolution of ICLs	Up	0.143	0.142	1	1.41128	1.67905	0.331727	FALSE	Up	0.159	0.167	1	1.25495	1.51928	0.22746	FALSE	Up	0.599	0.616	1	-0.36697	-0.195553	0.304839	FALSE	Up	0.346	0.376	1	0.473961	0.684924	0.819505	FALSE
Electric Transmission Across Gap Junctions	Up	0.139	0.143	3	1.4668	1.94101	0.114333	FALSE	Up	0.667	0.647	3	-0.540305	-0.237781	0.0279471	FALSE	Up	0.273	0.329	3	1.06681	1.5512	0.364153	FALSE	Down	0.529	0.583	3	0.131839	0.523323	-0.0632276	FALSE
Transmission across Electrical Synapses	Up	0.139	0.143	3	1.4668	1.94101	0.114333	FALSE	Up	0.667	0.647	3	-0.540305	-0.237781	0.0279471	FALSE	Up	0.273	0.329	3	1.06681	1.5512	0.364153	FALSE	Down	0.529	0.583	3	0.131839	0.523323	-0.0632276	FALSE
Arachidonate production from DAG	Up	0.155	0.143	5	1.14292	1.67925	0.0914364	FALSE	Up	0.415	0.397	5	0.0493889	0.481834	0.0763031	FALSE	Up	0.415	0.465	5	0.364597	0.872941	0.0847793	FALSE	Up	0.142	0.179	5	1.3028	1.86556	0.226882	FALSE
Condensation of Prophase Chromosomes	Up	0.193	0.144	35	1.69941	-0.0904906	0.190395	FALSE	Up	0.098	0.06	36	2.30638	0.142972	0.248192	FALSE	Up	0.172	0.272	35	1.38548	-0.04465	0.275909	FALSE	Up	0.4	0.323	35	1.09269	-0.537456	0.0564948	FALSE
Transcriptional Regulation by VENTX	Up	0.138	0.144	39	0.952477	1.20427	0.00388444	FALSE	Down	0.856	0.865	39	-1.24761	-0.877603	-0.0146108	FALSE	Up	0.834	0.831	39	-1.0915	-0.751568	0.00608566	FALSE	Up	0.618	0.609	39	-0.204787	-0.0422809	0.0586646	FALSE
Eukaryotic Translation Elongation	Down	0.147	0.145	85	5.62063	6.06412	-0.0687251	FALSE	Down	0.792	0.785	85	-4.67442	-3.97198	-0.0166829	FALSE	Down	0.061	0.071	85	11.6868	11.7998	-0.213265	FALSE	Up	0.545	0.54	85	-1.90617	-1.3344	0.0387883	FALSE
Regulation of pyruvate dehydrogenase (PDH) complex	Up	0.157	0.145	15	0.989767	1.78789	0.0180295	FALSE	Down	0.346	0.346	15	-0.0130195	0.708362	-0.0214088	FALSE	Down	0.178	0.192	15	1.31282	2.08452	-0.00494979	FALSE	Up	0.136	0.186	15	0.932541	1.76918	0.0635658	FALSE
Oncogene Induced Senescence	Up	0.133	0.145	31	1.2926	1.26846	0.0426031	FALSE	Up	0.426	0.452	31	0.106174	0.0983634	0.00660674	FALSE	Up	0.088	0.069	31	2.94379	2.04103	0.167817	FALSE	Up	0.118	0.086	31	1.80622	1.35098	0.00242905	FALSE
SUMOylation of transcription factors	Up	0.152	0.145	15	0.917171	1.33574	0.016793	FALSE	Up	0.16	0.167	15	0.565171	1.02126	0.0138738	FALSE	Up	0.847	0.796	15	-1.23604	-0.937337	0.0190012	FALSE	Up	0.182	0.172	15	0.983424	1.24713	0.0519048	FALSE
VLDL assembly	Down	0.163	0.145	2	1.14187	1.43886	-0.219025	FALSE	Down	0.189	0.175	2	0.950478	1.22131	-0.0634981	FALSE	Up	0.946	0.925	2	-1.4479	-1.25408	0.197565	FALSE	Up	0.456	0.489	2	0.232901	0.441748	0.0925591	FALSE
Abnormal conversion of 2-oxoglutarate to 2-hydroxyglutarate	Up	0.156	0.146	1	1.06911	1.29892	0.114022	FALSE	Up	0.389	0.379	1	0.0656842	0.236253	0.055255	FALSE	Up	0.857	0.849	1	-1.00098	-0.868461	0.0298102	FALSE	Up	0.404	0.448	1	0.316228	0.507872	0.146388	FALSE
NADPH regeneration	Up	0.156	0.146	1	1.06911	1.29892	0.114022	FALSE	Up	0.389	0.379	1	0.0656842	0.236253	0.055255	FALSE	Up	0.857	0.849	1	-1.00098	-0.868461	0.0298102	FALSE	Up	0.404	0.448	1	0.316228	0.507872	0.146388	FALSE
Defective SLC2A10 causes arterial tortuosity syndrome (ATS)	Down	0.145	0.146	1	1.48797	1.82087	-0.508929	FALSE	Down	0.062	0.074	1	1.71445	2.07708	-0.725114	FALSE	Down	0.323	0.367	1	0.699541	0.977776	-0.637891	FALSE	Down	0.218	0.262	1	0.961309	1.24937	-0.753112	FALSE
Defective SLC29A3 causes histiocytosis-lymphadenopathy plus syndrome (HLAS)	Up	0.147	0.147	1	1.13657	1.43073	0.098231	FALSE	Up	0.154	0.134	1	0.897215	1.17657	0.0878259	FALSE	Up	0.866	0.843	1	-1.05811	-0.920108	0.0212609	FALSE	Up	0.132	0.165	1	1.30344	1.60937	0.237054	FALSE
RAS signaling downstream of NF1 loss-of-function variants	Up	0.084	0.147	7	1.28602	1.24816	0.017635	FALSE	Down	0.44	0.399	7	0.100299	-0.210277	-0.0524197	FALSE	Up	0.914	0.9	7	-1.54922	-1.70203	0.0278421	FALSE	Up	0.898	0.848	7	-0.673278	-1.08808	0.0375798	FALSE
Amino Acid conjugation	Up	0.138	0.148	7	1.91265	2.59405	0.182798	FALSE	Up	0.179	0.194	7	1.27352	1.91506	0.0540911	FALSE	Up	0.89	0.879	7	-1.07297	-0.58062	0.380262	FALSE	Down	0.91	0.924	7	-1.18846	-0.723238	-0.0415691	FALSE
Peptide chain elongation	Down	0.153	0.148	81	5.45824	5.87335	-0.0644538	FALSE	Down	0.778	0.77	81	-4.52979	-3.84808	-0.0159865	FALSE	Down	0.061	0.074	81	11.4912	11.5902	-0.206951	FALSE	Up	0.53	0.516	81	-1.72393	-1.21029	0.04217	FALSE
Conjugation of carboxylic acids	Up	0.138	0.148	7	1.91265	2.59405	0.182798	FALSE	Up	0.179	0.194	7	1.27352	1.91506	0.0540911	FALSE	Up	0.89	0.879	7	-1.07297	-0.58062	0.380262	FALSE	Down	0.91	0.924	7	-1.18846	-0.723238	-0.0415691	FALSE
Viral mRNA Translation	Down	0.149	0.148	81	5.35642	5.76677	-0.0644773	FALSE	Down	0.812	0.788	81	-4.71291	-4.04268	-0.0157868	FALSE	Down	0.06	0.07	81	11.4261	11.5329	-0.201331	FALSE	Up	0.52	0.513	81	-1.59147	-1.06447	0.0375681	FALSE
ATF6 (ATF6-alpha) activates chaperones	Up	0.171	0.148	12	0.920748	1.55486	0.0264523	FALSE	Up	0.052	0.047	12	1.8502	2.56673	0.0446192	FALSE	Down	0.358	0.375	12	0.536122	1.21782	-0.0386262	FALSE	Up	0.485	0.521	12	-0.041556	0.569527	0.00942185	FALSE
Other semaphorin interactions	Up	0.151	0.148	18	1.30115	2.17901	0.0940561	FALSE	Up	0.15	0.16	18	1.21567	2.09216	0.03103	FALSE	Up	0.667	0.667	18	0.0112385	0.904701	0.213554	FALSE	Down	0.762	0.806	18	-0.448407	0.407134	-0.0964358	FALSE
Resolution of D-loop Structures through Synthesis-Dependent Strand Annealing (SDSA)	Up	0.153	0.148	26	1.3148	2.07214	0.0979447	FALSE	Down	0.2	0.198	26	0.766214	1.41295	-0.0077228	FALSE	Down	0.579	0.61	26	0.210434	0.980404	-0.0987593	FALSE	Up	0.496	0.542	26	-0.149659	0.591342	0.274996	FALSE
Deposition of new CENPA-containing nucleosomes at the centromere	Up	0.167	0.148	47	2.16321	1.29992	0.176914	FALSE	Up	0.051	0.031	48	2.59678	1.38168	0.171163	FALSE	Up	0.245	0.253	47	1.63575	0.730422	0.115315	FALSE	Up	0.301	0.271	47	1.87926	1.0605	0.149601	FALSE
Nucleosome assembly	Up	0.167	0.148	47	2.16321	1.29992	0.176914	FALSE	Up	0.051	0.031	48	2.59678	1.38168	0.171163	FALSE	Up	0.245	0.253	47	1.63575	0.730422	0.115315	FALSE	Up	0.301	0.271	47	1.87926	1.0605	0.149601	FALSE
SRP-dependent cotranslational protein targeting to membrane	Down	0.151	0.149	104	4.66295	5.35383	-0.0406104	FALSE	Up	0.727	0.694	104	-3.78519	-3.05072	0.000774047	FALSE	Down	0.048	0.061	104	11.044	11.5415	-0.182506	FALSE	Up	0.437	0.431	104	-0.785097	0.0047586	0.0567818	FALSE
Nonsense Mediated Decay (NMD) independent of the Exon Junction Complex (EJC)	Down	0.151	0.15	87	5.11595	5.58659	-0.0582319	FALSE	Down	0.728	0.729	87	-4.12597	-3.39141	-0.0125046	FALSE	Down	0.052	0.061	87	11.5514	11.6994	-0.187338	FALSE	Up	0.52	0.505	87	-1.60298	-1.04665	0.0413898	FALSE
Aberrant regulation of mitotic G1/S transition in cancer due to RB1 defects	Up	0.222	0.152	17	1.25557	1.03702	0.131675	FALSE	Up	0.183	0.144	17	1.29664	1.12175	0.0925759	FALSE	Up	0.157	0.24	17	1.51371	1.65445	0.0454401	FALSE	Up	0.468	0.451	17	0.348822	0.338682	0.296709	FALSE
Defective binding of RB1 mutants to E2F1,(E2F2, E2F3)	Up	0.222	0.152	17	1.25557	1.03702	0.131675	FALSE	Up	0.183	0.144	17	1.29664	1.12175	0.0925759	FALSE	Up	0.157	0.24	17	1.51371	1.65445	0.0454401	FALSE	Up	0.468	0.451	17	0.348822	0.338682	0.296709	FALSE
Nonsense-Mediated Decay (NMD)	Down	0.153	0.154	107	4.12494	4.76541	-0.0493637	FALSE	Down	0.717	0.715	107	-3.90727	-2.9586	-0.0112827	FALSE	Down	0.042	0.057	107	10.7098	11.1484	-0.158551	FALSE	Up	0.463	0.455	107	-1.09755	-0.413385	0.0372797	FALSE
Nonsense Mediated Decay (NMD) enhanced by the Exon Junction Complex (EJC)	Down	0.153	0.154	107	4.12494	4.76541	-0.0493637	FALSE	Down	0.717	0.715	107	-3.90727	-2.9586	-0.0112827	FALSE	Down	0.042	0.057	107	10.7098	11.1484	-0.158551	FALSE	Up	0.463	0.455	107	-1.09755	-0.413385	0.0372797	FALSE
FGFR1b ligand binding and activation	Up	0.152	0.155	4	1.25832	0.856837	0.108251	FALSE	Up	0.778	0.763	4	-0.771975	-0.850127	0.0786297	FALSE	Up	0.924	0.911	4	-1.34202	-1.43604	0.0516829	FALSE	Down	0.872	0.854	4	-0.705097	-0.868651	-0.125875	FALSE
L13a-mediated translational silencing of Ceruloplasmin expression	Down	0.162	0.156	103	4.63589	5.34239	-0.0478238	FALSE	Down	0.822	0.796	103	-4.72412	-3.80472	-0.00841664	FALSE	Down	0.031	0.045	103	12.4985	13.1342	-0.198577	FALSE	Up	0.425	0.431	103	-0.70957	0.176789	0.0595405	FALSE
ESR-mediated signaling	Up	0.148	0.156	169	1.31957	0.618802	0.0413455	FALSE	Up	0.034	0.033	171	2.24002	1.43501	0.0545339	FALSE	Up	0.232	0.282	169	1.0187	0.141096	0.0903313	FALSE	Down	0.581	0.487	169	0.225751	-0.604933	-0.0873013	FALSE
Cellular responses to external stimuli	Up	0.148	0.156	524	1.60691	1.99678	0.00967415	FALSE	Up	0.85	0.788	525	-2.56278	-2.37029	0.0191395	FALSE	Up	0.023	0.027	524	6.07761	6.04543	0.0246126	FALSE	Up	0.172	0.136	523	1.99165	1.64937	0.0201025	FALSE
Selenoamino acid metabolism	Down	0.162	0.157	107	4.48225	5.3062	-0.0537337	FALSE	Down	0.73	0.72	107	-3.77443	-2.66655	-0.0155168	FALSE	Down	0.058	0.062	107	11.0064	11.7291	-0.165707	FALSE	Up	0.414	0.429	107	-0.470951	0.588296	0.0379277	FALSE
Orc1 removal from chromatin	Up	0.06	0.157	71	1.87974	-0.418898	0.0780129	FALSE	Up	0.12	0.261	71	0.816914	-1.45636	0.0501118	FALSE	Down	0.202	0.281	70	1.10579	-2.21584	-0.0445433	FALSE	Up	0.102	0.106	70	3.86021	0.000558692	0.195104	FALSE
Processive synthesis on the lagging strand	Up	0.16	0.157	15	1.31031	1.37719	0.0460871	FALSE	Up	0.621	0.643	15	-0.553791	-0.317417	0.0214661	FALSE	Down	0.142	0.169	15	1.66027	1.50727	-0.104974	FALSE	Up	0.146	0.169	15	2.25238	2.23579	0.281806	FALSE
Cam-PDE 1 activation	Up	0.182	0.158	3	1.30719	1.0331	0.170516	FALSE	Down	0.309	0.401	3	0.0904409	0.309217	-0.194456	FALSE	Up	0.44	0.387	3	0.882357	0.380676	0.167775	FALSE	Down	0.929	0.9	3	-1.01563	-1.09796	-0.121983	FALSE
HDR through MMEJ (alt-NHEJ)	Up	0.166	0.158	10	1.23949	1.73336	0.0933924	FALSE	Up	0.088	0.095	10	1.40023	1.84002	0.0189557	FALSE	Down	0.834	0.83	10	-1.01606	-0.57727	-0.0989234	FALSE	Up	0.433	0.474	10	0.189116	0.642349	0.237757	FALSE
YAP1- and WWTR1 (TAZ)-stimulated gene expression	Up	0.163	0.159	11	1.67192	2.3665	0.259337	FALSE	Up	0.564	0.541	11	-0.0479113	0.47979	0.167601	FALSE	Up	0.825	0.786	12	-0.632248	-0.123749	0.13954	FALSE	Down	0.712	0.723	11	-0.327937	0.169766	-0.135874	FALSE
Uptake and actions of bacterial toxins	Down	0.154	0.159	28	1.33691	1.77995	-0.105045	FALSE	Up	0.842	0.745	28	-0.688723	-0.462384	0.0104129	FALSE	Up	0.362	0.322	28	1.11014	1.26021	0.0483221	FALSE	Down	0.179	0.256	28	0.980041	1.43417	-0.215097	FALSE
Proton/oligopeptide cotransporters	Down	0.156	0.16	3	1.30849	1.77898	-0.125258	FALSE	Down	0.234	0.242	3	0.720718	1.15325	-0.143699	FALSE	Up	0.807	0.81	3	-0.794834	-0.461962	0.167538	FALSE	Down	0.031	0.045	3	2.54684	3.14219	-0.452053	FALSE
GTP hydrolysis and joining of the 60S ribosomal subunit	Down	0.167	0.161	104	4.49159	5.20483	-0.0474831	FALSE	Down	0.834	0.811	104	-4.78721	-3.85785	-0.0083257	FALSE	Down	0.029	0.044	104	12.4578	13.1258	-0.198181	FALSE	Up	0.435	0.435	104	-0.790544	0.109825	0.0584379	FALSE
MPS IV - Morquio syndrome B	Up	0.178	0.162	1	0.87048	1.00993	0.0908875	FALSE	Up	0.575	0.556	1	-0.38314	-0.273941	0.0367099	FALSE	Up	0.629	0.655	1	-0.398577	-0.271881	0.0827099	FALSE	Up	0.252	0.289	1	0.757006	0.891839	0.199614	FALSE
Eukaryotic Translation Termination	Down	0.159	0.162	85	5.07026	5.54032	-0.0616648	FALSE	Down	0.808	0.792	85	-4.58153	-3.84557	-0.0128802	FALSE	Down	0.064	0.072	85	11.0518	11.2336	-0.191414	FALSE	Up	0.515	0.501	85	-1.42083	-0.80865	0.0394206	FALSE
Synthesis of IP3 and IP4 in the cytosol	Up	0.165	0.163	25	1.13768	1.84788	0.058901	FALSE	Up	0.59	0.606	25	-0.342789	0.408081	0.0628875	FALSE	Up	0.479	0.446	25	0.705718	1.26414	0.16794	FALSE	Down	0.538	0.58	25	0.0908655	0.827336	-0.0506723	FALSE
Metallothioneins bind metals	Up	0.179	0.163	5	1.44359	2.05806	0.0537912	FALSE	Down	0.926	0.907	5	-1.38411	-1.04631	-0.0301861	FALSE	Down	0.722	0.71	5	-0.512217	-0.0232851	-0.28648	FALSE	Up	0.157	0.187	5	1.43529	2.06422	0.471673	FALSE
Eukaryotic Translation Initiation	Down	0.173	0.163	111	4.21734	5.02917	-0.0424655	FALSE	Down	0.847	0.819	111	-4.73899	-3.71503	-0.006418	FALSE	Down	0.035	0.047	111	11.9117	12.6887	-0.191623	FALSE	Up	0.435	0.435	111	-0.863141	0.142976	0.0632365	FALSE
Cap-dependent Translation Initiation	Down	0.173	0.163	111	4.21734	5.02917	-0.0424655	FALSE	Down	0.847	0.819	111	-4.73899	-3.71503	-0.006418	FALSE	Down	0.035	0.047	111	11.9117	12.6887	-0.191623	FALSE	Up	0.435	0.435	111	-0.863141	0.142976	0.0632365	FALSE
Defective CHST6 causes MCDC1	Up	0.159	0.164	4	1.62793	2.10654	0.186033	FALSE	Down	1e-05	1e-05	4	3.92717	4.58504	-0.1389	TRUE	Up	0.864	0.843	4	-1.05403	-0.725058	0.0565205	FALSE	Down	0.642	0.685	4	-0.193873	0.183385	-0.300736	FALSE
Removal of the Flap Intermediate	Up	0.16	0.164	14	1.19847	1.24094	0.0441458	FALSE	Up	0.585	0.616	14	-0.50032	-0.280996	0.020162	FALSE	Down	0.104	0.137	14	1.96677	1.77875	-0.109098	FALSE	Up	0.142	0.167	14	2.17082	2.12738	0.283727	FALSE
Base-Excision Repair, AP Site Formation	Up	0.228	0.164	35	1.39019	0.00529232	0.176449	FALSE	Up	0.013	0.014	36	3.05842	1.34041	0.222289	FALSE	Up	0.575	0.496	35	0.228572	-1.13135	0.269425	FALSE	Up	0.287	0.209	35	1.21664	-0.106601	0.0156103	FALSE
Diseases of Cellular Senescence	Up	0.208	0.165	3	0.905877	0.875266	0.150121	FALSE	Up	0.206	0.207	3	0.529051	0.608398	0.0594473	FALSE	Down	0.308	0.373	3	0.656158	0.746575	-0.0957666	FALSE	Up	0.224	0.245	3	0.907331	0.912428	0.329089	FALSE
Evasion of Oncogene Induced Senescence Due to p16INK4A Defects	Up	0.208	0.165	3	0.905877	0.875266	0.150121	FALSE	Up	0.206	0.207	3	0.529051	0.608398	0.0594473	FALSE	Down	0.308	0.373	3	0.656158	0.746575	-0.0957666	FALSE	Up	0.224	0.245	3	0.907331	0.912428	0.329089	FALSE
Evasion of Oncogene Induced Senescence Due to Defective p16INK4A binding to CDK4 and CDK6	Up	0.208	0.165	3	0.905877	0.875266	0.150121	FALSE	Up	0.206	0.207	3	0.529051	0.608398	0.0594473	FALSE	Down	0.308	0.373	3	0.656158	0.746575	-0.0957666	FALSE	Up	0.224	0.245	3	0.907331	0.912428	0.329089	FALSE
Evasion of Oxidative Stress Induced Senescence Due to p16INK4A Defects	Up	0.208	0.165	3	0.905877	0.875266	0.150121	FALSE	Up	0.206	0.207	3	0.529051	0.608398	0.0594473	FALSE	Down	0.308	0.373	3	0.656158	0.746575	-0.0957666	FALSE	Up	0.224	0.245	3	0.907331	0.912428	0.329089	FALSE
Evasion of Oxidative Stress Induced Senescence Due to Defective p16INK4A binding to CDK4 and CDK6	Up	0.208	0.165	3	0.905877	0.875266	0.150121	FALSE	Up	0.206	0.207	3	0.529051	0.608398	0.0594473	FALSE	Down	0.308	0.373	3	0.656158	0.746575	-0.0957666	FALSE	Up	0.224	0.245	3	0.907331	0.912428	0.329089	FALSE
Diseases of cellular response to stress	Up	0.208	0.165	3	0.905877	0.875266	0.150121	FALSE	Up	0.206	0.207	3	0.529051	0.608398	0.0594473	FALSE	Down	0.308	0.373	3	0.656158	0.746575	-0.0957666	FALSE	Up	0.224	0.245	3	0.907331	0.912428	0.329089	FALSE
Reproduction	Up	0.227	0.166	93	1.37466	1.22483	0.0955905	FALSE	Up	0.487	0.287	94	0.72653	0.313706	0.096671	FALSE	Up	0.862	0.756	93	-0.452062	-0.590381	0.132613	FALSE	Up	0.864	0.732	93	-0.311695	-0.478365	0.0632815	FALSE
APC-Cdc20 mediated degradation of Nek2A	Up	0.143	0.166	26	1.02015	0.831097	0.0578947	FALSE	Up	0.958	0.961	26	-1.84116	-1.80766	0.047518	FALSE	Up	0.488	0.38	26	0.736713	-0.155176	0.0320795	FALSE	Up	0.458	0.397	26	0.48554	-0.0521034	0.150698	FALSE
Classical antibody-mediated complement activation	Up	0.187	0.167	9	1.26941	1.65276	0.222935	FALSE	Down	0.401	0.365	9	0.341796	0.674917	-0.0359824	FALSE	Up	0.948	0.921	9	-1.42451	-1.06564	0.0742948	FALSE	Up	0.789	0.802	9	-0.482693	-0.115628	0.0741998	FALSE
Downregulation of SMAD2/3:SMAD4 transcriptional activity	Down	0.173	0.167	23	1.01712	0.978909	-0.0414797	FALSE	Down	0.278	0.359	23	0.236686	0.4885	-0.000582306	FALSE	Up	0.21	0.127	23	1.81209	0.951346	0.178165	FALSE	Down	0.002	0.005	23	3.51125	3.19657	-0.177168	TRUE
Signaling by PTK6	Up	0.168	0.167	48	1.16461	1.03244	0.0215777	FALSE	Down	0.43	0.454	48	-0.112582	-0.0929647	-0.016713	FALSE	Up	0.656	0.565	48	-0.0542347	-0.5226	0.0820744	FALSE	Down	0.303	0.278	48	0.896053	0.525614	-0.045243	FALSE
Signaling by Non-Receptor Tyrosine Kinases	Up	0.168	0.167	48	1.16461	1.03244	0.0215777	FALSE	Down	0.43	0.454	48	-0.112582	-0.0929647	-0.016713	FALSE	Up	0.656	0.565	48	-0.0542347	-0.5226	0.0820744	FALSE	Down	0.303	0.278	48	0.896053	0.525614	-0.045243	FALSE
Conjugation of salicylate with glycine	Up	0.158	0.168	6	1.66907	2.288	0.171586	FALSE	Up	0.088	0.107	6	1.80869	2.45985	0.0708816	FALSE	Up	0.836	0.829	6	-0.892476	-0.430539	0.411787	FALSE	Down	0.864	0.881	6	-0.951288	-0.511275	-0.0141684	FALSE
Caspase-mediated cleavage of cytoskeletal proteins	Down	0.166	0.168	12	1.09721	1.72102	-0.0217051	FALSE	Up	0.191	0.201	12	0.844699	1.4616	0.0236648	FALSE	Down	0.184	0.246	12	1.46405	2.1855	-0.00226608	FALSE	Up	0.458	0.496	12	0.170457	0.699211	0.0206503	FALSE
Orexin and neuropeptides FF and QRFP bind to their respective receptors	Up	0.167	0.168	3	1.3528	1.80458	0.10423	FALSE	Down	0.874	0.846	3	-1.15442	-0.917022	-0.0463175	FALSE	Up	0.4	0.442	3	0.714778	1.13998	0.537226	FALSE	Up	0.058	0.082	3	2.27973	2.8022	0.212036	FALSE
Cellular responses to stress	Up	0.159	0.169	517	1.44924	1.7601	0.00906171	FALSE	Up	0.821	0.761	518	-2.43721	-2.29371	0.019736	FALSE	Up	0.019	0.024	517	6.17458	6.07545	0.0274344	FALSE	Up	0.186	0.144	516	1.85833	1.43138	0.0154121	FALSE
Selenocysteine synthesis	Down	0.166	0.169	85	4.86257	5.32436	-0.0595372	FALSE	Down	0.718	0.714	85	-4.10528	-3.30938	-0.0143438	FALSE	Down	0.064	0.076	85	11.1874	11.3999	-0.199311	FALSE	Up	0.467	0.471	85	-1.01343	-0.350253	0.0436923	FALSE
SLC-mediated transmembrane transport	Down	0.231	0.169	196	1.49346	4.28961	-0.0295172	FALSE	Down	0.02	0.021	196	2.38733	5.37859	-0.04139	FALSE	Up	0.885	0.813	197	-0.469583	2.45141	0.0969419	FALSE	Down	0.712	0.778	196	-0.205781	2.68752	-0.111224	FALSE
Transport of glycerol from adipocytes to the liver by Aquaporins	Down	0.162	0.169	1	1.1478	1.47214	-0.294751	FALSE	Down	0.675	0.658	1	-0.604641	-0.45361	-0.0878908	FALSE	Up	0.405	0.449	1	0.433364	0.707078	0.545056	FALSE	Down	0.104	0.149	1	1.35445	1.69703	-0.775596	FALSE
Switching of origins to a post-replicative state	Up	0.067	0.169	91	1.74521	-0.2579	0.0642928	FALSE	Up	0.305	0.398	91	-0.109493	-2.01581	0.0415995	FALSE	Down	0.372	0.391	90	0.254438	-2.59706	-0.0380788	FALSE	Up	0.158	0.147	90	3.09062	-0.274533	0.185521	FALSE
G-protein activation	Down	0.18	0.17	22	1.20822	0.927269	-0.0387489	FALSE	Up	0.284	0.251	22	0.827195	0.508641	0.012768	FALSE	Up	0.896	0.893	22	-1.36208	-1.37169	0.104391	FALSE	Down	0.844	0.834	22	-0.704414	-0.843733	-0.258199	FALSE
Alternative complement activation	Up	0.166	0.172	5	1.1448	1.62466	0.282929	FALSE	Up	0.723	0.694	5	-0.542945	-0.195978	0.100809	FALSE	Up	0.851	0.849	5	-0.74526	-0.342973	0.170468	FALSE	Up	0.786	0.806	5	-0.543044	-0.138751	0.403366	FALSE
Homology Directed Repair	Up	0.194	0.172	111	1.32668	1.49423	0.0634184	FALSE	Up	0.053	0.052	111	1.90828	2.02336	0.0229461	FALSE	Down	0.076	0.071	111	2.73729	2.57029	-0.0124364	FALSE	Up	0.369	0.295	111	1.3219	1.06094	0.13679	FALSE
Major pathway of rRNA processing in the nucleolus and cytosol	Down	0.185	0.173	173	2.9684	4.5649	-0.018457	FALSE	Up	0.718	0.716	173	-3.47321	-1.63322	0.0032872	FALSE	Down	0.007	0.025	173	11.7491	13.6789	-0.156406	TRUE	Up	0.255	0.291	173	0.762933	2.75308	0.0798671	FALSE
Defective TCN2 causes hereditary megaloblastic anemia	Up	0.176	0.174	1	1.13814	1.41763	0.379017	FALSE	Down	0.898	0.871	1	-1.10717	-1.01044	-0.0456655	FALSE	Down	0.931	0.906	1	-1.26106	-1.13932	-0.0273068	FALSE	Up	0.217	0.257	1	0.999697	1.26888	0.846934	FALSE
Formation of a pool of free 40S subunits	Down	0.174	0.174	93	4.65962	5.24577	-0.0537127	FALSE	Down	0.811	0.785	93	-4.7397	-3.91396	-0.00989116	FALSE	Down	0.044	0.063	93	12.1618	12.6095	-0.204462	FALSE	Up	0.464	0.462	93	-1.07647	-0.318756	0.0551767	FALSE
RNA Polymerase III Transcription Initiation From Type 3 Promoter	Down	0.101	0.174	28	0.574903	1.29785	-0.00134855	FALSE	Down	0.135	0.215	28	0.343266	0.981546	-0.00823328	FALSE	Down	0.065	0.141	28	1.42578	1.92798	-0.0776286	FALSE	Up	0.195	0.22	28	0.599768	0.879532	0.0834595	FALSE
Nicotinate metabolism	Up	0.197	0.175	29	1.1779	2.28103	0.014399	FALSE	Down	0.784	0.761	29	-0.644289	0.289692	-0.0115007	FALSE	Up	0.815	0.784	29	-0.613838	0.504138	0.0910981	FALSE	Down	0.316	0.379	29	0.574241	1.68213	-0.13341	FALSE
SIRT1 negatively regulates rRNA expression	Up	0.217	0.175	30	1.4437	-0.292679	0.180358	FALSE	Up	0.068	0.059	31	2.74469	0.621228	0.252243	FALSE	Up	0.167	0.247	30	1.63853	-0.0134533	0.336966	FALSE	Down	0.446	0.298	30	0.898764	-0.809577	-0.0617878	FALSE
FOXO-mediated transcription of cell cycle genes	Up	0.181	0.175	17	1.15802	1.72192	0.0810796	FALSE	Up	0.423	0.427	17	0.137735	0.675557	0.0461168	FALSE	Up	0.314	0.344	17	0.608589	1.18893	0.152456	FALSE	Down	0.346	0.4	17	0.435796	0.98421	-0.138959	FALSE
Formation of the active cofactor, UDP-glucuronate	Up	0.171	0.176	3	0.895101	1.28885	0.0423661	FALSE	Up	0.116	0.12	3	0.922385	1.31171	0.0794947	FALSE	Down	0.61	0.636	3	-0.330436	0.0324546	-0.104528	FALSE	Up	0.964	0.972	3	-1.55917	-1.30552	0.0355596	FALSE
ADP signalling through P2Y purinoceptor 12	Up	0.183	0.176	19	1.21821	0.805511	0.00838433	FALSE	Down	0.184	0.16	19	1.09186	0.659908	-0.00887312	FALSE	Up	0.836	0.847	19	-1.09049	-1.19243	0.073648	FALSE	Down	0.801	0.787	19	-0.574554	-0.802426	-0.294956	FALSE
Defensins	Up	0.185	0.178	10	1.33169	1.9756	0.242476	FALSE	Up	0.5	0.493	10	0.0106655	0.583184	0.193555	FALSE	Up	0.541	0.557	10	0.228805	0.83715	0.245775	FALSE	Down	0.724	0.742	10	-0.430535	0.0675314	-0.136825	FALSE
Entry of Influenza Virion into Host Cell via Endocytosis	Up	0.2	0.178	2	0.729301	0.795393	0.0696763	FALSE	Up	0.092	0.079	2	0.880133	0.946893	0.0764295	FALSE	Up	0.908	0.894	2	-1.28165	-1.14543	0.0331275	FALSE	Up	0.45	0.485	2	0.239039	0.317131	0.162239	FALSE
Telomere Extension By Telomerase	Up	0.28	0.179	22	0.820568	1.05707	0.138215	FALSE	Up	0.104	0.073	22	1.39561	1.66848	0.0609328	FALSE	Down	0.817	0.829	22	-0.939155	-0.188471	-0.0187191	FALSE	Up	0.033	0.042	22	2.16922	2.75453	0.241607	FALSE
APC/C:Cdc20 mediated degradation of Cyclin B	Up	0.201	0.179	24	0.884925	0.221273	0.0497379	FALSE	Up	0.952	0.927	24	-1.49881	-1.85283	0.0536632	FALSE	Up	0.555	0.475	24	0.360558	-0.685404	0.0453274	FALSE	Up	0.487	0.374	24	0.56001	-0.320245	0.146559	FALSE
Olfactory Signaling Pathway	Down	0.182	0.179	85	2.67622	4.72596	-0.0847407	FALSE	Down	0.031	0.043	85	4.44103	6.63449	-0.1827	FALSE	Up	0.947	0.908	85	-2.94285	-1.12369	0.150845	FALSE	Down	0.665	0.682	85	-0.0130348	1.92502	-0.333766	FALSE
CD163 mediating an anti-inflammatory response	Down	0.171	0.179	9	1.08073	1.4224	-0.01395	FALSE	Down	0.407	0.427	9	0.117055	0.496746	-0.00547109	FALSE	Up	0.398	0.403	9	0.766539	0.956147	0.136131	FALSE	Up	0.629	0.635	9	-0.102374	0.147198	0.00390214	FALSE
Tetrahydrobiopterin (BH4) synthesis, recycling, salvage and regulation	Up	0.181	0.18	10	1.24851	1.15057	0.0758442	FALSE	Up	0.229	0.202	10	0.849646	0.741766	0.028943	FALSE	Down	0.797	0.644	10	0.00696609	-0.691859	-0.0988234	FALSE	Up	0.207	0.317	10	0.812874	0.935021	0.125144	FALSE
Complement cascade	Up	0.198	0.18	44	1.66013	2.92286	0.137795	FALSE	Up	0.723	0.691	44	-0.345098	0.769492	0.00297562	FALSE	Up	0.945	0.924	44	-1.53345	-0.295069	0.20983	FALSE	Down	0.422	0.5	44	0.658991	1.95199	-0.114437	FALSE
Defective DPAGT1 causes DPAGT1-CDG (CDG-1j) and CMSTA2	Up	0.171	0.18	1	1.11434	1.3771	0.175539	FALSE	Up	0.016	0.015	1	3.27843	3.71679	0.303559	FALSE	Up	0.376	0.419	1	0.456729	0.687121	0.217736	FALSE	Up	0.703	0.733	1	-0.505973	-0.342792	0.0966403	FALSE
SUMOylation of DNA methylation proteins	Up	0.182	0.18	16	0.579335	1.15729	0.0640477	FALSE	Up	0.429	0.416	16	-0.256149	0.267533	0.0542067	FALSE	Up	0.81	0.788	16	-0.99349	-0.461477	0.0499039	FALSE	Up	0.345	0.428	16	0.224235	0.805196	0.0725564	FALSE
Alanine metabolism	Up	0.171	0.18	1	1.11434	1.3771	0.175539	FALSE	Up	0.016	0.015	1	3.27843	3.71679	0.303559	FALSE	Up	0.376	0.419	1	0.456729	0.687121	0.217736	FALSE	Up	0.703	0.733	1	-0.505973	-0.342792	0.0966403	FALSE
Release of Hh-Np from the secreting cell	Up	0.182	0.181	5	1.2503	1.69037	0.155915	FALSE	Up	0.312	0.306	4	0.37713	0.738106	0.219877	FALSE	Up	0.195	0.25	4	1.40389	1.83139	0.502053	FALSE	Down	0.645	0.688	5	-0.291171	0.102921	-0.0798363	FALSE
Glutathione synthesis and recycling	Up	0.188	0.182	12	1.15625	1.95677	0.145867	FALSE	Up	0.273	0.286	12	0.605928	1.33697	0.118797	FALSE	Up	0.643	0.643	12	-0.0105498	0.716498	0.183141	FALSE	Up	0.97	0.968	12	-1.48942	-0.868191	0.0420527	FALSE
Metabolism of amine-derived hormones	Down	0.184	0.182	10	1.62944	2.40574	-0.137768	FALSE	Down	0.04	0.047	10	2.63632	3.57125	-0.14491	FALSE	Up	0.77	0.76	10	-0.489369	0.187313	0.220698	FALSE	Down	0.794	0.811	10	-0.638107	0.0099858	-0.236767	FALSE
Metalloprotease DUBs	Up	0.348	0.182	28	1.03951	-0.164164	0.210003	FALSE	Up	0.002	0.001	28	4.1575	2.89528	0.217718	TRUE	Up	0.025	0.035	28	3.31627	1.93207	0.31989	FALSE	Up	0.432	0.318	28	0.745916	-0.175626	0.0165473	FALSE
Interconversion of nucleotide di- and triphosphates	Up	0.215	0.183	28	1.06869	2.21757	0.0495261	FALSE	Up	0.279	0.273	28	0.526274	1.64756	0.0475222	FALSE	Up	0.333	0.358	28	0.855157	2.12395	0.0259718	FALSE	Up	0.068	0.072	28	2.29035	3.63563	0.128105	FALSE
Chylomicron assembly	Up	0.176	0.183	5	1.07849	1.20734	0.190787	FALSE	Down	0.771	0.77	5	-0.914891	-0.684209	-0.000342469	FALSE	Up	0.941	0.92	5	-1.65491	-1.46922	0.206598	FALSE	Up	0.876	0.887	5	-0.977535	-0.76976	0.158652	FALSE
Signaling by TGFB family members	Up	0.218	0.183	97	0.979794	2.17817	0.0125057	FALSE	Up	0.427	0.459	97	-0.0362654	1.25584	0.0229243	FALSE	Up	0.625	0.462	97	0.321822	1.08245	0.0900159	FALSE	Down	0.33	0.345	97	0.631181	1.70818	-0.121121	FALSE
FBXW7 Mutants and NOTCH1 in Cancer	Down	0.257	0.184	5	0.904501	-0.044938	-0.00732945	FALSE	Up	0.909	0.901	5	-1.3187	-1.47939	0.0253097	FALSE	Up	0.139	0.196	5	1.28939	0.509002	0.0465414	FALSE	Down	0.195	0.27	5	0.624908	0.232441	-0.010084	FALSE
Loss of Function of FBXW7 in Cancer and NOTCH1 Signaling	Down	0.257	0.184	5	0.904501	-0.044938	-0.00732945	FALSE	Up	0.909	0.901	5	-1.3187	-1.47939	0.0253097	FALSE	Up	0.139	0.196	5	1.28939	0.509002	0.0465414	FALSE	Down	0.195	0.27	5	0.624908	0.232441	-0.010084	FALSE
Recognition of DNA damage by PCNA-containing replication complex	Up	0.157	0.185	28	0.727827	0.656497	0.0326587	FALSE	Up	0.471	0.584	28	-0.399935	-0.258754	0.0288179	FALSE	Down	0.081	0.053	28	2.42317	1.43636	-0.0113567	FALSE	Up	0.015	0.012	28	3.03776	2.59739	0.144983	FALSE
Glucagon-type ligand receptors	Down	0.204	0.185	23	1.32417	1.15792	-0.00957667	FALSE	Down	0.038	0.047	23	2.21907	2.07709	-0.101334	FALSE	Down	0.652	0.687	23	-0.26076	-0.159456	-0.0041407	FALSE	Down	0.751	0.729	23	-0.383392	-0.449573	-0.276808	FALSE
Homologous DNA Pairing and Strand Exchange	Up	0.181	0.186	39	1.09814	1.8253	0.0747814	FALSE	Down	0.047	0.063	39	1.42921	2.14853	-0.00933062	FALSE	Down	0.245	0.273	39	1.33267	1.91205	-0.113034	FALSE	Up	0.573	0.605	39	-0.410106	0.222438	0.240402	FALSE
G alpha (s) signalling events	Down	0.197	0.187	172	2.7851	4.92529	-0.0293741	FALSE	Down	0.016	0.02	172	4.85853	7.26252	-0.088389	FALSE	Up	0.96	0.94	172	-3.22045	-1.14665	0.128482	FALSE	Down	0.76	0.771	172	-0.424503	1.6963	-0.202683	FALSE
Metabolism of amino acids and derivatives	Down	0.183	0.187	329	2.49753	4.06461	-0.0082493	FALSE	Down	0.706	0.704	329	-1.97036	-0.299104	-0.0095464	FALSE	Down	0.11	0.115	328	5.882	7.17125	-0.040959	FALSE	Up	0.266	0.265	328	1.62048	2.77661	0.0251864	FALSE
Zinc efflux and compartmentalization by the SLC30 family	Down	0.194	0.188	6	1.02552	1.60261	-0.191003	FALSE	Down	0.05	0.053	6	1.77663	2.42056	-0.205222	FALSE	Down	0.66	0.667	6	-0.521798	-0.0285702	-0.00287028	FALSE	Down	0.94	0.947	6	-1.46987	-1.05598	-0.141315	FALSE
Presynaptic phase of homologous DNA pairing and strand exchange	Up	0.178	0.188	36	1.09645	1.75332	0.0743549	FALSE	Down	0.028	0.034	36	1.79682	2.47553	-0.00877508	FALSE	Down	0.345	0.35	36	1.10294	1.57808	-0.107174	FALSE	Up	0.715	0.724	36	-0.825647	-0.298455	0.226042	FALSE
Golgi-to-ER retrograde transport	Up	0.183	0.188	119	0.778747	2.24266	0.0342111	FALSE	Up	0.844	0.818	119	-1.17464	0.0182487	0.00284816	FALSE	Up	0.93	0.894	120	-2.01505	-0.680995	0.0518182	FALSE	Up	0.374	0.355	119	0.341004	1.45544	0.0430401	FALSE
Interleukin-21 signaling	Down	0.204	0.188	10	1.08505	1.42504	-0.0186488	FALSE	Down	0.843	0.83	10	-1.14072	-0.786089	-0.0692538	FALSE	Up	0.531	0.567	10	0.0957964	0.500068	0.00524868	FALSE	Down	0.4	0.419	10	0.358009	0.641507	-0.0295545	FALSE
Recognition and association of DNA glycosylase with site containing an affected pyrimidine	Up	0.263	0.189	33	1.27616	-0.230369	0.182758	FALSE	Up	0.018	0.016	34	3.22228	1.39581	0.234115	FALSE	Up	0.444	0.409	33	0.579502	-0.869517	0.285663	FALSE	Up	0.424	0.285	33	0.924235	-0.532475	0.00338272	FALSE
Cleavage of the damaged pyrimidine	Up	0.263	0.189	33	1.27616	-0.230369	0.182758	FALSE	Up	0.018	0.016	34	3.22228	1.39581	0.234115	FALSE	Up	0.444	0.409	33	0.579502	-0.869517	0.285663	FALSE	Up	0.424	0.285	33	0.924235	-0.532475	0.00338272	FALSE
Glycosaminoglycan metabolism	Up	0.2	0.189	100	1.81209	3.63259	0.0789204	FALSE	Up	0.31	0.317	99	0.831755	2.6366	0.0363004	FALSE	Up	0.998	0.991	100	-3.57342	-1.79348	0.0616844	FALSE	Down	0.992	0.991	100	-2.62841	-0.94864	-0.0136433	FALSE
Depyrimidination	Up	0.263	0.189	33	1.27616	-0.230369	0.182758	FALSE	Up	0.018	0.016	34	3.22228	1.39581	0.234115	FALSE	Up	0.444	0.409	33	0.579502	-0.869517	0.285663	FALSE	Up	0.424	0.285	33	0.924235	-0.532475	0.00338272	FALSE
Synthesis of active ubiquitin: roles of E1 and E2 enzymes	Down	0.201	0.189	30	0.717506	1.0524	-0.0104955	FALSE	Up	0.855	0.864	30	-1.37771	-0.913467	0.0225431	FALSE	Up	0.117	0.082	30	1.93372	1.73091	0.104428	FALSE	Down	0.04	0.051	30	1.59468	1.73559	-0.0240803	FALSE
Influenza Infection	Down	0.176	0.19	146	2.83871	2.92945	-0.031595	FALSE	Down	0.861	0.855	146	-4.36906	-4.2194	-0.00601245	FALSE	Down	0.048	0.062	146	9.09083	8.45937	-0.133989	FALSE	Up	0.444	0.441	146	-0.61346	-0.816903	0.0615616	FALSE
Defective B3GALTL causes Peters-plus syndrome (PpS)	Up	0.198	0.19	26	1.54926	2.62344	0.0465922	FALSE	Down	0.174	0.183	26	1.3324	2.39485	-0.112065	FALSE	Up	0.794	0.764	26	-0.729533	0.261498	0.0861552	FALSE	Down	0.967	0.963	26	-1.53984	-0.641214	-0.144613	FALSE
RNA Polymerase I Promoter Opening	Up	0.221	0.19	25	1.45315	-0.702476	0.212893	FALSE	Up	0.066	0.066	26	2.77846	0.286744	0.312551	FALSE	Up	0.27	0.301	25	1.30465	-0.962742	0.445946	FALSE	Down	0.605	0.385	25	0.669223	-1.4724	-0.0848521	FALSE
Platelet Adhesion to exposed collagen	Up	0.21	0.19	15	1.39673	1.76741	0.326594	FALSE	Up	0.595	0.557	15	-0.0491537	0.291152	0.199191	FALSE	Up	0.877	0.851	15	-0.983869	-0.696913	0.204463	FALSE	Down	0.721	0.747	15	-0.449633	0.0128902	-0.273481	FALSE
Removal of the Flap Intermediate from the C-strand	Up	0.199	0.191	16	0.733791	0.801134	0.026695	FALSE	Up	0.333	0.377	16	0.0314937	0.261068	0.0279774	FALSE	Down	0.186	0.197	16	1.17249	1.01295	-0.0661477	FALSE	Up	0.045	0.074	16	1.86001	1.80997	0.230955	FALSE
Signaling by ROBO receptors	Down	0.17	0.191	193	2.38163	1.86807	-0.020537	FALSE	Up	0.91	0.883	194	-3.95175	-4.42826	0.0101221	FALSE	Down	0.037	0.049	192	8.35098	7.04066	-0.0868438	FALSE	Up	0.604	0.508	192	-0.950187	-2.41211	0.0481372	FALSE
RNA Polymerase III Transcription Termination	Up	0.086	0.191	23	0.583529	1.25743	0.0795908	FALSE	Up	0.36	0.496	23	-0.348414	0.178728	0.0713051	FALSE	Up	0.06	0.098	23	1.71991	2.10274	0.00772696	FALSE	Up	0.236	0.259	23	0.507953	0.651439	0.0634169	FALSE
NCAM1 interactions	Up	0.199	0.192	30	1.76983	2.69703	0.139169	FALSE	Up	0.286	0.289	30	1.12636	2.04812	0.0523618	FALSE	Up	0.964	0.941	30	-2.3925	-1.51746	0.103717	FALSE	Down	0.992	0.988	30	-2.28948	-1.4628	-0.0678406	FALSE
Base Excision Repair	Up	0.274	0.193	61	1.15915	0.315787	0.116708	FALSE	Up	0.033	0.026	62	2.28754	1.24788	0.136821	FALSE	Up	0.116	0.15	61	1.75905	0.89088	0.111997	FALSE	Up	0.097	0.09	61	2.25706	1.44206	0.0951831	FALSE
rRNA processing in the nucleus and cytosol	Down	0.212	0.194	183	2.4982	4.16161	-0.0169912	FALSE	Up	0.725	0.718	183	-3.49219	-1.56486	0.00567617	FALSE	Down	0.008	0.022	183	11.8517	13.9269	-0.154709	TRUE	Up	0.219	0.27	183	1.08348	3.20101	0.0831806	FALSE
Assembly of the pre-replicative complex	Up	0.089	0.198	68	1.48084	-0.336608	0.0580676	FALSE	Up	0.148	0.267	68	0.616008	-1.45353	0.0576422	FALSE	Down	0.084	0.186	67	2.21991	-0.968404	-0.0208873	FALSE	Up	0.087	0.096	67	4.3812	0.701022	0.191965	FALSE
Post-transcriptional silencing by small RNAs	Down	0.213	0.199	6	0.833779	0.980187	-0.0812285	FALSE	Down	0.042	0.03	6	2.0025	2.1374	-0.110656	FALSE	Up	0.564	0.59	6	-0.132368	0.0528244	0.0417572	FALSE	Down	0.257	0.295	6	0.711703	0.855748	-0.194467	FALSE
DNA Double-Strand Break Repair	Up	0.244	0.201	136	1.03311	1.49098	0.0474355	FALSE	Up	0.084	0.067	136	1.51318	1.95874	0.0223063	FALSE	Down	0.053	0.043	136	3.0511	3.31631	-0.0160704	FALSE	Up	0.343	0.273	136	1.44693	1.49715	0.117845	FALSE
tRNA processing	Down	0.18	0.201	119	0.703264	2.29473	-0.012379	FALSE	Down	0.055	0.072	119	1.74479	3.36798	-0.01661	FALSE	Down	0.195	0.196	119	1.56407	2.8523	-0.0867024	FALSE	Up	0.001	0.001	119	6.34586	8.0285	0.0201384	TRUE
RUNX1 regulates estrogen receptor mediated transcription	Up	0.234	0.202	5	0.706371	0.908772	0.0918161	FALSE	Up	0.47	0.46	5	-0.0407474	0.212702	0.0433294	FALSE	Down	0.422	0.465	5	0.359347	0.644823	-0.0814977	FALSE	Up	0.846	0.852	5	-0.853261	-0.634557	0.137133	FALSE
APC truncation mutants are not K63 polyubiquitinated	Down	0.212	0.203	1	0.787962	0.896584	-0.113907	FALSE	Down	0.118	0.103	1	1.05254	1.16898	-0.138239	FALSE	Up	0.834	0.837	1	-0.841639	-0.729024	0.0669702	FALSE	Down	0.084	0.097	1	1.33267	1.43597	-0.34792	FALSE
Resolution of D-loop Structures through Holliday Junction Intermediates	Up	0.214	0.203	32	1.0248	1.90475	0.0896163	FALSE	Down	0.197	0.198	32	0.725449	1.52579	-0.00638513	FALSE	Down	0.631	0.651	32	0.0642881	0.984215	-0.0675595	FALSE	Up	0.74	0.773	32	-0.963097	-0.126431	0.230783	FALSE
TP53 Regulates Transcription of Caspase Activators and Caspases	Up	0.206	0.204	12	0.770047	1.28633	0.0482492	FALSE	Up	0.177	0.175	12	0.680156	1.11584	0.0439029	FALSE	Up	0.658	0.647	12	-0.123867	0.246373	0.0187641	FALSE	Up	0.663	0.62	12	-0.100354	0.127448	0.159783	FALSE
Nef mediated downregulation of MHC class I complex cell surface expression	Up	0.213	0.205	9	0.758062	1.31182	0.00219304	FALSE	Up	0.528	0.517	9	-0.24361	0.238795	0.0207774	FALSE	Up	0.899	0.879	9	-1.16542	-0.671876	0.0712948	FALSE	Up	0.056	0.076	9	1.40152	1.9898	0.0210206	FALSE
JNK (c-Jun kinases) phosphorylation and activation mediated by activated human TAK1	Down	0.2	0.205	22	0.712309	0.391382	-0.0277199	FALSE	Down	0.256	0.313	22	0.221984	0.0322109	-0.00766233	FALSE	Up	0.112	0.087	22	2.05285	0.849079	0.107429	FALSE	Down	0.044	0.041	22	1.92751	1.17966	-0.0791933	FALSE
Phospholipase C-mediated cascade; FGFR2	Down	0.188	0.205	9	1.19659	0.785957	-0.0439166	FALSE	Down	0.389	0.399	9	0.33293	0.0598807	-0.0225863	FALSE	Down	0.949	0.949	9	-1.76287	-1.85778	-0.0421453	FALSE	Down	0.676	0.682	9	-0.101434	-0.39783	-0.141631	FALSE
Defective CD320 causes methylmalonic aciduria	Up	0.216	0.206	2	0.814171	1.14851	0.217776	FALSE	Up	0.968	0.948	2	-1.31786	-1.15904	0.00326475	FALSE	Down	0.928	0.921	2	-1.33844	-1.13347	-0.0712949	FALSE	Up	0.073	0.113	2	1.51658	1.90963	0.569255	FALSE
Inhibition of the proteolytic activity of APC/C required for the onset of anaphase by mitotic spindle checkpoint components	Up	0.203	0.207	21	0.754497	0.892906	0.0522294	FALSE	Up	0.961	0.958	21	-1.91852	-1.64994	0.0313351	FALSE	Down	0.704	0.73	21	-0.651354	-0.431529	-0.0414303	FALSE	Up	0.569	0.593	21	-0.207913	-0.0675968	0.204269	FALSE
Inactivation of APC/C via direct inhibition of the APC/C complex	Up	0.203	0.207	21	0.754497	0.892906	0.0522294	FALSE	Up	0.961	0.958	21	-1.91852	-1.64994	0.0313351	FALSE	Down	0.704	0.73	21	-0.651354	-0.431529	-0.0414303	FALSE	Up	0.569	0.593	21	-0.207913	-0.0675968	0.204269	FALSE
Processive synthesis on the C-strand of the telomere	Up	0.207	0.207	18	0.788609	0.895446	0.0302447	FALSE	Up	0.461	0.502	18	-0.236417	0.0223439	0.0283956	FALSE	Down	0.246	0.26	18	1.04711	0.942308	-0.0718053	FALSE	Up	0.086	0.107	18	1.86867	1.86567	0.230358	FALSE
Telomere C-strand (Lagging Strand) Synthesis	Up	0.198	0.207	30	0.86401	1.31976	0.0402162	FALSE	Up	0.057	0.085	30	0.92407	1.48226	0.0263172	FALSE	Down	0.121	0.144	30	1.91556	2.16921	-0.084331	FALSE	Up	0.119	0.141	30	2.12989	2.46152	0.23724	FALSE
Androgen biosynthesis	Down	0.203	0.207	5	0.972304	1.43386	-0.190041	FALSE	Up	0.719	0.708	5	-0.668261	-0.319325	0.0676216	FALSE	Down	0.987	0.971	5	-2.20894	-1.91653	-0.0940306	FALSE	Down	0.298	0.36	5	0.708083	1.13995	-0.00766831	FALSE
Neurophilin interactions with VEGF and VEGFR	Up	0.21	0.207	4	1.41837	1.88713	0.232563	FALSE	Down	0.617	0.6	4	-0.302402	0.0342733	-0.216125	FALSE	Down	0.85	0.831	4	-1.1487	-0.826666	-0.196028	FALSE	Down	0.685	0.718	4	-0.322242	0.0688547	-0.391188	FALSE
FGFR2 ligand binding and activation	Down	0.244	0.208	10	1.19923	0.884056	-0.0502561	FALSE	Down	0.645	0.607	10	-0.194466	-0.322391	-0.0295827	FALSE	Down	0.969	0.962	10	-1.90714	-1.81369	-0.0794539	FALSE	Down	0.707	0.702	10	-0.185648	-0.313642	-0.129439	FALSE
Enzymatic degradation of Dopamine by monoamine oxidase	Down	0.221	0.208	2	0.90504	1.18516	-0.0830285	FALSE	Up	0.57	0.56	2	-0.186405	0.0369899	0.00219574	FALSE	Up	0.73	0.74	2	-0.450633	-0.239855	0.449636	FALSE	Down	0.144	0.191	2	1.10075	1.39685	-0.102215	FALSE
Regulation of expression of SLITs and ROBOs	Down	0.186	0.208	156	2.57585	1.77703	-0.0282251	FALSE	Up	0.892	0.859	156	-4.39098	-5.20398	0.00515344	FALSE	Down	0.044	0.058	155	9.27858	7.67329	-0.110116	FALSE	Up	0.435	0.375	155	0.192	-1.63666	0.0561066	FALSE
Transport of bile salts and organic acids, metal ions and amine compounds	Down	0.232	0.21	64	1.23267	2.91468	-0.064135	FALSE	Down	0.242	0.245	64	0.972356	2.65702	-0.0381519	FALSE	Up	0.431	0.435	65	1.17503	3.01181	0.141453	FALSE	Down	0.909	0.936	64	-1.09223	0.512785	-0.16752	FALSE
Transport of fatty acids	Up	0.218	0.21	5	1.08901	1.64141	0.0904539	FALSE	Up	0.102	0.103	5	1.28962	1.87765	0.14884	FALSE	Up	0.93	0.901	5	-1.37398	-0.985407	0.0788218	FALSE	Up	0.904	0.911	5	-0.806693	-0.387611	0.0824044	FALSE
NCAM signaling for neurite out-growth	Up	0.194	0.211	49	1.33701	1.81117	0.099853	FALSE	Up	0.189	0.211	49	1.27151	1.74692	0.0580069	FALSE	Up	0.772	0.769	49	-0.429174	-0.151186	0.164913	FALSE	Down	0.936	0.93	49	-1.31698	-1.0831	-0.103336	FALSE
Diseases associated with glycosylation precursor biosynthesis	Up	0.237	0.211	18	0.609129	1.38998	0.0225281	FALSE	Up	0.476	0.48	18	-0.114672	0.634512	0.0336026	FALSE	Up	0.237	0.267	18	1.10148	2.00412	0.0554692	FALSE	Up	0.193	0.242	18	0.82981	1.67722	0.108763	FALSE
Inhibition of DNA recombination at telomere	Up	0.191	0.211	38	0.910719	-0.981734	0.137786	FALSE	Up	0.121	0.111	39	1.61865	-0.52346	0.193041	FALSE	Up	0.296	0.379	38	0.803531	-1.31183	0.237876	FALSE	Down	0.575	0.422	38	0.440049	-1.64493	-0.0128022	FALSE
G beta:gamma signalling through CDC42	Up	0.232	0.212	18	0.993563	0.526189	0.004961	FALSE	Down	0.075	0.083	18	1.43438	1.00495	-0.0181392	FALSE	Up	0.817	0.832	18	-1.14473	-1.28811	0.0523331	FALSE	Down	0.75	0.732	18	-0.411097	-0.711298	-0.308084	FALSE
Glyoxylate metabolism and glycine degradation	Up	0.24	0.213	25	0.668961	1.75189	0.0232931	FALSE	Down	0.055	0.057	25	1.64991	2.8419	-0.0087433	FALSE	Down	0.503	0.502	25	0.226636	1.35838	-0.0623525	FALSE	Up	0.038	0.05	25	1.95407	3.18378	0.065932	FALSE
GPCR ligand binding	Up	0.224	0.213	272	3.24101	6.22796	0.00252438	FALSE	Down	0.196	0.227	272	3.0164	6.02023	-0.00865874	FALSE	Up	0.989	0.978	271	-3.76189	-0.839777	0.0939372	FALSE	Down	0.814	0.816	272	-1.05385	1.89357	-0.150165	FALSE
O-glycosylation of TSR domain-containing proteins	Up	0.227	0.213	27	1.4097	2.49354	0.0458071	FALSE	Down	0.23	0.234	27	1.09573	2.15756	-0.108113	FALSE	Up	0.769	0.741	27	-0.550837	0.481553	0.0899273	FALSE	Down	0.949	0.949	27	-1.34184	-0.401865	-0.146114	FALSE
Activated PKN1 stimulates transcription of AR (androgen receptor) regulated genes KLK2 and KLK3	Up	0.258	0.213	29	1.46902	-0.308376	0.169785	FALSE	Up	0.033	0.036	30	3.75874	1.65773	0.237869	FALSE	Up	0.246	0.293	29	1.4666	-0.331993	0.342818	FALSE	Down	0.563	0.397	29	0.652569	-1.15608	-0.130551	FALSE
G2/M DNA damage checkpoint	Up	0.25	0.213	70	1.03395	0.675675	0.03324	FALSE	Up	0.03	0.024	70	2.18754	1.73124	0.0188118	FALSE	Down	0.285	0.283	70	1.1176	0.70127	-0.00730705	FALSE	Up	0.466	0.362	70	0.762093	0.0231862	0.0902575	FALSE
ATP sensitive Potassium channels	Up	0.234	0.214	3	1.02055	1.36403	0.00873315	FALSE	Down	0.461	0.456	3	0.0916104	0.395037	-0.0588053	FALSE	Up	0.302	0.335	3	0.929035	1.28713	0.375368	FALSE	Down	0.158	0.201	3	1.23249	1.63225	-0.430059	FALSE
Influenza Viral RNA Transcription and Replication	Down	0.192	0.214	127	2.75461	2.6499	-0.0441536	FALSE	Down	0.897	0.889	127	-4.70297	-4.74005	-0.0102675	FALSE	Down	0.047	0.053	127	9.96625	9.05643	-0.160712	FALSE	Up	0.498	0.48	127	-1.07595	-1.53352	0.0553734	FALSE
Signaling by activated point mutants of FGFR3	Down	0.223	0.214	6	1.19534	0.659181	-0.00780796	FALSE	Down	0.043	0.068	6	2.02337	1.68158	-0.306484	FALSE	Up	0.952	0.942	6	-1.68328	-1.78268	0.00644202	FALSE	Down	0.747	0.72	6	-0.200066	-0.545119	-0.284208	FALSE
FGFR3 mutant receptor activation	Down	0.223	0.214	6	1.19534	0.659181	-0.00780796	FALSE	Down	0.043	0.068	6	2.02337	1.68158	-0.306484	FALSE	Up	0.952	0.942	6	-1.68328	-1.78268	0.00644202	FALSE	Down	0.747	0.72	6	-0.200066	-0.545119	-0.284208	FALSE
Voltage gated Potassium channels	Down	0.222	0.216	26	1.37146	2.53946	-0.0488561	FALSE	Down	0.447	0.433	26	0.478103	1.54456	-0.0691731	FALSE	Up	0.834	0.798	26	-0.804507	0.292734	0.0520282	FALSE	Down	0.794	0.822	26	-0.447248	0.597279	-0.153511	FALSE
Metabolism of folate and pterines	Up	0.234	0.216	17	0.880804	1.77242	0.0645055	FALSE	Up	0.739	0.712	17	-0.704256	0.0654284	0.0237076	FALSE	Down	0.485	0.519	17	0.404893	1.39226	-0.0413844	FALSE	Up	0.025	0.037	17	2.61168	3.64075	0.171877	FALSE
Biosynthesis of A2E, implicated in retinal degradation	Down	0.235	0.216	1	0.604426	0.835395	-0.0756529	FALSE	Down	0.004	0.003	1	2.59355	2.99062	-0.150571	TRUE	Down	0.324	0.38	1	0.719118	0.972844	-0.17438	FALSE	Down	0.548	0.601	1	-0.0484824	0.14655	-0.0999259	FALSE
Scavenging by Class F Receptors	Up	0.215	0.216	5	1.07336	1.09128	0.0937812	FALSE	Up	0.035	0.023	5	2.82009	2.4753	0.0873811	FALSE	Down	0.215	0.231	5	1.53511	1.44595	-0.0952853	FALSE	Up	0.253	0.262	5	1.01071	0.987451	0.161113	FALSE
Mitotic Prometaphase	Up	0.213	0.216	194	1.50577	2.58596	0.0535951	FALSE	Up	0.323	0.331	194	0.511831	1.46496	0.0196707	FALSE	Down	0.684	0.645	195	-0.616082	0.241846	-0.0213376	FALSE	Up	0.321	0.316	194	1.88474	2.65163	0.149097	FALSE
Activation of C3 and C5	Up	0.223	0.218	6	1.03153	1.55208	0.318846	FALSE	Up	0.735	0.712	6	-0.51954	-0.130658	0.0295439	FALSE	Up	0.915	0.901	6	-1.1872	-0.769941	0.261253	FALSE	Up	0.883	0.894	6	-0.934908	-0.507923	0.307909	FALSE
HDR through Homologous Recombination (HRR) or Single Strand Annealing (SSA)	Up	0.256	0.218	105	1.02185	1.08444	0.0611602	FALSE	Up	0.072	0.063	105	1.67463	1.69177	0.0203977	FALSE	Down	0.063	0.057	105	2.83974	2.57471	-0.00634603	FALSE	Up	0.409	0.313	105	1.15409	0.787659	0.124962	FALSE
Rhesus blood group biosynthesis	Down	0.219	0.218	2	1.05872	1.46177	-0.359101	FALSE	Up	0.833	0.806	2	-0.951866	-0.748241	0.0688692	FALSE	Up	0.165	0.209	2	1.83092	2.32554	1.15946	FALSE	Down	0.119	0.164	2	1.61924	2.07852	-1.02197	FALSE
Calcineurin activates NFAT	Down	0.253	0.219	8	0.552196	0.586377	-0.0339617	FALSE	Up	0.735	0.753	8	-1.12334	-0.811854	0.00959693	FALSE	Down	0.095	0.125	8	2.27347	2.1925	-0.124285	FALSE	Up	0.341	0.368	8	0.226681	0.406243	0.0714703	FALSE
Defective SLC35A2 causes congenital disorder of glycosylation 2M (CDG2M)	Down	0.229	0.222	1	0.605552	0.853881	-0.0653341	FALSE	Down	0.38	0.367	1	0.0690754	0.273332	-0.0546174	FALSE	Up	0.75	0.765	1	-0.621073	-0.449793	0.0658035	FALSE	Up	0.983	0.985	1	-1.31531	-1.20052	0.0102766	FALSE
5-Phosphoribose 1-diphosphate biosynthesis	Down	0.223	0.222	2	0.885864	1.27188	-0.00346275	FALSE	Down	0.884	0.844	2	-1.36758	-1.20676	-0.0118957	FALSE	Down	0.056	0.095	2	2.45295	3.00247	-0.302146	FALSE	Up	0.142	0.189	2	1.22025	1.64558	0.206665	FALSE
Transcriptional Regulation by MECP2	Down	0.254	0.222	51	0.791222	1.18314	-0.0330685	FALSE	Down	0.356	0.395	51	0.12048	0.768935	-0.0563182	FALSE	Up	0.562	0.51	51	0.278499	0.599862	0.0613847	FALSE	Down	0.166	0.212	51	1.05659	1.58077	-0.104869	FALSE
Alpha-defensins	Up	0.223	0.223	6	1.23929	1.79232	0.421853	FALSE	Up	0.555	0.549	6	-0.238546	0.224542	0.306768	FALSE	Up	0.554	0.567	6	0.0316994	0.53684	0.318368	FALSE	Down	0.823	0.826	6	-0.778697	-0.397533	-0.150002	FALSE
Translation of Replicase and Assembly of the Replication Transcription Complex	Down	0.248	0.223	13	0.533037	1.04979	-0.0427125	FALSE	Up	0.203	0.191	13	0.537975	1.04803	0.0290132	FALSE	Up	0.494	0.523	13	0.070601	0.628399	0.0568159	FALSE	Down	0.376	0.436	13	0.152713	0.679239	-0.0590839	FALSE
Synthesis of bile acids and bile salts via 27-hydroxycholesterol	Up	0.212	0.224	12	1.03935	1.55876	0.12595	FALSE	Up	0.616	0.603	12	-0.151369	0.295435	0.055838	FALSE	Up	0.74	0.715	12	-0.250422	0.139478	0.0356507	FALSE	Down	0.866	0.876	12	-0.786496	-0.332064	-0.182609	FALSE
Free fatty acids regulate insulin secretion	Up	0.247	0.225	11	0.884893	1.37262	0.00361856	FALSE	Down	0.046	0.066	11	1.6153	2.21364	-0.0120075	FALSE	Up	0.557	0.564	11	0.301037	0.806842	0.101984	FALSE	Down	0.467	0.511	11	0.333891	0.815178	-0.0638757	FALSE
Apoptotic cleavage of cellular proteins	Up	0.218	0.226	36	0.744592	1.71078	0.0451303	FALSE	Down	0.507	0.512	36	-0.249447	0.660585	-0.00707618	FALSE	Up	0.513	0.529	36	0.30935	1.31098	0.113637	FALSE	Down	0.701	0.746	36	-0.393577	0.532752	-0.0156256	FALSE
Defective SLC9A9 causes autism 16 (AUTS16)	Up	0.231	0.226	1	0.665145	0.918616	0.0688762	FALSE	Up	0.307	0.306	1	0.152313	0.364117	0.0408568	FALSE	Down	0.676	0.702	1	-0.535528	-0.357734	-0.0653046	FALSE	Up	0.038	0.05	1	1.89864	2.24801	0.274844	FALSE
Metabolism of vitamin K	Down	0.241	0.226	3	0.60425	1.02964	-0.0326137	FALSE	Up	0.356	0.325	3	0.0812651	0.459066	0.0129629	FALSE	Down	0.115	0.163	3	1.39588	1.92692	-0.174021	FALSE	Up	0.798	0.824	3	-0.708738	-0.375271	0.0679022	FALSE
Vpr-mediated induction of apoptosis by mitochondrial outer membrane permeabilization	Up	0.248	0.227	3	0.77882	1.1501	0.0767692	FALSE	Up	0.696	0.67	3	-0.587643	-0.322114	0.0653241	FALSE	Down	0.587	0.619	3	-0.11132	0.235414	-0.164437	FALSE	Up	0.027	0.032	3	2.10278	2.56271	0.291585	FALSE
VEGFR2 mediated vascular permeability	Up	0.233	0.228	27	0.787911	0.623056	0.0925036	FALSE	Up	0.597	0.607	27	-0.56354	-0.599597	0.0589002	FALSE	Up	0.398	0.291	27	0.925703	0.204028	0.0402745	FALSE	Up	0.574	0.663	27	-0.451261	-0.409369	0.0216241	FALSE
Bile acid and bile salt metabolism	Up	0.245	0.229	34	0.87269	1.89413	0.026388	FALSE	Down	0.776	0.74	34	-0.512653	0.406698	-0.0143029	FALSE	Up	0.942	0.912	34	-1.14117	-0.206837	0.00859411	FALSE	Down	0.562	0.632	34	0.0477728	1.08267	-0.159061	FALSE
PCNA-Dependent Long Patch Base Excision Repair	Up	0.227	0.229	19	0.719473	0.851459	0.0453691	FALSE	Up	0.374	0.389	19	-0.00537503	0.224007	0.0125622	FALSE	Down	0.145	0.167	19	1.77397	1.67685	-0.12089	FALSE	Up	0.072	0.083	19	2.40242	2.44451	0.246123	FALSE
Anchoring fibril formation	Up	0.247	0.231	11	1.51989	1.99423	0.530083	FALSE	Up	0.182	0.183	11	1.44281	1.96067	0.359655	FALSE	Up	0.845	0.828	11	-0.830941	-0.310169	0.291163	FALSE	Down	0.813	0.843	11	-0.70346	-0.17947	-0.190674	FALSE
Regulation of MECP2 expression and activity	Down	0.243	0.231	27	0.729742	0.638038	-0.00676091	FALSE	Down	0.423	0.487	27	-0.22808	-0.0137751	-0.0201039	FALSE	Up	0.374	0.366	27	0.599261	0.369119	0.0590929	FALSE	Down	0.253	0.296	27	0.598564	0.621047	-0.0230493	FALSE
Translesion synthesis by Y family DNA polymerases bypasses lesions on DNA template	Up	0.231	0.232	37	0.685582	0.970282	0.0283415	FALSE	Up	0.154	0.235	37	0.500942	0.977385	0.00435488	FALSE	Up	0.177	0.075	37	1.98632	1.42922	0.00563768	FALSE	Up	0.07	0.041	37	1.88312	1.78352	0.108673	FALSE
Butyrophilin (BTN) family interactions	Up	0.235	0.232	9	1.11774	1.85608	0.04888	FALSE	Up	0.581	0.565	9	-0.336576	0.265221	0.0815318	FALSE	Up	0.951	0.927	9	-1.66388	-1.10216	0.179017	FALSE	Down	0.516	0.584	9	0.0159614	0.705292	-0.259175	FALSE
Signaling by MST1	Up	0.231	0.233	5	1.07746	1.62771	0.0309934	FALSE	Up	0.246	0.254	5	0.769418	1.30704	0.0221688	FALSE	Up	0.313	0.362	5	1.01081	1.57999	0.225684	FALSE	Down	0.903	0.909	5	-1.12365	-0.726374	-0.151716	FALSE
Regulation of localization of FOXO transcription factors	Down	0.21	0.233	13	0.706171	0.783079	-0.118606	FALSE	Up	0.214	0.28	14	0.400794	0.649688	0.00602368	FALSE	Up	0.083	0.096	13	2.11272	1.74207	0.0449263	FALSE	Down	0.768	0.85	14	-0.763017	-0.403348	-0.0982286	FALSE
GP1b-IX-V activation signalling	Up	0.245	0.234	12	1.15137	1.13085	0.359112	FALSE	Up	0.262	0.264	12	0.872526	0.903669	0.243903	FALSE	Up	0.533	0.53	12	0.225573	0.0969067	0.228727	FALSE	Down	0.359	0.403	12	0.543052	0.617948	-0.211205	FALSE
CD22 mediated BCR regulation	Up	0.255	0.234	12	0.887767	1.19048	0.0219915	FALSE	Down	0.794	0.746	12	-0.831939	-0.550653	-0.0113865	FALSE	Up	0.683	0.691	12	-0.298433	0.0574966	0.0570055	FALSE	Down	0.716	0.721	12	-0.419385	-0.0872592	-0.167589	FALSE
SUMO is conjugated to E1 (UBA2:SAE1)	Up	0.224	0.235	4	0.616072	0.932786	0.0399054	FALSE	Up	0.367	0.345	4	0.0207122	0.257699	0.041188	FALSE	Down	0.087	0.131	4	1.76549	2.16232	-0.168664	FALSE	Up	0.071	0.104	4	1.31976	1.71123	0.179372	FALSE
Lagging Strand Synthesis	Up	0.242	0.235	18	0.688502	0.790426	0.0414243	FALSE	Up	0.444	0.467	18	-0.147259	0.0534675	0.0119813	FALSE	Down	0.086	0.113	18	1.99823	1.85504	-0.112307	FALSE	Up	0.207	0.227	18	2.05802	2.05321	0.265873	FALSE
G1/S DNA Damage Checkpoints	Up	0.082	0.235	68	1.15009	-1.20545	0.0854453	FALSE	Up	0.285	0.359	68	0.109876	-2.40174	0.0543427	FALSE	Down	0.382	0.396	67	0.0606344	-3.3303	-0.011421	FALSE	Up	0.091	0.096	67	3.65022	-0.494029	0.167693	FALSE
Resolution of D-Loop Structures	Up	0.247	0.236	33	0.902585	1.79197	0.0881373	FALSE	Down	0.232	0.224	33	0.617135	1.42863	-0.00471761	FALSE	Down	0.673	0.681	33	-0.0545466	0.878076	-0.062428	FALSE	Up	0.73	0.757	33	-0.915069	-0.0571245	0.22953	FALSE
Loss of MECP2 binding ability to 5hmC-DNA	Down	0.242	0.236	1	0.607547	0.803209	-0.0618768	FALSE	Down	0.078	0.073	1	1.29212	1.53435	-0.0864771	FALSE	Up	0.861	0.848	1	-1.03804	-0.908565	0.0218872	FALSE	Down	0.586	0.629	1	-0.202486	-0.0394594	-0.0785588	FALSE
MECP2 regulates transcription of genes involved in GABA signaling	Down	0.242	0.236	1	0.607547	0.803209	-0.0618768	FALSE	Down	0.078	0.073	1	1.29212	1.53435	-0.0864771	FALSE	Up	0.861	0.848	1	-1.03804	-0.908565	0.0218872	FALSE	Down	0.586	0.629	1	-0.202486	-0.0394594	-0.0785588	FALSE
Cobalamin (Cbl, vitamin B12) transport and metabolism	Down	0.25	0.237	17	0.676195	1.455	-0.00970715	FALSE	Up	0.888	0.861	17	-1.22938	-0.601496	0.0289304	FALSE	Down	0.406	0.441	17	0.648598	1.49749	-0.0928268	FALSE	Up	0.606	0.641	17	-0.142245	0.601007	0.0749793	FALSE
SUMOylation of transcription cofactors	Down	0.265	0.237	42	0.537846	1.30633	-0.00497886	FALSE	Down	0.169	0.16	42	0.770703	1.61396	-0.0105563	FALSE	Down	0.73	0.716	42	-0.880152	-0.0475173	-0.000860381	FALSE	Down	0.085	0.108	42	1.76298	2.62801	-0.0201131	FALSE
Phospholipase C-mediated cascade: FGFR1	Down	0.228	0.237	9	0.955923	0.544692	-0.0346096	FALSE	Down	0.619	0.612	9	-0.228918	-0.500279	-0.0610179	FALSE	Up	0.966	0.961	9	-1.82821	-1.91559	0.0404765	FALSE	Down	0.791	0.786	9	-0.397628	-0.677556	-0.267256	FALSE
Defective MMADHC causes methylmalonic aciduria and homocystinuria type cblD	Down	0.234	0.238	2	0.734716	1.06407	-0.0706214	FALSE	Down	0.868	0.836	2	-1.10305	-0.926177	-0.0100021	FALSE	Down	0.246	0.297	2	0.857925	1.21559	-0.157042	FALSE	Up	0.96	0.95	2	-1.37582	-1.18054	0.0299362	FALSE
TRAF6 mediated IRF7 activation	Up	0.271	0.239	14	0.722933	0.864808	0.0136404	FALSE	Down	0.172	0.175	14	0.982387	1.24494	-0.0300855	FALSE	Up	0.817	0.812	14	-1.01272	-0.646357	0.0576145	FALSE	Up	0.351	0.395	14	0.490061	0.723747	0.029115	FALSE
SARS-CoV-1 Infection	Down	0.259	0.24	49	0.403227	1.06051	-0.00605272	FALSE	Up	0.602	0.6	49	-0.65015	0.0370212	0.0228113	FALSE	Up	0.267	0.196	49	1.09418	1.31914	0.12119	FALSE	Down	0.259	0.247	49	0.689274	1.13918	-0.0475991	FALSE
ADORA2B mediated anti-inflammatory cytokines production	Up	0.221	0.241	78	1.62432	2.38521	0.0115523	FALSE	Down	0.043	0.053	78	2.60072	3.32466	-0.00913637	FALSE	Up	0.967	0.943	78	-1.8847	-1.17817	0.0748251	FALSE	Down	0.851	0.855	78	-0.938261	-0.22659	-0.101402	FALSE
RNA Polymerase III Transcription Initiation	Up	0.14	0.242	36	0.361749	1.25791	0.00229501	FALSE	Down	0.068	0.114	36	0.584032	1.449	-0.00198008	FALSE	Down	0.14	0.194	36	1.03592	1.76351	-0.0743201	FALSE	Up	0.085	0.132	36	0.890532	1.45852	0.0911678	FALSE
Loss of MECP2 binding ability to the NCoR/SMRT complex	Down	0.263	0.242	7	0.408059	0.517725	-0.0122944	FALSE	Up	0.198	0.19	7	0.503216	0.648401	0.010432	FALSE	Up	0.433	0.484	7	0.0468045	0.217791	0.105765	FALSE	Down	0.035	0.058	7	1.32679	1.4083	-0.0422721	FALSE
Separation of Sister Chromatids	Up	0.14	0.243	183	1.26351	0.44881	0.0464788	FALSE	Up	0.597	0.657	183	-1.1136	-2.09274	0.0221863	FALSE	Down	0.516	0.481	183	-0.0516177	-2.02774	-0.0174486	FALSE	Up	0.24	0.184	182	3.34074	0.98196	0.154334	FALSE
Hormone ligand-binding receptors	Down	0.24	0.244	5	1.05845	1.57797	-0.135398	FALSE	Up	0.411	0.415	5	0.317936	0.793164	0.101977	FALSE	Up	0.941	0.904	5	-1.75137	-1.40385	0.0493065	FALSE	Down	0.427	0.484	5	0.399874	0.896732	-0.384669	FALSE
Mitotic Metaphase and Anaphase	Up	0.146	0.245	228	1.03571	0.51044	0.042549	FALSE	Up	0.683	0.694	228	-1.54966	-2.25372	0.0247313	FALSE	Down	0.394	0.407	228	0.426412	-1.17177	-0.0148674	FALSE	Up	0.231	0.17	227	3.23704	1.24094	0.143441	FALSE
Translation	Down	0.279	0.245	280	1.68988	4.041	-0.00368242	FALSE	Up	0.621	0.591	280	-3.43751	-0.993445	0.0168756	FALSE	Down	0.036	0.042	280	12.0522	15.0128	-0.149811	FALSE	Up	0.1	0.109	280	4.50703	7.60462	0.115851	FALSE
Signaling by Activin	Down	0.252	0.247	13	0.738016	1.46117	-0.0110216	FALSE	Up	0.723	0.703	13	-0.589438	-0.0119813	0.0267309	FALSE	Up	0.906	0.881	13	-1.34614	-0.773367	0.0841994	FALSE	Down	0.676	0.712	13	-0.14964	0.454608	-0.25989	FALSE
Synthesis of bile acids and bile salts via 7alpha-hydroxycholesterol	Up	0.255	0.247	21	0.936966	1.68205	0.103714	FALSE	Up	0.707	0.688	21	-0.361391	0.306853	0.0211511	FALSE	Up	0.854	0.824	21	-0.8121	-0.176319	0.00158036	FALSE	Down	0.755	0.792	21	-0.368397	0.351609	-0.0894791	FALSE
activated TAK1 mediates p38 MAPK activation	Down	0.23	0.247	23	0.545567	0.143559	-0.0236847	FALSE	Up	0.586	0.598	23	-0.489219	-0.733481	0.000963188	FALSE	Up	0.049	0.046	23	2.692	1.39408	0.180824	FALSE	Down	0.017	0.021	23	2.20669	1.36301	-0.080306	FALSE
Early Phase of HIV Life Cycle	Up	0.264	0.248	14	0.733779	1.27733	0.0412154	FALSE	Up	0.18	0.174	14	0.629346	1.20485	0.018298	FALSE	Down	0.265	0.294	14	1.03415	1.6175	-0.1157	FALSE	Up	0.018	0.006	14	2.81447	3.4103	0.159283	FALSE
Interactions of Tat with host cellular proteins	Down	0.258	0.248	3	0.688233	0.91727	-0.166589	FALSE	Down	0.461	0.432	3	0.0260739	0.20074	-0.0408829	FALSE	Down	0.892	0.885	3	-1.2889	-1.09737	-0.0472749	FALSE	Up	0.962	0.956	3	-1.29868	-1.10797	0.0179999	FALSE
Metabolism of water-soluble vitamins and cofactors	Up	0.293	0.248	114	0.816023	2.90806	0.00146818	FALSE	Down	0.973	0.955	114	-1.89797	-0.0397719	-0.00100216	FALSE	Up	0.754	0.691	114	-0.218698	2.02334	0.00252411	FALSE	Down	0.258	0.352	114	0.647926	2.83242	-0.00587545	FALSE
Defects in vitamin and cofactor metabolism	Down	0.273	0.248	21	0.724746	1.59831	-0.00419511	FALSE	Down	0.707	0.682	21	-0.705854	0.0690168	-0.00163035	FALSE	Down	0.204	0.235	21	1.37007	2.35253	-0.127166	FALSE	Up	0.712	0.763	21	-0.526602	0.312278	0.094545	FALSE
Presynaptic nicotinic acetylcholine receptors	Down	0.248	0.248	6	1.06923	1.63508	-0.179267	FALSE	Down	0.413	0.41	6	0.249839	0.748411	-0.058996	FALSE	Up	0.902	0.883	6	-1.26952	-0.831351	0.0939904	FALSE	Down	0.65	0.684	6	-0.171665	0.316997	-0.246938	FALSE
Signaling by Nuclear Receptors	Up	0.298	0.248	230	0.721236	0.726495	0.0362115	FALSE	Up	0.065	0.052	232	1.52208	1.45874	0.0430043	FALSE	Up	0.304	0.298	230	0.948394	0.908987	0.0879366	FALSE	Down	0.299	0.304	230	0.782931	0.801667	-0.0693993	FALSE
HDR through Homologous Recombination (HRR)	Up	0.255	0.249	63	0.794564	1.40541	0.0615254	FALSE	Up	0.105	0.137	63	0.993563	1.71995	0.000634592	FALSE	Down	0.128	0.089	63	2.29689	2.35313	-0.0513251	FALSE	Up	0.532	0.504	63	0.106981	0.416095	0.183433	FALSE
Mitotic Anaphase	Up	0.15	0.249	227	0.978624	0.436287	0.0423318	FALSE	Up	0.668	0.692	227	-1.51279	-2.22722	0.0248979	FALSE	Down	0.417	0.423	227	0.299394	-1.32312	-0.0135516	FALSE	Up	0.23	0.171	226	3.19975	1.18407	0.142536	FALSE
Meiotic synapsis	Up	0.389	0.25	50	0.801286	-0.0471923	0.143641	FALSE	Up	0.233	0.096	51	1.45565	0.287649	0.146833	FALSE	Up	0.754	0.622	50	-0.174512	-1.01757	0.242613	FALSE	Up	0.817	0.645	50	-0.0518739	-0.837014	0.0264537	FALSE
Acetylcholine binding and downstream events	Down	0.251	0.25	8	1.13939	1.79319	-0.0575028	FALSE	Down	0.391	0.4	8	0.437473	1.03611	-0.101484	FALSE	Down	0.907	0.879	8	-1.31833	-0.796309	-0.00322907	FALSE	Down	0.761	0.781	8	-0.51659	0.0324486	-0.287494	FALSE
Formation of the beta-catenin:TCF transactivating complex	Up	0.36	0.25	53	0.869383	-0.175955	0.0997079	FALSE	Up	0.401	0.214	54	0.894959	-0.419445	0.146425	FALSE	Up	0.265	0.299	53	1.19007	0.258128	0.191258	FALSE	Down	0.533	0.394	53	0.448259	-0.531779	-0.0374537	FALSE
Postsynaptic nicotinic acetylcholine receptors	Down	0.251	0.25	8	1.13939	1.79319	-0.0575028	FALSE	Down	0.391	0.4	8	0.437473	1.03611	-0.101484	FALSE	Down	0.907	0.879	8	-1.31833	-0.796309	-0.00322907	FALSE	Down	0.761	0.781	8	-0.51659	0.0324486	-0.287494	FALSE
Activated NTRK2 signals through CDK5	Down	0.285	0.25	6	0.822474	0.845706	-0.140293	FALSE	Down	0.299	0.377	6	0.273761	0.613057	-0.221108	FALSE	Down	0.962	0.951	6	-1.70632	-1.55447	-0.134691	FALSE	Down	0.331	0.398	6	0.466598	0.635584	-0.279181	FALSE
Signaling by GPCR	Down	0.236	0.251	624	3.11401	7.13067	-0.00607449	FALSE	Down	0.128	0.195	624	3.34678	7.45023	-0.02795	FALSE	Up	0.986	0.97	622	-3.86831	-0.155	0.0989579	FALSE	Down	0.898	0.909	624	-2.13247	1.75114	-0.130307	FALSE
Interleukin-36 pathway	Down	0.255	0.251	3	1.02031	1.3861	-0.0937986	FALSE	Down	0.787	0.757	3	-0.914928	-0.679561	-0.0478916	FALSE	Up	0.852	0.85	3	-1.02493	-0.749414	0.260052	FALSE	Down	0.14	0.173	3	1.43304	1.80741	-0.642443	FALSE
Organic anion transport	Down	0.262	0.252	1	0.597973	0.828446	-0.0868224	FALSE	Down	0.48	0.474	1	-0.188226	-0.0172405	-0.0600305	FALSE	Down	0.893	0.889	1	-1.10164	-0.969647	-0.00858195	FALSE	Down	0.486	0.535	1	0.0711441	0.273801	-0.126556	FALSE
Defective SLC1A1 is implicated in schizophrenia 18 (SCZD18) and dicarboxylic aminoaciduria (DCBXA)	Up	0.266	0.252	1	0.684698	0.921843	0.622231	FALSE	Up	0.329	0.328	1	0.35427	0.569344	0.443977	FALSE	Up	0.824	0.822	1	-0.932435	-0.789133	0.280595	FALSE	Up	0.746	0.78	1	-0.517264	-0.352109	0.451321	FALSE
PTK6 Regulates RHO GTPases, RAS GTPase and MAP kinases	Up	0.218	0.252	14	0.646454	0.545849	0.0783193	FALSE	Down	0.327	0.367	14	0.00140175	-0.0382137	-0.056297	FALSE	Up	0.826	0.85	14	-1.28452	-1.28427	0.0393122	FALSE	Up	0.842	0.822	14	-0.728488	-0.917483	0.0350801	FALSE
ChREBP activates metabolic gene expression	Up	0.276	0.253	7	0.646633	1.18099	0.0289048	FALSE	Up	0.394	0.369	7	0.12384	0.611199	0.0353362	FALSE	Up	0.245	0.286	7	0.987478	1.61198	0.0292769	FALSE	Up	0.121	0.161	7	1.24157	1.81409	0.136071	FALSE
Regulation of FZD by ubiquitination	Up	0.247	0.253	16	1.0066	1.14007	0.104493	FALSE	Up	0.435	0.497	16	0.112935	0.391867	0.0445826	FALSE	Up	0.769	0.522	16	0.442541	-0.490682	0.152692	FALSE	Down	0.964	0.904	16	-1.13984	-1.56074	-0.102098	FALSE
Adenylate cyclase inhibitory pathway	Down	0.234	0.254	11	0.859265	1.10649	-0.0616494	FALSE	Up	0.264	0.272	11	0.578672	0.760976	0.00592869	FALSE	Up	0.752	0.751	11	-0.545715	-0.307262	0.165179	FALSE	Down	0.789	0.809	11	-0.682888	-0.409721	-0.0866142	FALSE
FGFR1c ligand binding and activation	Down	0.294	0.254	7	0.941085	0.464528	-0.00079235	FALSE	Down	0.182	0.23	7	0.910331	0.780557	-0.164199	FALSE	Up	0.97	0.953	7	-1.95737	-2.00631	0.0338899	FALSE	Down	0.87	0.838	7	-0.628521	-0.90105	-0.227739	FALSE
Defective LMBRD1 causes methylmalonic aciduria and homocystinuria type cblF	Down	0.252	0.254	1	0.693906	0.943862	-0.112074	FALSE	Down	0.619	0.602	1	-0.478521	-0.326308	-0.0422659	FALSE	Up	0.615	0.639	1	-0.255638	-0.0600287	0.153155	FALSE	Down	0.27	0.33	1	0.603654	0.852455	-0.224128	FALSE
DCC mediated attractive signaling	Up	0.268	0.254	14	0.696557	0.717923	0.0718913	FALSE	Up	0.681	0.758	14	-0.72961	-0.355219	0.0822844	FALSE	Up	0.649	0.677	14	-0.269763	-0.134108	0.0117236	FALSE	Up	0.898	0.881	14	-1.04026	-0.990718	0.0499376	FALSE
Passive transport by Aquaporins	Down	0.255	0.255	6	1.01708	1.63373	-0.0822457	FALSE	Up	0.857	0.824	6	-1.1445	-0.746827	0.0796342	FALSE	Up	0.315	0.364	6	1.02721	1.6791	0.323445	FALSE	Down	0.107	0.142	6	1.63989	2.32477	-0.637611	FALSE
Polymerase switching on the C-strand of the telomere	Up	0.256	0.256	22	0.533216	1.06651	0.0448414	FALSE	Up	0.011	0.009	22	1.77413	2.31875	0.0311082	FALSE	Down	0.165	0.201	22	1.4272	1.95418	-0.0640962	FALSE	Up	0.051	0.06	22	2.12293	2.58661	0.234016	FALSE
Metabolism of ingested SeMet, Sec, MeSec into H2Se	Down	0.276	0.256	6	0.729287	1.24955	-0.0946837	FALSE	Down	0.121	0.126	6	0.933668	1.49806	-0.0736837	FALSE	Up	0.717	0.718	6	-0.356504	0.116506	0.0546065	FALSE	Down	0.287	0.341	6	0.716574	1.25039	-0.186119	FALSE
Transport of vitamins, nucleosides, and related molecules	Down	0.296	0.256	35	0.833149	2.04728	-0.00533023	FALSE	Down	0.138	0.133	35	1.16217	2.4043	-0.033846	FALSE	Down	0.972	0.948	35	-1.99004	-0.855966	-0.033866	FALSE	Down	0.192	0.266	35	1.07244	2.35094	-0.0108306	FALSE
Synthesis of Dolichyl-phosphate	Up	0.272	0.256	6	0.600984	1.08949	0.0664256	FALSE	Up	0.565	0.536	6	-0.362487	0.0553227	0.0544722	FALSE	Down	0.768	0.752	6	-0.85879	-0.406541	-0.0740739	FALSE	Up	0.041	0.049	6	2.42788	3.06626	0.227315	FALSE
Resolution of AP sites via the multiple-nucleotide patch replacement pathway	Up	0.291	0.257	23	0.584972	0.837595	0.0435736	FALSE	Up	0.333	0.348	23	0.101258	0.442949	0.021134	FALSE	Down	0.109	0.128	23	2.08956	2.17599	-0.120275	FALSE	Up	0.063	0.081	23	2.38836	2.57906	0.228875	FALSE
Type I hemidesmosome assembly	Up	0.262	0.257	10	1.06561	1.71678	0.288411	FALSE	Up	0.002	0.003	10	3.92965	4.846	0.278834	TRUE	Up	0.786	0.777	10	-0.558861	0.061199	0.125123	FALSE	Down	0.949	0.951	10	-1.50758	-0.979563	-0.0575935	FALSE
IRAK2 mediated activation of TAK1 complex	Down	0.224	0.257	10	0.615977	0.0174235	-0.0500988	FALSE	Down	0.278	0.334	10	0.187157	-0.252332	-0.00527204	FALSE	Up	0.272	0.147	10	1.54726	-0.139153	0.167928	FALSE	Down	0.068	0.063	10	1.9823	0.840864	-0.163866	FALSE
Platelet degranulation	Up	0.286	0.258	110	1.13801	2.85124	0.0489237	FALSE	Up	0.879	0.871	110	-1.35584	0.229017	0.0596687	FALSE	Up	0.663	0.604	110	-0.114965	1.6178	0.148642	FALSE	Down	0.176	0.228	110	1.63759	3.4538	-0.180983	FALSE
FGFR1 ligand binding and activation	Down	0.306	0.258	9	0.968899	0.56307	-0.0296619	FALSE	Down	0.31	0.354	9	0.531154	0.451798	-0.139716	FALSE	Up	0.983	0.972	9	-2.15066	-2.12666	0.0722789	FALSE	Down	0.855	0.819	9	-0.600721	-0.801003	-0.264545	FALSE
Hydroxycarboxylic acid-binding receptors	Down	0.256	0.258	3	0.943602	1.37417	-0.226223	FALSE	Down	0.917	0.91	3	-1.38117	-1.16108	-0.030041	FALSE	Up	0.469	0.498	3	0.454555	0.876509	0.467842	FALSE	Down	0.304	0.363	3	0.727456	1.1551	-0.498509	FALSE
Beta oxidation of lauroyl-CoA to decanoyl-CoA-CoA	Up	0.268	0.258	3	0.422936	0.748474	0.00490119	FALSE	Up	0.327	0.309	3	0.182181	0.49714	0.00353232	FALSE	Down	0.319	0.366	3	0.608029	0.970793	-0.0949109	FALSE	Up	0.457	0.528	3	0.137987	0.475754	0.130131	FALSE
Biosynthesis of protectin and resolvin conjugates in tissue regeneration (PCTR and RCTR)	Up	0.261	0.258	1	0.766023	1.00309	0.166813	FALSE	Up	0.749	0.716	1	-0.764597	-0.641977	0.0283496	FALSE	Up	0.165	0.227	1	1.53065	1.82948	0.628399	FALSE	Down	0.852	0.859	1	-0.831137	-0.687664	-0.150344	FALSE
Signaling by TGF-beta Receptor Complex	Down	0.298	0.259	72	0.501334	1.23966	-0.00512495	FALSE	Up	0.269	0.318	72	0.233838	1.14727	0.0216907	FALSE	Up	0.162	0.102	72	1.7801	2.10667	0.107715	FALSE	Down	0.077	0.08	72	1.43905	2.10075	-0.0916704	FALSE
Amino acid transport across the plasma membrane	Up	0.296	0.26	28	0.896551	1.99752	0.0547017	FALSE	Up	0.359	0.343	28	0.499654	1.60455	0.00997636	FALSE	Up	0.521	0.527	29	0.410026	1.62369	0.295731	FALSE	Down	0.341	0.425	28	0.721323	1.89018	-0.0492106	FALSE
Sterols are 12-hydroxylated by CYP8B1	Up	0.26	0.261	2	0.910354	1.14779	0.310093	FALSE	Up	0.081	0.093	2	1.74734	2.00771	0.0290478	FALSE	Down	0.985	0.972	2	-1.81623	-1.65354	-0.13119	FALSE	Down	0.296	0.349	2	0.720498	0.932428	-0.818189	FALSE
The retinoid cycle in cones (daylight vision)	Down	0.264	0.261	1	0.749916	1.00453	-0.125039	FALSE	Down	0.613	0.592	1	-0.500045	-0.349718	-0.0418574	FALSE	Down	0.35	0.39	1	0.630821	0.891201	-0.296689	FALSE	Up	0.667	0.699	1	-0.361507	-0.180192	0.128496	FALSE
Processing of DNA double-strand break ends	Up	0.288	0.261	72	0.733234	0.265613	0.0563781	FALSE	Up	0.075	0.063	72	1.82305	1.26484	0.0266867	FALSE	Up	0.067	0.073	72	2.65153	1.71748	0.0277347	FALSE	Up	0.44	0.337	72	0.975823	0.0188135	0.0864684	FALSE
Creatine metabolism	Up	0.28	0.261	8	0.783984	1.395	0.120757	FALSE	Down	0.939	0.918	8	-1.20578	-0.742725	-0.000987095	FALSE	Up	0.372	0.427	8	0.856292	1.57168	0.292649	FALSE	Down	0.462	0.525	8	0.387511	1.03668	-0.179889	FALSE
Tyrosine catabolism	Down	0.283	0.262	5	0.962017	1.45356	-0.0930974	FALSE	Down	0.754	0.734	5	-0.737495	-0.357791	-0.0400458	FALSE	Up	0.874	0.863	5	-1.11892	-0.694896	0.235022	FALSE	Down	0.615	0.682	5	-0.180875	0.283569	-0.098927	FALSE
Nervous system development	Up	0.222	0.264	498	1.27115	2.64706	0.0277009	FALSE	Up	0.875	0.878	499	-2.17625	-0.990191	0.0146972	FALSE	Up	0.178	0.167	498	3.31697	3.94014	0.0386632	FALSE	Down	0.952	0.876	497	-1.99853	-1.54735	-0.0216955	FALSE
NOD1/2 Signaling Pathway	Down	0.251	0.265	35	0.529002	0.525517	-0.00590704	FALSE	Down	0.392	0.437	35	-0.117978	-0.0162526	-0.00840734	FALSE	Up	0.213	0.128	35	1.52173	0.748668	0.106077	FALSE	Down	0.048	0.038	35	1.98933	1.54524	-0.0652421	FALSE
Infectious disease	Up	0.245	0.266	691	0.519811	1.32576	3.98426e-05	FALSE	Up	0.78	0.759	691	-2.59126	-1.95861	0.0116384	FALSE	Up	0.044	0.054	691	4.72527	4.96679	0.0282824	FALSE	Down	0.27	0.234	690	0.951772	1.10446	-0.00993897	FALSE
Mitotic Telophase/Cytokinesis	Up	0.285	0.266	13	0.862671	1.45317	0.0729352	FALSE	Up	0.673	0.665	13	-0.908658	-0.398043	0.0182803	FALSE	Down	0.738	0.724	13	-0.997076	-0.435584	-0.0131898	FALSE	Up	0.629	0.647	13	-0.595403	-0.0532197	0.164705	FALSE
HDL clearance	Up	0.282	0.267	5	0.796141	1.15855	0.129563	FALSE	Up	0.42	0.443	5	0.12739	0.558273	0.062217	FALSE	Up	0.427	0.474	5	0.520432	0.971477	0.270668	FALSE	Down	0.86	0.874	5	-0.946324	-0.57539	-0.0910257	FALSE
vRNA Synthesis	Up	0.265	0.268	1	0.488448	0.594205	0.056295	FALSE	Up	0.058	0.07	1	1.33161	1.45186	0.0954831	FALSE	Down	0.138	0.206	1	1.36831	1.48119	-0.245007	FALSE	Up	0.094	0.133	1	1.32579	1.42912	0.248859	FALSE
Defective GALT can cause Galactosemia	Down	0.264	0.268	1	0.61393	0.862982	-0.0646809	FALSE	Down	0.109	0.115	1	1.17695	1.48167	-0.105424	FALSE	Up	0.782	0.774	1	-0.932808	-0.785265	0.0319828	FALSE	Down	0.428	0.471	1	0.060127	0.275306	-0.100416	FALSE
CLEC7A/inflammasome pathway	Down	0.241	0.269	6	0.491469	0.641396	-0.0611403	FALSE	Down	0.716	0.74	6	-0.721615	-0.492004	-0.0131064	FALSE	Up	0.532	0.625	6	-0.0928611	0.186464	0.128657	FALSE	Down	0.173	0.238	6	0.849195	0.907105	-0.0801583	FALSE
Defective EXT2 causes exostoses 2	Up	0.282	0.27	12	1.18967	1.55547	0.152452	FALSE	Up	0.369	0.361	12	0.626009	0.985021	0.114959	FALSE	Up	0.982	0.961	12	-2.68318	-2.2481	0.0435569	FALSE	Up	0.47	0.508	12	0.36342	0.769807	0.101122	FALSE
Defective EXT1 causes exostoses 1, TRPS2 and CHDS	Up	0.282	0.27	12	1.18967	1.55547	0.152452	FALSE	Up	0.369	0.361	12	0.626009	0.985021	0.114959	FALSE	Up	0.982	0.961	12	-2.68318	-2.2481	0.0435569	FALSE	Up	0.47	0.508	12	0.36342	0.769807	0.101122	FALSE
NR1H3 & NR1H2 regulate gene expression linked to cholesterol transport and efflux	Down	0.317	0.271	35	0.624839	1.1134	-0.0214239	FALSE	Down	0.27	0.246	35	0.574405	1.09538	-0.0470373	FALSE	Up	0.429	0.473	35	0.396154	1.10605	0.153282	FALSE	Down	0.335	0.371	35	0.510361	1.05316	-0.105241	FALSE
Apoptotic factor-mediated response	Up	0.3	0.272	17	0.548917	1.05322	0.0683586	FALSE	Up	0.948	0.945	17	-1.55219	-1.0528	0.0286712	FALSE	Up	0.478	0.484	17	0.431829	0.922995	0.0068202	FALSE	Up	0.325	0.43	17	0.396352	1.0101	0.0968078	FALSE
Defective SLC20A2 causes idiopathic basal ganglia calcification 1 (IBGC1)	Down	0.277	0.272	1	0.42804	0.661048	-0.0631028	FALSE	Down	0.274	0.267	1	0.302507	0.527931	-0.0510415	FALSE	Down	0.209	0.261	1	0.948708	1.23952	-0.163956	FALSE	Up	0.933	0.941	1	-1.03164	-0.896152	0.020248	FALSE
Glucagon-like Peptide-1 (GLP1) regulates insulin secretion	Down	0.245	0.273	33	0.844903	0.794663	-0.0315939	FALSE	Down	0.117	0.121	33	1.40401	1.22623	-0.0448572	FALSE	Up	0.787	0.798	33	-0.607886	-0.662934	0.0696719	FALSE	Down	0.612	0.667	33	-0.0932894	-0.0728905	-0.249976	FALSE
Regulation of Complement cascade	Up	0.297	0.274	37	1.21669	2.32607	0.147436	FALSE	Down	0.874	0.847	37	-1.05629	-0.116851	-0.0141188	FALSE	Up	0.963	0.946	37	-1.70944	-0.605484	0.240537	FALSE	Down	0.511	0.591	37	0.311892	1.46053	-0.143817	FALSE
Nitric oxide stimulates guanylate cyclase	Up	0.281	0.275	20	1.18277	2.10292	0.0476458	FALSE	Up	0.421	0.418	20	0.459552	1.27012	0.0185323	FALSE	Up	0.706	0.697	20	-0.290402	0.584792	0.104868	FALSE	Down	0.56	0.623	20	0.0957956	1.03335	-0.0954098	FALSE
Beta oxidation of hexanoyl-CoA to butanoyl-CoA	Up	0.292	0.275	4	0.417475	0.803919	0.0197166	FALSE	Up	0.137	0.129	4	0.741708	1.17016	0.0336253	FALSE	Down	0.409	0.465	4	0.312379	0.720992	-0.0432026	FALSE	Up	0.084	0.126	4	1.06861	1.54077	0.188973	FALSE
BH3-only proteins associate with and inactivate anti-apoptotic BCL-2 members	Down	0.286	0.276	9	0.663841	1.09768	-0.0281918	FALSE	Up	0.027	0.027	9	1.84429	2.40716	0.0733985	FALSE	Up	0.055	0.092	9	2.60736	3.2	0.296641	FALSE	Down	0.453	0.497	9	0.305872	0.711742	-0.0927331	FALSE
Apoptotic execution phase	Up	0.271	0.276	49	0.565186	1.6902	0.0239562	FALSE	Down	0.444	0.446	49	-0.13708	0.959312	-0.0155536	FALSE	Up	0.458	0.471	49	0.470334	1.68617	0.0828019	FALSE	Down	0.899	0.917	49	-1.00628	0.0554797	-0.0229758	FALSE
Mitochondrial transcription initiation	Down	0.289	0.277	3	0.466672	0.862617	-0.00526768	FALSE	Up	0.079	0.085	3	1.15641	1.62468	0.0286053	FALSE	Down	0.384	0.431	3	0.452935	0.883471	-0.111137	FALSE	Up	0.519	0.575	3	-0.0792651	0.293983	0.119658	FALSE
Aquaporin-mediated transport	Down	0.246	0.277	38	1.01637	1.0958	-0.0102802	FALSE	Up	0.238	0.225	38	0.96191	0.85748	0.0186933	FALSE	Up	0.469	0.525	38	0.306591	0.444958	0.171819	FALSE	Down	0.16	0.255	38	1.26137	1.48961	-0.276147	FALSE
Choline catabolism	Down	0.286	0.277	5	0.67537	1.19736	-0.158605	FALSE	Down	0.03	0.034	5	2.17807	2.85973	-0.174695	FALSE	Down	0.985	0.973	5	-1.95803	-1.61885	-0.0769437	FALSE	Down	0.978	0.977	5	-1.5914	-1.22458	-0.0462929	FALSE
Synthesis of (16-20)-hydroxyeicosatetraenoic acids (HETE)	Down	0.276	0.278	7	0.907706	1.422	-0.208767	FALSE	Down	0.447	0.443	7	0.122	0.594153	-0.0929906	FALSE	Up	0.764	0.759	7	-0.499101	-0.0233346	0.205324	FALSE	Down	0.665	0.7	7	-0.245718	0.235554	-0.418668	FALSE
BMAL1:CLOCK,NPAS2 activates circadian gene expression	Up	0.277	0.279	26	0.652244	1.41025	0.0347484	FALSE	Up	0.217	0.257	26	0.552184	1.3668	0.0360653	FALSE	Up	0.178	0.205	26	1.56886	2.23644	0.0637291	FALSE	Down	0.886	0.913	26	-0.805089	-0.075925	-0.0395488	FALSE
Formation of ATP by chemiosmotic coupling	Down	0.29	0.279	16	0.781322	1.61155	-0.00735878	FALSE	Up	0.223	0.211	16	1.30778	2.18382	0.0150456	FALSE	Down	0.292	0.31	16	1.3101	2.26949	-0.0873765	FALSE	Up	0.034	0.012	16	4.5871	5.71436	0.077349	FALSE
GPCR downstream signalling	Down	0.264	0.279	572	2.69643	6.43338	-0.0100988	FALSE	Down	0.097	0.164	573	3.30617	7.16758	-0.0344169	FALSE	Up	0.991	0.976	571	-4.02343	-0.603488	0.0903607	FALSE	Down	0.901	0.912	572	-2.11161	1.50151	-0.12947	FALSE
Ligand-receptor interactions	Up	0.274	0.279	7	0.917448	1.50633	0.381348	FALSE	Up	0.032	0.034	6	2.34852	3.00915	0.591559	FALSE	Up	0.47	0.509	6	0.490317	1.03774	0.314771	FALSE	Up	0.993	0.991	7	-1.96922	-1.56223	0.0862513	FALSE
Interleukin-4 and Interleukin-13 signaling	Up	0.299	0.279	99	1.29826	2.34022	0.0572953	FALSE	Up	0.848	0.795	99	-0.835398	0.0306214	0.0306878	FALSE	Up	0.674	0.603	99	0.381371	1.30892	0.127988	FALSE	Down	0.823	0.829	99	-0.790297	0.325232	-0.0784466	FALSE
PKA-mediated phosphorylation of key metabolic factors	Down	0.181	0.281	4	0.567729	0.807042	-0.0389973	FALSE	Down	0.065	0.103	4	1.15679	1.24903	-0.0843272	FALSE	Up	0.386	0.405	4	0.590877	0.255426	0.0334196	FALSE	Down	0.931	0.964	4	-1.37211	-1.11162	-0.0780247	FALSE
Synthesis, secretion, and inactivation of Glucose-dependent Insulinotropic Polypeptide (GIP)	Up	0.316	0.281	8	0.587168	1.09709	0.0993162	FALSE	Up	0.442	0.424	8	0.138656	0.647018	0.120872	FALSE	Up	0.765	0.765	8	-0.621834	-0.0766023	0.00993992	FALSE	Up	0.874	0.885	8	-0.931164	-0.456798	0.143584	FALSE
Beta oxidation of butanoyl-CoA to acetyl-CoA	Down	0.301	0.281	4	0.504856	0.907196	-7.86213e-06	FALSE	Down	0.006	0.005	4	2.33373	2.91986	-0.0318416	TRUE	Down	0.528	0.559	4	0.105645	0.514047	-0.111783	FALSE	Up	0.035	0.065	4	1.72505	2.25198	0.122401	FALSE
Regulation by c-FLIP	Down	0.31	0.282	11	0.552104	0.952551	-0.0289411	FALSE	Up	0.704	0.679	11	-0.668974	-0.27994	0.0174342	FALSE	Up	0.631	0.654	11	-0.334239	0.170975	0.0733778	FALSE	Down	0.063	0.099	11	1.50369	1.94965	-0.0344652	FALSE
Ionotropic activity of kainate receptors	Down	0.335	0.282	8	0.786194	0.881838	-0.0875736	FALSE	Down	0.532	0.564	8	-0.254387	0.15007	-0.0239461	FALSE	Down	0.444	0.41	8	0.800246	0.76933	-0.157334	FALSE	Down	0.905	0.905	8	-1.2715	-1.02354	-0.216984	FALSE
Activation of Ca-permeable Kainate Receptor	Down	0.335	0.282	8	0.786194	0.881838	-0.0875736	FALSE	Down	0.532	0.564	8	-0.254387	0.15007	-0.0239461	FALSE	Down	0.444	0.41	8	0.800246	0.76933	-0.157334	FALSE	Down	0.905	0.905	8	-1.2715	-1.02354	-0.216984	FALSE
CASP8 activity is inhibited	Down	0.31	0.282	11	0.552104	0.952551	-0.0289411	FALSE	Up	0.704	0.679	11	-0.668974	-0.27994	0.0174342	FALSE	Up	0.631	0.654	11	-0.334239	0.170975	0.0733778	FALSE	Down	0.063	0.099	11	1.50369	1.94965	-0.0344652	FALSE
Dimerization of procaspase-8	Down	0.31	0.282	11	0.552104	0.952551	-0.0289411	FALSE	Up	0.704	0.679	11	-0.668974	-0.27994	0.0174342	FALSE	Up	0.631	0.654	11	-0.334239	0.170975	0.0733778	FALSE	Down	0.063	0.099	11	1.50369	1.94965	-0.0344652	FALSE
Vitamin C (ascorbate) metabolism	Down	0.291	0.283	6	0.542508	1.06114	-0.119569	FALSE	Up	0.969	0.959	6	-1.3659	-1.01045	0.020471	FALSE	Up	0.666	0.683	6	-0.17609	0.31642	0.0946319	FALSE	Down	0.51	0.578	6	0.0788266	0.581869	-0.148781	FALSE
Synthesis of bile acids and bile salts via 24-hydroxycholesterol	Up	0.296	0.284	12	0.899188	1.53922	0.131872	FALSE	Up	0.625	0.6	12	-0.169229	0.398191	0.0231805	FALSE	Down	0.964	0.951	12	-1.73184	-1.18872	-0.0679349	FALSE	Down	0.847	0.851	12	-0.751006	-0.185704	-0.19588	FALSE
AKT-mediated inactivation of FOXO1A	Down	0.218	0.284	4	0.384434	0.137355	-0.0646352	FALSE	Down	0.712	0.734	4	-0.723986	-0.885673	-0.00768929	FALSE	Down	0.011	0.033	4	3.24354	2.03179	-0.0196762	FALSE	Down	0.995	0.996	4	-2.10618	-1.99976	-0.0315838	FALSE
Transcriptional regulation by RUNX2	Up	0.144	0.284	106	0.646154	-1.09894	0.0872555	FALSE	Up	0.276	0.398	106	0.0273766	-1.53588	0.0551686	FALSE	Up	0.204	0.251	105	1.27587	-1.49136	0.024729	FALSE	Up	0.303	0.2	105	1.63235	-1.34538	0.0661996	FALSE
Adenylate cyclase activating pathway	Down	0.264	0.285	8	0.852683	1.06222	-0.0860179	FALSE	Down	0.171	0.176	8	0.984894	1.11696	-0.0110129	FALSE	Up	0.706	0.708	8	-0.573932	-0.383572	0.157303	FALSE	Down	0.563	0.618	8	0.00731096	0.220491	-0.108227	FALSE
APC/C-mediated degradation of cell cycle proteins	Up	0.16	0.286	87	0.668732	-1.5314	0.0670808	FALSE	Up	0.576	0.552	87	-0.813165	-2.92052	0.037924	FALSE	Down	0.413	0.401	86	0.151107	-2.93903	-0.0348298	FALSE	Up	0.304	0.233	86	1.83933	-1.75318	0.17362	FALSE
Regulation of mitotic cell cycle	Up	0.16	0.286	87	0.668732	-1.5314	0.0670808	FALSE	Up	0.576	0.552	87	-0.813165	-2.92052	0.037924	FALSE	Down	0.413	0.401	86	0.151107	-2.93903	-0.0348298	FALSE	Up	0.304	0.233	86	1.83933	-1.75318	0.17362	FALSE
Interleukin-6 signaling	Down	0.268	0.287	11	0.619312	0.707919	-0.0601889	FALSE	Down	0.493	0.469	11	-0.0445352	-0.0251487	-0.08629	FALSE	Up	0.357	0.418	11	0.600624	0.634102	0.0430291	FALSE	Down	0.673	0.691	11	-0.214719	-0.175639	-0.104633	FALSE
Biosynthesis of electrophilic ω-3 PUFA oxo-derivatives	Down	0.28	0.287	2	0.644999	0.868725	-0.164549	FALSE	Down	0.448	0.446	2	-0.150185	0.0399763	-0.0719682	FALSE	Up	0.31	0.37	2	0.745329	0.944088	0.415153	FALSE	Down	0.072	0.119	2	1.63115	1.86842	-0.574301	FALSE
Methylation	Down	0.304	0.288	13	0.545981	1.25928	-0.0640985	FALSE	Down	0.735	0.713	13	-0.788392	-0.179877	-0.0204486	FALSE	Down	0.58	0.586	13	-0.0243319	0.688674	-0.0502344	FALSE	Down	0.155	0.196	13	1.05913	1.84286	-0.00107911	FALSE
Hyaluronan uptake and degradation	Up	0.295	0.288	11	0.627783	1.29259	0.0203516	FALSE	Up	0.284	0.284	11	0.484249	1.13426	0.0083925	FALSE	Up	0.908	0.894	11	-1.46882	-0.875143	0.12258	FALSE	Up	0.687	0.727	11	-0.395098	0.220743	0.0451445	FALSE
Diseases of mitotic cell cycle	Up	0.376	0.288	36	0.534878	0.434718	0.05487	FALSE	Up	0.67	0.6	36	-0.404723	-0.366152	0.0370624	FALSE	Up	0.515	0.588	36	0.0158239	0.223472	0.0174093	FALSE	Up	0.816	0.77	36	-0.684412	-0.61886	0.187102	FALSE
Aberrant regulation of mitotic cell cycle due to RB1 defects	Up	0.376	0.288	36	0.534878	0.434718	0.05487	FALSE	Up	0.67	0.6	36	-0.404723	-0.366152	0.0370624	FALSE	Up	0.515	0.588	36	0.0158239	0.223472	0.0174093	FALSE	Up	0.816	0.77	36	-0.684412	-0.61886	0.187102	FALSE
Pyrimidine salvage	Up	0.315	0.29	10	0.475148	1.16215	0.0940901	FALSE	Up	0.805	0.796	10	-0.91679	-0.348047	0.0463739	FALSE	Up	0.677	0.671	10	-0.373583	0.320432	0.101604	FALSE	Up	0.187	0.25	10	0.942465	1.71969	0.237248	FALSE
BDNF activates NTRK2 (TRKB) signaling	Down	0.31	0.29	2	0.699181	0.927463	-0.502481	FALSE	Down	0.065	0.063	2	2.03273	2.36366	-0.64976	FALSE	Down	0.862	0.851	2	-1.05723	-0.864445	-0.437861	FALSE	Down	0.386	0.429	2	0.481105	0.71156	-0.93522	FALSE
PPARA activates gene expression	Down	0.345	0.291	107	0.37297	1.95942	-0.0275013	FALSE	Down	0.278	0.285	107	0.24744	1.91548	-0.0326537	FALSE	Up	0.339	0.319	107	0.845004	2.6491	0.0547537	FALSE	Down	0.37	0.444	107	0.244681	1.96932	-0.0410516	FALSE
Beta defensins	Down	0.299	0.292	4	0.587772	0.92857	-0.0265893	FALSE	Up	0.369	0.368	4	0.309022	0.647088	0.023736	FALSE	Up	0.497	0.528	4	0.322949	0.666157	0.136886	FALSE	Down	0.459	0.509	4	0.27297	0.593653	-0.117059	FALSE
Defects in cobalamin (B12) metabolism	Up	0.313	0.292	13	0.508347	1.1834	0.0181622	FALSE	Up	0.859	0.832	13	-1.05202	-0.490369	0.00230116	FALSE	Down	0.329	0.358	13	0.861588	1.61018	-0.0767933	FALSE	Up	0.668	0.718	13	-0.308953	0.357795	0.0765215	FALSE
Axon guidance	Up	0.249	0.292	476	0.984492	2.21053	0.0230141	FALSE	Up	0.901	0.89	477	-2.38827	-1.37353	0.0122606	FALSE	Up	0.135	0.141	476	3.85113	4.33774	0.0428948	FALSE	Down	0.963	0.898	475	-2.19716	-1.93774	-0.0248752	FALSE
Synthesis of bile acids and bile salts	Up	0.316	0.293	29	0.641096	1.54986	0.0800362	FALSE	Up	0.799	0.771	29	-0.687393	0.142033	0.00996065	FALSE	Up	0.928	0.892	29	-1.14843	-0.318071	0.0143989	FALSE	Down	0.848	0.872	29	-0.828176	0.0577682	-0.0730269	FALSE
Transport of inorganic cations/anions and amino acids/oligopeptides	Up	0.35	0.293	86	0.968844	2.7344	0.00630608	FALSE	Down	0.225	0.244	86	1.13074	3.05431	-0.027494	FALSE	Up	0.831	0.762	87	-0.449227	1.39067	0.160016	FALSE	Down	0.731	0.767	86	-0.243074	1.64034	-0.0880722	FALSE
Defective ALG12 causes ALG12-CDG (CDG-1g)	Down	0.297	0.293	1	0.299341	0.51647	-0.0409132	FALSE	Up	0.669	0.636	1	-0.727026	-0.596573	0.0119325	FALSE	Up	0.538	0.562	1	-0.294714	-0.10196	0.0839727	FALSE	Up	0.15	0.187	1	0.829133	1.0937	0.115887	FALSE
Beta-catenin independent WNT signaling	Up	0.168	0.294	143	0.654439	-0.419516	0.0103302	FALSE	Up	0.294	0.361	143	0.0718483	-1.03086	0.0317048	FALSE	Up	0.253	0.298	142	0.793582	-1.0071	0.0270232	FALSE	Up	0.593	0.321	142	0.656999	-1.4861	0.00280124	FALSE
Defective SLC5A2 causes renal glucosuria (GLYS1)	Down	0.288	0.294	1	0.653613	0.911928	-0.176899	FALSE	Down	0.917	0.885	1	-1.17404	-1.08229	-0.0209841	FALSE	Down	0.858	0.844	1	-1.0534	-0.914004	-0.086245	FALSE	Down	0.594	0.628	1	-0.187886	0.0127918	-0.208249	FALSE
MTF1 activates gene expression	Up	0.302	0.295	2	0.42683	0.767877	0.0576971	FALSE	Down	0.455	0.441	2	-0.11023	0.165083	-0.012035	FALSE	Up	0.506	0.539	2	-0.0899597	0.209858	0.0729205	FALSE	Up	0.441	0.511	2	0.0883317	0.41677	0.101306	FALSE
Attachment and Entry	Up	0.316	0.295	3	0.475858	0.710085	0.169732	FALSE	Up	0.328	0.313	3	0.411294	0.626349	0.142387	FALSE	Up	0.831	0.826	3	-1.18382	-0.933999	0.253914	FALSE	Up	0.426	0.433	3	0.337979	0.498124	0.248186	FALSE
Regulation of cytoskeletal remodeling and cell spreading by IPP complex components	Up	0.313	0.296	8	0.530199	1.11153	0.0577186	FALSE	Up	0.636	0.62	8	-0.448764	0.0534118	0.024595	FALSE	Up	0.882	0.846	8	-1.15336	-0.662651	0.0908921	FALSE	Down	0.706	0.74	8	-0.481851	0.0614392	-0.0460729	FALSE
Regulation of signaling by NODAL	Down	0.32	0.297	8	0.691436	1.33542	-0.0108331	FALSE	Up	0.588	0.568	8	-0.141197	0.425848	0.0158968	FALSE	Up	0.938	0.922	8	-1.45926	-0.931476	0.0597811	FALSE	Down	0.643	0.686	8	-0.0925549	0.528784	-0.0698833	FALSE
HS-GAG biosynthesis	Up	0.308	0.297	21	1.05941	1.74242	0.10182	FALSE	Up	0.193	0.198	21	1.2072	1.93995	0.0757325	FALSE	Up	0.963	0.942	21	-2.33936	-1.58374	0.0374209	FALSE	Up	0.835	0.831	21	-0.833994	-0.180992	0.0568189	FALSE
CLEC7A (Dectin-1) induces NFAT activation	Down	0.335	0.297	10	0.238116	0.269167	-0.0478577	FALSE	Down	0.581	0.585	10	-0.478956	-0.257101	-0.0375748	FALSE	Down	0.344	0.34	10	0.54531	0.512114	-0.131867	FALSE	Up	0.789	0.814	10	-0.929023	-0.692709	0.0207868	FALSE
Purine catabolism	Up	0.319	0.297	15	0.646345	1.48987	0.0090646	FALSE	Up	0.073	0.089	15	1.56113	2.50938	0.0735331	FALSE	Up	0.5	0.51	15	0.339749	1.21266	0.101127	FALSE	Up	0.436	0.529	15	0.283451	1.16035	0.0104819	FALSE
Estrogen-dependent gene expression	Up	0.346	0.297	104	0.626012	-0.100851	0.0423173	FALSE	Up	0.057	0.041	106	2.28697	1.42067	0.0833127	FALSE	Up	0.129	0.171	104	1.76291	1.03638	0.109766	FALSE	Down	0.474	0.395	104	0.535798	-0.262586	-0.0345548	FALSE
Post-translational modification: synthesis of GPI-anchored proteins	Up	0.329	0.298	75	1.07291	2.98476	0.0438527	FALSE	Down	0.394	0.392	75	0.511352	2.39377	-0.0221372	FALSE	Up	0.991	0.961	74	-1.83141	-0.00445826	0.0755572	FALSE	Down	0.871	0.905	75	-0.881581	0.966317	-0.0468306	FALSE
Zinc transporters	Down	0.318	0.299	15	0.484701	1.29682	-0.0611809	FALSE	Down	0.055	0.049	15	1.75803	2.68987	-0.0626398	FALSE	Down	0.56	0.562	15	-0.0753118	0.762515	-0.0733028	FALSE	Down	0.777	0.808	15	-0.75712	0.0106062	-0.0231738	FALSE
Inactivation of CDC42 and RAC1	Down	0.32	0.3	8	0.759503	0.94005	-0.0279204	FALSE	Down	0.875	0.891	8	-1.38747	-1.01802	-0.0136711	FALSE	Down	0.948	0.934	8	-2.00313	-1.71942	-0.054813	FALSE	Down	0.995	0.989	8	-2.05576	-1.81257	-0.0195258	FALSE
Negative regulation of FGFR2 signaling	Down	0.163	0.3	24	0.570373	-0.406043	-0.042757	FALSE	Down	0.398	0.653	24	-0.298852	-0.876403	-0.0251348	FALSE	Up	0.716	0.562	24	0.253973	-1.60064	0.0960505	FALSE	Down	0.524	0.402	24	0.647873	-0.841451	-0.110388	FALSE
DNA Repair	Up	0.366	0.3	291	0.312779	1.54582	0.0495665	FALSE	Up	0.036	0.024	292	2.12322	3.39705	0.036106	FALSE	Down	0.131	0.094	291	1.93413	3.221	-0.00415227	FALSE	Up	0.305	0.279	291	1.47733	2.61683	0.107662	FALSE
Disassembly of the destruction complex and recruitment of AXIN to the membrane	Up	0.203	0.301	29	0.341241	0.671927	0.0314514	FALSE	Up	0.601	0.758	29	-0.79747	-0.336546	0.0454967	FALSE	Up	0.326	0.404	29	0.461899	0.571444	0.0611891	FALSE	Down	0.552	0.527	29	-0.00916448	-0.0406305	-0.000968581	FALSE
Defective SLC39A4 causes acrodermatitis enteropathica, zinc-deficiency type (AEZ)	Up	0.304	0.301	1	0.500275	0.728692	0.0863271	FALSE	Up	0.071	0.084	1	1.63383	1.96198	0.147429	FALSE	Up	0.768	0.772	1	-0.786244	-0.631281	0.0619578	FALSE	Up	0.331	0.368	1	0.438112	0.669764	0.219369	FALSE
POLB-Dependent Long Patch Base Excision Repair	Up	0.342	0.302	8	0.380535	0.788805	0.0563025	FALSE	Up	0.28	0.261	8	0.345692	0.765223	0.0401387	FALSE	Down	0.416	0.443	8	0.299565	0.827357	-0.107022	FALSE	Up	0.109	0.142	8	1.42598	1.92331	0.197924	FALSE
Enzymatic degradation of dopamine by COMT	Down	0.309	0.305	3	0.572791	0.882861	-0.0709764	FALSE	Down	0.775	0.757	3	-0.646862	-0.402181	-0.00314489	FALSE	Up	0.867	0.854	3	-0.917672	-0.669275	0.31729	FALSE	Down	0.19	0.262	3	0.792828	1.12699	-0.106667	FALSE
Dopamine clearance from the synaptic cleft	Down	0.309	0.305	3	0.572791	0.882861	-0.0709764	FALSE	Down	0.775	0.757	3	-0.646862	-0.402181	-0.00314489	FALSE	Up	0.867	0.854	3	-0.917672	-0.669275	0.31729	FALSE	Down	0.19	0.262	3	0.792828	1.12699	-0.106667	FALSE
Factors involved in megakaryocyte development and platelet production	Up	0.307	0.305	129	0.675457	1.90852	0.0262605	FALSE	Up	0.852	0.828	129	-0.914486	0.212601	0.0184084	FALSE	Up	0.498	0.528	130	0.463617	1.89636	0.154987	FALSE	Down	0.134	0.16	129	1.78147	2.84854	-0.0685597	FALSE
Nuclear signaling by ERBB4	Up	0.329	0.306	25	0.555943	0.927067	0.0679785	FALSE	Up	0.532	0.579	26	-0.167824	0.385359	0.091477	FALSE	Up	0.689	0.733	25	-0.291571	0.299233	0.0675275	FALSE	Up	0.62	0.63	25	-0.0413082	0.314416	0.00208464	FALSE
Signaling by BMP	Up	0.337	0.306	24	0.718966	1.58202	0.0506514	FALSE	Up	0.607	0.629	24	-0.336398	0.562206	0.0020916	FALSE	Up	0.979	0.966	24	-2.00777	-1.23766	0.0368971	FALSE	Down	0.856	0.862	24	-0.810013	-0.0201618	-0.155707	FALSE
Signaling by WNT	Up	0.287	0.308	273	0.440657	-0.379578	0.0255061	FALSE	Up	0.64	0.544	274	-0.43866	-1.25686	0.0504206	FALSE	Up	0.576	0.446	272	0.217291	-1.19431	0.0783928	FALSE	Down	0.863	0.533	272	-0.182278	-1.71306	-0.0381347	FALSE
TICAM1-dependent activation of IRF3/IRF7	Up	0.276	0.308	12	0.404238	0.148807	0.0217428	FALSE	Up	0.496	0.581	12	-0.275002	-0.372297	0.0420072	FALSE	Up	0.536	0.278	12	0.939177	-0.392095	0.165635	FALSE	Up	0.013	0.018	12	2.77304	2.0643	0.0300388	FALSE
Disease	Up	0.332	0.31	1298	0.497137	3.1087	0.0136302	FALSE	Up	0.693	0.684	1297	-1.51323	1.08591	0.00784737	FALSE	Up	0.168	0.134	1298	2.69748	5.03994	0.0530374	FALSE	Down	0.449	0.402	1298	0.276984	2.4821	-0.0205672	FALSE
Defective SLC1A3 causes episodic ataxia 6 (EA6)	Up	0.314	0.31	1	0.514534	0.727476	0.305099	FALSE	Up	0.444	0.431	1	-0.128863	0.0398434	0.126877	FALSE	Up	0.495	0.537	1	0.118648	0.322734	0.345719	FALSE	Up	0.602	0.64	1	-0.216007	-0.0388714	0.385137	FALSE
Highly calcium permeable postsynaptic nicotinic acetylcholine receptors	Down	0.314	0.31	7	0.822108	1.41011	-0.0406054	FALSE	Down	0.233	0.234	7	0.906097	1.51089	-0.119713	FALSE	Down	0.942	0.923	7	-1.61627	-1.15881	-0.0532748	FALSE	Down	0.803	0.826	7	-0.637881	-0.138694	-0.280651	FALSE
TICAM1,TRAF6-dependent induction of TAK1 complex	Down	0.283	0.31	11	0.421422	-0.120907	-0.0335867	FALSE	Up	0.291	0.347	11	0.189619	-0.199352	0.000476911	FALSE	Up	0.438	0.239	11	1.02505	-0.543316	0.155178	FALSE	Down	0.018	0.02	11	2.64347	1.58675	-0.101081	FALSE
MAPK3 (ERK1) activation	Up	0.402	0.311	10	0.397975	-0.120539	0.00875384	FALSE	Down	0.284	0.236	10	0.522562	0.027954	-0.0264518	FALSE	Up	0.231	0.356	10	0.795461	0.444876	0.0138419	FALSE	Up	0.719	0.666	10	-0.124442	-0.52605	0.0338448	FALSE
Pre-NOTCH Processing in the Endoplasmic Reticulum	Up	0.297	0.311	6	0.56284	1.00947	0.0845617	FALSE	Down	0.171	0.17	6	0.789061	1.21183	-0.138895	FALSE	Up	0.635	0.624	6	-0.173514	0.18135	0.0400191	FALSE	Down	0.28	0.357	6	0.6205	1.1033	-0.00768722	FALSE
Metabolism of steroid hormones	Down	0.314	0.311	23	0.876467	1.84542	-0.0618819	FALSE	Up	0.558	0.551	23	-0.0855694	0.831648	0.0668649	FALSE	Up	0.893	0.868	23	-0.977029	-0.0299994	0.0838812	FALSE	Down	0.477	0.533	23	0.41804	1.36744	-0.0770655	FALSE
Signalling to ERK5	Up	0.298	0.311	2	0.436685	0.687095	0.0501752	FALSE	Up	0.317	0.33	2	0.101329	0.338663	0.0117624	FALSE	Down	0.434	0.51	2	0.148978	0.467527	-0.0890919	FALSE	Up	0.007	0.02	2	2.64665	3.01195	0.186363	TRUE
Transcriptional Regulation by TP53	Up	0.342	0.311	350	0.107595	1.8615	0.0232352	FALSE	Up	0.178	0.198	350	0.52358	2.45728	0.00907096	FALSE	Up	0.158	0.116	350	1.57932	3.29463	0.0033504	FALSE	Up	0.295	0.314	350	0.294228	2.03023	0.0641597	FALSE
Interaction between PHLDA1 and AURKA	Up	0.342	0.311	2	0.632557	0.852476	0.125721	FALSE	Up	0.339	0.321	2	0.368245	0.587506	0.0963571	FALSE	Down	0.916	0.909	2	-1.29829	-1.09727	-0.0368982	FALSE	Up	0.556	0.586	2	0.0627347	0.283443	0.312013	FALSE
Defects in biotin (Btn) metabolism	Down	0.316	0.312	8	0.526205	1.08102	-0.0405258	FALSE	Down	0.358	0.36	8	0.197451	0.736921	-0.00801907	FALSE	Down	0.242	0.277	8	1.12145	1.75896	-0.209021	FALSE	Up	0.692	0.72	8	-0.459353	0.0498475	0.123833	FALSE
CHL1 interactions	Up	0.316	0.312	8	0.644141	1.08798	0.173125	FALSE	Up	0.53	0.5	8	0.0283442	0.38708	0.0606945	FALSE	Up	0.481	0.492	8	0.602552	0.985874	0.136727	FALSE	Down	0.963	0.962	8	-1.25593	-0.894152	-0.106751	FALSE
Anti-inflammatory response favouring Leishmania parasite infection	Up	0.313	0.312	116	1.23399	1.99107	0.00855826	FALSE	Down	0.22	0.26	116	1.31298	2.1471	-0.0100077	FALSE	Up	0.837	0.787	116	-0.568133	0.101848	0.0843148	FALSE	Down	0.877	0.873	116	-1.2605	-0.517823	-0.096017	FALSE
Leishmania parasite growth and survival	Up	0.313	0.312	116	1.23399	1.99107	0.00855826	FALSE	Down	0.22	0.26	116	1.31298	2.1471	-0.0100077	FALSE	Up	0.837	0.787	116	-0.568133	0.101848	0.0843148	FALSE	Down	0.877	0.873	116	-1.2605	-0.517823	-0.096017	FALSE
IRAK2 mediated activation of TAK1 complex upon TLR7/8 or 9 stimulation	Down	0.312	0.312	15	0.35937	0.00267388	-0.0295154	FALSE	Up	0.534	0.54	15	-0.378883	-0.610065	0.00293315	FALSE	Up	0.435	0.261	15	1.05281	-0.190348	0.190232	FALSE	Down	0.03	0.031	15	2.35197	1.5531	-0.108858	FALSE
Processing of SMDT1	Up	0.33	0.313	15	0.118914	0.944925	0.0322681	FALSE	Up	0.182	0.183	15	0.504845	1.37552	0.0135624	FALSE	Down	0.364	0.372	15	0.355944	1.27575	-0.0664867	FALSE	Up	0.011	0.012	15	2.44029	3.49704	0.0908603	FALSE
Gap junction assembly	Up	0.189	0.314	19	0.819507	0.871772	0.124579	FALSE	Down	0.714	0.665	19	-0.310682	-0.73842	-0.00220406	FALSE	Up	0.849	0.855	20	-1.06381	-1.43212	0.20366	FALSE	Down	0.642	0.491	19	0.560431	-0.322322	-0.0638417	FALSE
Regulation of lipid metabolism by PPARalpha	Down	0.367	0.314	109	0.276689	1.87105	-0.0270646	FALSE	Down	0.324	0.331	109	0.0793504	1.75199	-0.0318374	FALSE	Up	0.284	0.268	109	1.0301	2.85985	0.0551811	FALSE	Down	0.419	0.482	109	0.0856297	1.82088	-0.0408962	FALSE
NGF processing	Down	0.3	0.315	3	0.561618	0.863223	-0.122547	FALSE	Up	0.114	0.121	3	1.11434	1.49861	0.0177644	FALSE	Up	0.168	0.209	3	1.40927	1.6301	0.251005	FALSE	Down	0.128	0.198	3	1.04884	1.35758	-0.387643	FALSE
Trafficking and processing of endosomal TLR	Up	0.326	0.315	12	0.669085	1.29423	0.0662665	FALSE	Up	0.853	0.836	12	-1.26011	-0.735358	0.0174753	FALSE	Up	0.373	0.419	12	0.908902	1.62819	0.153038	FALSE	Up	0.693	0.719	12	-0.392172	0.206136	0.0981573	FALSE
Phosphorylation of the APC/C	Up	0.403	0.315	20	0.466692	0.154901	0.0428724	FALSE	Up	0.954	0.921	20	-1.55587	-1.66743	0.0360533	FALSE	Down	0.817	0.833	20	-1.06187	-0.959078	-0.023816	FALSE	Up	0.63	0.603	20	-0.231593	-0.409173	0.2059	FALSE
Defective SLC35D1 causes Schneckenbecken dysplasia (SCHBCKD)	Up	0.323	0.315	1	0.437733	0.612565	0.0726784	FALSE	Up	0.122	0.121	1	1.16153	1.37976	0.099627	FALSE	Down	0.943	0.919	1	-1.29236	-1.17569	-0.0253435	FALSE	Up	0.947	0.957	1	-1.19923	-1.08186	0.0120429	FALSE
Expression and Processing of Neurotrophins	Down	0.3	0.315	3	0.561618	0.863223	-0.122547	FALSE	Up	0.114	0.121	3	1.11434	1.49861	0.0177644	FALSE	Up	0.168	0.209	3	1.40927	1.6301	0.251005	FALSE	Down	0.128	0.198	3	1.04884	1.35758	-0.387643	FALSE
Late endosomal microautophagy	Down	0.304	0.315	32	0.442511	0.933403	-0.0303344	FALSE	Up	0.489	0.515	32	-0.214991	0.303741	0.0388398	FALSE	Up	0.116	0.096	32	2.49429	2.32978	0.133836	FALSE	Down	0.152	0.148	32	1.40152	1.59122	-0.0975193	FALSE
Apoptotic cleavage of cell adhesion proteins	Up	0.299	0.316	9	0.697994	1.2225	0.163366	FALSE	Down	0.821	0.812	9	-0.99726	-0.56841	-0.0828438	FALSE	Up	0.906	0.887	9	-1.68678	-1.27664	0.219023	FALSE	Up	0.908	0.91	9	-1.20949	-0.750298	0.0516993	FALSE
Transcription from mitochondrial promoters	Up	0.327	0.316	4	0.294095	0.728661	0.00329701	FALSE	Up	0.139	0.14	4	0.840503	1.33329	0.0303679	FALSE	Down	0.405	0.453	4	0.445674	0.936454	-0.106729	FALSE	Up	0.732	0.766	4	-0.510263	-0.112382	0.0817394	FALSE
Maturation of nucleoprotein	Up	0.33	0.316	10	0.37229	0.800739	0.0313491	FALSE	Down	0.155	0.149	10	0.813608	1.28095	-0.0173233	FALSE	Up	0.915	0.879	10	-1.7118	-1.34261	0.0317591	FALSE	Up	0.658	0.679	10	-0.540269	-0.137844	0.0311142	FALSE
TGFBR2 MSI Frameshift Mutants in Cancer	Down	0.311	0.317	2	0.366595	0.543163	-0.0364537	FALSE	Up	0.216	0.193	2	0.6245	0.7036	0.0341252	FALSE	Up	0.609	0.622	2	-0.156111	-0.0764503	0.133055	FALSE	Down	0.366	0.418	2	0.305179	0.44841	-0.0352645	FALSE
Regulation of TLR by endogenous ligand	Down	0.326	0.317	12	0.525445	0.980123	-0.00585356	FALSE	Up	0.927	0.919	12	-1.77596	-1.41302	0.00801236	FALSE	Up	0.278	0.312	12	1.2686	1.76979	0.318843	FALSE	Down	0.176	0.229	12	1.43468	1.90808	-0.113175	FALSE
Mitotic Metaphase/Anaphase Transition	Up	0.317	0.317	2	0.539282	0.734088	0.0910865	FALSE	Up	0.575	0.549	2	-0.318629	-0.208583	0.0419181	FALSE	Down	0.125	0.189	2	1.54974	1.78405	-0.058316	FALSE	Up	0.321	0.341	2	0.844657	1.0038	0.48925	FALSE
Fructose catabolism	Up	0.35	0.317	4	0.483805	0.914123	0.0850121	FALSE	Up	0.831	0.81	4	-0.956208	-0.6467	0.0396315	FALSE	Up	0.916	0.904	4	-1.41672	-1.07477	0.0560145	FALSE	Up	0.469	0.524	4	0.251098	0.693999	0.178538	FALSE
TP53 regulates transcription of additional cell cycle genes whose exact role in the p53 pathway remain uncertain	Up	0.327	0.318	22	0.235274	0.964528	0.0284591	FALSE	Down	0.177	0.192	22	0.363277	1.18388	-0.00265526	FALSE	Down	0.035	0.059	22	2.09791	2.93897	-0.0493266	FALSE	Up	0.827	0.804	22	-0.907182	-0.32831	0.0170978	FALSE
Defective SLC35A3 causes arthrogryposis, mental retardation, and seizures (AMRS)	Down	0.334	0.319	1	0.507781	0.747672	-0.083943	FALSE	Down	0.009	0.004	1	2.36308	2.77535	-0.17708	TRUE	Down	0.584	0.612	1	-0.195588	0.00808983	-0.107445	FALSE	Down	0.35	0.399	1	0.396207	0.635917	-0.184902	FALSE
PAOs oxidise polyamines to amines	Up	0.29	0.32	2	0.595128	0.885561	0.0932671	FALSE	Up	0.624	0.622	2	-0.375046	-0.207508	0.0704469	FALSE	Up	0.423	0.449	2	0.521132	0.593687	0.431793	FALSE	Down	0.112	0.15	2	1.52574	1.64684	-0.216154	FALSE
Diseases of glycosylation	Up	0.359	0.32	113	0.896643	2.71199	0.0909549	FALSE	Down	0.089	0.102	112	1.73554	3.64249	-0.00705553	FALSE	Up	0.984	0.948	113	-2.50739	-0.611171	0.0431993	FALSE	Down	0.841	0.86	113	-1.12689	0.706687	-0.00746365	FALSE
Phospholipase C-mediated cascade; FGFR3	Down	0.329	0.32	7	0.652095	0.185811	-0.00584849	FALSE	Down	0.052	0.092	7	1.77811	1.39215	-0.254839	FALSE	Down	0.944	0.942	7	-1.65338	-1.82395	-0.0134997	FALSE	Down	0.797	0.763	7	-0.402103	-0.764623	-0.232063	FALSE
Signaling by plasma membrane FGFR1 fusions	Up	0.322	0.32	3	0.354487	0.623984	0.0188013	FALSE	Up	0.544	0.554	3	-0.319044	-0.0558206	0.013599	FALSE	Down	0.968	0.949	3	-1.92067	-1.71281	-0.0110348	FALSE	Up	0.99	0.992	3	-1.85199	-1.63123	0.0161478	FALSE
Regulation of TP53 Activity through Phosphorylation	Up	0.367	0.321	87	0.333144	0.841737	0.0595606	FALSE	Down	0.07	0.066	87	1.52596	2.19314	-0.00619661	FALSE	Down	0.489	0.382	87	0.58059	0.794008	-0.0168754	FALSE	Up	0.454	0.405	87	0.503173	0.816083	0.0881806	FALSE
Lysosphingolipid and LPA receptors	Down	0.329	0.322	11	0.721295	1.44565	-0.137152	FALSE	Down	0.827	0.808	11	-0.960569	-0.378701	-0.0226943	FALSE	Down	0.256	0.296	11	1.37262	2.2059	-0.0613126	FALSE	Down	0.92	0.935	11	-1.32819	-0.714038	-0.0270707	FALSE
Defective CYP7B1 causes Spastic paraplegia 5A, autosomal recessive (SPG5A) and Congenital bile acid synthesis defect 3 (CBAS3)	Up	0.328	0.323	1	0.482745	0.682396	0.441604	FALSE	Down	0.722	0.695	1	-0.685778	-0.562389	-0.260028	FALSE	Up	0.723	0.735	1	-0.684849	-0.533939	0.360118	FALSE	Up	0.873	0.88	1	-0.800192	-0.660235	0.215451	FALSE
FasL/ CD95L signaling	Down	0.335	0.323	5	0.410051	0.677172	-0.0600306	FALSE	Down	0.833	0.812	5	-0.967405	-0.716646	-0.0279928	FALSE	Down	0.604	0.622	5	-0.164998	0.136509	-0.0173048	FALSE	Down	0.297	0.342	5	0.775295	1.03236	-0.0504945	FALSE
Defective ALG9 causes ALG9-CDG (CDG-1l)	Down	0.317	0.324	1	0.333784	0.553778	-0.0587846	FALSE	Down	0.011	0.016	1	2.14457	2.52646	-0.134049	FALSE	Down	0.064	0.11	1	1.91082	2.26473	-0.283246	FALSE	Down	0.822	0.844	1	-0.750703	-0.596601	-0.0582571	FALSE
Defective SLC2A1 causes GLUT1 deficiency syndrome 1 (GLUT1DS1)	Down	0.329	0.324	1	0.334934	0.5251	-0.0959325	FALSE	Down	0.915	0.881	1	-1.11808	-1.02429	-0.00835848	FALSE	Up	0.359	0.4	1	0.525314	0.741838	0.270776	FALSE	Up	0.932	0.937	1	-1.00539	-0.875921	0.0441136	FALSE
CDT1 association with the CDC6:ORC:origin complex	Up	0.157	0.324	59	0.196075	-1.9328	0.0456402	FALSE	Up	0.347	0.421	59	-0.351484	-2.70425	0.049864	FALSE	Down	0.193	0.266	58	1.15056	-2.42144	-0.0343332	FALSE	Up	0.134	0.131	58	3.18603	-0.965271	0.15722	FALSE
Activation of the AP-1 family of transcription factors	Down	0.306	0.326	9	0.381877	0.184985	-0.0353709	FALSE	Down	0.04	0.084	9	1.29708	1.21796	-0.00183501	FALSE	Up	0.527	0.536	9	0.139946	-0.199843	0.114091	FALSE	Down	0.539	0.538	9	0.0639078	-0.181406	-0.0969547	FALSE
SHC-mediated cascade:FGFR2	Down	0.218	0.326	14	0.465636	-0.256309	-0.0354271	FALSE	Down	0.342	0.347	14	0.35083	-0.553673	-0.0279035	FALSE	Down	0.941	0.937	14	-1.71737	-2.38241	-0.0228267	FALSE	Down	0.753	0.765	14	-0.296166	-1.11131	-0.0737884	FALSE
Parasite infection	Up	0.328	0.326	61	0.225269	0.811844	0.022422	FALSE	Up	0.795	0.833	61	-1.73598	-0.973834	0.00399421	FALSE	Up	0.395	0.389	61	0.32828	0.850394	0.0917427	FALSE	Down	0.689	0.679	61	-0.775346	-0.219007	-0.0432939	FALSE
Leishmania phagocytosis	Up	0.328	0.326	61	0.225269	0.811844	0.022422	FALSE	Up	0.795	0.833	61	-1.73598	-0.973834	0.00399421	FALSE	Up	0.395	0.389	61	0.32828	0.850394	0.0917427	FALSE	Down	0.689	0.679	61	-0.775346	-0.219007	-0.0432939	FALSE
FCGR3A-mediated phagocytosis	Up	0.328	0.326	61	0.225269	0.811844	0.022422	FALSE	Up	0.795	0.833	61	-1.73598	-0.973834	0.00399421	FALSE	Up	0.395	0.389	61	0.32828	0.850394	0.0917427	FALSE	Down	0.689	0.679	61	-0.775346	-0.219007	-0.0432939	FALSE
Transport of gamma-carboxylated protein precursors from the endoplasmic reticulum to the Golgi apparatus	Up	0.329	0.327	5	0.727048	1.16178	0.0566603	FALSE	Down	0.531	0.515	5	-0.0433861	0.341156	-0.0173309	FALSE	Up	0.626	0.642	5	-0.0764094	0.349105	0.0114764	FALSE	Down	0.107	0.144	5	1.75398	2.24636	-0.235503	FALSE
FGFR3 ligand binding and activation	Down	0.389	0.327	7	0.675414	0.215102	-0.00532778	FALSE	Down	0.048	0.074	7	1.88767	1.6366	-0.273189	FALSE	Up	0.892	0.902	7	-1.33783	-1.34682	0.0410604	FALSE	Down	0.522	0.553	7	0.277796	0.0503756	-0.281855	FALSE
FGFR3c ligand binding and activation	Down	0.389	0.327	7	0.675414	0.215102	-0.00532778	FALSE	Down	0.048	0.074	7	1.88767	1.6366	-0.273189	FALSE	Up	0.892	0.902	7	-1.33783	-1.34682	0.0410604	FALSE	Down	0.522	0.553	7	0.277796	0.0503756	-0.281855	FALSE
FCGR activation	Up	0.364	0.327	18	0.577924	0.667024	0.0112863	FALSE	Down	0.839	0.821	18	-1.24041	-1.01363	-0.0343103	FALSE	Up	0.282	0.328	18	1.28601	1.42205	0.0243666	FALSE	Down	0.738	0.698	18	-0.481281	-0.411191	-0.0873846	FALSE
Defective HK1 causes hexokinase deficiency (HK deficiency)	Up	0.333	0.327	1	0.308444	0.531131	0.0506224	FALSE	Up	0.033	0.025	1	1.49643	1.83011	0.0953142	FALSE	Up	0.523	0.56	1	-0.127172	0.0817157	0.10277	FALSE	Up	0.167	0.198	1	0.876764	1.15155	0.166159	FALSE
Gamma-carboxylation of protein precursors	Up	0.331	0.328	6	0.646987	1.1194	0.0400398	FALSE	Down	0.473	0.466	6	0.0379384	0.473176	-0.0232715	FALSE	Up	0.651	0.663	6	-0.142528	0.326544	0.0268316	FALSE	Down	0.107	0.16	6	1.60623	2.13867	-0.215823	FALSE
Sphingolipid de novo biosynthesis	Up	0.357	0.328	43	0.471832	1.84606	0.00732472	FALSE	Down	0.857	0.84	43	-1.30651	-0.0785461	-0.0230986	FALSE	Up	0.983	0.95	43	-2.18376	-0.887441	0.0189041	FALSE	Down	0.923	0.934	43	-1.45958	-0.14586	-0.0282979	FALSE
TP53 Regulates Transcription of Cell Death Genes	Up	0.386	0.328	44	0.362695	1.44928	0.0523152	FALSE	Up	0.761	0.757	44	-0.747695	0.28568	0.0527274	FALSE	Up	0.457	0.45	44	0.539626	1.69318	0.112786	FALSE	Up	0.778	0.783	44	-0.46722	0.492859	0.0521422	FALSE
Dissolution of Fibrin Clot	Up	0.346	0.328	13	0.824649	1.60368	0.0933584	FALSE	Up	0.201	0.206	13	1.1558	1.97439	0.0668913	FALSE	Up	0.865	0.836	13	-0.963971	-0.249129	0.185634	FALSE	Down	0.789	0.814	13	-0.546439	0.177938	-0.133651	FALSE
Response to elevated platelet cytosolic Ca2+	Up	0.361	0.328	116	0.814907	2.52851	0.0466984	FALSE	Up	0.89	0.886	116	-1.43917	0.160672	0.0596581	FALSE	Up	0.658	0.602	116	-0.111043	1.62979	0.146439	FALSE	Down	0.192	0.25	116	1.46452	3.29821	-0.17194	FALSE
FGFR1 mutant receptor activation	Down	0.298	0.329	26	0.44501	0.609515	-0.0133381	FALSE	Down	0.561	0.559	26	-0.294957	-0.226898	-0.0323142	FALSE	Up	0.868	0.866	26	-1.15775	-1.12345	0.0580907	FALSE	Down	0.225	0.384	26	0.492792	0.766031	-0.121246	FALSE
Defective NEU1 causes sialidosis	Up	0.342	0.329	3	0.313341	0.559713	0.0712377	FALSE	Up	0.528	0.519	3	-0.310818	-0.0745781	0.0587418	FALSE	Up	0.413	0.449	3	0.289887	0.580357	0.162681	FALSE	Up	0.664	0.677	3	-0.566794	-0.337311	0.101654	FALSE
Neuronal System	Down	0.324	0.331	298	1.48092	3.67647	-0.0193441	FALSE	Down	0.563	0.578	298	0.381457	2.47505	-0.0197411	FALSE	Up	0.935	0.89	299	-1.33153	0.797046	0.117587	FALSE	Down	0.949	0.956	298	-1.43465	0.509428	-0.153727	FALSE
TGF-beta receptor signaling in EMT (epithelial to mesenchymal transition)	Down	0.301	0.332	16	0.342737	0.349997	-0.0281089	FALSE	Up	0.415	0.497	16	-0.161946	-0.0308304	0.0538534	FALSE	Up	0.498	0.266	16	0.998514	-0.0308679	0.211226	FALSE	Down	0.217	0.199	16	1.00826	0.635901	-0.130241	FALSE
Sulfide oxidation to sulfate	Up	0.356	0.333	6	0.505711	1.02268	0.011476	FALSE	Up	0.644	0.631	6	-0.417776	0.027617	0.0312683	FALSE	Up	0.844	0.842	6	-0.763287	-0.289195	0.0828426	FALSE	Up	0.535	0.592	6	0.092343	0.611263	0.093082	FALSE
Cyclin E associated events during G1/S transition	Up	0.217	0.333	84	0.212203	-1.91721	0.060849	FALSE	Up	0.215	0.334	84	0.258784	-1.84276	0.0318095	FALSE	Down	0.048	0.138	84	2.46439	-0.81868	-0.0129546	FALSE	Up	0.231	0.188	84	2.1152	-1.44259	0.144469	FALSE
APC/C:Cdc20 mediated degradation of mitotic proteins	Up	0.199	0.334	76	0.272581	-1.95569	0.0680576	FALSE	Up	0.631	0.571	76	-0.982136	-3.26279	0.0429143	FALSE	Down	0.397	0.404	75	0.0907566	-3.08525	-0.0347412	FALSE	Up	0.223	0.182	75	2.36463	-1.4942	0.162816	FALSE
Epigenetic regulation of gene expression	Up	0.365	0.334	103	0.124088	-0.0791947	0.062666	FALSE	Up	0.143	0.106	104	0.943391	0.464366	0.0845254	FALSE	Up	0.089	0.123	103	1.51731	1.16731	0.0797115	FALSE	Up	0.033	0.032	103	1.98175	1.56658	0.0307383	FALSE
Serotonin receptors	Down	0.334	0.334	6	0.618977	1.1143	-0.0834994	FALSE	Up	0.021	0.025	7	2.62562	3.32343	0.0581319	FALSE	Up	0.819	0.792	7	-0.840578	-0.403739	0.032201	FALSE	Down	0.39	0.444	6	0.410844	0.917372	-0.524037	FALSE
Asymmetric localization of PCP proteins	Up	0.15	0.334	64	0.291657	-1.61686	0.0491287	FALSE	Up	0.415	0.452	64	-0.460917	-2.59649	0.0569211	FALSE	Up	0.235	0.294	63	0.893066	-2.40699	0.00860668	FALSE	Up	0.157	0.148	63	2.72669	-1.12173	0.0870691	FALSE
Defective ABCB11 causes progressive familial intrahepatic cholestasis 2 and benign recurrent intrahepatic cholestasis 2	Down	0.344	0.334	1	0.351526	0.563038	-0.154434	FALSE	Down	0.371	0.369	1	0.317742	0.529848	-0.201415	FALSE	Up	0.188	0.239	1	1.42357	1.7244	0.383186	FALSE	Down	0.078	0.09	1	1.95044	2.27287	-0.51056	FALSE
Complex I biogenesis	Down	0.36	0.334	59	0.452596	1.982	-0.00183624	FALSE	Up	0.388	0.372	59	0.195725	1.67978	0.00513501	FALSE	Down	0.591	0.549	59	-0.768578	0.847235	-0.0649731	FALSE	Up	0.046	0.019	59	5.04693	7.04476	0.0848998	FALSE
M Phase	Up	0.287	0.334	368	0.367691	0.119923	0.0475206	FALSE	Up	0.485	0.465	369	-0.555829	-1.07797	0.0396598	FALSE	Up	0.387	0.364	368	0.595916	-0.438407	0.0158158	FALSE	Up	0.31	0.265	367	2.47884	1.12981	0.102715	FALSE
Peptide ligand-binding receptors	Up	0.342	0.335	105	1.71778	3.70652	0.00675334	FALSE	Up	0.579	0.568	105	0.243954	2.1522	0.0106428	FALSE	Up	0.974	0.947	104	-2.39483	-0.452043	0.1064	FALSE	Down	0.525	0.591	105	0.738318	2.79818	-0.132069	FALSE
Highly calcium permeable nicotinic acetylcholine receptors	Down	0.338	0.335	5	0.702789	1.19137	-0.179963	FALSE	Down	0.222	0.226	5	0.792429	1.29696	-0.0760187	FALSE	Up	0.948	0.926	5	-1.63551	-1.27457	0.0433704	FALSE	Down	0.687	0.71	5	-0.28936	0.142103	-0.229247	FALSE
Defective MPI causes MPI-CDG (CDG-1b)	Down	0.343	0.336	1	0.332189	0.542214	-0.0575443	FALSE	Up	0.669	0.639	1	-0.58268	-0.443751	0.0227558	FALSE	Down	0.252	0.291	1	0.965896	1.23612	-0.187171	FALSE	Up	0.101	0.144	1	1.31668	1.59872	0.171362	FALSE
Vasopressin regulates renal water homeostasis via Aquaporins	Up	0.327	0.336	34	0.683342	0.582033	0.0175679	FALSE	Up	0.079	0.089	34	1.58355	1.38531	0.023088	FALSE	Up	0.377	0.473	34	0.486965	0.485749	0.178875	FALSE	Down	0.197	0.302	34	1.00798	1.065	-0.235332	FALSE
Antagonism of Activin by Follistatin	Up	0.349	0.337	4	0.583132	1.02676	0.149662	FALSE	Up	0.697	0.67	4	-0.496687	-0.145046	0.178283	FALSE	Up	0.816	0.805	4	-0.758163	-0.378633	0.379371	FALSE	Down	0.923	0.928	4	-1.11096	-0.76816	-0.273279	FALSE
NoRC negatively regulates rRNA expression	Up	0.352	0.337	64	0.257228	-0.678197	0.0878613	FALSE	Up	0.13	0.098	65	1.08245	-0.173952	0.129247	FALSE	Up	0.053	0.116	64	1.88796	0.672197	0.134999	FALSE	Up	0.427	0.292	64	0.6117	-0.611434	0.00446658	FALSE
Highly sodium permeable postsynaptic acetylcholine nicotinic receptors	Down	0.347	0.337	3	0.547642	0.925038	-0.156465	FALSE	Down	0.846	0.827	3	-0.9845	-0.743659	-0.0704104	FALSE	Up	0.699	0.71	3	-0.414711	-0.0684986	0.154309	FALSE	Down	0.078	0.119	3	1.62732	2.08979	-0.395577	FALSE
Defective MMAB causes methylmalonic aciduria type cblB	Down	0.336	0.338	1	0.393969	0.61897	-0.0636975	FALSE	Up	0.145	0.149	1	1.06859	1.35627	0.110051	FALSE	Down	0.314	0.36	1	0.682594	0.946757	-0.227221	FALSE	Up	0.258	0.301	1	0.652372	0.90458	0.195186	FALSE
p53-Dependent G1 DNA Damage Response	Up	0.181	0.338	66	0.276058	-2.15691	0.0672126	FALSE	Up	0.338	0.381	66	-0.145965	-2.72806	0.0479377	FALSE	Down	0.325	0.337	65	0.210413	-3.26164	-0.0128187	FALSE	Up	0.088	0.103	65	3.52549	-0.71177	0.140509	FALSE
p53-Dependent G1/S DNA damage checkpoint	Up	0.181	0.338	66	0.276058	-2.15691	0.0672126	FALSE	Up	0.338	0.381	66	-0.145965	-2.72806	0.0479377	FALSE	Down	0.325	0.337	65	0.210413	-3.26164	-0.0128187	FALSE	Up	0.088	0.103	65	3.52549	-0.71177	0.140509	FALSE
Beta oxidation of palmitoyl-CoA to myristoyl-CoA	Up	0.345	0.338	3	0.223442	0.539647	0.00378278	FALSE	Up	0.218	0.227	3	0.525063	0.876137	0.00748483	FALSE	Up	0.203	0.268	3	1.05339	1.453	0.0394232	FALSE	Up	0.986	0.987	3	-1.70597	-1.47914	0.0217769	FALSE
Carboxyterminal post-translational modifications of tubulin	Down	0.243	0.338	33	0.86976	1.49523	-0.0492225	FALSE	Down	0.158	0.193	33	1.19886	1.56262	-0.0392113	FALSE	Up	0.659	0.686	34	-0.297376	0.0543379	0.145344	FALSE	Down	0.058	0.077	33	2.40834	2.48251	-0.147617	FALSE
ABC transporters in lipid homeostasis	Up	0.36	0.339	17	0.624354	1.3814	0.134049	FALSE	Up	0.2	0.229	17	0.867263	1.74166	0.0483047	FALSE	Up	0.314	0.371	17	1.00497	1.91655	0.185865	FALSE	Down	0.86	0.889	17	-0.689677	0.0978483	-0.0786255	FALSE
Activation of APC/C and APC/C:Cdc20 mediated degradation of mitotic proteins	Up	0.211	0.339	77	0.255793	-1.95388	0.0683468	FALSE	Up	0.618	0.571	77	-0.957926	-3.22113	0.043616	FALSE	Down	0.393	0.399	76	0.120419	-3.0326	-0.0316929	FALSE	Up	0.23	0.185	76	2.40939	-1.4243	0.16897	FALSE
Mitotic G2-G2/M phases	Up	0.25	0.34	192	0.276642	-0.527336	0.0568545	FALSE	Up	0.333	0.376	192	0.144243	-0.829236	0.0292996	FALSE	Up	0.382	0.374	192	0.465562	-1.03894	0.0166162	FALSE	Up	0.2	0.169	191	2.53654	0.450064	0.114109	FALSE
NR1H2 and NR1H3-mediated signaling	Down	0.416	0.34	41	0.400508	0.998311	-0.0109265	FALSE	Down	0.171	0.173	41	0.8713	1.53771	-0.0353626	FALSE	Up	0.55	0.579	41	0.010137	0.828105	0.116212	FALSE	Down	0.141	0.177	41	1.26202	1.97769	-0.073618	FALSE
Regulation of APC/C activators between G1/S and early anaphase	Up	0.218	0.341	80	0.254286	-2.15267	0.06104	FALSE	Up	0.791	0.673	80	-1.48739	-3.79875	0.0396469	FALSE	Down	0.254	0.311	79	0.7427	-2.575	-0.040715	FALSE	Up	0.251	0.213	79	2.05918	-1.79871	0.169968	FALSE
Defective MPDU1 causes MPDU1-CDG (CDG-1f)	Up	0.356	0.341	1	0.360667	0.582898	0.07479	FALSE	Up	0.819	0.798	1	-0.916245	-0.80236	0.017886	FALSE	Down	0.853	0.842	1	-0.981493	-0.838921	-0.0408179	FALSE	Up	0.199	0.238	1	0.851251	1.11737	0.268858	FALSE
Interleukin-10 signaling	Down	0.365	0.341	42	0.842271	1.86817	-0.0538438	FALSE	Down	0.826	0.807	42	-1.21187	-0.309437	-0.0201926	FALSE	Up	0.776	0.759	42	-0.817242	0.283214	0.109908	FALSE	Down	0.587	0.627	42	0.0303797	1.09188	-0.109119	FALSE
Reduction of cytosolic Ca++ levels	Up	0.411	0.342	10	0.321016	0.543094	0.0355577	FALSE	Up	0.956	0.948	10	-1.84736	-1.45753	0.0137044	FALSE	Up	0.155	0.185	10	1.61775	1.85462	0.145455	FALSE	Down	0.902	0.887	10	-1.05754	-0.712531	-0.0860532	FALSE
Generic Transcription Pathway	Up	0.4	0.343	1100	0.065783	3.61564	0.012531	FALSE	Up	0.198	0.195	1102	1.10441	4.91964	0.00517944	FALSE	Up	0.493	0.36	1100	0.263478	3.87782	0.00923803	FALSE	Down	0.584	0.551	1100	-1.02878	2.28635	-0.0139819	FALSE
Electron transport from NADPH to Ferredoxin	Up	0.355	0.345	2	0.484272	0.753888	0.0780181	FALSE	Up	0.132	0.123	2	0.97404	1.28161	0.0986691	FALSE	Up	0.684	0.698	2	-0.368022	-0.122044	0.0876631	FALSE	Up	0.108	0.136	2	1.21113	1.52884	0.328133	FALSE
Regulation of RUNX1 Expression and Activity	Up	0.361	0.345	15	0.401662	0.411157	0.0196417	FALSE	Down	0.3	0.329	15	0.332213	0.470686	-0.0445966	FALSE	Down	0.561	0.576	15	0.0691229	0.100569	-0.0474137	FALSE	Up	0.446	0.427	15	0.333138	0.256352	0.0241423	FALSE
Competing endogenous RNAs (ceRNAs) regulate PTEN translation	Down	0.386	0.345	10	0.389308	0.661103	-0.0556025	FALSE	Down	0.149	0.134	10	1.07828	1.3663	-0.0698133	FALSE	Up	0.722	0.724	10	-0.512436	-0.151128	0.0414529	FALSE	Down	0.56	0.574	10	-0.0245883	0.25489	-0.126827	FALSE
Defective MMACHC causes methylmalonic aciduria and homocystinuria type cblC	Down	0.345	0.346	1	0.400174	0.620576	-0.0745189	FALSE	Down	0.74	0.712	1	-0.765514	-0.639933	-0.00486009	FALSE	Down	0.017	0.054	1	2.29389	2.66438	-0.336355	FALSE	Up	0.921	0.926	1	-1.05359	-0.921637	0.0237364	FALSE
Small interfering RNA (siRNA) biogenesis	Down	0.366	0.346	8	0.249832	0.64581	-0.0418172	FALSE	Down	0.122	0.11	8	1.2588	1.72453	-0.0699935	FALSE	Up	0.419	0.443	8	0.0128415	0.502527	0.0427985	FALSE	Down	0.226	0.24	8	0.714339	1.13192	-0.11436	FALSE
Maturation of spike protein	Up	0.371	0.346	5	0.132149	0.492811	0.0393902	FALSE	Up	0.582	0.558	5	-0.478948	-0.129904	0.0385353	FALSE	Up	0.184	0.22	5	0.99218	1.45291	0.0182883	FALSE	Up	0.141	0.167	5	1.0472	1.50346	0.128602	FALSE
Synthesis of IPs in the ER lumen	Up	0.352	0.347	1	0.185502	0.419299	0.0547155	FALSE	Up	0.249	0.25	1	0.450057	0.714828	0.085445	FALSE	Down	0.284	0.339	1	0.77085	1.08082	-0.186755	FALSE	Up	0.22	0.276	1	0.725835	1.02118	0.154403	FALSE
Signaling by NODAL	Down	0.365	0.348	17	0.576157	1.30964	-0.0661339	FALSE	Down	0.678	0.664	17	-0.407365	0.218191	-0.00220139	FALSE	Up	0.764	0.735	17	-0.449673	0.119071	0.0859129	FALSE	Down	0.224	0.273	17	0.984947	1.69983	-0.217913	FALSE
Caspase activation via Death Receptors in the presence of ligand	Down	0.366	0.348	16	0.318767	0.778628	-0.016256	FALSE	Up	0.791	0.764	16	-1.0695	-0.623321	0.0180309	FALSE	Up	0.641	0.648	16	-0.480981	0.0674716	0.123835	FALSE	Down	0.063	0.096	16	1.95693	2.45558	-0.0233337	FALSE
Cristae formation	Up	0.374	0.348	29	0.198327	1.28105	0.00103105	FALSE	Up	0.314	0.3	29	0.349843	1.43977	0.0174985	FALSE	Down	0.158	0.164	29	2.41547	3.79927	-0.0955648	FALSE	Up	0.019	0.009	29	4.48733	5.95743	0.104839	FALSE
Defective SLC26A2 causes chondrodysplasias	Down	0.366	0.349	1	0.300325	0.473221	-0.077721	FALSE	Down	0.106	0.102	1	1.10015	1.32277	-0.127523	FALSE	Down	0.397	0.444	1	0.534877	0.733237	-0.205322	FALSE	Up	0.975	0.975	1	-1.20799	-1.09044	0.0114906	FALSE
Formyl peptide receptors bind formyl peptides and many other ligands	Down	0.381	0.349	7	0.442895	0.768718	-0.0183992	FALSE	Down	0.745	0.716	7	-0.715318	-0.366701	-0.115772	FALSE	Up	0.831	0.836	7	-0.98525	-0.545175	0.0287641	FALSE	Down	0.867	0.885	7	-0.870482	-0.436699	-0.0746963	FALSE
Telomere C-strand synthesis initiation	Up	0.359	0.35	12	0.112797	0.634897	0.0140012	FALSE	Up	0.204	0.199	12	0.508446	1.01264	0.00970649	FALSE	Down	0.265	0.31	12	0.839703	1.40124	-0.0791406	FALSE	Up	0.033	0.043	12	1.82258	2.34565	0.176007	FALSE
Negative epigenetic regulation of rRNA expression	Up	0.41	0.35	67	0.154907	-0.693558	0.0838547	FALSE	Up	0.152	0.109	68	0.99234	-0.17092	0.122352	FALSE	Up	0.053	0.106	67	1.87321	0.768853	0.12261	FALSE	Up	0.451	0.322	67	0.519846	-0.603572	0.00862679	FALSE
NTF3 activates NTRK3 signaling	Up	0.351	0.35	1	0.412312	0.623285	0.19772	FALSE	Up	0.186	0.193	1	0.873875	1.12445	0.338633	FALSE	Up	0.418	0.472	1	0.41006	0.637478	0.550174	FALSE	Down	0.808	0.831	1	-0.691478	-0.53954	-0.248325	FALSE
Developmental Biology	Up	0.361	0.351	789	0.782632	2.72678	0.0288916	FALSE	Up	0.533	0.563	793	-0.316094	1.60892	0.0233629	FALSE	Up	0.202	0.168	788	2.93061	4.29734	0.0707224	FALSE	Down	0.963	0.902	789	-2.02699	-0.706742	-0.0400287	FALSE
Adrenaline,noradrenaline inhibits insulin secretion	Down	0.389	0.351	24	0.744259	0.535427	-0.0246171	FALSE	Down	0.13	0.124	24	1.42928	1.25234	-0.0179255	FALSE	Up	0.803	0.821	24	-0.854417	-0.758567	0.0647414	FALSE	Down	0.891	0.873	24	-0.918941	-0.973363	-0.266708	FALSE
Positive epigenetic regulation of rRNA expression	Up	0.375	0.351	64	0.223987	-0.812244	0.0841433	FALSE	Up	0.089	0.075	65	1.33961	0.0636674	0.131013	FALSE	Up	0.025	0.074	64	2.58243	1.36724	0.134208	FALSE	Up	0.014	0.023	64	2.41504	1.09362	0.0101669	FALSE
Integration of provirus	Up	0.357	0.352	9	0.188925	0.661011	0.0200516	FALSE	Up	0.157	0.146	9	0.745214	1.25075	0.0170273	FALSE	Down	0.084	0.104	9	1.94524	2.45278	-0.101076	FALSE	Up	0.047	0.045	9	2.07007	2.58317	0.0859204	FALSE
Synthesis of PIPs at the Golgi membrane	Down	0.363	0.352	18	0.234437	1.02724	-0.118798	FALSE	Down	0.672	0.664	18	-0.648059	0.0440594	-0.0897529	FALSE	Down	0.972	0.947	18	-2.05196	-1.38883	-0.0191916	FALSE	Down	0.932	0.931	18	-1.65211	-0.962441	-0.0241553	FALSE
Interleukin-17 signaling	Down	0.291	0.354	67	0.165582	-0.183753	-0.0372309	FALSE	Down	0.28	0.418	67	-0.115848	-0.17251	-0.0219044	FALSE	Up	0.127	0.115	67	1.58646	0.436504	0.0763751	FALSE	Down	0.113	0.092	67	1.35454	0.478055	-0.0419263	FALSE
Estrogen-dependent nuclear events downstream of ESR-membrane signaling	Down	0.293	0.354	22	0.448109	0.420284	-0.0376566	FALSE	Down	0.587	0.682	22	-0.638256	-0.49737	-0.0385258	FALSE	Up	0.106	0.145	22	1.87815	1.37375	0.0520537	FALSE	Down	0.226	0.307	22	0.729182	0.610895	-0.170891	FALSE
Metabolism of ingested H2SeO4 and H2SeO3 into H2Se	Up	0.374	0.356	4	0.313308	0.644143	0.00662755	FALSE	Up	0.412	0.398	4	0.0421414	0.372514	0.011852	FALSE	Up	0.924	0.905	4	-1.38428	-1.09768	0.0917162	FALSE	Up	0.969	0.962	4	-1.40503	-1.12115	0.0159362	FALSE
TRAF6 mediated IRF7 activation in TLR7/8 or 9 signaling	Down	0.317	0.356	13	0.306787	-0.059996	-0.00794668	FALSE	Up	0.84	0.811	13	-0.928919	-1.21264	0.0110935	FALSE	Up	0.012	0.019	13	3.34675	1.85273	0.229124	FALSE	Down	0.048	0.044	13	2.0033	1.14189	-0.0538803	FALSE
Cyclin A:Cdk2-associated events at S phase entry	Up	0.236	0.357	86	0.090926	-2.00321	0.0571662	FALSE	Up	0.235	0.347	86	0.15365	-1.91065	0.0287343	FALSE	Down	0.052	0.143	86	2.30202	-0.912631	-0.013434	FALSE	Up	0.24	0.199	86	1.97063	-1.51361	0.143777	FALSE
RUNX2 regulates bone development	Up	0.385	0.357	27	0.516976	0.953203	0.187152	FALSE	Up	0.121	0.159	27	1.10262	1.76003	0.113359	FALSE	Up	0.815	0.78	27	-0.74688	-0.379724	0.0920469	FALSE	Down	0.893	0.893	27	-1.0398	-0.65471	-0.0219614	FALSE
Classical Kir channels	Up	0.366	0.358	3	0.62458	0.967133	0.0788356	FALSE	Up	0.288	0.293	3	0.535079	0.874871	0.153443	FALSE	Up	0.698	0.708	3	-0.348361	-0.0178145	0.261788	FALSE	Down	0.742	0.763	3	-0.44768	-0.151878	-0.142775	FALSE
MPS IIID - Sanfilippo syndrome D	Up	0.362	0.358	1	0.281391	0.458243	0.0819625	FALSE	Up	0.941	0.913	1	-1.19328	-1.10497	0.00201397	FALSE	Up	0.689	0.716	1	-0.489815	-0.334144	0.106997	FALSE	Up	0.389	0.43	1	0.267571	0.451612	0.182546	FALSE
Beta oxidation of myristoyl-CoA to lauroyl-CoA	Down	0.365	0.358	2	0.102607	0.342992	-0.0286393	FALSE	Down	0.525	0.51	2	-0.283961	-0.066748	-0.0412806	FALSE	Down	0.307	0.354	2	0.61507	0.908773	-0.0673722	FALSE	Up	0.975	0.97	2	-1.2857	-1.09727	0.0453241	FALSE
Calnexin/calreticulin cycle	Down	0.363	0.358	25	0.0553495	0.444145	-0.00865434	FALSE	Up	0.455	0.494	25	-0.361563	0.150788	0.00647576	FALSE	Up	0.236	0.126	25	1.44147	1.11086	0.0918922	FALSE	Down	0.054	0.046	25	2.0546	2.22029	-0.0657784	FALSE
APC:Cdc20 mediated degradation of cell cycle proteins prior to satisfation of the cell cycle checkpoint	Up	0.234	0.359	74	0.0778877	-2.19894	0.069287	FALSE	Up	0.699	0.602	74	-1.17	-3.51952	0.0464778	FALSE	Down	0.36	0.377	73	0.20137	-3.03663	-0.0333076	FALSE	Up	0.232	0.184	73	2.24341	-1.69359	0.167328	FALSE
Synthesis of 15-eicosatetraenoic acid derivatives	Up	0.388	0.359	5	0.538037	0.951108	0.0550961	FALSE	Up	0.018	0.025	5	2.10834	2.66705	0.105367	FALSE	Up	0.438	0.49	5	0.449718	0.903389	0.321229	FALSE	Down	0.683	0.719	5	-0.227498	0.155866	-0.100868	FALSE
FMO oxidises nucleophiles	Up	0.365	0.359	3	0.593445	1.01014	0.197466	FALSE	Up	0.144	0.158	3	1.33983	1.8235	0.316266	FALSE	Up	0.428	0.471	3	0.46934	0.899246	0.626673	FALSE	Down	0.773	0.791	3	-0.64117	-0.310691	-0.0340304	FALSE
HSF1 activation	Up	0.39	0.359	26	0.325962	0.623048	0.00555532	FALSE	Up	0.118	0.097	26	1.32528	1.47876	0.0275502	FALSE	Down	0.033	0.045	26	3.85471	3.81892	-0.00920983	FALSE	Up	0.277	0.261	26	1.0182	1.08182	0.0517888	FALSE
UCH proteinases	Up	0.317	0.361	93	-0.090082	-1.96656	0.0865788	FALSE	Up	0.153	0.22	93	1.18137	-0.922146	0.0972389	FALSE	Up	0.19	0.265	92	1.11178	-1.51094	0.055273	FALSE	Up	0.102	0.118	92	2.80971	-0.230514	0.102138	FALSE
RNA Polymerase II Transcription	Up	0.416	0.361	1219	-0.348111	3.63894	0.0114142	FALSE	Up	0.17	0.162	1221	1.32399	5.61344	0.00446321	FALSE	Up	0.373	0.257	1219	0.893201	5.06647	0.00451848	FALSE	Down	0.529	0.501	1219	-1.08325	2.7442	-0.0098139	FALSE
Protein methylation	Down	0.401	0.361	17	0.237552	0.750586	-0.0108241	FALSE	Down	0.158	0.186	17	0.716284	1.48494	-0.0105318	FALSE	Down	0.141	0.152	17	1.90789	2.3859	-0.0482846	FALSE	Up	0.086	0.113	17	1.77237	2.45879	0.0600702	FALSE
Neurotransmitter clearance	Down	0.35	0.362	8	0.417167	0.918765	-0.0542172	FALSE	Down	0.966	0.954	8	-1.38976	-1.01629	-0.0113638	FALSE	Up	0.881	0.869	8	-1.06128	-0.588902	0.269492	FALSE	Down	0.057	0.127	8	1.25992	1.83264	-0.207691	FALSE
RAF-independent MAPK1/3 activation	Down	0.404	0.362	21	0.411457	0.459207	-0.000376575	FALSE	Down	0.133	0.104	21	1.11324	1.1121	-0.0203868	FALSE	Down	0.493	0.539	21	0.370401	0.493163	-0.03541	FALSE	Up	0.79	0.792	21	-0.3926	-0.283273	0.0575649	FALSE
Defective ABCB4 causes progressive familial intrahepatic cholestasis 3, intrahepatic cholestasis of pregnancy 3 and gallbladder disease 1	Down	0.375	0.362	1	0.335134	0.540414	-0.203832	FALSE	Down	0.172	0.168	1	0.946596	1.20285	-0.228856	FALSE	Down	0.748	0.766	1	-0.661422	-0.502289	-0.173905	FALSE	Down	0.855	0.868	1	-0.753322	-0.605133	-0.166023	FALSE
Propionyl-CoA catabolism	Down	0.385	0.362	5	0.288729	0.709196	-0.00835419	FALSE	Up	0.499	0.481	5	-0.149405	0.238565	0.0215909	FALSE	Down	0.328	0.387	5	0.714115	1.19367	-0.220184	FALSE	Up	0.821	0.839	5	-0.789894	-0.408086	0.13578	FALSE
Respiratory electron transport, ATP synthesis by chemiosmotic coupling, and heat production by uncoupling proteins.	Down	0.385	0.363	125	0.187672	2.37744	-0.0060628	FALSE	Down	0.365	0.358	125	0.475212	2.68572	-0.00295319	FALSE	Down	0.445	0.425	125	-0.196125	2.21727	-0.0724064	FALSE	Up	0.045	0.026	125	7.52889	10.4118	0.0700732	FALSE
SCF(Skp2)-mediated degradation of p27/p21	Up	0.252	0.363	60	0.00410316	-2.66544	0.067178	FALSE	Up	0.297	0.37	60	-0.0895744	-2.65091	0.0319713	FALSE	Down	0.226	0.295	60	0.884862	-2.8532	-0.0339803	FALSE	Up	0.174	0.154	60	2.91576	-1.54141	0.162867	FALSE
MPS VII - Sly syndrome	Up	0.38	0.363	1	0.237924	0.41227	0.0776209	FALSE	Up	0.574	0.561	1	-0.402067	-0.264756	0.0357098	FALSE	Up	0.838	0.829	1	-0.919747	-0.784617	0.043942	FALSE	Up	0.238	0.288	1	0.752268	0.957978	0.233912	FALSE
Genome Replication and Transcription	Down	0.376	0.363	6	0.146592	0.419347	-0.0251351	FALSE	Down	0.432	0.391	6	-0.0316223	0.181907	-0.0149177	FALSE	Up	0.443	0.507	6	0.106383	0.485399	0.0290722	FALSE	Down	0.524	0.589	6	-0.104959	0.194845	-0.0508671	FALSE
Replication of the SARS-CoV-1 genome	Down	0.376	0.363	6	0.146592	0.419347	-0.0251351	FALSE	Down	0.432	0.391	6	-0.0316223	0.181907	-0.0149177	FALSE	Up	0.443	0.507	6	0.106383	0.485399	0.0290722	FALSE	Down	0.524	0.589	6	-0.104959	0.194845	-0.0508671	FALSE
Scavenging by Class H Receptors	Up	0.354	0.364	2	0.412514	0.741972	0.122664	FALSE	Up	0.498	0.467	2	-0.0243459	0.221438	0.14062	FALSE	Up	0.182	0.237	2	1.37594	1.79001	0.41622	FALSE	Down	0.135	0.164	2	1.46314	1.81476	-0.328799	FALSE
Metabolism of proteins	Up	0.498	0.364	1748	-0.399686	5.08592	0.0215097	FALSE	Up	0.439	0.418	1749	-0.968421	4.74377	0.011228	FALSE	Up	0.114	0.059	1744	4.21441	10.3103	0.0177785	FALSE	Down	0.07	0.063	1747	2.9582	8.77661	-0.00590688	FALSE
Multifunctional anion exchangers	Up	0.381	0.364	6	0.369073	0.880295	0.0677244	FALSE	Up	0.729	0.698	6	-0.556555	-0.151588	0.0296984	FALSE	Up	0.438	0.479	6	0.510753	1.0736	0.226446	FALSE	Up	0.929	0.937	6	-1.20252	-0.771096	0.0438553	FALSE
Amine ligand-binding receptors	Up	0.364	0.365	16	0.83285	1.641	0.0617051	FALSE	Up	0.055	0.074	17	2.31351	3.26131	0.125977	FALSE	Up	0.949	0.923	17	-1.75539	-1.07027	0.172685	FALSE	Down	0.732	0.754	16	-0.364199	0.380285	-0.20314	FALSE
Regulation of PTEN mRNA translation	Down	0.405	0.365	12	0.357314	0.65327	-0.0545428	FALSE	Down	0.178	0.166	12	0.8867	1.19807	-0.068273	FALSE	Up	0.731	0.729	12	-0.484317	-0.100884	0.063732	FALSE	Down	0.608	0.608	12	-0.142303	0.165227	-0.128989	FALSE
Phase II - Conjugation of compounds	Up	0.407	0.367	80	0.795154	2.61378	0.017871	FALSE	Up	0.667	0.65	80	-0.346631	1.38147	0.0195976	FALSE	Up	0.992	0.978	80	-2.77361	-1.05005	0.0545727	FALSE	Down	0.946	0.954	80	-1.34994	0.441934	-0.0424582	FALSE
Toxicity of botulinum toxin type G (BoNT/G)	Up	0.391	0.367	3	0.379067	0.58095	0.00132187	FALSE	Up	0.895	0.881	3	-1.27726	-1.10159	0.102656	FALSE	Down	0.697	0.708	3	-0.606669	-0.316975	-0.0520565	FALSE	Down	0.331	0.389	3	0.62653	0.922049	-0.274898	FALSE
Gap junction trafficking and regulation	Up	0.27	0.368	30	0.608501	0.689759	0.137709	FALSE	Up	0.82	0.787	30	-0.772823	-0.978251	0.0142742	FALSE	Up	0.773	0.79	31	-0.699117	-0.853679	0.19292	FALSE	Down	0.608	0.421	30	0.742829	-0.0506028	-0.00644731	FALSE
Regulation of beta-cell development	Down	0.363	0.368	22	0.420867	0.638356	-0.0277789	FALSE	Up	0.214	0.268	22	0.600175	0.931858	0.0445904	FALSE	Up	0.237	0.225	22	1.59486	1.39187	0.158449	FALSE	Down	0.96	0.955	22	-1.75216	-1.48628	-0.144196	FALSE
Defective F8 cleavage by thrombin	Up	0.387	0.369	2	0.471094	0.574444	0.266928	FALSE	Up	0.5	0.485	2	-0.0212116	0.0896955	0.222575	FALSE	Up	0.716	0.717	2	-0.642221	-0.500513	0.191509	FALSE	Down	0.418	0.449	2	0.36855	0.478599	-0.292606	FALSE
Defective F8 binding to von Willebrand factor	Up	0.387	0.369	2	0.471094	0.574444	0.266928	FALSE	Up	0.5	0.485	2	-0.0212116	0.0896955	0.222575	FALSE	Up	0.716	0.717	2	-0.642221	-0.500513	0.191509	FALSE	Down	0.418	0.449	2	0.36855	0.478599	-0.292606	FALSE
Gamma-carboxylation, transport, and amino-terminal cleavage of proteins	Up	0.377	0.37	7	0.499614	0.952887	0.0265492	FALSE	Down	0.602	0.588	7	-0.260161	0.167167	-0.0154996	FALSE	Up	0.434	0.46	7	0.546586	0.95439	0.090561	FALSE	Down	0.123	0.167	7	1.48182	1.98592	-0.209692	FALSE
Acetylcholine regulates insulin secretion	Up	0.366	0.37	10	0.474171	0.965427	0.0058527	FALSE	Down	0.09	0.104	10	1.13477	1.63775	-0.0183306	FALSE	Up	0.441	0.477	10	0.684765	1.11469	0.0826443	FALSE	Down	0.821	0.858	10	-0.505515	-0.0317929	-0.0559884	FALSE
Removal of aminoterminal propeptides from gamma-carboxylated proteins	Up	0.371	0.371	6	0.556359	0.970392	0.0381511	FALSE	Down	0.646	0.643	6	-0.35855	0.0188173	-0.00925382	FALSE	Up	0.421	0.441	6	0.663156	1.023	0.0883865	FALSE	Down	0.113	0.161	6	1.59547	2.05701	-0.22507	FALSE
G2/M Transition	Up	0.274	0.371	189	0.109454	-0.694938	0.0553268	FALSE	Up	0.388	0.409	189	-0.0833347	-1.04601	0.0268146	FALSE	Up	0.476	0.443	189	0.0671532	-1.43806	0.00936398	FALSE	Up	0.21	0.171	188	2.41608	0.311063	0.110597	FALSE
Transport of nucleotide sugars	Down	0.386	0.371	8	0.199872	0.733721	-0.00742028	FALSE	Down	0.032	0.02	8	1.46691	2.11842	-0.0359315	FALSE	Down	0.95	0.937	8	-1.81976	-1.34496	-0.0469408	FALSE	Up	0.564	0.615	8	-0.170796	0.375824	0.0260104	FALSE
Crosslinking of collagen fibrils	Up	0.408	0.372	13	0.949524	1.51904	0.332206	FALSE	Up	0.889	0.856	13	-1.07137	-0.646442	0.1649	FALSE	Up	0.777	0.774	13	-0.546307	0.125134	0.164195	FALSE	Down	0.824	0.847	13	-0.776279	-0.135345	-0.349735	FALSE
PERK regulates gene expression	Up	0.406	0.372	32	-0.0943328	0.849967	0.01359	FALSE	Up	0.541	0.513	32	-0.501669	0.369745	0.0255005	FALSE	Up	0.365	0.364	32	0.448537	1.48854	0.00612359	FALSE	Up	0.46	0.566	32	-0.13988	0.885384	0.0133356	FALSE
DDX58/IFIH1-mediated induction of interferon-alpha/beta	Up	0.403	0.374	62	0.142198	0.541051	0.0087615	FALSE	Down	0.812	0.816	62	-1.3188	-0.802454	-0.0161558	FALSE	Up	0.508	0.412	62	0.229391	0.310096	0.071609	FALSE	Down	0.308	0.311	62	0.534533	0.796833	-0.0114723	FALSE
Sialic acid metabolism	Down	0.403	0.374	29	0.50061	1.4555	-0.0213461	FALSE	Down	0.79	0.78	29	-0.941413	-0.0465164	-0.00241814	FALSE	Up	0.631	0.613	29	-0.0512436	0.953161	0.127378	FALSE	Down	0.354	0.422	29	0.541973	1.56917	-0.101557	FALSE
Transcriptional regulation of granulopoiesis	Up	0.561	0.374	52	0.661451	-0.834981	0.123328	FALSE	Up	0.397	0.177	53	1.3836	-0.38038	0.16899	FALSE	Up	0.031	0.099	52	3.21575	2.04894	0.311786	FALSE	Down	0.545	0.372	52	0.795964	-0.584717	-0.0220989	FALSE
Reactions specific to the complex N-glycan synthesis pathway	Up	0.393	0.374	7	0.347204	0.894838	0.0769812	FALSE	Up	0.514	0.5	7	-0.170475	0.333032	0.0574167	FALSE	Down	0.776	0.773	7	-0.654021	-0.131618	-0.00219316	FALSE	Down	0.673	0.715	7	-0.338401	0.181112	-0.0200479	FALSE
Type II Na+/Pi cotransporters	Down	0.382	0.376	1	0.234474	0.436981	-0.218572	FALSE	Down	0.049	0.054	1	2.26446	2.63478	-0.563638	FALSE	Down	0.485	0.526	1	0.137625	0.352472	-0.729408	FALSE	Down	0.689	0.721	1	-0.458538	-0.28964	-0.270027	FALSE
Defective SLC34A1 causes hypophosphatemic nephrolithiasis/osteoporosis 1 (NPHLOP1)	Down	0.382	0.376	1	0.234474	0.436981	-0.218572	FALSE	Down	0.049	0.054	1	2.26446	2.63478	-0.563638	FALSE	Down	0.485	0.526	1	0.137625	0.352472	-0.729408	FALSE	Down	0.689	0.721	1	-0.458538	-0.28964	-0.270027	FALSE
Activation of BIM and translocation to mitochondria	Down	0.372	0.377	3	0.245717	0.29213	-0.0336664	FALSE	Down	0.3	0.315	3	0.304594	0.334674	-0.0158902	FALSE	Down	0.961	0.943	3	-1.67382	-1.54592	-0.0421504	FALSE	Down	0.665	0.654	3	-0.29911	-0.321981	-0.0405851	FALSE
Regulation of PLK1 Activity at G2/M Transition	Up	0.46	0.377	87	0.282301	0.407637	0.020977	FALSE	Up	0.464	0.419	87	0.0327508	0.295538	0.0275556	FALSE	Up	0.476	0.349	87	0.614928	0.437727	0.00475641	FALSE	Up	0.333	0.284	87	0.97312	1.00358	0.0602722	FALSE
InlA-mediated entry of Listeria monocytogenes into host cells	Down	0.384	0.378	9	0.185667	-0.548115	-0.0171163	FALSE	Down	0.545	0.644	9	-0.667925	-0.925278	-0.00974244	FALSE	Up	0.2	0.134	9	2.10591	0.207185	0.217034	FALSE	Down	0.654	0.412	9	0.411333	-0.954172	-0.0741127	FALSE
The canonical retinoid cycle in rods (twilight vision)	Up	0.398	0.379	12	0.435137	1.09916	0.00151947	FALSE	Up	0.209	0.23	12	0.828682	1.53034	0.00538927	FALSE	Up	0.492	0.518	12	0.354191	1.06794	0.0700994	FALSE	Down	0.83	0.838	12	-0.677107	-0.073627	-0.197856	FALSE
TNFR1-induced proapoptotic signaling	Down	0.411	0.379	12	0.300414	0.750067	-0.0357767	FALSE	Down	0.132	0.136	12	0.824801	1.35454	-0.0247531	FALSE	Down	0.425	0.476	12	0.30407	0.912277	-0.0665646	FALSE	Up	0.295	0.334	12	0.6153	1.08847	0.0152085	FALSE
MAP3K8 (TPL2)-dependent MAPK1/3 activation	Down	0.378	0.38	16	0.0718814	-0.814227	-0.025944	FALSE	Up	0.739	0.808	16	-0.973281	-1.4158	0.0035297	FALSE	Up	0.014	0.019	16	3.37773	1.2496	0.120346	FALSE	Down	0.346	0.276	16	0.633557	-0.500748	-0.0835156	FALSE
Respiratory electron transport	Down	0.408	0.38	104	-0.00317659	1.98101	-0.00439453	FALSE	Down	0.415	0.397	104	-0.155677	1.8073	-0.00160872	FALSE	Down	0.463	0.431	104	-0.318242	1.87375	-0.0741583	FALSE	Up	0.059	0.04	104	6.15018	8.73703	0.0835009	FALSE
Cooperation of PDCL (PhLP1) and TRiC/CCT in G-protein beta folding	Down	0.438	0.38	37	0.322935	0.480347	-0.00570761	FALSE	Up	0.06	0.055	37	1.36242	1.57118	0.0156463	FALSE	Up	0.139	0.247	37	1.3201	1.8648	0.0274661	FALSE	Down	0.186	0.28	37	0.965579	1.39053	-0.134274	FALSE
Defective MMAA causes methylmalonic aciduria type cblA	Up	0.386	0.382	2	0.228945	0.488549	0.0166926	FALSE	Down	0.276	0.269	2	0.493281	0.775226	-0.0514439	FALSE	Down	0.141	0.198	2	1.63841	2.00469	-0.237108	FALSE	Up	0.877	0.883	2	-1.01809	-0.811437	0.0624384	FALSE
Defective MUT causes methylmalonic aciduria mut type	Up	0.386	0.382	2	0.228945	0.488549	0.0166926	FALSE	Down	0.276	0.269	2	0.493281	0.775226	-0.0514439	FALSE	Down	0.141	0.198	2	1.63841	2.00469	-0.237108	FALSE	Up	0.877	0.883	2	-1.01809	-0.811437	0.0624384	FALSE
Diseases of metabolism	Up	0.465	0.382	194	0.624822	2.84424	0.0576347	FALSE	Up	0.156	0.187	193	1.24685	3.6184	0.00357866	FALSE	Up	0.952	0.884	194	-1.37379	0.747456	0.0658749	FALSE	Up	0.742	0.769	194	-0.501838	1.69093	0.0117123	FALSE
Cdc20:Phospho-APC/C mediated degradation of Cyclin A	Up	0.277	0.383	73	-0.135902	-2.45346	0.0620566	FALSE	Up	0.722	0.615	73	-1.27456	-3.66105	0.0428359	FALSE	Down	0.306	0.353	72	0.350285	-2.92391	-0.03291	FALSE	Up	0.223	0.181	72	2.24531	-1.73695	0.158682	FALSE
Vitamin B1 (thiamin) metabolism	Down	0.36	0.383	5	0.345279	0.787312	-0.0241988	FALSE	Down	0.418	0.425	5	0.0895432	0.434211	-0.0600943	FALSE	Up	0.498	0.517	5	0.198534	0.524829	0.101235	FALSE	Down	0.223	0.334	5	0.655235	1.1713	-0.203624	FALSE
RHO GTPases Activate NADPH Oxidases	Down	0.393	0.383	22	0.225067	0.45585	-0.0329619	FALSE	Down	0.996	0.996	22	-2.73164	-2.35808	-0.00702943	FALSE	Up	0.291	0.327	22	1.06121	1.30575	0.195194	FALSE	Down	0.445	0.5	22	0.164842	0.495346	-0.0651164	FALSE
Estrogen-stimulated signaling through PRKCZ	Down	0.235	0.383	6	0.182178	-0.323938	-0.0468402	FALSE	Down	0.509	0.491	6	-0.219593	-0.904679	-0.0269945	FALSE	Up	0.568	0.625	6	-0.282121	-1.0771	0.0737084	FALSE	Up	0.633	0.577	6	-0.0804172	-0.858262	0.00611023	FALSE
Depolymerisation of the Nuclear Lamina	Up	0.544	0.385	16	0.233589	0.295592	0.0597475	FALSE	Up	0.654	0.53	16	-0.193225	-0.0604986	0.0559635	FALSE	Up	0.636	0.683	16	-0.244351	0.279369	0.0359476	FALSE	Up	0.963	0.943	16	-1.04028	-0.800915	0.132966	FALSE
Mitochondrial protein import	Up	0.424	0.386	64	-0.146863	1.49238	0.0188329	FALSE	Up	0.161	0.135	64	1.19509	2.98065	0.0256103	FALSE	Down	0.111	0.11	64	3.07259	5.15317	-0.102108	FALSE	Up	0.039	0.032	64	4.46107	6.58391	0.162097	FALSE
Defective SFTPA2 causes idiopathic pulmonary fibrosis (IPF)	Up	0.398	0.386	1	0.19921	0.29172	0.100041	FALSE	Up	0.799	0.782	1	-0.830212	-0.742464	0.0308709	FALSE	Up	0.578	0.617	1	-0.108334	-0.00490587	0.172961	FALSE	Up	0.29	0.336	1	0.652831	0.743482	0.301765	FALSE
WNT5A-dependent internalization of FZD2, FZD5 and ROR2	Up	0.377	0.387	13	0.240609	0.696385	0.0506441	FALSE	Up	0.25	0.234	13	0.643266	1.02099	0.0958006	FALSE	Up	0.342	0.362	13	0.818259	1.15516	0.0536416	FALSE	Up	0.93	0.931	13	-1.44251	-1.04098	0.140116	FALSE
Acyl chain remodeling of DAG and TAG	Down	0.394	0.388	6	0.407606	0.940426	-0.177414	FALSE	Down	0.217	0.221	6	0.855947	1.41792	-0.154261	FALSE	Up	0.115	0.176	6	1.89836	2.56551	0.465918	FALSE	Down	0.938	0.949	6	-1.24055	-0.815154	-0.139976	FALSE
Interleukin-15 signaling	Down	0.32	0.388	14	0.225545	0.436802	-0.052054	FALSE	Down	0.95	0.921	14	-1.51252	-1.5761	-0.0360071	FALSE	Up	0.487	0.518	14	0.0876137	0.0430748	0.0905376	FALSE	Down	0.15	0.213	14	0.973249	1.07985	-0.0652971	FALSE
Loss of Function of TGFBR2 in Cancer	Down	0.39	0.389	3	0.23048	0.446046	-0.0428985	FALSE	Up	0.553	0.514	3	-0.161917	-0.0465478	0.0200438	FALSE	Up	0.647	0.655	3	-0.217594	-0.0724864	0.13148	FALSE	Down	0.419	0.477	3	0.176767	0.370761	-0.064351	FALSE
TGFBR2 Kinase Domain Mutants in Cancer	Down	0.39	0.389	3	0.23048	0.446046	-0.0428985	FALSE	Up	0.553	0.514	3	-0.161917	-0.0465478	0.0200438	FALSE	Up	0.647	0.655	3	-0.217594	-0.0724864	0.13148	FALSE	Down	0.419	0.477	3	0.176767	0.370761	-0.064351	FALSE
RUNX1 regulates expression of components of tight junctions	Up	0.401	0.389	4	0.286356	0.621033	0.285668	FALSE	Up	0.933	0.909	4	-1.42192	-1.19189	0.00894196	FALSE	Up	0.638	0.646	4	-0.231749	0.0586041	0.234275	FALSE	Down	0.433	0.489	4	0.315984	0.675009	-0.10996	FALSE
Translation of structural proteins	Down	0.398	0.389	28	0.0363094	0.334729	-0.00660589	FALSE	Up	0.867	0.859	28	-1.28842	-0.90884	0.0117033	FALSE	Up	0.196	0.124	28	1.62362	1.28877	0.155118	FALSE	Down	0.272	0.253	28	0.82024	0.848858	-0.0781242	FALSE
Defective SLC27A4 causes ichthyosis prematurity syndrome (IPS)	Up	0.401	0.39	1	0.194093	0.40691	0.0593825	FALSE	Up	0.152	0.137	1	0.842841	1.11726	0.0837565	FALSE	Down	0.93	0.901	1	-1.22674	-1.10158	-0.0135398	FALSE	Up	0.2	0.233	1	0.803272	1.07269	0.210906	FALSE
Cation-coupled Chloride cotransporters	Down	0.398	0.391	7	0.427696	0.985522	-0.0556971	FALSE	Down	0.803	0.786	7	-0.779856	-0.340801	-0.0608653	FALSE	Up	0.988	0.97	7	-1.92331	-1.48708	0.0752945	FALSE	Down	0.66	0.692	7	-0.202264	0.334418	-0.084998	FALSE
SARS-CoV Infections	Down	0.432	0.391	85	-0.010436	0.892658	-0.00863372	FALSE	Up	0.748	0.756	85	-1.25582	-0.296485	0.010812	FALSE	Up	0.114	0.088	85	2.14683	2.81713	0.114179	FALSE	Down	0.162	0.199	85	0.844516	1.73861	-0.0455656	FALSE
Cellular response to hypoxia	Up	0.255	0.392	73	-0.382068	-2.27742	0.0130677	FALSE	Up	0.377	0.445	73	-0.681362	-2.61954	0.032994	FALSE	Up	0.193	0.276	72	1.07671	-1.99874	0.0172108	FALSE	Up	0.123	0.135	72	2.60045	-1.04956	0.0411598	FALSE
Defective ACY1 causes encephalopathy	Up	0.398	0.392	1	0.298786	0.525383	0.107552	FALSE	Up	0.918	0.879	1	-1.16915	-1.07694	0.0157201	FALSE	Down	0.333	0.387	1	0.56312	0.830549	-0.24296	FALSE	Up	0.034	0.041	1	1.97029	2.33507	0.36193	FALSE
RHO GTPases Activate WASPs and WAVEs	Up	0.373	0.393	34	-0.137331	0.407357	0.0150384	FALSE	Up	0.906	0.931	34	-2.25534	-1.60931	0.00538247	FALSE	Up	0.636	0.605	34	-0.769807	-0.330753	0.0917297	FALSE	Down	0.557	0.597	34	-0.468501	0.0709136	-0.0396478	FALSE
Peroxisomal protein import	Down	0.431	0.393	60	0.155661	1.22016	-0.00927	FALSE	Down	0.368	0.436	60	-0.14226	1.08147	-0.00058418	FALSE	Up	0.836	0.643	60	-0.401632	0.210102	0.023955	FALSE	Up	0.278	0.274	60	0.693335	1.57502	0.0168949	FALSE
ARMS-mediated activation	Down	0.411	0.394	6	0.17078	0.3556	-0.0623296	FALSE	Down	0.547	0.539	6	-0.290738	-0.0500638	-0.0516657	FALSE	Up	0.971	0.96	6	-1.78721	-1.54862	0.0662255	FALSE	Down	0.203	0.242	6	0.772776	1.01399	-0.175845	FALSE
Defective MGAT2 causes MGAT2-CDG (CDG-2a)	Up	0.401	0.394	1	0.0712861	0.261239	0.0430106	FALSE	Up	0.102	0.103	1	1.18654	1.46925	0.088997	FALSE	Down	0.577	0.609	1	-0.307421	-0.122331	-0.088267	FALSE	Up	0.246	0.3	1	0.710675	0.954091	0.174653	FALSE
Deubiquitination	Up	0.403	0.394	251	-0.306927	-0.528852	0.0458143	FALSE	Up	0.082	0.093	251	2.10683	1.87866	0.0349232	FALSE	Up	0.169	0.2	250	1.39214	0.884156	0.0414512	FALSE	Up	0.039	0.021	250	3.38258	2.42049	0.0224819	FALSE
CDK-mediated phosphorylation and removal of Cdc6	Up	0.283	0.394	73	-0.159596	-2.49134	0.0586206	FALSE	Up	0.665	0.586	73	-1.09887	-3.49522	0.0405932	FALSE	Down	0.469	0.44	72	-0.21031	-3.50086	-0.0267857	FALSE	Up	0.247	0.195	72	2.09196	-1.90191	0.155795	FALSE
SHC-mediated cascade:FGFR1	Down	0.294	0.395	14	0.272672	-0.449751	-0.029444	FALSE	Down	0.556	0.505	14	-0.0996508	-1.0028	-0.0526096	FALSE	Up	0.959	0.963	14	-1.76976	-2.42876	0.0302873	FALSE	Down	0.843	0.831	14	-0.533649	-1.33559	-0.154548	FALSE
Surfactant metabolism	Up	0.413	0.395	24	0.466362	1.43829	0.166381	FALSE	Up	0.197	0.217	23	0.857341	1.84061	0.0839699	FALSE	Up	0.798	0.774	23	-0.548377	0.399442	0.123239	FALSE	Down	0.692	0.717	23	-0.212483	0.688856	-0.0445212	FALSE
TNFR1-mediated ceramide production	Down	0.411	0.397	6	0.214756	0.692528	-0.0224182	FALSE	Down	0.664	0.642	6	-0.4952	-0.0714116	-0.0232993	FALSE	Up	0.312	0.359	6	0.763878	1.3452	0.0937557	FALSE	Up	0.662	0.687	6	-0.339035	0.127819	0.0465146	FALSE
Termination of translesion DNA synthesis	Up	0.392	0.397	30	0.323285	0.368671	0.0403176	FALSE	Up	0.429	0.539	30	-0.156452	0.0983852	0.00926297	FALSE	Up	0.148	0.063	30	2.3244	1.43467	0.00262546	FALSE	Up	0.101	0.072	30	1.88239	1.53269	0.130001	FALSE
FGFR2b ligand binding and activation	Up	0.467	0.398	7	0.494389	0.344588	0.0413867	FALSE	Up	0.874	0.844	7	-1.00806	-0.948966	0.0902636	FALSE	Down	0.93	0.918	7	-1.36036	-1.2601	-0.0935036	FALSE	Up	0.802	0.805	7	-0.583783	-0.548693	0.0325154	FALSE
RMTs methylate histone arginines	Up	0.677	0.398	43	0.130166	-0.357281	0.153003	FALSE	Up	0.351	0.083	44	1.03451	0.320271	0.165571	FALSE	Up	0.119	0.155	43	1.63554	1.85642	0.161474	FALSE	Up	0.533	0.536	43	0.0189357	0.199654	0.105317	FALSE
Ubiquitin Mediated Degradation of Phosphorylated Cdc25A	Up	0.214	0.398	52	-0.220388	-2.71914	0.0535562	FALSE	Up	0.456	0.462	52	-0.668181	-3.36913	0.0538977	FALSE	Down	0.196	0.283	51	0.988721	-3.0077	-0.0243397	FALSE	Up	0.139	0.137	51	3.02388	-1.6098	0.150452	FALSE
p53-Independent DNA Damage Response	Up	0.214	0.398	52	-0.220388	-2.71914	0.0535562	FALSE	Up	0.456	0.462	52	-0.668181	-3.36913	0.0538977	FALSE	Down	0.196	0.283	51	0.988721	-3.0077	-0.0243397	FALSE	Up	0.139	0.137	51	3.02388	-1.6098	0.150452	FALSE
p53-Independent G1/S DNA damage checkpoint	Up	0.214	0.398	52	-0.220388	-2.71914	0.0535562	FALSE	Up	0.456	0.462	52	-0.668181	-3.36913	0.0538977	FALSE	Down	0.196	0.283	51	0.988721	-3.0077	-0.0243397	FALSE	Up	0.139	0.137	51	3.02388	-1.6098	0.150452	FALSE
Signaling by NOTCH1 HD Domain Mutants in Cancer	Down	0.375	0.399	15	0.393764	0.309015	-0.00286779	FALSE	Down	0.241	0.308	15	0.506056	0.607884	-0.0535349	FALSE	Up	0.372	0.191	15	1.61434	0.490088	0.24701	FALSE	Down	0.408	0.33	15	0.810538	0.269698	-0.149431	FALSE
Constitutive Signaling by NOTCH1 HD Domain Mutants	Down	0.375	0.399	15	0.393764	0.309015	-0.00286779	FALSE	Down	0.241	0.308	15	0.506056	0.607884	-0.0535349	FALSE	Up	0.372	0.191	15	1.61434	0.490088	0.24701	FALSE	Down	0.408	0.33	15	0.810538	0.269698	-0.149431	FALSE
Gene expression (Transcription)	Up	0.449	0.399	1345	-0.714798	3.50658	0.0117867	FALSE	Up	0.181	0.176	1347	1.09485	5.56041	0.00530493	FALSE	Down	0.327	0.213	1345	1.23846	5.57527	-0.000529864	FALSE	Down	0.476	0.453	1345	-0.791315	3.21433	-0.0055548	FALSE
CREB1 phosphorylation through the activation of CaMKII/CaMKK/CaMKIV cascasde	Down	0.46	0.4	8	0.183127	-0.150673	-0.00798233	FALSE	Down	0.967	0.968	8	-1.63945	-1.55432	-0.0178455	FALSE	Up	0.142	0.197	8	1.6249	1.20401	0.0643909	FALSE	Down	0.519	0.473	8	0.175838	-0.187971	-0.029398	FALSE
MyD88 deficiency (TLR2/4)	Down	0.402	0.4	10	0.251522	0.589607	-0.0382333	FALSE	Down	0.903	0.891	10	-1.6873	-1.38424	-0.02182	FALSE	Up	0.235	0.276	10	1.56634	1.90735	0.259181	FALSE	Down	0.262	0.328	10	0.891479	1.27285	-0.108477	FALSE
IRAK4 deficiency (TLR2/4)	Down	0.402	0.4	10	0.251522	0.589607	-0.0382333	FALSE	Down	0.903	0.891	10	-1.6873	-1.38424	-0.02182	FALSE	Up	0.235	0.276	10	1.56634	1.90735	0.259181	FALSE	Down	0.262	0.328	10	0.891479	1.27285	-0.108477	FALSE
Digestion	Up	0.413	0.4	8	0.435998	1.06815	0.13141	FALSE	Up	0.078	0.104	9	1.71606	2.53345	0.0646901	FALSE	Up	0.74	0.743	8	-0.309153	0.317626	0.252849	FALSE	Down	0.519	0.581	8	0.121937	0.764702	-0.248179	FALSE
NGF-stimulated transcription	Up	0.427	0.4	35	0.322188	1.11645	0.000797249	FALSE	Down	0.409	0.389	35	0.217798	1.01812	-0.00164135	FALSE	Up	0.737	0.748	35	-0.328252	0.548425	0.0743944	FALSE	Down	0.876	0.871	35	-0.738837	-0.0524128	-0.0521459	FALSE
PKB-mediated events	Down	0.355	0.401	2	0.0420833	0.145378	-0.0837588	FALSE	Down	0.088	0.108	2	0.895342	0.906946	-0.0755541	FALSE	Up	0.272	0.236	2	1.12688	0.602223	0.0432466	FALSE	Down	0.71	0.81	2	-0.716015	-0.508496	-0.141955	FALSE
PDE3B signalling	Down	0.355	0.401	2	0.0420833	0.145378	-0.0837588	FALSE	Down	0.088	0.108	2	0.895342	0.906946	-0.0755541	FALSE	Up	0.272	0.236	2	1.12688	0.602223	0.0432466	FALSE	Down	0.71	0.81	2	-0.716015	-0.508496	-0.141955	FALSE
The citric acid (TCA) cycle and respiratory electron transport	Down	0.435	0.402	172	-0.331176	2.18559	-0.000267576	FALSE	Up	0.333	0.328	172	0.503459	3.09851	0.000599373	FALSE	Down	0.349	0.326	172	1.11272	4.01688	-0.0590189	FALSE	Up	0.042	0.029	172	7.07456	10.3379	0.0675518	FALSE
CREB phosphorylation	Down	0.404	0.403	7	0.184418	0.128839	-0.0984529	FALSE	Down	0.247	0.284	7	0.369021	0.390426	-0.0810633	FALSE	Up	0.469	0.549	7	0.148988	0.148651	0.151399	FALSE	Down	0.329	0.335	7	0.660357	0.459413	-0.203153	FALSE
TRAF6-mediated induction of TAK1 complex within TLR4 complex	Down	0.427	0.403	16	0.0727641	-0.247553	-0.0283624	FALSE	Up	0.658	0.651	16	-0.64435	-0.844065	0.00322177	FALSE	Up	0.463	0.284	16	0.90464	-0.254571	0.17223	FALSE	Down	0.04	0.041	16	2.07635	1.34001	-0.0990893	FALSE
PP2A-mediated dephosphorylation of key metabolic factors	Down	0.199	0.404	7	0.0497791	-0.171273	-0.0336478	FALSE	Down	0.264	0.592	7	-0.468447	-0.434174	-0.0501064	FALSE	Down	0.478	0.577	7	-0.231623	-0.920514	-0.068215	FALSE	Up	0.497	0.365	7	0.449134	-0.639098	0.0425559	FALSE
Eicosanoids	Down	0.412	0.404	8	0.525767	1.03022	-0.032841	FALSE	Down	0.426	0.422	8	0.2801	0.750268	-0.0863755	FALSE	Up	0.884	0.877	8	-1.26172	-0.777942	0.158016	FALSE	Down	0.097	0.14	8	1.69805	2.28735	-0.520665	FALSE
BBSome-mediated cargo-targeting to cilium	Down	0.41	0.404	22	0.174209	1.09033	-0.0571013	FALSE	Up	0.34	0.324	22	0.27837	1.19133	0.0148272	FALSE	Down	0.365	0.381	22	0.749796	1.75989	-0.0977772	FALSE	Down	0.353	0.392	22	0.480481	1.44918	-0.000942044	FALSE
Transcriptional regulation of white adipocyte differentiation	Up	0.457	0.405	80	-0.000995324	1.26645	0.0204336	FALSE	Up	0.017	0.025	81	1.82006	3.34075	0.0081721	FALSE	Up	0.34	0.331	79	0.674426	2.09519	0.0627025	FALSE	Down	0.178	0.23	80	0.975055	2.3384	-0.0409165	FALSE
IRAK1 recruits IKK complex	Down	0.369	0.405	13	0.0671178	-0.463962	-0.016766	FALSE	Up	0.244	0.339	13	0.213621	-0.181296	0.0285149	FALSE	Up	0.009	0.012	13	3.60587	1.73543	0.198107	TRUE	Down	0.005	0.007	13	2.32621	1.23939	-0.0821911	TRUE
IRAK1 recruits IKK complex upon TLR7/8 or 9 stimulation	Down	0.369	0.405	13	0.0671178	-0.463962	-0.016766	FALSE	Up	0.244	0.339	13	0.213621	-0.181296	0.0285149	FALSE	Up	0.009	0.012	13	3.60587	1.73543	0.198107	TRUE	Down	0.005	0.007	13	2.32621	1.23939	-0.0821911	TRUE
TRAIL signaling	Down	0.435	0.406	8	0.168885	0.5739	-0.0175145	FALSE	Down	0.955	0.94	8	-1.58163	-1.25129	-0.00657975	FALSE	Up	0.615	0.621	8	-0.255255	0.188765	0.115936	FALSE	Down	0.552	0.574	8	0.0700724	0.461055	-0.124415	FALSE
Interconversion of polyamines	Up	0.376	0.407	3	0.358599	0.696124	0.0890023	FALSE	Up	0.815	0.799	3	-0.844249	-0.642495	0.0427377	FALSE	Up	0.611	0.613	3	-0.0411903	0.10767	0.314838	FALSE	Down	0.337	0.36	3	0.726878	0.908748	-0.168795	FALSE
Intestinal infectious diseases	Down	0.411	0.407	2	0.26962	0.581238	-0.15098	FALSE	Down	0.949	0.931	2	-1.44702	-1.29836	-0.0317753	FALSE	Up	0.822	0.821	2	-0.888265	-0.634497	0.368273	FALSE	Down	0.51	0.552	2	0.0201847	0.331082	-0.932596	FALSE
Protein localization	Up	0.461	0.407	159	-0.204229	1.97016	0.00928075	FALSE	Up	0.25	0.25	159	0.217389	2.60723	0.0114836	FALSE	Down	0.136	0.086	159	2.34648	4.71086	-0.0384772	FALSE	Up	0.046	0.021	159	3.18504	5.64715	0.0922221	FALSE
Basigin interactions	Up	0.44	0.408	24	0.388073	1.22088	0.0881679	FALSE	Up	0.629	0.608	24	-0.252093	0.545696	0.0484301	FALSE	Up	0.499	0.5	24	0.534564	1.46861	0.113264	FALSE	Down	0.67	0.704	24	-0.0866531	0.810374	-0.0909687	FALSE
Activation of Matrix Metalloproteinases	Up	0.421	0.409	23	0.752405	1.65602	0.0777059	FALSE	Up	0.62	0.623	23	-0.132636	0.773874	0.050915	FALSE	Up	0.676	0.66	23	0.045179	0.952628	0.275997	FALSE	Down	0.805	0.815	23	-0.629573	0.237775	-0.248532	FALSE
Agmatine biosynthesis	Down	0.414	0.409	2	0.255699	0.579608	-0.0431342	FALSE	Down	0.705	0.681	2	-0.653196	-0.418816	-0.019969	FALSE	Down	0.184	0.237	2	1.55908	2.02969	-0.31302	FALSE	Up	0.641	0.68	2	-0.193708	0.111322	0.0128191	FALSE
Synthesis of PIPs at the ER membrane	Down	0.422	0.41	5	0.111551	0.562179	-0.00274399	FALSE	Down	0.637	0.622	5	-0.555616	-0.160649	-0.0137822	FALSE	Down	0.272	0.309	5	0.813092	1.36815	-0.100621	FALSE	Up	0.383	0.431	5	0.26455	0.754889	0.119318	FALSE
Membrane binding and targetting of GAG proteins	Down	0.412	0.41	13	0.203034	0.125078	-0.11579	FALSE	Down	0.966	0.96	13	-1.65704	-1.66728	-0.000356772	FALSE	Up	0.115	0.087	13	2.73913	1.65291	0.120753	FALSE	Down	0.733	0.571	13	-0.0348601	-0.621077	-0.0734661	FALSE
Synthesis And Processing Of GAG, GAGPOL Polyproteins	Down	0.412	0.41	13	0.203034	0.125078	-0.11579	FALSE	Down	0.966	0.96	13	-1.65704	-1.66728	-0.000356772	FALSE	Up	0.115	0.087	13	2.73913	1.65291	0.120753	FALSE	Down	0.733	0.571	13	-0.0348601	-0.621077	-0.0734661	FALSE
Amine Oxidase reactions	Down	0.377	0.411	3	0.458717	0.773253	-0.030799	FALSE	Up	0.801	0.792	3	-0.756289	-0.559114	0.0243971	FALSE	Up	0.426	0.453	3	0.606806	0.758548	0.575533	FALSE	Down	0.179	0.234	3	1.16739	1.34803	-0.311733	FALSE
2-LTR circle formation	Up	0.426	0.411	7	-0.0143931	0.420019	0.0405002	FALSE	Up	0.168	0.148	7	0.685546	1.17625	0.0279512	FALSE	Down	0.137	0.168	7	1.39444	1.94421	-0.0987599	FALSE	Up	0.116	0.116	7	1.28517	1.80693	0.114311	FALSE
Transcriptional regulation by RUNX3	Up	0.317	0.411	95	-0.133745	-1.60577	0.0345732	FALSE	Up	0.816	0.737	95	-1.52112	-3.05753	0.0304866	FALSE	Up	0.333	0.348	95	0.680753	-1.89446	0.00861109	FALSE	Up	0.401	0.212	95	1.57614	-1.64238	0.0188097	FALSE
Erythropoietin activates STAT5	Down	0.441	0.411	6	0.244079	0.268218	-0.0290529	FALSE	Down	0.57	0.547	6	-0.361056	-0.244857	-0.016726	FALSE	Up	0.205	0.282	6	1.2426	1.45366	0.291523	FALSE	Down	0.167	0.21	6	1.15071	1.24223	-0.190345	FALSE
Endosomal Sorting Complex Required For Transport (ESCRT)	Down	0.425	0.411	29	0.0755849	0.477907	-0.0635065	FALSE	Up	0.667	0.686	29	-0.897244	-0.447004	0.0138896	FALSE	Up	0.205	0.149	29	1.88324	1.64291	0.100231	FALSE	Down	0.311	0.293	29	0.607151	0.736674	-0.0492941	FALSE
Blockage of phagosome acidification	Down	0.426	0.411	1	-0.185533	-0.0675559	-0.023054	FALSE	Up	0.307	0.291	1	0.0993912	0.226785	0.0325301	FALSE	Down	0.627	0.644	1	-0.663336	-0.537885	-0.038203	FALSE	Up	0.037	0.048	1	1.52347	1.67692	0.164419	FALSE
Attenuation phase	Up	0.439	0.412	23	0.240396	0.515357	0.0214935	FALSE	Up	0.228	0.163	23	0.99634	1.0275	0.0307436	FALSE	Up	0.065	0.084	23	3.30769	3.40221	0.049143	FALSE	Up	0.368	0.352	23	0.844808	0.907479	0.0127844	FALSE
Defective HEXB causes GM2G2	Up	0.417	0.412	1	0.029041	0.178782	0.0518554	FALSE	Up	0.565	0.543	1	-0.379302	-0.249194	0.0411593	FALSE	Up	0.688	0.699	1	-0.486837	-0.339917	0.0860715	FALSE	Up	0.872	0.882	1	-0.848835	-0.719794	0.0482996	FALSE
MAPK6/MAPK4 signaling	Up	0.285	0.412	86	-0.248369	-2.08155	0.0326686	FALSE	Up	0.39	0.415	86	-0.356078	-2.31574	0.0296117	FALSE	Down	0.233	0.297	85	0.749213	-2.085	-0.00190943	FALSE	Up	0.302	0.213	85	1.53025	-1.81533	0.0521561	FALSE
Loss of phosphorylation of MECP2 at T308	Down	0.418	0.412	4	0.0817249	-0.301059	-0.0362436	FALSE	Down	0.288	0.437	4	-0.0386594	-0.059243	-0.035502	FALSE	Down	0.413	0.329	4	0.792071	-0.159149	-0.0519243	FALSE	Up	0.969	0.974	4	-1.43163	-1.46277	0.0115096	FALSE
Apoptosis	Up	0.309	0.413	175	-0.0876159	-0.316385	0.01902	FALSE	Up	0.495	0.534	175	-0.589347	-0.877941	0.0211036	FALSE	Up	0.05	0.1	174	2.32525	1.31399	0.0374321	FALSE	Up	0.265	0.201	174	1.33035	0.0243906	0.048348	FALSE
Signaling by FGFR2 amplification mutants	Up	0.428	0.413	1	0.181629	0.230891	0.198521	FALSE	Down	0.907	0.874	1	-1.18381	-1.10015	-0.0323488	FALSE	Up	0.76	0.767	1	-0.762654	-0.67357	0.171601	FALSE	Up	0.808	0.813	1	-0.693463	-0.609635	0.18414	FALSE
NrCAM interactions	Up	0.419	0.413	7	0.430724	0.837932	0.0583551	FALSE	Down	0.374	0.377	7	0.397312	0.818377	-0.00292058	FALSE	Up	0.151	0.21	7	1.73132	2.21559	0.22722	FALSE	Down	0.977	0.976	7	-1.45411	-1.07197	-0.128926	FALSE
Deletions in the AXIN genes in hepatocellular carcinoma result in elevated WNT signaling	Down	0.419	0.413	1	-0.0164741	0.0619079	-0.0390351	FALSE	Up	0.826	0.784	1	-0.914143	-0.83063	0.00916631	FALSE	Up	0.397	0.446	1	0.207844	0.291323	0.108391	FALSE	Up	0.707	0.716	1	-0.483795	-0.391524	0.0650753	FALSE
Protein-protein interactions at synapses	Down	0.444	0.413	64	0.649236	2.22652	-0.00587439	FALSE	Up	0.723	0.692	64	-0.523847	0.974403	0.0216407	FALSE	Up	0.493	0.494	64	0.870404	2.64365	0.134329	FALSE	Down	0.934	0.948	64	-1.27774	0.292605	-0.169765	FALSE
Signaling by FGFR2 fusions	Up	0.428	0.413	1	0.181629	0.230891	0.198521	FALSE	Down	0.907	0.874	1	-1.18381	-1.10015	-0.0323488	FALSE	Up	0.76	0.767	1	-0.762654	-0.67357	0.171601	FALSE	Up	0.808	0.813	1	-0.693463	-0.609635	0.18414	FALSE
Translesion Synthesis by POLH	Down	0.383	0.414	17	0.0269906	-0.263884	-0.0168942	FALSE	Up	0.256	0.373	17	0.0102513	-0.0421676	0.00409031	FALSE	Up	0.018	0.024	17	3.69412	2.20862	0.0191206	FALSE	Up	0.27	0.188	17	1.08566	0.204126	0.0200316	FALSE
Deadenylation of mRNA	Down	0.456	0.414	25	-0.342218	0.513141	-0.00369262	FALSE	Down	0.104	0.089	25	0.614441	1.56642	-0.00836447	FALSE	Down	0.008	0.01	25	2.48578	3.63716	-0.0802084	TRUE	Up	0.162	0.201	25	0.376448	1.35464	0.00432041	FALSE
Hyaluronan metabolism	Up	0.434	0.415	14	0.317239	1.04547	0.0119704	FALSE	Up	0.469	0.456	14	0.00842745	0.709621	0.010495	FALSE	Up	0.911	0.885	14	-1.39789	-0.704709	0.166577	FALSE	Up	0.908	0.92	14	-1.1414	-0.484423	0.0145711	FALSE
Defective TPMT causes Thiopurine S-methyltransferase deficiency (TPMT deficiency)	Up	0.427	0.416	1	0.0832082	0.286456	0.0834483	FALSE	Down	0.619	0.598	1	-0.446525	-0.289023	-0.033576	FALSE	Down	0.311	0.356	1	0.662906	0.931953	-0.197991	FALSE	Up	0.083	0.11	1	1.34223	1.65099	0.316375	FALSE
tRNA modification in the mitochondrion	Up	0.431	0.416	9	0.0245695	0.643221	0.0137661	FALSE	Up	0.893	0.862	9	-1.36875	-0.879971	0.0106788	FALSE	Down	0.447	0.471	9	0.233969	0.948932	-0.0817445	FALSE	Up	0.553	0.599	9	-0.236542	0.395653	0.108539	FALSE
Synthesis of PG	Down	0.436	0.417	7	0.168634	0.70992	-0.00947359	FALSE	Up	0.69	0.673	7	-0.527807	-0.0440791	0.0131758	FALSE	Up	0.688	0.694	7	-0.365726	0.188738	0.133706	FALSE	Down	0.182	0.262	7	0.81404	1.44484	-0.0278062	FALSE
N-glycan trimming in the ER and Calnexin/Calreticulin cycle	Down	0.447	0.418	34	-0.258124	0.173522	-0.00521671	FALSE	Up	0.579	0.631	34	-0.825479	-0.197829	0.0116684	FALSE	Up	0.374	0.26	34	0.628157	0.606987	0.0717661	FALSE	Down	0.053	0.05	34	1.77019	2.16842	-0.0348166	FALSE
Defective gamma-carboxylation of F9	Down	0.429	0.418	1	-0.0409424	0.144136	-0.0430627	FALSE	Down	0.316	0.309	1	0.189944	0.39619	-0.0529744	FALSE	Up	0.563	0.594	1	-0.178264	0.0192416	0.103608	FALSE	Down	0.474	0.514	1	0.0124353	0.215636	-0.117424	FALSE
Budding and maturation of HIV virion	Down	0.431	0.419	27	0.107979	0.447784	-0.0743852	FALSE	Up	0.862	0.855	27	-1.27327	-0.904231	0.0157317	FALSE	Up	0.09	0.064	27	2.46788	2.10877	0.112583	FALSE	Down	0.189	0.183	27	1.04261	1.06317	-0.0678552	FALSE
NF-kB is activated and signals survival	Down	0.376	0.419	12	0.101301	-0.48225	-0.027229	FALSE	Up	0.593	0.676	12	-0.556583	-0.911927	0.0320508	FALSE	Up	0.131	0.123	12	2.03724	0.44624	0.222979	FALSE	Down	0.205	0.162	12	1.34033	0.175841	-0.109295	FALSE
Abacavir transmembrane transport	Down	0.43	0.419	4	0.328369	0.717188	-0.151249	FALSE	Down	0.025	0.023	4	2.33835	2.92428	-0.361695	FALSE	Down	0.626	0.645	4	-0.045242	0.367712	-0.0356779	FALSE	Down	0.46	0.509	4	0.297994	0.71061	-0.462158	FALSE
Regulation of necroptotic cell death	Down	0.415	0.42	18	0.0798432	0.0392489	-0.0338601	FALSE	Up	0.877	0.905	18	-1.17755	-1.09032	0.0182681	FALSE	Up	0.27	0.162	18	1.57894	0.725993	0.130468	FALSE	Down	0.059	0.058	18	1.75587	1.35163	-0.0988765	FALSE
Diseases of carbohydrate metabolism	Down	0.456	0.421	28	0.202003	0.669433	-0.00681109	FALSE	Up	0.198	0.259	28	0.55844	1.22667	0.0234163	FALSE	Up	0.613	0.415	28	0.607938	0.382222	0.128858	FALSE	Down	0.098	0.097	28	1.81337	2.08286	-0.0109558	FALSE
Regulation of actin dynamics for phagocytic cup formation	Up	0.433	0.422	64	-0.215788	0.492757	0.0291652	FALSE	Up	0.823	0.806	64	-1.458	-0.807661	0.0132648	FALSE	Up	0.435	0.407	64	0.26972	0.846632	0.0745953	FALSE	Down	0.402	0.436	64	0.1419	0.849114	-0.0269342	FALSE
Lysosome Vesicle Biogenesis	Up	0.447	0.422	33	0.00173871	0.832118	0.0264074	FALSE	Up	0.313	0.317	33	0.214785	1.10817	0.0172423	FALSE	Up	0.556	0.548	33	-0.0732807	0.818848	0.0649009	FALSE	Up	0.249	0.315	33	0.636043	1.61322	0.0250493	FALSE
Protein ubiquitination	Down	0.448	0.422	72	-0.229672	0.197278	-0.00984295	FALSE	Up	0.59	0.595	72	-0.837073	-0.276231	0.0351961	FALSE	Up	0.049	0.037	72	2.48652	2.55938	0.0589977	FALSE	Down	0.083	0.053	72	1.51776	1.67833	-0.0140186	FALSE
Activation of NOXA and translocation to mitochondria	Up	0.427	0.423	6	0.315523	0.268241	0.0705551	FALSE	Up	0.104	0.112	6	1.5306	1.42046	0.113615	FALSE	Up	0.03	0.06	6	3.31581	2.97822	0.258891	FALSE	Up	0.551	0.477	6	0.226124	-0.0693869	0.268735	FALSE
Oxygen-dependent proline hydroxylation of Hypoxia-inducible Factor Alpha	Up	0.282	0.423	66	-0.500568	-2.51069	0.0149136	FALSE	Up	0.461	0.486	66	-0.848459	-2.94848	0.038662	FALSE	Up	0.142	0.24	65	1.42618	-1.84486	0.00990069	FALSE	Up	0.149	0.145	65	2.51873	-1.3486	0.0550895	FALSE
Signaling by Leptin	Down	0.4	0.423	11	0.253491	0.481032	-0.0530255	FALSE	Down	0.971	0.964	11	-1.66059	-1.59742	-0.0120637	FALSE	Up	0.631	0.632	11	-0.0175736	0.0691001	0.163658	FALSE	Down	0.39	0.444	11	0.422124	0.564586	-0.199534	FALSE
DNA replication initiation	Up	0.443	0.423	8	0.174799	0.504969	0.0650949	FALSE	Down	0.684	0.655	8	-0.504433	-0.181705	-0.0117118	FALSE	Down	0.118	0.154	8	1.62967	2.02497	-0.189906	FALSE	Up	0.124	0.145	8	1.81158	2.1847	0.300703	FALSE
Defective CYP27A1 causes Cerebrotendinous xanthomatosis (CTX)	Down	0.434	0.425	1	0.173202	0.348417	-0.142429	FALSE	Up	0.788	0.76	1	-0.837649	-0.72598	0.0344424	FALSE	Up	0.209	0.274	1	1.14081	1.38257	0.600335	FALSE	Down	0.233	0.296	1	0.814845	1.03039	-0.528804	FALSE
Gap-filling DNA repair synthesis and ligation in GG-NER	Up	0.417	0.425	23	0.118733	-0.141629	0.0178639	FALSE	Up	0.423	0.517	23	-0.23864	-0.259513	0.0145334	FALSE	Down	0.018	0.019	23	3.13732	1.85974	-0.0170807	FALSE	Up	0.091	0.062	23	1.95861	1.23326	0.122926	FALSE
Class A/1 (Rhodopsin-like receptors)	Down	0.449	0.427	187	1.54989	4.20983	-0.00407233	FALSE	Up	0.355	0.376	188	1.58561	4.27913	0.00403487	FALSE	Up	0.99	0.979	187	-3.21699	-0.588479	0.0949671	FALSE	Down	0.712	0.735	187	-0.199616	2.51122	-0.137796	FALSE
Ephrin signaling	Down	0.442	0.427	18	0.153321	0.385581	-9.21266e-05	FALSE	Up	0.309	0.39	18	0.11668	0.691344	0.0217811	FALSE	Up	0.588	0.587	18	-0.129227	0.09303	0.131804	FALSE	Down	0.042	0.073	18	1.88784	2.23403	-0.103976	FALSE
Class C/3 (Metabotropic glutamate/pheromone receptors)	Down	0.455	0.427	20	0.654159	1.60459	-0.07029	FALSE	Down	0.042	0.05	20	2.54281	3.69921	-0.178515	FALSE	Up	0.883	0.846	20	-1.32427	-0.440405	0.0655332	FALSE	Down	0.632	0.677	20	0.0140318	0.968097	-0.401832	FALSE
Nucleobase catabolism	Down	0.453	0.427	28	0.304744	1.40974	-0.0097014	FALSE	Down	0.052	0.06	28	1.70623	2.96838	-0.0204099	FALSE	Up	0.724	0.697	28	-0.299886	0.85744	0.0692728	FALSE	Down	0.329	0.419	28	0.566324	1.7771	-0.075347	FALSE
RUNX2 regulates osteoblast differentiation	Up	0.46	0.428	21	0.342085	0.609762	0.19694	FALSE	Up	0.156	0.209	21	1.05854	1.57898	0.100829	FALSE	Up	0.842	0.795	21	-0.850556	-0.662005	0.0684811	FALSE	Down	0.852	0.848	21	-0.903222	-0.694285	-0.0779058	FALSE
Chaperone Mediated Autophagy	Up	0.427	0.428	21	0.0826072	0.125907	0.0202044	FALSE	Up	0.191	0.161	21	0.768189	0.646133	0.0510411	FALSE	Up	0.006	0.01	21	4.25451	3.37631	0.154285	TRUE	Down	0.008	0.014	21	2.62289	2.27554	-0.154656	TRUE
Sodium/Proton exchangers	Down	0.442	0.43	8	0.225444	0.829925	-0.00479078	FALSE	Up	0.184	0.18	8	0.783626	1.45218	0.0596625	FALSE	Up	0.456	0.493	8	0.380366	1.05705	0.1153	FALSE	Down	0.557	0.61	8	-0.0200575	0.600438	-0.0419599	FALSE
Synthesis of substrates in N-glycan biosythesis	Up	0.496	0.43	58	0.157966	1.54821	0.0176131	FALSE	Up	0.58	0.566	58	-0.31826	1.08484	0.0377524	FALSE	Up	0.512	0.49	58	0.336435	1.89012	0.0930344	FALSE	Up	0.051	0.087	58	1.54176	3.12113	0.010688	FALSE
cGMP effects	Up	0.439	0.431	13	0.555464	1.27576	0.043827	FALSE	Up	0.353	0.335	13	0.596264	1.23837	0.0532299	FALSE	Up	0.497	0.524	13	0.534859	1.291	0.124646	FALSE	Down	0.165	0.25	13	1.08451	1.92249	-0.11168	FALSE
Relaxin receptors	Down	0.436	0.431	2	0.169141	0.417612	-0.0908133	FALSE	Down	0.561	0.541	2	-0.241353	-0.0323491	-0.0217725	FALSE	Up	0.617	0.635	2	-0.279543	-0.0373515	0.0137733	FALSE	Down	0.94	0.951	2	-1.23589	-1.04248	-0.0922062	FALSE
B-WICH complex positively regulates rRNA expression	Up	0.468	0.431	51	0.132696	-1.19856	0.102191	FALSE	Up	0.148	0.114	52	1.37467	-0.304281	0.154415	FALSE	Up	0.029	0.096	51	2.65149	1.13429	0.181233	FALSE	Down	0.079	0.072	51	2.00535	0.295709	-0.0104587	FALSE
FOXO-mediated transcription of cell death genes	Down	0.451	0.431	17	0.148842	0.491782	-0.0608701	FALSE	Down	0.452	0.444	17	-0.100579	0.304516	-0.00779458	FALSE	Up	0.031	0.076	17	2.84147	3.44887	0.185845	FALSE	Down	0.393	0.441	17	0.337977	0.744546	-0.15186	FALSE
Beta oxidation of octanoyl-CoA to hexanoyl-CoA	Up	0.451	0.432	4	-0.0502121	0.29254	0.00762627	FALSE	Down	0.488	0.469	4	-0.177009	0.162593	-0.00184297	FALSE	Down	0.141	0.195	4	1.38401	1.86316	-0.129739	FALSE	Up	0.492	0.56	4	0.0484642	0.437416	0.119857	FALSE
TRAF6 mediated NF-kB activation	Up	0.45	0.432	23	-0.000723818	0.197076	0.00579991	FALSE	Down	0.162	0.18	23	0.500724	0.746789	-0.0212143	FALSE	Up	0.71	0.718	23	-0.579255	-0.302698	0.0671751	FALSE	Down	0.648	0.704	23	-0.291887	-0.0292497	-0.0233229	FALSE
Release of apoptotic factors from the mitochondria	Up	0.445	0.433	5	0.0848171	0.501747	0.098662	FALSE	Up	0.744	0.724	5	-0.768899	-0.428399	0.0360018	FALSE	Down	0.772	0.757	5	-0.55754	-0.213828	-0.010563	FALSE	Up	0.267	0.304	5	0.721529	1.15813	0.223892	FALSE
Toll Like Receptor 3 (TLR3) Cascade	Down	0.419	0.433	91	-0.139535	-0.399013	-0.0146076	FALSE	Down	0.505	0.615	91	-0.76214	-0.683038	-0.00846622	FALSE	Up	0.188	0.178	91	1.18361	0.406565	0.0725268	FALSE	Down	0.076	0.073	91	1.56249	0.941518	-0.024715	FALSE
SUMOylation	Up	0.423	0.434	165	-0.35717	0.647259	0.0183139	FALSE	Down	0.198	0.25	165	0.31857	1.39413	-0.000609162	FALSE	Down	0.674	0.605	165	-0.69597	0.0355564	-0.0282953	FALSE	Up	0.168	0.186	165	1.14935	1.97174	0.0479688	FALSE
RUNX1 regulates transcription of genes involved in interleukin signaling	Up	0.443	0.434	4	0.0850831	0.425665	0.223303	FALSE	Up	0.471	0.467	4	-0.0920444	0.24537	0.110486	FALSE	Down	0.703	0.702	4	-0.418358	-0.145207	-0.173498	FALSE	Down	0.87	0.87	4	-0.869673	-0.58975	-0.116258	FALSE
Regulation of RUNX2 expression and activity	Up	0.323	0.434	68	-0.403056	-2.68837	0.0300575	FALSE	Up	0.519	0.512	68	-0.909377	-3.1535	0.0206105	FALSE	Down	0.246	0.304	67	0.785349	-2.70027	-0.0252653	FALSE	Up	0.114	0.125	67	2.92203	-1.01131	0.072267	FALSE
Regulation of commissural axon pathfinding by SLIT and ROBO	Up	0.49	0.436	10	0.477596	0.749229	0.143341	FALSE	Up	0.732	0.749	10	-0.578886	-0.106152	0.0473593	FALSE	Up	0.904	0.889	10	-1.14043	-0.777763	0.182078	FALSE	Up	0.994	0.986	10	-1.90577	-1.7913	0.0318979	FALSE
Metabolism of nucleotides	Up	0.499	0.437	88	0.125997	2.03781	0.0220833	FALSE	Up	0.313	0.299	88	0.400988	2.37484	0.0165358	FALSE	Up	0.233	0.224	88	1.5587	3.82035	0.0357521	FALSE	Up	0.014	0.023	88	3.16746	5.49969	0.059312	FALSE
Establishment of Sister Chromatid Cohesion	Up	0.452	0.437	11	-0.0716422	0.455291	0.0471546	FALSE	Down	0.902	0.894	11	-1.83971	-1.40498	-0.00816984	FALSE	Down	0.734	0.709	11	-1.13547	-0.596666	-0.0940643	FALSE	Up	0.75	0.765	11	-1.10693	-0.577661	0.156417	FALSE
Defective MAN1B1 causes MRT15	Up	0.449	0.437	1	-0.0750056	0.103692	0.0354186	FALSE	Up	0.416	0.401	1	-0.0775798	0.102398	0.0340471	FALSE	Up	0.498	0.535	1	-0.0997324	0.0992447	0.0881904	FALSE	Up	0.504	0.548	1	-0.0965114	0.0954598	0.090812	FALSE
Leishmania infection	Up	0.458	0.437	194	0.363028	1.51262	0.0123028	FALSE	Down	0.429	0.454	194	0.117977	1.37677	-0.001078	FALSE	Up	0.755	0.705	194	-0.664916	0.486418	0.0928376	FALSE	Down	0.866	0.863	194	-1.49336	-0.313395	-0.0699112	FALSE
NOTCH1 Intracellular Domain Regulates Transcription	Down	0.505	0.438	46	0.0225992	-0.187575	-0.0150034	FALSE	Up	0.785	0.809	46	-1.16067	-0.938476	0.0111762	FALSE	Up	0.039	0.041	46	2.74188	2.13351	0.122993	FALSE	Down	0.696	0.596	46	-0.206898	-0.494437	-0.100458	FALSE
MHC class II antigen presentation	Up	0.413	0.438	113	0.0720553	1.25996	0.0576777	FALSE	Up	0.959	0.941	113	-1.94862	-1.04274	0.0279117	FALSE	Up	0.929	0.901	114	-1.84974	-0.780413	0.0941268	FALSE	Up	0.385	0.383	114	0.438296	1.3469	0.0736643	FALSE
SUMO E3 ligases SUMOylate target proteins	Up	0.432	0.438	159	-0.334878	0.599498	0.0184608	FALSE	Down	0.214	0.253	159	0.314323	1.31412	-0.00112234	FALSE	Down	0.706	0.63	159	-0.789331	-0.154229	-0.0261165	FALSE	Up	0.235	0.252	159	0.853775	1.56663	0.0477372	FALSE
Aflatoxin activation and detoxification	Up	0.452	0.438	15	0.418192	1.21141	0.0454783	FALSE	Up	0.855	0.83	15	-1.02484	-0.374822	0.00977326	FALSE	Up	0.882	0.859	15	-0.916448	-0.196556	0.236591	FALSE	Down	0.78	0.813	15	-0.498996	0.262091	-0.135933	FALSE
Recycling of bile acids and salts	Down	0.451	0.439	11	0.250316	0.742987	-0.118444	FALSE	Down	0.356	0.35	11	0.362185	0.851784	-0.121282	FALSE	Up	0.385	0.4	11	0.789483	1.25113	0.0221002	FALSE	Down	0.033	0.062	11	2.03663	2.68585	-0.435376	FALSE
Defective CSF2RB causes pulmonary surfactant metabolism dysfunction 5 (SMDP5)	Up	0.461	0.439	5	0.0531725	0.375795	0.0440464	FALSE	Up	0.869	0.855	5	-1.22507	-0.938011	0.0223826	FALSE	Up	0.602	0.611	5	-0.128155	0.238935	0.250129	FALSE	Down	0.507	0.541	5	0.19698	0.538781	-0.0518504	FALSE
Defective CSF2RA causes pulmonary surfactant metabolism dysfunction 4 (SMDP4)	Up	0.461	0.439	5	0.0531725	0.375795	0.0440464	FALSE	Up	0.869	0.855	5	-1.22507	-0.938011	0.0223826	FALSE	Up	0.602	0.611	5	-0.128155	0.238935	0.250129	FALSE	Down	0.507	0.541	5	0.19698	0.538781	-0.0518504	FALSE
Ub-specific processing proteases	Up	0.446	0.439	177	-0.454353	-1.44165	0.0600158	FALSE	Up	0.117	0.148	177	1.57196	0.471669	0.0444878	FALSE	Up	0.064	0.117	176	2.26094	0.739621	0.0489165	FALSE	Up	0.035	0.03	176	3.17228	1.23513	0.0221571	FALSE
Nucleotide salvage	Up	0.495	0.439	20	0.120914	1.03685	0.0490166	FALSE	Up	0.93	0.915	20	-1.2689	-0.46527	0.0494038	FALSE	Up	0.428	0.443	20	0.494567	1.56085	0.12753	FALSE	Up	0.003	0.007	20	2.2066	3.37079	0.114508	TRUE
NOTCH3 Intracellular Domain Regulates Transcription	Up	0.438	0.439	24	0.28493	0.813644	0.0484626	FALSE	Down	0.264	0.311	24	0.600398	1.18187	-0.00695192	FALSE	Up	0.551	0.581	24	0.307566	0.837289	0.180942	FALSE	Down	0.663	0.687	24	-0.263833	0.210066	-0.148523	FALSE
Activated NTRK2 signals through FYN	Down	0.548	0.44	6	0.220142	-0.273255	-0.154122	FALSE	Down	0.14	0.309	6	0.462594	0.637061	-0.197006	FALSE	Down	0.885	0.866	6	-0.86432	-1.23982	-0.156178	FALSE	Down	0.72	0.688	6	-0.162179	-0.562076	-0.254492	FALSE
Interferon alpha/beta signaling	Up	0.447	0.44	58	-0.0475636	1.22728	0.0953742	FALSE	Down	0.813	0.809	58	-2.17198	-1.04536	-0.0127794	FALSE	Up	0.677	0.647	58	-0.853642	0.427906	0.0549019	FALSE	Up	0.603	0.627	58	-1.06439	0.133629	0.182495	FALSE
Response of EIF2AK1 (HRI) to heme deficiency	Up	0.471	0.44	15	0.0504076	0.738499	0.0395137	FALSE	Up	0.819	0.811	15	-0.987116	-0.340123	0.0692753	FALSE	Up	0.457	0.475	15	0.347075	1.10083	0.0449448	FALSE	Up	0.199	0.26	15	0.8528	1.65154	0.0477811	FALSE
ER Quality Control Compartment (ERQC)	Down	0.448	0.441	20	-0.134869	0.123808	-0.0221747	FALSE	Down	0.575	0.612	20	-0.620316	-0.235277	-0.00648931	FALSE	Up	0.502	0.271	20	0.706249	0.0907931	0.143393	FALSE	Down	0.17	0.152	20	1.2769	1.22719	-0.125972	FALSE
EPH-ephrin mediated repulsion of cells	Up	0.441	0.442	44	0.234718	0.84335	0.0552743	FALSE	Up	0.17	0.253	44	0.501719	1.34123	0.0198077	FALSE	Up	0.698	0.685	44	-0.19205	0.390291	0.111816	FALSE	Up	0.529	0.537	44	0.216474	0.708167	0.00605384	FALSE
Degradation of GLI1 by the proteasome	Up	0.3	0.443	59	-0.623323	-3.19846	0.0157049	FALSE	Up	0.726	0.61	59	-1.48604	-4.11966	0.0350601	FALSE	Down	0.174	0.258	58	1.26085	-2.86054	-0.0281918	FALSE	Up	0.12	0.152	58	2.76817	-1.59521	0.0843773	FALSE
Histidine catabolism	Up	0.468	0.443	7	0.273664	0.815472	0.0207035	FALSE	Up	0.51	0.495	7	0.0317827	0.561491	0.0777861	FALSE	Up	0.774	0.771	7	-0.437016	0.133803	0.090411	FALSE	Down	0.909	0.919	7	-0.900593	-0.371701	-0.193247	FALSE
Mitochondrial biogenesis	Down	0.487	0.444	88	-0.226489	1.06875	-0.00289306	FALSE	Down	0.407	0.428	88	-0.274816	1.21421	-0.00192816	FALSE	Down	0.027	0.039	88	3.18638	4.81167	-0.0277387	FALSE	Up	0.038	0.033	88	2.1316	3.72009	0.0361509	FALSE
Muscarinic acetylcholine receptors	Up	0.448	0.444	2	0.243347	0.540112	0.406604	FALSE	Up	0.641	0.623	2	-0.47613	-0.244299	0.257457	FALSE	Up	0.721	0.726	2	-0.579139	-0.318736	0.566301	FALSE	Up	0.86	0.86	2	-0.879321	-0.647666	0.349827	FALSE
G alpha (z) signalling events	Up	0.484	0.445	40	0.356009	0.396365	0.013019	FALSE	Up	0.122	0.128	40	1.54629	1.6238	0.0296858	FALSE	Up	0.316	0.414	40	0.92633	1.23824	0.119194	FALSE	Down	0.687	0.716	40	-0.250773	-0.042156	-0.168337	FALSE
Defective GCLC causes Hemolytic anemia due to gamma-glutamylcysteine synthetase deficiency (HAGGSD)	Down	0.459	0.445	2	0.0674473	0.344904	-0.0604449	FALSE	Down	0.243	0.246	2	0.74157	1.08102	-0.07391	FALSE	Down	0.691	0.699	2	-0.586027	-0.325798	-0.105659	FALSE	Down	0.88	0.902	2	-1.05482	-0.836412	-0.0167767	FALSE
Signaling by moderate kinase activity BRAF mutants	Up	0.442	0.445	38	0.026535	-0.124771	0.0523378	FALSE	Up	0.678	0.724	38	-0.885665	-0.799051	0.0667485	FALSE	Up	0.12	0.186	38	1.44571	1.27656	0.132648	FALSE	Down	0.051	0.06	38	1.8985	1.63241	-0.0678007	FALSE
Signaling by RAS mutants	Up	0.442	0.445	38	0.026535	-0.124771	0.0523378	FALSE	Up	0.678	0.724	38	-0.885665	-0.799051	0.0667485	FALSE	Up	0.12	0.186	38	1.44571	1.27656	0.132648	FALSE	Down	0.051	0.06	38	1.8985	1.63241	-0.0678007	FALSE
Paradoxical activation of RAF signaling by kinase inactive BRAF	Up	0.442	0.445	38	0.026535	-0.124771	0.0523378	FALSE	Up	0.678	0.724	38	-0.885665	-0.799051	0.0667485	FALSE	Up	0.12	0.186	38	1.44571	1.27656	0.132648	FALSE	Down	0.051	0.06	38	1.8985	1.63241	-0.0678007	FALSE
Signaling downstream of RAS mutants	Up	0.442	0.445	38	0.026535	-0.124771	0.0523378	FALSE	Up	0.678	0.724	38	-0.885665	-0.799051	0.0667485	FALSE	Up	0.12	0.186	38	1.44571	1.27656	0.132648	FALSE	Down	0.051	0.06	38	1.8985	1.63241	-0.0678007	FALSE
RNA Polymerase I Promoter Escape	Up	0.49	0.446	51	-0.0697887	-1.39451	0.104202	FALSE	Up	0.065	0.065	52	1.78511	0.0825025	0.157147	FALSE	Up	0.027	0.092	51	2.55018	0.945857	0.159368	FALSE	Up	0.331	0.225	51	0.920458	-0.761917	0.00980952	FALSE
Activation of RAC1 downstream of NMDARs	Down	0.591	0.446	7	-0.0332098	-0.352899	-0.00078397	FALSE	Up	0.976	0.988	7	-1.87311	-1.65137	0.000837777	FALSE	Up	0.456	0.425	7	0.333527	0.0715618	0.119423	FALSE	Up	0.696	0.73	7	-0.438263	-0.376042	0.0478252	FALSE
mTORC1-mediated signalling	Up	0.463	0.447	23	-0.155072	0.40614	0.00055014	FALSE	Up	0.848	0.852	23	-1.4355	-0.82448	0.0254893	FALSE	Up	0.331	0.383	23	0.496903	1.22933	0.0730057	FALSE	Up	0.761	0.794	23	-0.770927	-0.151365	0.0215374	FALSE
Neurotransmitter receptors and postsynaptic signal transmission	Down	0.391	0.448	150	0.53059	1.15065	-0.0386354	FALSE	Down	0.059	0.083	150	1.8839	2.57249	-0.0355839	FALSE	Up	0.879	0.853	151	-0.967425	-0.523942	0.0980445	FALSE	Down	0.96	0.951	150	-1.02993	-0.702775	-0.160758	FALSE
Signaling by PDGF	Up	0.339	0.448	50	0.464448	0.911989	0.124401	FALSE	Up	0.913	0.908	50	-1.08858	-1.06709	0.0400527	FALSE	Up	0.984	0.967	50	-2.04409	-2.03625	0.0750262	FALSE	Down	0.962	0.966	50	-1.64805	-1.60319	-0.100433	FALSE
SUMO is transferred from E1 to E2 (UBE2I, UBC9)	Up	0.452	0.448	6	-0.131362	0.188181	0.0256423	FALSE	Up	0.432	0.433	6	-0.328997	-0.0114983	0.0349256	FALSE	Down	0.141	0.197	6	1.14454	1.53274	-0.11693	FALSE	Up	0.133	0.194	6	0.752556	1.15961	0.117618	FALSE
Defective DHDDS causes retinitis pigmentosa 59	Up	0.457	0.448	2	-0.104208	0.148652	0.038487	FALSE	Up	0.902	0.874	2	-1.1608	-0.991696	0.003016	FALSE	Down	0.378	0.432	2	0.276746	0.586076	-0.0982461	FALSE	Up	0.16	0.21	2	0.723239	1.04952	0.129873	FALSE
Negative regulation of FGFR3 signaling	Down	0.321	0.448	22	0.198224	-0.821986	-0.030539	FALSE	Down	0.063	0.305	22	0.477904	-0.168395	-0.0992651	FALSE	Up	0.628	0.486	22	0.460167	-1.51243	0.117728	FALSE	Down	0.612	0.43	22	0.514742	-1.05572	-0.136322	FALSE
Caspase activation via extrinsic apoptotic signalling pathway	Up	0.481	0.449	25	-0.0916115	0.584541	0.019668	FALSE	Up	0.888	0.877	25	-1.48119	-0.819202	0.0203423	FALSE	Up	0.497	0.518	25	0.12476	0.987213	0.101001	FALSE	Down	0.192	0.227	25	1.21886	1.95875	-0.00423892	FALSE
Cellular hexose transport	Down	0.473	0.45	16	0.300042	1.13757	-0.108679	FALSE	Down	0.066	0.086	16	1.37198	2.35348	-0.141924	FALSE	Up	0.357	0.39	16	0.871725	1.82627	0.100474	FALSE	Down	0.199	0.281	16	0.962043	1.9078	-0.170741	FALSE
p75NTR recruits signalling complexes	Down	0.474	0.45	12	0.0449367	-0.417451	-0.0133033	FALSE	Up	0.595	0.62	12	-0.436595	-0.718674	0.0243049	FALSE	Up	0.078	0.068	12	2.81816	1.31245	0.223767	FALSE	Down	0.441	0.307	12	0.911853	-0.0645474	-0.0941076	FALSE
Programmed Cell Death	Up	0.361	0.45	178	-0.276887	-0.480168	0.0185691	FALSE	Up	0.523	0.545	178	-0.661995	-0.919156	0.0197919	FALSE	Up	0.044	0.083	177	2.47486	1.51716	0.0382994	FALSE	Up	0.291	0.213	177	1.22426	-0.0321395	0.0454634	FALSE
Phase 3 - rapid repolarisation	Up	0.462	0.45	8	0.292504	0.899552	0.194516	FALSE	Up	0.394	0.388	8	0.251988	0.839528	0.0278425	FALSE	Up	0.493	0.526	8	0.385425	1.06344	0.457586	FALSE	Down	0.842	0.85	8	-0.873741	-0.339538	-0.17288	FALSE
Regulation of RAS by GAPs	Up	0.29	0.45	68	-0.496087	-2.52295	0.0261003	FALSE	Up	0.684	0.579	68	-1.1546	-3.44225	0.0225848	FALSE	Down	0.505	0.436	67	-0.298954	-3.64096	-0.00868244	FALSE	Up	0.277	0.202	67	2.01437	-1.98112	0.0835011	FALSE
Lysine catabolism	Down	0.48	0.451	11	0.142184	0.846209	-0.0395801	FALSE	Up	0.385	0.379	11	0.228532	0.950627	0.014239	FALSE	Up	0.936	0.906	11	-1.65661	-1.03699	0.117477	FALSE	Down	0.342	0.399	11	0.486617	1.25543	-0.0729197	FALSE
Signaling by NOTCH1 t(7;9)(NOTCH1:M1580_K2555) Translocation Mutant	Up	0.453	0.452	7	0.231285	0.539302	0.0396498	FALSE	Down	0.608	0.595	7	-0.332905	-0.0429892	-0.0589429	FALSE	Up	0.813	0.798	7	-0.759901	-0.512913	0.178088	FALSE	Down	0.365	0.418	7	0.482257	0.794182	-0.142706	FALSE
Constitutive Signaling by NOTCH1 t(7;9)(NOTCH1:M1580_K2555) Translocation Mutant	Up	0.453	0.452	7	0.231285	0.539302	0.0396498	FALSE	Down	0.608	0.595	7	-0.332905	-0.0429892	-0.0589429	FALSE	Up	0.813	0.798	7	-0.759901	-0.512913	0.178088	FALSE	Down	0.365	0.418	7	0.482257	0.794182	-0.142706	FALSE
Inhibition of nitric oxide production	Down	0.472	0.452	4	0.124122	0.362497	-0.0676931	FALSE	Down	0.6	0.581	4	-0.457031	-0.228617	-0.0756626	FALSE	Down	0.782	0.781	4	-0.87786	-0.623331	-0.0333363	FALSE	Down	0.683	0.697	4	-0.262196	-0.0196433	-0.14864	FALSE
Mitochondrial translation initiation	Up	0.472	0.453	84	-0.906382	0.864108	0.0299244	FALSE	Up	0.317	0.304	84	0.0656965	1.95111	0.039638	FALSE	Down	0.171	0.167	84	3.06974	5.39149	-0.126064	FALSE	Up	0.072	0.06	84	5.52931	7.95708	0.182711	FALSE
Defective SLC7A7 causes lysinuric protein intolerance (LPI)	Up	0.467	0.453	2	-0.121922	0.121045	0.0686418	FALSE	Down	0.775	0.748	2	-0.780727	-0.586104	-0.00699095	FALSE	Up	0.96	0.941	2	-1.67212	-1.49328	0.0313359	FALSE	Up	0.246	0.28	2	1.03629	1.36528	0.273396	FALSE
Chromatin modifying enzymes	Up	0.519	0.455	220	-0.585293	0.797916	0.0195122	FALSE	Up	0.317	0.232	221	0.250315	1.55499	0.0365247	FALSE	Up	0.175	0.154	220	1.7189	3.56009	0.0600781	FALSE	Down	0.193	0.191	220	1.07954	2.68973	-0.00741006	FALSE
GRB2:SOS provides linkage to MAPK signaling for Integrins	Up	0.416	0.455	12	0.187473	-0.0111406	0.192399	FALSE	Up	0.265	0.301	12	0.400689	0.162826	0.170284	FALSE	Up	0.418	0.481	12	0.320347	-0.0282757	0.184205	FALSE	Down	0.487	0.541	12	0.102725	-0.146044	-0.223016	FALSE
Chromatin organization	Up	0.519	0.455	220	-0.585293	0.797916	0.0195122	FALSE	Up	0.317	0.232	221	0.250315	1.55499	0.0365247	FALSE	Up	0.175	0.154	220	1.7189	3.56009	0.0600781	FALSE	Down	0.193	0.191	220	1.07954	2.68973	-0.00741006	FALSE
Metabolism of RNA	Down	0.477	0.455	662	-1.81934	0.839014	-0.00409549	FALSE	Up	0.376	0.404	662	-1.75104	1.20225	0.00691172	FALSE	Down	1e-05	0.001	661	9.62567	12.5517	-0.0676764	TRUE	Up	0.015	0.022	661	5.73867	8.52974	0.0474131	FALSE
Defective ALG1 causes ALG1-CDG (CDG-1k)	Up	0.461	0.456	1	-0.0262747	0.163762	0.0426785	FALSE	Up	0.23	0.227	1	0.48519	0.721786	0.0741314	FALSE	Down	0.476	0.52	1	0.0719095	0.291452	-0.147315	FALSE	Up	0.078	0.104	1	1.29741	1.59472	0.245245	FALSE
Defective SLC26A4 causes Pendred syndrome (PDS)	Up	0.456	0.456	1	0.117442	0.323644	0.143985	FALSE	Down	0.54	0.52	1	-0.288035	-0.116161	-0.129647	FALSE	Up	0.864	0.852	1	-1.05264	-0.914219	0.073126	FALSE	Up	0.72	0.746	1	-0.515377	-0.342203	0.171006	FALSE
Platelet Aggregation (Plug Formation)	Up	0.431	0.457	32	0.138608	0.390224	0.203395	FALSE	Up	0.287	0.306	32	0.528161	0.749307	0.133594	FALSE	Up	0.316	0.346	32	0.875763	0.926743	0.181636	FALSE	Down	0.522	0.599	32	-0.173657	0.0880255	-0.227172	FALSE
AURKA Activation by TPX2	Up	0.523	0.457	72	-0.00126659	0.496573	0.0350573	FALSE	Up	0.341	0.274	72	0.565881	0.988619	0.0306385	FALSE	Down	0.792	0.744	72	-1.00896	-0.444849	-0.0192225	FALSE	Up	0.482	0.454	72	0.415438	0.815457	0.0997522	FALSE
Suppression of apoptosis	Up	0.425	0.457	6	0.0552616	0.263857	0.0412377	FALSE	Up	0.799	0.831	6	-1.10609	-0.823743	0.0508572	FALSE	Up	0.692	0.643	6	-0.375892	-0.426172	0.164851	FALSE	Down	0.881	0.898	6	-1.07944	-0.877629	-0.0938812	FALSE
SCF-beta-TrCP mediated degradation of Emi1	Up	0.317	0.458	55	-0.666343	-3.38898	0.0337372	FALSE	Up	0.571	0.53	55	-1.10349	-3.8208	0.043443	FALSE	Down	0.132	0.236	54	1.53332	-2.62114	-0.0396122	FALSE	Up	0.162	0.16	54	2.59111	-2.02243	0.131314	FALSE
Defective SLC12A1 causes Bartter syndrome 1 (BS1)	Down	0.475	0.458	1	0.0209425	0.218816	-0.577514	FALSE	Down	0.876	0.842	1	-1.05655	-0.954366	-0.154929	FALSE	Down	0.916	0.895	1	-1.362	-1.24714	-0.0392382	FALSE	Down	0.588	0.629	1	-0.19914	-0.00288438	-0.927858	FALSE
FRS-mediated FGFR2 signaling	Down	0.353	0.459	16	0.196961	-0.466234	-0.0305279	FALSE	Down	0.348	0.335	16	0.476245	-0.465467	-0.0356738	FALSE	Down	0.89	0.897	16	-1.31891	-2.08261	-0.0238284	FALSE	Down	0.872	0.854	16	-0.709878	-1.48787	-0.0677002	FALSE
Fibronectin matrix formation	Up	0.542	0.46	6	0.236774	0.394454	0.397003	FALSE	Up	0.083	0.087	6	1.54531	1.85712	0.282396	FALSE	Up	0.753	0.74	6	-0.513795	-0.190917	0.271845	FALSE	Down	0.967	0.979	6	-1.74182	-1.41891	-0.146616	FALSE
Mitochondrial translation	Up	0.486	0.46	90	-0.923656	0.915657	0.0300868	FALSE	Up	0.31	0.305	90	0.102569	2.06298	0.036808	FALSE	Down	0.176	0.171	90	2.8738	5.25763	-0.123104	FALSE	Up	0.076	0.061	90	5.32688	7.81483	0.178172	FALSE
Mitochondrial translation elongation	Up	0.477	0.46	84	-0.933104	0.834753	0.031251	FALSE	Up	0.316	0.31	84	0.108095	1.99788	0.0388643	FALSE	Down	0.169	0.17	84	3.18346	5.51525	-0.132067	FALSE	Up	0.069	0.058	84	5.80565	8.25693	0.191262	FALSE
FBXL7 down-regulates AURKA during mitotic entry and in early mitosis	Up	0.338	0.46	54	-0.652214	-3.4264	0.0294571	FALSE	Up	0.572	0.528	54	-1.11807	-3.84713	0.0444977	FALSE	Down	0.176	0.26	53	1.28679	-2.88724	-0.0283632	FALSE	Up	0.159	0.161	53	2.70536	-1.98851	0.120308	FALSE
Extrinsic Pathway of Fibrin Clot Formation	Down	0.469	0.461	3	0.0951519	0.416166	-0.0881234	FALSE	Down	0.804	0.781	3	-0.953848	-0.704421	-0.0301592	FALSE	Down	0.583	0.596	3	-0.06944	0.245645	-0.285407	FALSE	Up	0.631	0.659	3	-0.23484	0.0750487	0.177103	FALSE
PI5P, PP2A and IER3 Regulate PI3K/AKT Signaling	Up	0.334	0.461	87	0.314926	0.451478	0.0199268	FALSE	Down	0.581	0.719	87	-0.478693	-0.273677	-0.0209609	FALSE	Up	0.908	0.894	87	-1.37598	-1.65397	0.0558164	FALSE	Down	0.841	0.854	87	-0.944673	-1.09594	-0.0945001	FALSE
Hemostasis	Up	0.471	0.463	529	0.523207	3.39895	0.0338175	FALSE	Up	0.896	0.887	529	-1.86272	0.824802	0.0269696	FALSE	Up	0.652	0.582	530	0.19407	3.16319	0.136087	FALSE	Down	0.294	0.379	529	1.38341	4.27303	-0.121507	FALSE
Synthesis of PI	Up	0.488	0.463	5	0.0760465	0.478882	0.0549567	FALSE	Up	0.346	0.347	5	0.343884	0.801637	0.0167969	FALSE	Up	0.432	0.478	5	0.458475	0.995824	0.137569	FALSE	Up	0.81	0.808	5	-0.667805	-0.282777	0.133877	FALSE
Reversible hydration of carbon dioxide	Down	0.47	0.464	10	0.417317	1.13666	-0.167654	FALSE	Down	0.829	0.799	10	-1.01345	-0.449407	-0.0645422	FALSE	Up	0.213	0.251	10	1.76803	2.63535	0.400657	FALSE	Down	0.127	0.191	10	1.5416	2.36619	-0.467959	FALSE
Digestion of dietary carbohydrate	Down	0.472	0.465	3	0.0106165	0.361459	-0.125202	FALSE	Up	0.442	0.43	4	0.115864	0.53887	0.0317784	FALSE	Up	0.494	0.518	3	0.214572	0.621807	0.106038	FALSE	Down	0.303	0.354	3	0.569745	1.00802	-0.380979	FALSE
TAK1 activates NFkB by phosphorylation and activation of IKKs complex	Down	0.459	0.465	31	-0.155791	-0.421705	-0.00638621	FALSE	Down	0.548	0.566	31	-0.479833	-0.661484	-0.00427904	FALSE	Up	0.125	0.106	31	1.4696	0.511855	0.0981873	FALSE	Down	0.069	0.072	31	1.30372	0.659724	-0.0560382	FALSE
Defective SLC40A1 causes hemochromatosis 4 (HFE4) (macrophages)	Down	0.47	0.465	2	0.161551	0.42517	-0.277379	FALSE	Down	0.604	0.582	2	-0.304612	-0.0698697	-0.140555	FALSE	Down	0.456	0.501	2	0.38243	0.692564	-0.125481	FALSE	Down	0.154	0.195	2	1.26594	1.61607	-0.686689	FALSE
Defective CP causes aceruloplasminemia (ACERULOP)	Down	0.47	0.465	2	0.161551	0.42517	-0.277379	FALSE	Down	0.604	0.582	2	-0.304612	-0.0698697	-0.140555	FALSE	Down	0.456	0.501	2	0.38243	0.692564	-0.125481	FALSE	Down	0.154	0.195	2	1.26594	1.61607	-0.686689	FALSE
N-glycan antennae elongation in the medial/trans-Golgi	Up	0.496	0.465	21	0.188007	1.02966	0.00814943	FALSE	Down	0.906	0.893	21	-1.03505	-0.244705	-0.0127332	FALSE	Down	0.818	0.794	21	-0.648269	0.235728	-0.0213899	FALSE	Down	0.991	0.992	21	-2.21649	-1.46388	-0.0556038	FALSE
HSF1-dependent transactivation	Up	0.473	0.466	30	0.093619	0.32431	0.0315813	FALSE	Up	0.188	0.171	30	0.856769	0.979829	0.0401246	FALSE	Up	0.037	0.066	30	3.17434	3.27268	0.0695214	FALSE	Up	0.258	0.261	30	1.04147	1.08495	0.0317119	FALSE
Activation of anterior HOX genes in hindbrain development during early embryogenesis	Up	0.529	0.466	77	0.0581515	-0.730113	0.0718081	FALSE	Up	0.403	0.29	78	0.483145	-0.5382	0.109027	FALSE	Up	0.438	0.443	77	0.412391	-0.505004	0.163646	FALSE	Down	0.758	0.609	77	-0.236468	-1.08887	-0.0263295	FALSE
Activation of HOX genes during differentiation	Up	0.529	0.466	77	0.0581515	-0.730113	0.0718081	FALSE	Up	0.403	0.29	78	0.483145	-0.5382	0.109027	FALSE	Up	0.438	0.443	77	0.412391	-0.505004	0.163646	FALSE	Down	0.758	0.609	77	-0.236468	-1.08887	-0.0263295	FALSE
Signalling to p38 via RIT and RIN	Down	0.484	0.467	3	0.0762281	0.302359	-0.0750126	FALSE	Down	0.526	0.468	3	-0.0635762	0.092018	-0.0651256	FALSE	Up	0.848	0.854	3	-0.866801	-0.582329	0.119327	FALSE	Down	0.08	0.107	3	1.48281	1.79231	-0.279022	FALSE
Regulation of RUNX3 expression and activity	Up	0.362	0.467	55	-0.790659	-3.24115	0.021867	FALSE	Up	0.415	0.461	55	-0.678844	-3.20585	0.0245509	FALSE	Down	0.138	0.259	55	1.24977	-2.51466	-0.0133161	FALSE	Up	0.112	0.119	55	3.29895	-1.319	0.111229	FALSE
MyD88-independent TLR4 cascade	Down	0.431	0.468	95	-0.253755	-0.477531	-0.0138739	FALSE	Down	0.541	0.634	95	-0.873555	-0.805878	-0.00806177	FALSE	Up	0.185	0.175	95	1.31959	0.512493	0.0810401	FALSE	Down	0.072	0.072	95	1.62383	1.00626	-0.0273089	FALSE
Influenza Virus Induced Apoptosis	Up	0.466	0.468	2	-0.0357907	0.152399	0.0560647	FALSE	Up	0.228	0.206	2	0.715787	0.820739	0.0849606	FALSE	Up	0.59	0.593	2	-0.210114	-0.124605	0.0840412	FALSE	Up	0.097	0.132	2	1.38717	1.62086	0.227432	FALSE
Hedgehog 'on' state	Up	0.356	0.468	83	-0.437974	-1.80133	0.0486588	FALSE	Up	0.557	0.525	82	-0.757843	-2.3157	0.0801619	FALSE	Up	0.253	0.299	81	0.821664	-1.70711	0.0360138	FALSE	Up	0.481	0.241	82	1.36252	-1.73859	0.0786547	FALSE
TRIF(TICAM1)-mediated TLR4 signaling	Down	0.431	0.468	95	-0.253755	-0.477531	-0.0138739	FALSE	Down	0.541	0.634	95	-0.873555	-0.805878	-0.00806177	FALSE	Up	0.185	0.175	95	1.31959	0.512493	0.0810401	FALSE	Down	0.072	0.072	95	1.62383	1.00626	-0.0273089	FALSE
XAV939 inhibits tankyrase, stabilizing AXIN	Down	0.474	0.469	2	-0.01703	0.197294	-0.0632282	FALSE	Down	0.184	0.179	2	1.02968	1.28952	-0.109565	FALSE	Down	0.594	0.624	2	-0.295987	-0.0845875	-0.145971	FALSE	Down	0.71	0.749	2	-0.611562	-0.404859	-0.113383	FALSE
Defective SLC9A6 causes X-linked, syndromic mental retardation,, Christianson type (MRXSCH)	Down	0.482	0.469	1	-0.119573	0.0661735	-0.0371018	FALSE	Down	0.562	0.541	1	-0.378737	-0.215088	-0.0286678	FALSE	Down	0.442	0.484	1	0.130137	0.358617	-0.108146	FALSE	Up	0.399	0.454	1	0.185029	0.409325	0.10368	FALSE
Polymerase switching	Up	0.494	0.471	12	-0.142315	0.0341005	0.0461044	FALSE	Up	0.208	0.189	12	0.570552	0.72288	0.00357654	FALSE	Down	0.139	0.184	12	1.61956	1.80963	-0.109824	FALSE	Up	0.18	0.199	12	1.75465	1.90842	0.25806	FALSE
Leading Strand Synthesis	Up	0.494	0.471	12	-0.142315	0.0341005	0.0461044	FALSE	Up	0.208	0.189	12	0.570552	0.72288	0.00357654	FALSE	Down	0.139	0.184	12	1.61956	1.80963	-0.109824	FALSE	Up	0.18	0.199	12	1.75465	1.90842	0.25806	FALSE
Inositol phosphate metabolism	Up	0.514	0.472	45	0.077767	1.14998	0.0284515	FALSE	Up	0.257	0.28	45	0.54858	1.80471	0.0608829	FALSE	Up	0.617	0.553	45	0.208338	1.25617	0.132035	FALSE	Down	0.805	0.828	45	-0.894487	0.227373	-0.0560916	FALSE
The fatty acid cycling model	Down	0.491	0.472	4	0.097487	0.513874	-0.0289261	FALSE	Down	0.141	0.147	4	1.23264	1.76341	-0.0455906	FALSE	Up	0.901	0.881	4	-1.40541	-1.06687	0.0237593	FALSE	Down	0.023	0.052	4	2.18348	2.79436	-0.25731	FALSE
The proton buffering model	Down	0.491	0.472	4	0.097487	0.513874	-0.0289261	FALSE	Down	0.141	0.147	4	1.23264	1.76341	-0.0455906	FALSE	Up	0.901	0.881	4	-1.40541	-1.06687	0.0237593	FALSE	Down	0.023	0.052	4	2.18348	2.79436	-0.25731	FALSE
Integrin signaling	Up	0.386	0.472	24	0.0223867	0.130081	0.11258	FALSE	Up	0.432	0.469	24	-0.100232	-0.0933778	0.0619871	FALSE	Up	0.231	0.271	24	0.93177	0.71566	0.110919	FALSE	Down	0.765	0.806	24	-0.579448	-0.590237	-0.151245	FALSE
Defective Base Excision Repair Associated with OGG1	Down	0.478	0.472	1	-0.193038	-0.0504276	-0.0358624	FALSE	Down	0.114	0.118	1	1.00657	1.21623	-0.0679737	FALSE	Up	0.84	0.826	1	-1.06948	-0.943607	0.0136074	FALSE	Down	0.805	0.818	1	-0.757616	-0.623381	-0.0423212	FALSE
Defective OGG1 Substrate Binding	Down	0.478	0.472	1	-0.193038	-0.0504276	-0.0358624	FALSE	Down	0.114	0.118	1	1.00657	1.21623	-0.0679737	FALSE	Up	0.84	0.826	1	-1.06948	-0.943607	0.0136074	FALSE	Down	0.805	0.818	1	-0.757616	-0.623381	-0.0423212	FALSE
Defective OGG1 Substrate Processing	Down	0.478	0.472	1	-0.193038	-0.0504276	-0.0358624	FALSE	Down	0.114	0.118	1	1.00657	1.21623	-0.0679737	FALSE	Up	0.84	0.826	1	-1.06948	-0.943607	0.0136074	FALSE	Down	0.805	0.818	1	-0.757616	-0.623381	-0.0423212	FALSE
Defective OGG1 Localization	Down	0.478	0.472	1	-0.193038	-0.0504276	-0.0358624	FALSE	Down	0.114	0.118	1	1.00657	1.21623	-0.0679737	FALSE	Up	0.84	0.826	1	-1.06948	-0.943607	0.0136074	FALSE	Down	0.805	0.818	1	-0.757616	-0.623381	-0.0423212	FALSE
Plasmalogen biosynthesis	Down	0.482	0.473	3	-0.164796	0.165729	-0.0151816	FALSE	Down	0.694	0.681	3	-0.66251	-0.369835	-0.044313	FALSE	Down	0.19	0.226	3	1.04542	1.51637	-0.00981837	FALSE	Up	0.914	0.918	3	-1.00676	-0.712398	0.0632001	FALSE
MET activates STAT3	Up	0.491	0.473	3	0.00468742	-0.0029642	0.142992	FALSE	Down	0.639	0.633	3	-0.426724	-0.335817	-0.0242032	FALSE	Up	0.875	0.867	3	-1.02501	-0.956588	0.200664	FALSE	Up	0.795	0.777	3	-0.530558	-0.543629	0.0340908	FALSE
NADE modulates death signalling	Down	0.513	0.474	5	-0.00580861	0.211018	-0.00322589	FALSE	Up	0.113	0.111	5	1.19139	1.4788	0.0327709	FALSE	Up	0.966	0.941	5	-1.89163	-1.64296	0.0560334	FALSE	Down	0.623	0.652	5	-0.285999	-0.00803564	-0.0396046	FALSE
Negative regulation of the PI3K/AKT network	Up	0.383	0.475	95	0.25157	0.40575	0.0136184	FALSE	Down	0.728	0.824	95	-0.881343	-0.656579	-0.0211225	FALSE	Up	0.87	0.841	95	-0.938332	-1.2843	0.05233	FALSE	Down	0.897	0.907	95	-1.33784	-1.38976	-0.0911667	FALSE
Regulation of insulin secretion	Down	0.496	0.475	64	0.295813	0.803358	-0.0248934	FALSE	Down	0.137	0.147	64	1.36493	1.84557	-0.0213065	FALSE	Up	0.647	0.663	64	0.00399871	0.605659	0.115693	FALSE	Down	0.792	0.815	64	-0.624956	-0.00706413	-0.15697	FALSE
Negative regulation of FGFR1 signaling	Down	0.37	0.475	25	0.181695	-0.756181	-0.0356787	FALSE	Down	0.344	0.606	25	-0.224239	-0.710694	-0.0640947	FALSE	Up	0.821	0.67	25	-0.0340867	-1.82145	0.128075	FALSE	Down	0.749	0.59	25	0.22045	-1.2039	-0.14699	FALSE
Regulation of PTEN gene transcription	Up	0.494	0.476	58	-0.299383	0.487907	0.0208318	FALSE	Up	0.244	0.291	58	0.0862452	1.01977	0.0409352	FALSE	Up	0.775	0.711	58	-0.794075	-0.0808754	0.0397845	FALSE	Up	0.38	0.431	58	0.159516	0.95172	0.0384744	FALSE
Apoptosis induced DNA fragmentation	Down	0.491	0.477	12	-0.0437545	0.531702	-0.0336155	FALSE	Down	0.443	0.431	12	-0.0471565	0.537854	-0.036021	FALSE	Down	0.614	0.62	12	-0.164328	0.498542	-0.00526856	FALSE	Down	0.933	0.923	12	-1.19173	-0.65089	-0.0273832	FALSE
The activation of arylsulfatases	Up	0.495	0.477	8	0.0460647	0.585962	0.098651	FALSE	Down	0.878	0.859	8	-1.22098	-0.779528	-0.0228175	FALSE	Down	0.46	0.489	8	0.516351	1.15515	-0.00570102	FALSE	Down	0.715	0.754	8	-0.493766	0.0526656	-0.0247352	FALSE
Defective SLC16A1 causes symptomatic deficiency in lactate transport (SDLT)	Up	0.48	0.477	2	0.0542666	0.291217	0.0202657	FALSE	Up	0.007	0.008	2	2.35732	2.74487	0.179858	TRUE	Up	0.096	0.147	2	1.96651	2.31543	0.195951	FALSE	Up	0.792	0.83	2	-0.485663	-0.257437	0.0976605	FALSE
Vesicle-mediated transport	Up	0.555	0.477	605	-0.70599	2.9116	0.0253703	FALSE	Up	0.697	0.718	605	-1.59834	2.06242	0.0124526	FALSE	Up	0.324	0.244	606	1.10525	5.01121	0.079871	FALSE	Down	0.435	0.487	605	-0.526625	3.18735	-0.0392252	FALSE
TP53 regulates transcription of several additional cell death genes whose specific roles in p53-dependent apoptosis remain uncertain	Up	0.507	0.477	14	0.0297339	0.579214	0.101474	FALSE	Up	0.613	0.593	14	-0.319838	0.229098	0.090431	FALSE	Up	0.928	0.909	14	-1.22347	-0.749597	0.00735002	FALSE	Up	0.429	0.393	14	0.444464	0.841555	0.249062	FALSE
TFAP2 (AP-2) family regulates transcription of cell cycle factors	Up	0.472	0.477	3	0.0398379	0.154693	0.043513	FALSE	Up	0.769	0.73	3	-0.636501	-0.585747	0.0495665	FALSE	Up	0.303	0.359	3	0.719834	0.793443	0.0514161	FALSE	Up	0.388	0.44	3	0.307334	0.442151	0.0635698	FALSE
Synthesis of glycosylphosphatidylinositol (GPI)	Down	0.509	0.478	18	0.0846034	0.988742	-0.0659114	FALSE	Down	0.105	0.106	18	1.3594	2.39469	-0.0651782	FALSE	Down	0.328	0.349	18	0.838563	1.88336	-0.0856581	FALSE	Down	0.66	0.708	18	-0.370634	0.54909	-0.060946	FALSE
Interleukin-1 signaling	Up	0.417	0.478	98	-0.767927	-2.59073	0.000548952	FALSE	Up	0.775	0.676	98	-1.45739	-3.30255	0.0120229	FALSE	Up	0.091	0.185	97	1.45344	-1.38285	0.0354694	FALSE	Up	0.091	0.114	97	2.61312	-0.622214	0.00872802	FALSE
Biogenic amines are oxidatively deaminated to aldehydes by MAOA and MAOB	Down	0.486	0.479	1	-0.0471172	0.0869421	-0.278931	FALSE	Down	0.78	0.763	1	-0.779536	-0.674954	-0.0677024	FALSE	Up	0.457	0.496	1	0.314027	0.474242	0.863013	FALSE	Down	0.571	0.602	1	-0.13575	0.00586785	-0.502891	FALSE
Defective MAOA causes Brunner syndrome (BRUNS)	Down	0.486	0.479	1	-0.0471172	0.0869421	-0.278931	FALSE	Down	0.78	0.763	1	-0.779536	-0.674954	-0.0677024	FALSE	Up	0.457	0.496	1	0.314027	0.474242	0.863013	FALSE	Down	0.571	0.602	1	-0.13575	0.00586785	-0.502891	FALSE
ABC transporter disorders	Up	0.347	0.479	75	-0.64288	-2.29565	0.024363	FALSE	Up	0.623	0.54	75	-0.930852	-2.75397	0.0221373	FALSE	Up	0.155	0.249	74	1.28453	-1.51847	0.0475487	FALSE	Up	0.148	0.143	74	2.35627	-1.0296	0.0361552	FALSE
p38MAPK events	Down	0.518	0.48	13	0.0278598	-0.407491	-0.0186264	FALSE	Down	0.864	0.832	13	-1.07124	-1.38172	-0.00669138	FALSE	Up	0.326	0.485	13	0.474633	0.250764	0.119882	FALSE	Down	0.387	0.319	13	0.708067	0.0357552	-0.00633633	FALSE
MAP kinase activation	Down	0.435	0.48	62	-0.239853	-0.777726	-0.0215291	FALSE	Down	0.267	0.398	62	-0.10625	-0.299134	-0.0114314	FALSE	Up	0.084	0.091	62	1.84548	0.517872	0.0802645	FALSE	Down	0.106	0.09	62	1.44388	0.391419	-0.0361424	FALSE
Alpha-protein kinase 1 signaling pathway	Down	0.542	0.48	11	-0.117564	-0.654859	-0.0416016	FALSE	Down	0.274	0.328	11	0.219252	-0.122918	-0.00220369	FALSE	Up	0.215	0.098	11	1.69718	0.209679	0.196427	FALSE	Down	0.019	0.028	11	2.23182	1.25891	-0.175967	FALSE
MPS IX - Natowicz syndrome	Down	0.491	0.481	1	0.0363465	0.219584	-0.112539	FALSE	Down	0.062	0.065	1	2.0926	2.43836	-0.391441	FALSE	Up	0.914	0.902	1	-1.16154	-1.03428	0.0420991	FALSE	Down	0.394	0.445	1	0.275631	0.486186	-0.353772	FALSE
Defective B4GALT1 causes B4GALT1-CDG (CDG-2d)	Up	0.489	0.481	4	0.140947	0.472476	0.255132	FALSE	Down	0.02	0.025	4	2.47295	2.99207	-0.0447842	FALSE	Up	0.856	0.847	4	-1.06126	-0.741954	0.0648409	FALSE	Down	0.964	0.969	4	-1.61642	-1.34729	-0.180235	FALSE
TCF7L2 mutants don't bind CTBP	Up	0.504	0.481	3	0.0108014	0.27157	0.0716494	FALSE	Down	0.395	0.375	3	0.0754372	0.357291	-0.0109815	FALSE	Up	0.595	0.619	3	-0.0937808	0.235992	0.170791	FALSE	Up	0.3	0.352	3	0.535316	0.869775	0.105978	FALSE
Stabilization of p53	Up	0.354	0.481	57	-0.780133	-3.18884	0.0264275	FALSE	Up	0.457	0.455	57	-0.747487	-3.34827	0.0395523	FALSE	Down	0.177	0.264	56	1.04776	-2.78268	-0.0157284	FALSE	Up	0.082	0.103	56	3.59405	-0.902038	0.0947537	FALSE
Glucagon signaling in metabolic regulation	Up	0.454	0.482	27	0.264767	0.0553997	0.0156529	FALSE	Up	0.161	0.2	27	0.961933	0.717824	0.0426702	FALSE	Up	0.487	0.561	27	0.114692	-0.0924675	0.155568	FALSE	Down	0.59	0.668	27	-0.118001	-0.180636	-0.199571	FALSE
Diseases associated with surfactant metabolism	Up	0.507	0.482	6	-0.11621	0.23659	0.0269248	FALSE	Up	0.881	0.878	6	-1.42742	-1.11699	0.030405	FALSE	Up	0.644	0.661	6	-0.31874	0.0821949	0.187766	FALSE	Down	0.611	0.635	6	-0.122846	0.24754	-0.0273205	FALSE
MPS VI - Maroteaux-Lamy syndrome	Up	0.49	0.483	1	-0.080241	0.0642814	0.0864482	FALSE	Down	0.838	0.807	1	-0.982542	-0.883788	-0.0231901	FALSE	Up	0.803	0.803	1	-0.869131	-0.736722	0.0627283	FALSE	Up	0.739	0.757	1	-0.535144	-0.395151	0.104502	FALSE
Nuclear Receptor transcription pathway	Up	0.563	0.484	42	0.129692	1.15357	0.0228205	FALSE	Up	0.211	0.183	42	0.918598	2.00055	0.00619059	FALSE	Up	0.731	0.705	42	-0.186327	0.924364	0.0413856	FALSE	Down	0.781	0.802	42	-0.584973	0.502902	-0.0620306	FALSE
Ion homeostasis	Up	0.504	0.484	44	0.219881	1.10774	0.0335054	FALSE	Up	0.941	0.936	44	-1.32083	-0.440528	0.0471082	FALSE	Up	0.325	0.307	44	1.20937	2.04638	0.189523	FALSE	Down	0.863	0.894	44	-0.845568	0.178692	-0.008319	FALSE
Golgi Associated Vesicle Biogenesis	Down	0.506	0.485	55	-0.237563	1.0591	-0.0024745	FALSE	Down	0.477	0.479	55	-0.334867	0.985645	-0.00984235	FALSE	Up	0.68	0.633	55	-0.561869	0.818429	0.0322521	FALSE	Down	0.33	0.396	55	0.343699	1.76458	-0.0436756	FALSE
Mitochondrial translation termination	Up	0.516	0.485	84	-1.1029	0.648226	0.0306515	FALSE	Up	0.308	0.297	84	0.1654	2.06108	0.038312	FALSE	Down	0.177	0.177	84	2.92646	5.23555	-0.128024	FALSE	Up	0.083	0.072	84	5.26065	7.66555	0.184548	FALSE
Platelet homeostasis	Up	0.476	0.486	76	0.355381	0.838448	0.0199028	FALSE	Down	0.787	0.796	76	-1.0098	-0.502521	-0.0095822	FALSE	Up	0.549	0.557	76	0.351914	0.702583	0.0870563	FALSE	Down	0.82	0.802	76	-0.689454	-0.345514	-0.112863	FALSE
Prostanoid ligand receptors	Down	0.503	0.487	7	0.250501	0.744261	-0.0490766	FALSE	Down	0.058	0.075	7	2.38522	3.06936	-0.241899	FALSE	Up	0.623	0.63	7	-0.118518	0.391929	0.0614299	FALSE	Down	0.637	0.675	7	-0.0963512	0.416765	-0.280439	FALSE
TP53 Regulates Metabolic Genes	Down	0.511	0.487	83	-0.457417	0.609169	-0.0179451	FALSE	Down	0.332	0.335	83	0.0419562	1.24186	-0.0105975	FALSE	Down	0.439	0.409	83	0.222754	1.35905	-0.00785291	FALSE	Up	0.16	0.181	83	1.43017	2.76209	0.0215662	FALSE
Defective ABCC8 can cause hypoglycemias and hyperglycemias	Up	0.492	0.487	1	-0.0511897	0.106483	0.131356	FALSE	Up	0.309	0.306	1	0.384927	0.570976	0.174388	FALSE	Up	0.145	0.186	1	1.82655	2.09289	0.815344	FALSE	Up	0.641	0.667	1	-0.381183	-0.226145	0.25624	FALSE
TNF signaling	Down	0.52	0.487	42	-0.370212	0.0529975	-0.0232896	FALSE	Down	0.643	0.624	42	-0.664426	-0.166043	-0.018678	FALSE	Up	0.192	0.134	42	1.54542	1.44306	0.0460849	FALSE	Down	0.218	0.195	42	0.872854	1.01933	-0.032486	FALSE
Glycoprotein hormones	Up	0.493	0.488	3	0.169313	0.531687	0.0918119	FALSE	Up	0.27	0.272	3	0.630693	1.04141	0.107916	FALSE	Up	0.796	0.793	3	-0.730278	-0.403522	0.476526	FALSE	Down	0.495	0.559	3	0.169463	0.562449	-0.849617	FALSE
Cytosolic iron-sulfur cluster assembly	Up	0.543	0.488	13	-0.094383	0.433616	0.0450719	FALSE	Up	0.233	0.212	13	0.659164	1.23443	0.0283028	FALSE	Up	0.486	0.504	13	0.173838	0.935671	0.0738979	FALSE	Up	0.049	0.047	13	2.10583	2.8234	0.131585	FALSE
DSCAM interactions	Up	0.499	0.488	10	0.181873	0.166008	0.0884317	FALSE	Up	0.396	0.524	10	-0.0647918	0.268404	0.12618	FALSE	Up	0.728	0.757	10	-0.408666	-0.28812	0.0849287	FALSE	Down	0.84	0.809	10	-0.559186	-0.655671	-0.0160377	FALSE
Downstream signaling events of B Cell Receptor (BCR)	Up	0.41	0.49	81	-0.928498	-3.21793	0.0112993	FALSE	Up	0.65	0.568	81	-1.21685	-3.49253	0.0231859	FALSE	Down	0.026	0.167	80	2.01573	-1.51658	-0.0406674	FALSE	Up	0.145	0.153	80	2.10135	-1.77873	0.0868302	FALSE
Lactose synthesis	Down	0.498	0.49	2	-0.0129296	0.195116	-0.0627421	FALSE	Down	0.932	0.916	2	-1.31516	-1.18123	-0.0123936	FALSE	Up	0.625	0.654	2	-0.406646	-0.172463	0.145412	FALSE	Up	0.968	0.97	2	-1.3836	-1.21238	0.00728786	FALSE
NF-kB activation through FADD/RIP-1 pathway mediated by caspase-8 and -10	Down	0.489	0.49	12	-0.244792	0.0620659	-0.00143592	FALSE	Down	0.514	0.513	12	-0.380583	-0.0591064	-0.0340765	FALSE	Up	0.452	0.44	12	0.322814	0.453708	0.0960286	FALSE	Down	0.589	0.623	12	-0.223327	0.0297139	-0.0490327	FALSE
N-Glycan antennae elongation	Down	0.528	0.49	13	0.0443405	0.661283	-0.0193956	FALSE	Down	0.842	0.828	13	-0.939571	-0.337277	-0.0561232	FALSE	Down	0.631	0.63	13	-0.0496668	0.651767	-0.0387733	FALSE	Down	0.998	0.998	13	-2.29083	-1.7543	-0.0710249	FALSE
Phenylalanine and tyrosine metabolism	Down	0.519	0.491	10	0.178933	0.810386	-0.0145441	FALSE	Up	0.504	0.503	10	-0.00745417	0.64257	0.0116593	FALSE	Up	0.856	0.839	10	-1.08371	-0.440775	0.118682	FALSE	Up	0.25	0.306	10	0.821491	1.58958	0.120034	FALSE
Erythropoietin activates Phospholipase C gamma (PLCG)	Down	0.482	0.491	6	-0.101966	-0.0928324	-0.0212834	FALSE	Down	0.427	0.435	6	-0.00658222	-0.00341543	-0.018561	FALSE	Up	0.2	0.282	6	1.33318	1.4057	0.259485	FALSE	Down	0.228	0.297	6	1.02543	1.01751	-0.206563	FALSE
Downregulation of ERBB4 signaling	Down	0.56	0.492	8	-0.0431294	-0.854402	-0.0176578	FALSE	Up	0.596	0.68	8	-0.622648	-0.930647	0.00958027	FALSE	Up	0.065	0.059	8	2.82228	0.84193	0.229159	FALSE	Down	0.255	0.141	8	1.45376	0.0147161	-0.1305	FALSE
Signaling by NOTCH1 PEST Domain Mutants in Cancer	Down	0.572	0.492	56	-0.120504	-0.184116	-0.00243858	FALSE	Down	0.634	0.691	56	-0.791111	-0.429879	-0.0115796	FALSE	Up	0.099	0.08	56	2.01965	1.5712	0.129455	FALSE	Down	0.653	0.573	56	-0.149105	-0.287768	-0.0811848	FALSE
Signaling by NOTCH1 in Cancer	Down	0.572	0.492	56	-0.120504	-0.184116	-0.00243858	FALSE	Down	0.634	0.691	56	-0.791111	-0.429879	-0.0115796	FALSE	Up	0.099	0.08	56	2.01965	1.5712	0.129455	FALSE	Down	0.653	0.573	56	-0.149105	-0.287768	-0.0811848	FALSE
Constitutive Signaling by NOTCH1 PEST Domain Mutants	Down	0.572	0.492	56	-0.120504	-0.184116	-0.00243858	FALSE	Down	0.634	0.691	56	-0.791111	-0.429879	-0.0115796	FALSE	Up	0.099	0.08	56	2.01965	1.5712	0.129455	FALSE	Down	0.653	0.573	56	-0.149105	-0.287768	-0.0811848	FALSE
Signaling by NOTCH1 HD+PEST Domain Mutants in Cancer	Down	0.572	0.492	56	-0.120504	-0.184116	-0.00243858	FALSE	Down	0.634	0.691	56	-0.791111	-0.429879	-0.0115796	FALSE	Up	0.099	0.08	56	2.01965	1.5712	0.129455	FALSE	Down	0.653	0.573	56	-0.149105	-0.287768	-0.0811848	FALSE
Constitutive Signaling by NOTCH1 HD+PEST Domain Mutants	Down	0.572	0.492	56	-0.120504	-0.184116	-0.00243858	FALSE	Down	0.634	0.691	56	-0.791111	-0.429879	-0.0115796	FALSE	Up	0.099	0.08	56	2.01965	1.5712	0.129455	FALSE	Down	0.653	0.573	56	-0.149105	-0.287768	-0.0811848	FALSE
APC/C:Cdh1 mediated degradation of Cdc20 and other APC/C:Cdh1 targeted proteins in late mitosis/early G1	Up	0.387	0.493	74	-0.694027	-2.73547	0.0280446	FALSE	Up	0.619	0.573	74	-1.07858	-3.1983	0.032029	FALSE	Down	0.428	0.393	73	-0.00879677	-3.24583	-0.0130757	FALSE	Up	0.233	0.198	73	1.98587	-1.80572	0.130063	FALSE
Vasopressin-like receptors	Up	0.525	0.493	3	0.175948	0.444576	0.153493	FALSE	Up	0.016	0.014	3	2.82261	3.33443	0.305523	FALSE	Up	0.167	0.203	3	1.87324	2.29177	0.704578	FALSE	Down	0.005	0.017	3	4.18975	4.73097	-0.0712332	TRUE
Recycling pathway of L1	Down	0.373	0.493	40	0.0181455	0.0966443	-0.00409211	FALSE	Down	0.629	0.632	40	-0.425482	-0.503629	-0.0222072	FALSE	Up	0.81	0.797	41	-0.770073	-1.03356	0.167403	FALSE	Down	0.033	0.044	40	1.8533	1.33105	-0.0272712	FALSE
Regulation of gene expression by Hypoxia-inducible Factor	Up	0.536	0.494	9	-0.0365885	0.0795454	0.0778098	FALSE	Up	0.133	0.171	9	1.07947	1.37338	0.0582411	FALSE	Up	0.784	0.774	9	-0.820442	-0.598271	0.215671	FALSE	Down	0.509	0.525	9	0.083787	0.211406	-0.0945792	FALSE
NR1H2 & NR1H3 regulate gene expression linked to gluconeogenesis	Up	0.5	0.494	4	-0.131605	0.110071	0.00386129	FALSE	Down	0.231	0.228	4	0.519314	0.775769	-0.0667662	FALSE	Up	0.226	0.268	4	1.1887	1.36091	0.128632	FALSE	Down	0.813	0.834	4	-0.774895	-0.517043	-0.00907951	FALSE
GRB7 events in ERBB2 signaling	Down	0.493	0.496	3	0.106441	0.204372	-0.155877	FALSE	Down	0.656	0.635	3	-0.387717	-0.291935	-0.125541	FALSE	Down	0.902	0.883	3	-1.24745	-1.11464	-0.0991172	FALSE	Down	0.962	0.961	3	-1.4569	-1.31548	-0.0541175	FALSE
Incretin synthesis, secretion, and inactivation	Up	0.515	0.496	13	0.0902751	0.631884	0.0385237	FALSE	Up	0.763	0.755	13	-0.743137	-0.182456	0.0653409	FALSE	Up	0.92	0.902	13	-1.38807	-0.857787	0.0521429	FALSE	Up	0.902	0.902	13	-0.967641	-0.47284	0.0136976	FALSE
Lysosomal oligosaccharide catabolism	Up	0.507	0.496	4	0.000110243	0.413933	0.0568276	FALSE	Up	0.751	0.71	4	-0.70825	-0.358237	0.00461434	FALSE	Up	0.151	0.198	4	1.45047	2.04419	0.185658	FALSE	Up	0.865	0.874	4	-0.822817	-0.448424	0.0257074	FALSE
Defective LFNG causes SCDO3	Up	0.505	0.497	5	0.0951867	0.430534	0.105736	FALSE	Down	0.248	0.252	5	0.633038	0.97435	-0.156861	FALSE	Up	0.751	0.736	5	-0.476884	-0.223301	0.0968552	FALSE	Up	0.504	0.557	5	0.152366	0.514829	0.000460067	FALSE
Interleukin-38 signaling	Down	0.526	0.497	2	-0.00281335	0.0622549	-0.0900214	FALSE	Down	0.762	0.717	2	-0.618975	-0.565548	-0.0411869	FALSE	Up	0.711	0.748	2	-0.537562	-0.334335	0.2572	FALSE	Down	0.026	0.037	2	1.72047	1.79577	-0.562007	FALSE
Killing mechanisms	Down	0.529	0.497	11	-0.0966893	0.0358839	-0.0295861	FALSE	Up	0.344	0.351	11	0.1657	0.42601	0.0184924	FALSE	Up	0.363	0.451	11	0.488416	0.855927	0.0993589	FALSE	Down	0.824	0.833	11	-0.772924	-0.540818	-0.0445782	FALSE
WNT5:FZD7-mediated leishmania damping	Down	0.529	0.497	11	-0.0966893	0.0358839	-0.0295861	FALSE	Up	0.344	0.351	11	0.1657	0.42601	0.0184924	FALSE	Up	0.363	0.451	11	0.488416	0.855927	0.0993589	FALSE	Down	0.824	0.833	11	-0.772924	-0.540818	-0.0445782	FALSE
Maturation of protein E	Down	0.467	0.497	4	-0.0434753	-0.950184	-0.0471654	FALSE	Up	0.7	0.697	4	-0.71077	-1.33011	0.0662735	FALSE	Up	0.003	0.015	4	3.99658	1.16054	0.44151	TRUE	Down	0.154	0.128	4	1.65648	-0.112187	-0.290335	FALSE
CaMK IV-mediated phosphorylation of CREB	Up	0.548	0.498	9	0.0311323	-0.288117	0.022045	FALSE	Up	0.974	0.976	9	-1.77873	-1.69245	0.0138236	FALSE	Up	0.189	0.24	9	1.32931	0.934801	0.116971	FALSE	Down	0.71	0.638	9	-0.226325	-0.54116	-0.00866577	FALSE
Synthesis of epoxy (EET) and dihydroxyeicosatrienoic acids (DHET)	Down	0.515	0.498	6	0.133397	0.559982	-0.166218	FALSE	Down	0.884	0.866	6	-1.20318	-0.864178	-0.0275148	FALSE	Up	0.847	0.838	6	-1.00024	-0.587377	0.102463	FALSE	Down	0.986	0.985	6	-2.1468	-1.81072	-0.165495	FALSE
Adherens junctions interactions	Up	0.509	0.498	29	0.435035	1.43838	0.217553	FALSE	Up	0.62	0.613	28	-0.246463	0.70908	0.0666897	FALSE	Up	0.973	0.951	28	-2.48816	-1.59402	0.189461	FALSE	Down	0.995	0.993	28	-2.45797	-1.72626	-0.0898088	FALSE
Signaling by FGFR1 in disease	Down	0.405	0.498	33	-0.123737	-0.218369	-0.0163876	FALSE	Down	0.45	0.419	33	0.0236619	-0.41935	-0.0340742	FALSE	Up	0.861	0.859	33	-1.30517	-1.61822	0.0382333	FALSE	Down	0.267	0.418	33	0.383384	0.208515	-0.099892	FALSE
PINK1-PRKN Mediated Mitophagy	Down	0.504	0.499	22	-0.238043	0.0748845	-0.0342376	FALSE	Up	0.817	0.825	22	-1.55316	-1.18798	0.0110668	FALSE	Up	0.008	0.012	22	4.8881	4.71543	0.0697442	TRUE	Down	0.016	0.015	22	2.78959	2.95621	-0.0563404	FALSE
Defective ABCG8 causes gallbladder disease 4 and sitosterolemia	Up	0.51	0.499	2	-0.0226312	0.231043	0.0959042	FALSE	Down	0.039	0.045	2	2.30485	2.74271	-0.123158	FALSE	Up	0.708	0.711	2	-0.559366	-0.310354	0.342766	FALSE	Down	0.565	0.601	2	-0.034327	0.237736	-0.551423	FALSE
Defective ABCG5 causes sitosterolemia	Up	0.51	0.499	2	-0.0226312	0.231043	0.0959042	FALSE	Down	0.039	0.045	2	2.30485	2.74271	-0.123158	FALSE	Up	0.708	0.711	2	-0.559366	-0.310354	0.342766	FALSE	Down	0.565	0.601	2	-0.034327	0.237736	-0.551423	FALSE
RUNX1 regulates genes involved in megakaryocyte differentiation and platelet function	Up	0.697	0.499	58	-0.0877832	-1.08989	0.0738479	FALSE	Up	0.216	0.132	59	1.77453	0.576237	0.126748	FALSE	Up	0.242	0.287	58	1.377	0.570778	0.252891	FALSE	Down	0.134	0.135	58	1.82212	0.98972	-0.155434	FALSE
Striated Muscle Contraction	Up	0.53	0.5	25	0.213012	1.31088	0.0566474	FALSE	Down	0.75	0.734	24	-0.592978	0.391039	-0.0921732	FALSE	Up	0.63	0.628	24	0.371951	1.56835	0.336924	FALSE	Down	0.338	0.414	25	0.876441	2.10115	-0.260041	FALSE
CLEC7A (Dectin-1) signaling	Up	0.456	0.5	98	-0.869071	-2.82273	0.00344144	FALSE	Up	0.323	0.432	98	-0.450381	-2.2178	0.0121638	FALSE	Up	0.013	0.106	97	2.73093	-0.271126	0.0194539	FALSE	Up	0.051	0.081	97	2.79656	-0.523996	0.0314899	FALSE
PTEN Loss of Function in Cancer	Down	0.505	0.5	2	0.00471742	0.121906	-0.0492441	FALSE	Down	0.544	0.527	2	-0.23914	-0.120469	-0.0605716	FALSE	Up	0.601	0.635	2	-0.0404857	0.0908185	0.175127	FALSE	Down	0.692	0.72	2	-0.293589	-0.165229	-0.139801	FALSE
RNA Polymerase I Promoter Clearance	Up	0.596	0.5	67	-0.418808	-1.46395	0.0802053	FALSE	Up	0.056	0.057	68	1.45756	0.187557	0.127981	FALSE	Up	0.015	0.063	67	2.60144	1.19999	0.127918	FALSE	Up	0.101	0.099	67	1.383	0.0575904	0.0152476	FALSE
Defective Base Excision Repair Associated with NTHL1	Up	0.506	0.5	1	-0.0282121	0.142545	0.0479965	FALSE	Up	0.225	0.205	1	0.586971	0.803411	0.11616	FALSE	Down	0.919	0.901	1	-1.107	-0.978072	-0.0642729	FALSE	Up	0.356	0.403	1	0.35449	0.558965	0.257024	FALSE
Defective NTHL1 substrate processing	Up	0.506	0.5	1	-0.0282121	0.142545	0.0479965	FALSE	Up	0.225	0.205	1	0.586971	0.803411	0.11616	FALSE	Down	0.919	0.901	1	-1.107	-0.978072	-0.0642729	FALSE	Up	0.356	0.403	1	0.35449	0.558965	0.257024	FALSE
Defective NTHL1 substrate binding	Up	0.506	0.5	1	-0.0282121	0.142545	0.0479965	FALSE	Up	0.225	0.205	1	0.586971	0.803411	0.11616	FALSE	Down	0.919	0.901	1	-1.107	-0.978072	-0.0642729	FALSE	Up	0.356	0.403	1	0.35449	0.558965	0.257024	FALSE
Negative regulators of DDX58/IFIH1 signaling	Up	0.541	0.501	34	-0.245728	0.196465	0.00770511	FALSE	Down	0.777	0.797	34	-1.16297	-0.5795	-0.0144385	FALSE	Up	0.306	0.202	34	1.17821	1.09125	0.0803283	FALSE	Down	0.26	0.25	34	0.829244	1.05959	-0.0142924	FALSE
Negative regulation of NOTCH4 signaling	Up	0.401	0.501	54	-0.910506	-3.50103	0.0181873	FALSE	Up	0.799	0.655	54	-1.68994	-4.21057	0.0225417	FALSE	Down	0.144	0.24	54	1.49418	-2.5964	-0.0162448	FALSE	Up	0.136	0.146	54	2.81901	-1.77352	0.103266	FALSE
Synthesis of PIPs at the late endosome membrane	Down	0.523	0.502	11	-0.244963	0.324924	-0.0292243	FALSE	Down	0.15	0.138	11	1.26284	1.94552	-0.0423264	FALSE	Down	0.919	0.883	11	-1.76203	-1.22379	-0.0263497	FALSE	Down	0.583	0.614	11	-0.496805	0.0988998	-0.0433775	FALSE
AKT phosphorylates targets in the cytosol	Down	0.5	0.502	14	-0.195285	-0.158439	-0.0198664	FALSE	Up	0.262	0.307	14	0.16706	0.330261	0.0319444	FALSE	Up	0.003	0.005	14	3.86776	3.60511	0.208715	TRUE	Down	0.716	0.817	14	-0.643322	-0.395024	-0.0575063	FALSE
NOSIP mediated eNOS trafficking	Up	0.519	0.502	2	0.0501413	0.272592	0.10037	FALSE	Up	0.46	0.452	2	0.0510107	0.327842	0.0952459	FALSE	Down	0.823	0.805	2	-1.02265	-0.81939	-0.10359	FALSE	Up	0.423	0.466	2	0.322303	0.628199	0.188438	FALSE
Glycogen storage disease type Ib (SLC37A4)	Up	0.507	0.502	1	-0.204953	-0.0297819	0.0248546	FALSE	Up	0.223	0.222	1	0.530171	0.770706	0.0636257	FALSE	Down	0.878	0.863	1	-1.07242	-0.936496	-0.0470608	FALSE	Up	0.986	0.973	1	-1.25131	-1.13221	0.00412547	FALSE
Defective SLC35A1 causes congenital disorder of glycosylation 2F (CDG2F)	Up	0.507	0.502	1	-0.19051	-0.0340631	0.0391191	FALSE	Down	0.498	0.482	1	-0.195201	-0.0382282	-0.0390475	FALSE	Down	0.855	0.84	1	-1.02183	-0.889187	-0.0318626	FALSE	Down	0.772	0.789	1	-0.653748	-0.506303	-0.0512375	FALSE
Defective SLC35A1 causes congenital disorder of glycosylation 2F (CDG2F)	Up	0.507	0.502	1	-0.19051	-0.0340631	0.0391191	FALSE	Down	0.498	0.482	1	-0.195201	-0.0382282	-0.0390475	FALSE	Down	0.855	0.84	1	-1.02183	-0.889187	-0.0318626	FALSE	Down	0.772	0.789	1	-0.653748	-0.506303	-0.0512375	FALSE
Intracellular oxygen transport	Down	0.509	0.502	1	-0.0041773	0.202888	-0.184878	FALSE	Down	0.28	0.288	1	0.507353	0.76755	-0.196732	FALSE	Up	0.554	0.595	1	-0.0294426	0.19932	0.360033	FALSE	Down	0.356	0.406	1	0.453933	0.714433	-0.552245	FALSE
Regulation of IFNA signaling	Up	0.458	0.502	12	-0.051353	0.341454	0.00976222	FALSE	Down	0.582	0.594	12	-0.483052	-0.206799	-0.059749	FALSE	Down	0.237	0.271	12	1.23595	1.51348	-0.0119714	FALSE	Up	0.538	0.599	12	-0.145595	0.178944	0.0561492	FALSE
Inhibition of PKR	Up	0.509	0.503	1	-0.160154	0.0153791	0.110723	FALSE	Down	0.307	0.302	1	0.419825	0.645478	-0.133982	FALSE	Down	0.918	0.895	1	-1.22217	-1.09771	-0.0286316	FALSE	Up	0.795	0.825	1	-0.64999	-0.491063	0.186387	FALSE
Defective CFTR causes cystic fibrosis	Up	0.372	0.503	61	-0.952105	-3.06695	0.0237555	FALSE	Up	0.612	0.521	61	-1.10549	-3.44215	0.0367415	FALSE	Down	0.222	0.285	60	0.693234	-2.78783	-0.0148951	FALSE	Up	0.136	0.144	60	2.6002	-1.49482	0.0859856	FALSE
Signaling by ERBB4	Up	0.384	0.504	47	0.0438972	0.0510743	0.0188045	FALSE	Up	0.528	0.542	48	-0.117927	-0.299152	0.0373218	FALSE	Up	0.388	0.368	47	0.958023	0.250696	0.105487	FALSE	Down	0.6	0.549	47	0.152644	-0.299262	-0.0764674	FALSE
Mitochondrial transcription termination	Up	0.508	0.504	1	-0.220108	-0.0367735	0.0289911	FALSE	Up	0.499	0.477	1	-0.321963	-0.147462	0.0356556	FALSE	Down	0.473	0.515	1	0.10684	0.342691	-0.0935025	FALSE	Down	0.868	0.878	1	-0.883234	-0.733958	-0.0320169	FALSE
Keratan sulfate degradation	Up	0.521	0.504	8	0.0147633	0.455812	0.1592	FALSE	Down	0.136	0.15	8	1.05216	1.60125	-0.0176329	FALSE	Up	0.709	0.714	8	-0.465158	0.034131	0.116543	FALSE	Down	0.676	0.695	8	-0.43676	0.016181	-0.0428019	FALSE
Ceramide signalling	Down	0.511	0.505	2	-0.120952	0.131297	-0.0350173	FALSE	Up	0.621	0.588	2	-0.482692	-0.281739	0.0727292	FALSE	Up	0.587	0.615	2	-0.144155	0.122148	0.235353	FALSE	Down	0.875	0.883	2	-0.991246	-0.785406	-0.120281	FALSE
MPS IIIA - Sanfilippo syndrome A	Up	0.519	0.506	1	-0.249078	-0.0806657	0.0320382	FALSE	Up	0.406	0.393	1	-0.0762327	0.107541	0.0359224	FALSE	Up	0.1	0.144	1	2.07754	2.43289	0.238772	FALSE	Up	0.723	0.748	1	-0.568518	-0.404146	0.06327	FALSE
MET Receptor Activation	Up	0.501	0.507	5	0.108089	0.476968	0.173738	FALSE	Up	0.346	0.356	5	0.408428	0.805114	0.0577066	FALSE	Up	0.793	0.813	5	-0.684847	-0.26796	0.273426	FALSE	Down	0.939	0.946	5	-1.26402	-0.908333	-0.0502617	FALSE
RNA Polymerase I Transcription	Up	0.584	0.507	68	-0.40505	-1.42031	0.0766986	FALSE	Up	0.062	0.064	69	1.51065	0.276124	0.128712	FALSE	Up	0.025	0.071	68	2.48409	1.11091	0.128613	FALSE	Up	0.124	0.105	68	1.326	0.0306634	0.0124862	FALSE
Signaling by Receptor Tyrosine Kinases	Up	0.436	0.507	449	0.0875736	2.03721	0.0569237	FALSE	Up	0.637	0.74	450	-0.599883	1.3057	0.0216409	FALSE	Up	0.964	0.915	449	-1.27673	0.214907	0.0834355	FALSE	Down	0.969	0.975	449	-2.12271	-0.48275	-0.0579119	FALSE
Downregulation of ERBB2:ERBB3 signaling	Down	0.463	0.508	12	-0.0793928	-0.644576	-0.0713018	FALSE	Down	0.368	0.529	12	-0.265071	-0.539938	-0.0190945	FALSE	Up	0.056	0.029	12	2.95917	0.729932	0.132646	FALSE	Down	0.914	0.823	12	-0.819073	-1.6344	-0.128338	FALSE
SHC-mediated cascade:FGFR3	Down	0.395	0.508	12	-0.0352889	-0.815588	-0.0118057	FALSE	Down	0.038	0.062	12	1.44867	0.413378	-0.164271	FALSE	Down	0.933	0.932	12	-1.59107	-2.35748	-0.00289697	FALSE	Down	0.863	0.842	12	-0.539163	-1.43981	-0.115234	FALSE
Dual Incision in GG-NER	Up	0.535	0.508	37	-0.263474	-0.304842	0.0155612	FALSE	Up	0.168	0.255	37	0.233386	0.468749	0.0145782	FALSE	Down	0.025	0.018	37	2.77848	2.03649	-0.0450347	FALSE	Up	0.135	0.102	37	1.67113	1.28678	0.111313	FALSE
Threonine catabolism	Up	0.53	0.508	5	0.128999	0.622758	0.00464804	FALSE	Down	0.371	0.372	5	0.366318	0.890518	-0.197285	FALSE	Up	0.666	0.675	5	-0.283456	0.226488	0.0359177	FALSE	Up	0.412	0.468	5	0.454305	1.01179	0.106391	FALSE
The role of GTSE1 in G2/M progression after G2 checkpoint	Up	0.372	0.508	73	-0.617601	-3.14281	0.0452806	FALSE	Up	0.311	0.347	73	0.245335	-2.69342	0.0397299	FALSE	Up	0.208	0.285	73	1.04391	-2.79312	0.0249239	FALSE	Up	0.076	0.061	72	4.23849	-0.480629	0.134158	FALSE
Transcriptional activation of mitochondrial biogenesis	Down	0.544	0.509	53	-0.300879	0.556116	-0.00541222	FALSE	Down	0.471	0.53	53	-0.455888	0.616921	-0.0143941	FALSE	Down	0.04	0.059	53	2.67138	3.72188	-0.00897923	FALSE	Up	0.572	0.632	53	-0.379434	0.60695	0.0149054	FALSE
Butyrate Response Factor 1 (BRF1) binds and destabilizes mRNA	Down	0.514	0.509	17	-0.208656	0.300318	-0.0269583	FALSE	Down	0.068	0.084	17	0.823136	1.48594	-0.0273709	FALSE	Up	0.257	0.277	17	0.876717	1.31336	0.0312864	FALSE	Down	0.816	0.854	17	-0.91914	-0.364557	-0.0499204	FALSE
Defective SLC40A1 causes hemochromatosis 4 (HFE4) (duodenum)	Up	0.516	0.509	2	0.0121214	0.279356	0.146649	FALSE	Up	0.331	0.324	2	0.33778	0.635308	0.214398	FALSE	Up	0.533	0.571	2	0.164614	0.469207	0.325953	FALSE	Down	0.334	0.388	2	0.475756	0.788424	-0.352447	FALSE
Post-translational protein modification	Up	0.59	0.509	1217	-0.943969	3.33621	0.0244672	FALSE	Up	0.25	0.229	1218	0.523354	4.97133	0.00735898	FALSE	Up	0.564	0.366	1213	0.0640144	4.52576	0.0393682	FALSE	Down	0.144	0.102	1217	1.78338	5.94721	-0.0143999	FALSE
Transport of nucleosides and free purine and pyrimidine bases across the plasma membrane	Up	0.541	0.509	11	0.0548255	0.697834	0.0353009	FALSE	Down	0.214	0.197	11	0.872645	1.60854	-0.021845	FALSE	Up	0.739	0.722	11	-0.479878	0.216947	0.0305453	FALSE	Up	0.076	0.094	11	1.9901	2.81879	0.119891	FALSE
Regulation of PTEN localization	Down	0.528	0.509	10	-0.130992	-0.497966	-0.0232701	FALSE	Up	0.83	0.818	10	-1.01064	-1.18903	0.000338911	FALSE	Up	0.267	0.127	10	1.78803	0.223583	0.21107	FALSE	Down	0.502	0.359	10	0.566366	-0.325145	-0.141273	FALSE
Miscellaneous substrates	Down	0.534	0.51	9	0.127478	0.683643	-0.126789	FALSE	Down	0.198	0.189	9	0.847529	1.45955	-0.0970291	FALSE	Up	0.494	0.521	9	0.393486	1.04396	0.260409	FALSE	Down	0.297	0.361	9	0.755064	1.37191	-0.266977	FALSE
PKMTs methylate histone lysines	Up	0.53	0.51	45	-0.384365	0.48137	0.0034621	FALSE	Up	0.138	0.115	45	1.23883	2.13284	0.0154505	FALSE	Up	0.695	0.681	45	-1.05699	-0.0390459	0.00908763	FALSE	Up	0.459	0.474	45	-0.0277991	0.816081	0.0111276	FALSE
Sema4D in semaphorin signaling	Up	0.535	0.51	24	0.121714	0.685214	0.0364266	FALSE	Up	0.859	0.872	24	-0.999382	-0.365694	0.0086249	FALSE	Up	0.76	0.763	24	-0.585073	0.0923434	0.185285	FALSE	Down	0.931	0.937	24	-1.38599	-0.758309	-0.0657582	FALSE
PI-3K cascade:FGFR2	Down	0.333	0.51	14	0.102663	-0.324843	-0.0406307	FALSE	Down	0.291	0.33	14	0.51151	-0.236234	-0.0462475	FALSE	Down	0.93	0.898	14	-1.0839	-1.85675	-0.0232532	FALSE	Down	0.829	0.844	14	-0.608076	-1.08567	-0.138083	FALSE
Activation of PUMA and translocation to mitochondria	Up	0.544	0.511	10	-0.0320476	0.120101	0.097109	FALSE	Up	0.055	0.06	10	1.97567	2.14797	0.152245	FALSE	Up	0.098	0.11	10	2.02559	1.96969	0.136436	FALSE	Up	0.449	0.397	10	0.339727	0.337365	0.332835	FALSE
OAS antiviral response	Up	0.517	0.511	9	-0.204549	0.353279	0.117276	FALSE	Down	0.455	0.44	9	0.07616	0.603413	-0.0560712	FALSE	Down	0.619	0.651	9	-0.165254	0.475326	-0.112391	FALSE	Up	0.199	0.242	9	1.42356	2.06737	0.329634	FALSE
RAB geranylgeranylation	Up	0.566	0.512	63	-0.201807	1.31754	0.00168402	FALSE	Down	0.618	0.62	63	-0.605773	0.919408	-0.020611	FALSE	Up	0.932	0.891	62	-1.75083	-0.193656	0.0809155	FALSE	Down	0.924	0.926	63	-1.70382	-0.182896	-0.0624318	FALSE
Toll-like Receptor Cascades	Down	0.505	0.513	141	-0.286903	0.108913	-0.00532596	FALSE	Down	0.916	0.93	141	-2.12889	-1.54802	-0.00507116	FALSE	Up	0.216	0.196	141	1.68012	1.67584	0.107056	FALSE	Down	0.133	0.136	141	1.67082	1.78833	-0.0273958	FALSE
Aromatic amines can be N-hydroxylated or N-dealkylated by CYP1A2	Up	0.524	0.513	1	-0.188653	-0.0458183	0.144737	FALSE	Down	0.627	0.608	1	-0.469461	-0.34145	-0.140877	FALSE	Up	0.457	0.493	1	0.112606	0.287238	0.515851	FALSE	Down	0.98	0.981	1	-1.19726	-1.07982	-0.0718433	FALSE
Defective SERPING1 causes hereditary angioedema	Up	0.518	0.513	3	0.0271553	0.340593	0.0380912	FALSE	Down	0.826	0.803	3	-0.816759	-0.565874	-0.067765	FALSE	Up	0.801	0.805	3	-0.608126	-0.286713	0.0295142	FALSE	Up	0.847	0.86	3	-0.638807	-0.343427	0.0668721	FALSE
Defective HLCS causes multiple carboxylase deficiency	Down	0.533	0.514	7	-0.0709222	0.396844	-0.0323215	FALSE	Up	0.653	0.63	7	-0.615307	-0.184318	0.00597749	FALSE	Down	0.298	0.343	7	0.860528	1.43634	-0.218407	FALSE	Up	0.608	0.641	7	-0.202625	0.283818	0.147346	FALSE
Activation of NF-kappaB in B cells	Up	0.445	0.515	68	-1.10416	-3.52053	0.0202842	FALSE	Up	0.454	0.47	68	-0.855617	-3.29104	0.0284985	FALSE	Down	0.111	0.222	67	1.42427	-2.32971	-0.0232667	FALSE	Up	0.132	0.147	67	2.43475	-1.68751	0.0900336	FALSE
TCF dependent signaling in response to WNT	Up	0.506	0.515	179	-0.477918	-1.79074	0.0502803	FALSE	Up	0.737	0.594	180	-0.796444	-2.29493	0.0647605	FALSE	Up	0.46	0.384	178	0.412442	-1.80283	0.0845535	FALSE	Down	0.643	0.322	178	0.741257	-1.7431	-0.011696	FALSE
Defective SLC36A2 causes iminoglycinuria (IG) and hyperglycinuria (HG)	Down	0.535	0.515	1	-0.173361	0.00443869	-0.118304	FALSE	Up	0.044	0.051	1	2.18359	2.5689	0.279981	FALSE	Up	0.848	0.836	1	-1.01895	-0.879111	0.110845	FALSE	Down	0.964	0.961	1	-1.19363	-1.0705	-0.065065	FALSE
TALDO1 deficiency: failed conversion of SH7P, GA3P to Fru(6)P, E4P	Down	0.524	0.516	1	-0.155995	-0.00436656	-0.0815849	FALSE	Up	0.864	0.838	1	-0.932931	-0.828496	0.0319033	FALSE	Up	0.219	0.294	1	1.11252	1.34475	0.447024	FALSE	Down	0.335	0.387	1	0.558355	0.755395	-0.345906	FALSE
TALDO1 deficiency: failed conversion of Fru(6)P, E4P to SH7P, GA3P	Down	0.524	0.516	1	-0.155995	-0.00436656	-0.0815849	FALSE	Up	0.864	0.838	1	-0.932931	-0.828496	0.0319033	FALSE	Up	0.219	0.294	1	1.11252	1.34475	0.447024	FALSE	Down	0.335	0.387	1	0.558355	0.755395	-0.345906	FALSE
Glutathione conjugation	Up	0.535	0.517	29	0.162587	1.25571	0.0378369	FALSE	Up	0.902	0.88	29	-1.46336	-0.530876	0.0132227	FALSE	Up	0.975	0.95	29	-2.48129	-1.49661	0.0196274	FALSE	Up	0.947	0.953	29	-1.50299	-0.465979	0.00790277	FALSE
Formation of annular gap junctions	Up	0.476	0.517	9	-0.0757299	0.261993	0.222825	FALSE	Up	0.74	0.715	9	-0.660499	-0.435078	0.0322325	FALSE	Up	0.381	0.457	9	0.391726	0.747571	0.122153	FALSE	Up	0.453	0.447	9	0.34419	0.457766	0.0117963	FALSE
Signaling by WNT in cancer	Up	0.438	0.517	31	-0.0522885	0.307447	0.0474447	FALSE	Up	0.684	0.811	31	-0.79977	-0.28425	0.0380439	FALSE	Up	0.779	0.756	31	-0.555041	-0.461243	0.0750052	FALSE	Up	0.937	0.907	31	-0.952387	-0.969516	0.0311236	FALSE
Signaling by NOTCH	Up	0.579	0.519	193	-0.401994	-1.68151	0.0397912	FALSE	Up	0.677	0.542	194	-0.338459	-1.74352	0.0440929	FALSE	Up	0.02	0.076	193	2.99164	1.01716	0.1261	FALSE	Down	0.359	0.187	193	1.58571	-0.832273	-0.0195729	FALSE
p75NTR negatively regulates cell cycle via SC1	Down	0.58	0.52	4	-0.282156	-0.333217	-0.0149026	FALSE	Up	0.649	0.669	4	-0.808706	-0.618442	0.0470237	FALSE	Up	0.438	0.472	4	0.121594	0.179884	0.0395995	FALSE	Up	0.671	0.688	4	-0.395924	-0.327407	0.00959088	FALSE
NR1H2 & NR1H3 regulate gene expression linked to lipogenesis	Up	0.534	0.52	8	-0.175886	0.217415	0.0281564	FALSE	Up	0.118	0.122	8	1.29272	1.76695	0.00805287	FALSE	Up	0.379	0.391	8	0.645462	0.99696	0.0686158	FALSE	Up	0.065	0.106	8	1.54861	2.07107	0.163423	FALSE
Activation of IRF3/IRF7 mediated by TBK1/IKK epsilon	Up	0.489	0.52	17	-0.204377	-0.323335	0.0153601	FALSE	Up	0.704	0.733	17	-0.801976	-0.883345	0.0303645	FALSE	Up	0.439	0.284	17	1.05875	-0.126735	0.175805	FALSE	Up	0.035	0.036	17	2.35851	1.77588	0.00368438	FALSE
Antimicrobial peptides	Up	0.551	0.521	39	0.0899705	1.3044	0.0673753	FALSE	Up	0.469	0.468	39	0.101217	1.3496	0.110002	FALSE	Up	0.819	0.774	39	-1.04884	0.196412	0.317711	FALSE	Down	0.889	0.896	39	-1.38754	-0.225672	-0.212046	FALSE
SMAD2/3 Phosphorylation Motif Mutants in Cancer	Down	0.505	0.522	6	-0.133337	0.161926	-0.0490171	FALSE	Down	0.473	0.455	6	-0.0264985	0.183383	-0.009813	FALSE	Up	0.493	0.5	6	0.00387175	0.208553	0.125421	FALSE	Down	0.39	0.419	6	0.251468	0.44467	-0.167076	FALSE
TGFBR1 KD Mutants in Cancer	Down	0.505	0.522	6	-0.133337	0.161926	-0.0490171	FALSE	Down	0.473	0.455	6	-0.0264985	0.183383	-0.009813	FALSE	Up	0.493	0.5	6	0.00387175	0.208553	0.125421	FALSE	Down	0.39	0.419	6	0.251468	0.44467	-0.167076	FALSE
Synthesis, secretion, and inactivation of Glucagon-like Peptide-1 (GLP-1)	Up	0.543	0.522	12	-0.0124136	0.497295	0.0265996	FALSE	Up	0.703	0.706	12	-0.65757	-0.114439	0.0624745	FALSE	Up	0.932	0.912	12	-1.52671	-1.03195	0.0259376	FALSE	Down	0.914	0.906	12	-1.08894	-0.628803	-0.0168039	FALSE
Defective SLC24A4 causes hypomineralized amelogenesis imperfecta (AI)	Up	0.543	0.523	1	-0.188448	-0.00864609	0.115593	FALSE	Up	0.902	0.863	1	-1.09212	-0.993155	0.0212278	FALSE	Up	0.709	0.723	1	-0.520622	-0.341693	0.22313	FALSE	Up	0.96	0.973	1	-1.11474	-0.985317	0.0648771	FALSE
FRS-mediated FGFR1 signaling	Down	0.418	0.523	16	0.01646	-0.647183	-0.0252928	FALSE	Down	0.531	0.478	16	0.0548585	-0.885587	-0.0572916	FALSE	Up	0.905	0.911	16	-1.36792	-2.12596	0.0226464	FALSE	Down	0.92	0.896	16	-0.932023	-1.69767	-0.138364	FALSE
RUNX1 regulates transcription of genes involved in differentiation of keratinocytes	Up	0.537	0.523	5	0.0139439	0.28904	0.0139221	FALSE	Down	0.796	0.796	5	-0.794622	-0.485917	-0.0296779	FALSE	Up	0.558	0.591	5	0.189954	0.49852	0.0915739	FALSE	Up	0.803	0.819	5	-0.558375	-0.276859	0.111022	FALSE
NTRK3 as a dependence receptor	Up	0.533	0.523	3	-0.125845	0.129401	0.0883756	FALSE	Up	0.123	0.102	3	1.03169	1.33058	0.157437	FALSE	Up	0.697	0.725	3	-0.448282	-0.156067	0.227538	FALSE	Up	0.191	0.225	3	1.06067	1.31499	0.064786	FALSE
MET activates RAP1 and RAC1	Up	0.524	0.524	11	-0.167555	-0.167678	0.0119645	FALSE	Down	0.96	0.967	11	-1.81664	-1.65394	-0.0186686	FALSE	Up	0.946	0.907	11	-1.46356	-1.57103	0.0880326	FALSE	Down	0.974	0.971	11	-1.56967	-1.51074	-0.0330143	FALSE
Conversion from APC/C:Cdc20 to APC/C:Cdh1 in late anaphase	Up	0.531	0.525	20	-0.0499047	0.0239377	0.0175655	FALSE	Up	0.962	0.958	20	-1.9324	-1.69982	0.0102596	FALSE	Down	0.924	0.906	20	-1.56942	-1.38491	-0.0110587	FALSE	Up	0.923	0.909	20	-1.05158	-0.948956	0.144617	FALSE
VEGFR2 mediated cell proliferation	Up	0.526	0.525	20	-0.225085	-0.567606	0.0354911	FALSE	Down	0.776	0.773	20	-0.824795	-1.08249	-0.0551546	FALSE	Up	0.731	0.729	20	-0.594324	-1.07765	0.000533881	FALSE	Up	0.964	0.941	20	-1.21809	-1.65904	0.00267437	FALSE
Cohesin Loading onto Chromatin	Down	0.546	0.526	10	-0.56338	-0.110029	-0.0252649	FALSE	Down	0.787	0.773	10	-1.49008	-1.05051	-0.0303219	FALSE	Down	0.563	0.558	10	-0.536382	0.0163762	-0.0452445	FALSE	Down	0.795	0.805	10	-1.31547	-0.834798	-0.0298706	FALSE
Transcriptional regulation of pluripotent stem cells	Up	0.612	0.527	23	0.0726867	0.617579	0.0375607	FALSE	Down	0.197	0.217	24	0.889792	1.76723	-0.00563464	FALSE	Up	0.816	0.807	23	-0.701608	0.0674614	0.100872	FALSE	Down	0.382	0.442	24	0.538093	1.3042	-0.168369	FALSE
Synthesis of dolichyl-phosphate-glucose	Up	0.548	0.527	2	-0.114165	0.163336	0.00569121	FALSE	Up	0.559	0.533	2	-0.230996	0.0375138	0.0598028	FALSE	Down	0.642	0.66	2	-0.316767	-0.0217033	-0.0435548	FALSE	Up	0.197	0.245	2	0.770305	1.14109	0.194274	FALSE
Reactions specific to the hybrid N-glycan synthesis pathway	Down	0.536	0.527	1	-0.216928	-0.0332986	-0.115587	FALSE	Up	0.797	0.774	1	-0.904501	-0.786426	0.0602872	FALSE	Up	0.854	0.849	1	-1.06129	-0.921509	0.0702174	FALSE	Down	0.927	0.93	1	-1.00219	-0.862315	-0.104021	FALSE
Loss of Function of SMAD2/3 in Cancer	Down	0.519	0.528	7	-0.266666	0.0399653	-0.0461095	FALSE	Down	0.566	0.537	7	-0.287225	-0.0601941	-0.0108883	FALSE	Up	0.605	0.593	7	-0.400698	-0.169974	0.110502	FALSE	Down	0.457	0.482	7	0.0266417	0.243176	-0.15133	FALSE
TGFBR1 LBD Mutants in Cancer	Down	0.531	0.528	4	-0.0704524	0.179827	-0.023076	FALSE	Up	0.584	0.546	4	-0.183321	-0.00688114	0.033521	FALSE	Up	0.642	0.653	4	-0.126267	0.0894406	0.146684	FALSE	Down	0.783	0.801	4	-0.486535	-0.261232	-0.051159	FALSE
The IPAF inflammasome	Up	0.535	0.528	2	-0.244472	-0.0348283	0.0860331	FALSE	Up	0.925	0.913	2	-1.36685	-1.2173	0.0303502	FALSE	Up	0.442	0.477	2	0.386208	0.653727	0.270158	FALSE	Up	0.858	0.873	2	-1.01398	-0.811597	0.0583553	FALSE
Cytosolic tRNA aminoacylation	Up	0.563	0.529	24	-0.621326	0.326958	0.0358508	FALSE	Up	0.33	0.316	24	-0.159593	0.841143	0.0286062	FALSE	Down	0.021	0.033	24	3.86792	5.29276	-0.13604	FALSE	Up	0.006	0.014	24	3.22141	4.555	0.1623	TRUE
SUMOylation of immune response proteins	Down	0.53	0.529	11	-0.290636	-0.145339	-0.0256311	FALSE	Down	0.487	0.48	11	-0.350476	-0.176601	-0.0157851	FALSE	Up	0.73	0.714	11	-0.486064	-0.408969	0.0257572	FALSE	Down	0.263	0.375	11	0.24635	0.535092	-0.00787112	FALSE
Cell surface interactions at the vascular wall	Up	0.511	0.532	128	0.111021	1.55743	0.0761492	FALSE	Up	0.433	0.408	128	0.565479	1.78258	0.0465837	FALSE	Up	0.59	0.587	128	0.34129	1.77078	0.167264	FALSE	Down	0.184	0.3	128	1.52962	3.03641	-0.156496	FALSE
Pyruvate metabolism	Up	0.566	0.532	28	-0.321276	0.649897	0.00532209	FALSE	Up	0.488	0.47	28	-0.225355	0.747119	0.0047208	FALSE	Up	0.026	0.035	28	3.15434	4.41746	0.00133947	FALSE	Up	0.312	0.399	28	0.491483	1.6091	0.0184933	FALSE
Ubiquitin-dependent degradation of Cyclin D	Up	0.431	0.532	52	-1.10358	-3.67482	0.0275355	FALSE	Up	0.572	0.521	52	-1.07638	-3.82209	0.0434345	FALSE	Down	0.15	0.25	51	1.38462	-2.65965	-0.0343269	FALSE	Up	0.136	0.139	51	3.05512	-1.64645	0.107997	FALSE
N-glycan trimming and elongation in the cis-Golgi	Down	0.543	0.532	5	-0.107263	0.310219	-0.00848054	FALSE	Up	0.809	0.789	5	-0.852803	-0.495589	0.00166247	FALSE	Down	0.604	0.627	5	-0.120071	0.347615	-0.0895717	FALSE	Up	0.683	0.716	5	-0.362025	0.06869	0.0233842	FALSE
TWIK-related alkaline pH activated K+ channel (TALK)	Up	0.539	0.534	1	-0.172183	0.0123129	0.252789	FALSE	Down	0.153	0.161	1	1.22957	1.54672	-0.6839	FALSE	Down	0.915	0.896	1	-1.26002	-1.13699	-0.113833	FALSE	Down	0.821	0.841	1	-0.76187	-0.604838	-0.358804	FALSE
POU5F1 (OCT4), SOX2, NANOG activate genes related to proliferation	Up	0.612	0.534	10	0.136909	0.230819	0.0714199	FALSE	Down	0.485	0.521	10	-0.0830605	0.329573	-0.0210893	FALSE	Up	0.89	0.869	10	-0.929909	-0.652023	0.159963	FALSE	Down	0.331	0.372	10	0.732195	1.02752	-0.27818	FALSE
Defective GALK1 can cause Galactosemia II (GALCT2)	Up	0.545	0.534	1	-0.153856	0.028932	0.0669168	FALSE	Up	0.211	0.214	1	0.629474	0.884547	0.111097	FALSE	Up	0.217	0.271	1	1.26331	1.57807	0.329614	FALSE	Up	0.397	0.453	1	0.367304	0.604904	0.218955	FALSE
Linoleic acid (LA) metabolism	Up	0.569	0.536	7	-0.0303363	0.433759	0.0271062	FALSE	Up	0.508	0.492	7	-0.120646	0.370683	0.0257282	FALSE	Up	0.722	0.725	7	-0.224274	0.281692	0.132793	FALSE	Up	0.505	0.553	7	0.19784	0.7228	0.00407093	FALSE
Activated NTRK2 signals through PLCG1	Down	0.487	0.536	3	-0.123499	0.108879	-0.333018	FALSE	Down	0.081	0.112	3	1.51434	1.67835	-0.414829	FALSE	Down	0.855	0.84	3	-1.00829	-0.970863	-0.336291	FALSE	Down	0.51	0.571	3	0.0615342	0.183919	-0.596545	FALSE
FOXO-mediated transcription	Down	0.579	0.536	61	-0.0510945	0.652311	-0.012984	FALSE	Up	0.308	0.369	62	0.234799	1.1453	0.0312388	FALSE	Up	0.454	0.386	61	0.674837	1.28134	0.0862665	FALSE	Down	0.915	0.935	62	-1.17435	-0.296004	-0.100734	FALSE
Signaling by FGFR1 amplification mutants	Up	0.541	0.537	1	-0.296358	-0.256576	0.0383389	FALSE	Up	0.763	0.732	1	-0.86783	-0.801056	0.0344673	FALSE	Down	0.876	0.869	1	-1.13319	-1.03656	-0.0420073	FALSE	Down	0.983	0.984	1	-1.35064	-1.24091	-0.011796	FALSE
TNFR1-induced NFkappaB signaling pathway	Down	0.546	0.537	29	-0.360887	-0.213883	-0.0248271	FALSE	Down	0.31	0.348	29	0.100553	0.335833	-0.0113187	FALSE	Up	0.046	0.04	29	2.61108	2.09736	0.0543752	FALSE	Down	0.142	0.119	29	1.19095	0.97978	-0.0483739	FALSE
Degradation of GLI2 by the proteasome	Up	0.458	0.537	58	-1.18081	-3.88355	0.0220041	FALSE	Up	0.703	0.594	58	-1.46879	-4.18266	0.0378648	FALSE	Down	0.182	0.261	57	1.07981	-3.13393	-0.0311297	FALSE	Up	0.17	0.173	57	2.35788	-2.13601	0.100403	FALSE
RUNX1 regulates transcription of genes involved in BCR signaling	Down	0.54	0.537	5	-0.219733	0.17944	-0.0728979	FALSE	Down	0.61	0.598	5	-0.362836	0.0180539	-0.0609709	FALSE	Down	0.733	0.708	5	-0.507472	-0.157373	-0.106962	FALSE	Down	0.842	0.852	5	-0.72406	-0.353338	-0.0889349	FALSE
Variant SLC6A14 may confer susceptibility towards obesity	Up	0.549	0.538	1	-0.147926	0.0285853	0.270705	FALSE	Down	0.809	0.775	1	-0.914804	-0.801828	-0.0857174	FALSE	Up	0.29	0.347	1	1.00112	1.28115	1.35067	FALSE	Up	0.905	0.908	1	-0.928519	-0.788208	0.263779	FALSE
RHO GTPases activate KTN1	Down	0.599	0.538	10	-0.237919	-0.121641	-0.0365497	FALSE	Down	0.965	0.966	10	-2.10486	-1.78717	-0.00110649	FALSE	Up	0.68	0.707	10	-0.590269	-0.221957	0.0497167	FALSE	Down	0.998	0.998	10	-2.79067	-2.54008	-0.0239087	FALSE
Nuclear Events (kinase and transcription factor activation)	Down	0.479	0.54	56	0.0244137	0.50069	-0.00960019	FALSE	Down	0.341	0.487	56	0.0145853	0.640633	-0.0114755	FALSE	Up	0.844	0.839	56	-0.701279	-0.350659	0.0739808	FALSE	Down	0.817	0.772	56	-0.310441	-0.211052	-0.0320129	FALSE
Beta oxidation of decanoyl-CoA to octanoyl-CoA-CoA	Down	0.567	0.54	5	-0.241914	0.137529	-0.00114644	FALSE	Down	0.415	0.396	5	-0.0479468	0.35848	-0.0177246	FALSE	Down	0.18	0.229	5	1.19354	1.72001	-0.132506	FALSE	Up	0.356	0.428	5	0.289393	0.754728	0.134817	FALSE
CTLA4 inhibitory signaling	Down	0.374	0.541	22	-0.207045	-0.680251	-0.0160374	FALSE	Down	0.978	0.99	22	-2.31425	-2.54777	-0.0217525	FALSE	Down	0.047	0.082	22	2.16935	0.744396	-0.0596889	FALSE	Up	0.885	0.843	22	-0.788649	-1.68034	0.0341126	FALSE
Synthesis of Prostaglandins (PG) and Thromboxanes (TX)	Up	0.571	0.542	15	0.0419212	0.715753	0.00634288	FALSE	Down	0.477	0.46	15	0.153942	0.82135	-0.00519125	FALSE	Down	0.918	0.887	15	-1.31668	-0.645468	-0.0178573	FALSE	Down	0.406	0.471	15	0.444286	1.17769	-0.182894	FALSE
Erythropoietin activates Phosphoinositide-3-kinase (PI3K)	Down	0.473	0.542	11	-0.182298	-0.186244	-0.043098	FALSE	Down	0.521	0.471	11	-0.087978	-0.350219	-0.0529435	FALSE	Up	0.132	0.241	11	1.3744	1.2202	0.187632	FALSE	Down	0.43	0.487	11	0.201509	0.111778	-0.187731	FALSE
KSRP (KHSRP) binds and destabilizes mRNA	Up	0.539	0.543	17	-0.403232	0.00898079	0.0136716	FALSE	Up	0.417	0.477	17	-0.339252	0.196371	0.00718129	FALSE	Up	0.381	0.403	17	0.319962	0.643334	0.00137605	FALSE	Up	0.578	0.647	17	-0.425611	0.0542094	0.0376955	FALSE
Transcriptional activation of p53 responsive genes	Up	0.508	0.543	4	-0.0851185	0.0304479	0.0623375	FALSE	Up	0.775	0.754	4	-0.704613	-0.636776	0.058857	FALSE	Up	0.528	0.521	4	0.177248	0.0879956	0.034091	FALSE	Up	0.256	0.235	4	0.942286	0.733747	0.242202	FALSE
Transcriptional activation of cell cycle inhibitor p21	Up	0.508	0.543	4	-0.0851185	0.0304479	0.0623375	FALSE	Up	0.775	0.754	4	-0.704613	-0.636776	0.058857	FALSE	Up	0.528	0.521	4	0.177248	0.0879956	0.034091	FALSE	Up	0.256	0.235	4	0.942286	0.733747	0.242202	FALSE
Toll Like Receptor 4 (TLR4) Cascade	Down	0.548	0.544	121	-0.436523	-0.319827	-0.00808903	FALSE	Down	0.828	0.865	121	-1.64944	-1.28565	-0.0059188	FALSE	Up	0.201	0.186	121	1.58786	1.22088	0.0985839	FALSE	Down	0.052	0.06	121	2.0257	1.84141	-0.0299244	FALSE
trans-Golgi Network Vesicle Budding	Up	0.562	0.545	70	-0.545637	0.852956	0.0057999	FALSE	Down	0.535	0.531	70	-0.628954	0.808293	-0.00647716	FALSE	Up	0.587	0.568	70	-0.399594	1.14732	0.0471909	FALSE	Down	0.333	0.403	70	0.267755	1.86739	-0.0323997	FALSE
Neurotransmitter uptake and metabolism In glial cells	Up	0.555	0.546	4	-0.0821659	0.282733	0.0266777	FALSE	Up	0.59	0.571	4	-0.278205	0.0708227	0.0328907	FALSE	Up	0.54	0.568	4	0.223247	0.648653	0.326033	FALSE	Down	0.329	0.397	4	0.692407	1.14277	-0.183508	FALSE
Assembly Of The HIV Virion	Down	0.535	0.546	15	-0.175246	-0.214842	-0.103734	FALSE	Up	0.99	0.983	15	-1.87138	-1.84933	0.00363599	FALSE	Up	0.044	0.033	15	3.6137	2.56629	0.114819	FALSE	Down	0.626	0.475	15	0.213125	-0.327648	-0.0600159	FALSE
Astrocytic Glutamate-Glutamine Uptake And Metabolism	Up	0.555	0.546	4	-0.0821659	0.282733	0.0266777	FALSE	Up	0.59	0.571	4	-0.278205	0.0708227	0.0328907	FALSE	Up	0.54	0.568	4	0.223247	0.648653	0.326033	FALSE	Down	0.329	0.397	4	0.692407	1.14277	-0.183508	FALSE
Defective CYP11A1 causes Adrenal insufficiency, congenital, with 46,XY sex reversal (AICSR)	Up	0.562	0.546	3	-0.0169061	0.276099	0.0837919	FALSE	Up	0.071	0.061	3	1.49759	1.9043	0.235321	FALSE	Up	0.708	0.713	3	-0.438909	-0.132775	0.290434	FALSE	Up	0.3	0.353	3	0.611085	0.958219	0.324773	FALSE
MGMT-mediated DNA damage reversal	Up	0.558	0.546	1	-0.153652	0.0456984	0.0765404	FALSE	Up	0.367	0.36	1	0.136128	0.367621	0.130005	FALSE	Down	0.754	0.766	1	-0.741125	-0.56914	-0.145512	FALSE	Up	0.255	0.3	1	0.742409	1.03921	0.368468	FALSE
Recycling of eIF2:GDP	Up	0.578	0.546	8	-0.537322	-0.0685862	0.00781254	FALSE	Up	0.615	0.594	8	-0.745918	-0.273259	0.0096966	FALSE	Down	0.202	0.224	8	1.12888	1.74588	-0.124238	FALSE	Up	0.5	0.553	8	-0.256442	0.275908	0.111255	FALSE
VEGF ligand-receptor interactions	Up	0.568	0.547	6	-0.165708	0.252287	0.117816	FALSE	Up	0.176	0.2	6	1.04129	1.60611	0.0399535	FALSE	Up	0.799	0.784	6	-0.727531	-0.317977	0.009744	FALSE	Down	0.447	0.492	6	0.491674	0.992165	-0.337096	FALSE
VEGF binds to VEGFR leading to receptor dimerization	Up	0.568	0.547	6	-0.165708	0.252287	0.117816	FALSE	Up	0.176	0.2	6	1.04129	1.60611	0.0399535	FALSE	Up	0.799	0.784	6	-0.727531	-0.317977	0.009744	FALSE	Down	0.447	0.492	6	0.491674	0.992165	-0.337096	FALSE
Metal ion SLC transporters	Down	0.579	0.548	23	-0.125683	0.809465	-0.0475968	FALSE	Down	0.207	0.206	23	0.792416	1.81371	-0.0351673	FALSE	Down	0.651	0.642	23	-0.180738	0.84892	-0.0246938	FALSE	Down	0.857	0.878	23	-0.966483	-0.0281853	-0.0892826	FALSE
Negative regulation of TCF-dependent signaling by WNT ligand antagonists	Up	0.554	0.549	9	0.00673416	0.574466	0.0540842	FALSE	Up	0.505	0.502	9	0.0566706	0.652082	0.135403	FALSE	Up	0.851	0.839	9	-0.816561	-0.224612	0.334209	FALSE	Down	0.569	0.616	9	0.0194273	0.664543	-0.389564	FALSE
Fructose metabolism	Up	0.577	0.55	6	-0.0955563	0.374961	0.0460955	FALSE	Up	0.785	0.76	6	-0.777614	-0.355305	0.000435841	FALSE	Up	0.94	0.914	6	-1.42892	-0.991337	0.0109566	FALSE	Up	0.56	0.61	6	0.00157133	0.520568	0.146002	FALSE
Tryptophan catabolism	Up	0.575	0.55	10	-0.191235	0.437727	0.0744201	FALSE	Down	0.097	0.113	10	1.50033	2.3004	-0.0452991	FALSE	Up	0.716	0.715	10	-0.500135	0.182525	0.0369698	FALSE	Up	0.894	0.899	10	-1.09312	-0.507644	0.112581	FALSE
Listeria monocytogenes entry into host cells	Down	0.53	0.55	18	-0.260682	-0.566656	-0.00440958	FALSE	Down	0.32	0.468	18	-0.186896	-0.143105	-0.026368	FALSE	Up	0.254	0.188	18	1.61399	0.364272	0.168732	FALSE	Down	0.851	0.728	18	-0.502016	-1.23345	-0.0814748	FALSE
Translesion synthesis by REV1	Down	0.535	0.551	14	-0.186486	-0.644712	-0.0119716	FALSE	Up	0.596	0.678	14	-0.586341	-0.779404	0.0153856	FALSE	Up	0.018	0.015	14	3.398	1.54076	0.0251391	FALSE	Up	0.1	0.065	14	1.70379	0.681152	0.0404887	FALSE
APC/C:Cdc20 mediated degradation of Securin	Up	0.461	0.551	68	-1.01696	-3.20583	0.0234628	FALSE	Up	0.782	0.662	68	-1.61011	-3.87163	0.0344583	FALSE	Down	0.311	0.349	67	0.362482	-3.07929	-0.0223429	FALSE	Up	0.186	0.173	67	2.25019	-1.7757	0.109909	FALSE
Insertion of tail-anchored proteins into the endoplasmic reticulum membrane	Up	0.593	0.551	22	-0.248191	0.497018	0.0428805	FALSE	Up	0.609	0.619	22	-0.596967	0.243063	0.0383974	FALSE	Up	0.689	0.692	22	-0.729864	0.219308	0.0250667	FALSE	Up	0.249	0.321	22	0.612566	1.60784	0.128538	FALSE
Negative regulation of activity of TFAP2 (AP-2) family transcription factors	Up	0.556	0.552	6	-0.285324	0.0826798	0.0366026	FALSE	Up	0.565	0.562	6	-0.428019	-0.0754814	0.0390731	FALSE	Down	0.795	0.778	6	-0.840416	-0.529876	-0.0175975	FALSE	Up	0.851	0.863	6	-0.953397	-0.597655	0.0868158	FALSE
Tandem of pore domain in a weak inwardly rectifying K+ channels (TWIK)	Up	0.568	0.554	3	-0.154817	0.177559	0.169512	FALSE	Up	0.684	0.656	3	-0.624845	-0.333827	0.167194	FALSE	Up	0.453	0.487	3	0.439079	0.859807	0.408882	FALSE	Up	0.903	0.914	3	-1.09428	-0.805158	0.212533	FALSE
Activation of RAC1	Up	0.533	0.554	10	-0.147713	-0.132987	0.0128601	FALSE	Down	0.291	0.323	10	0.335416	0.367633	-0.0180167	FALSE	Up	0.511	0.562	10	0.0632875	0.00227859	0.0408922	FALSE	Down	0.327	0.431	10	0.434118	0.459883	-0.0662572	FALSE
vRNP Assembly	Up	0.721	0.555	2	-0.244032	-0.747036	0.0353934	FALSE	Up	0.179	0.044	2	1.48055	0.347959	0.069886	FALSE	Down	0.022	0.074	2	2.56492	2.04358	-0.254505	FALSE	Up	0.351	0.319	2	0.767473	0.332825	0.184558	FALSE
Zinc influx into cells by the SLC39 gene family	Up	0.578	0.555	9	-0.211583	0.365669	0.0253669	FALSE	Up	0.19	0.179	9	0.819002	1.49623	0.032415	FALSE	Down	0.459	0.489	9	0.32882	1.00773	-0.120258	FALSE	Up	0.41	0.469	9	0.22271	0.875893	0.0555872	FALSE
Hedgehog ligand biogenesis	Up	0.474	0.555	62	-1.15642	-3.24716	0.0349715	FALSE	Up	0.419	0.453	61	-0.637773	-2.94349	0.0547296	FALSE	Up	0.165	0.257	60	1.14745	-2.30367	0.0111018	FALSE	Up	0.145	0.15	61	2.55896	-1.4643	0.0819319	FALSE
UNC93B1 deficiency - HSE	Up	0.559	0.555	2	-0.0774955	0.192675	0.0714045	FALSE	Up	0.755	0.744	2	-0.72083	-0.507174	0.0386291	FALSE	Up	0.491	0.542	2	0.318026	0.641235	0.116236	FALSE	Up	0.725	0.762	2	-0.313535	-0.0485958	0.205504	FALSE
mitochondrial fatty acid beta-oxidation of saturated fatty acids	Up	0.584	0.555	8	-0.249984	0.252671	0.00795798	FALSE	Down	0.008	0.011	8	1.6109	2.29622	-0.0159061	TRUE	Down	0.259	0.304	8	0.914865	1.55833	-0.0615762	FALSE	Up	0.237	0.312	8	0.550676	1.17191	0.0953141	FALSE
NR1H2 & NR1H3 regulate gene expression to limit cholesterol uptake	Down	0.562	0.555	5	-0.280593	0.000631457	-0.00793417	FALSE	Down	0.531	0.511	5	-0.281199	-0.0386612	-0.031143	FALSE	Up	0.326	0.353	5	0.855946	1.04633	0.21106	FALSE	Down	0.724	0.763	5	-0.43602	-0.130804	-0.0150679	FALSE
Neurotransmitter release cycle	Up	0.599	0.556	39	0.12208	1.2079	0.0105735	FALSE	Down	0.944	0.938	39	-1.60255	-0.63793	-0.00151539	FALSE	Up	0.943	0.903	39	-1.47825	-0.396472	0.10606	FALSE	Down	0.911	0.921	39	-1.00323	0.0612669	-0.116287	FALSE
O-linked glycosylation	Up	0.605	0.556	83	0.18051	1.9204	0.00328521	FALSE	Down	0.668	0.658	83	-0.34845	1.3776	-0.0560317	FALSE	Up	0.929	0.877	83	-1.52826	0.246953	0.0742824	FALSE	Down	0.818	0.835	83	-0.750065	1.02594	-0.135705	FALSE
Autodegradation of the E3 ubiquitin ligase COP1	Up	0.458	0.557	52	-1.23085	-3.78663	0.0195294	FALSE	Up	0.497	0.482	52	-0.933128	-3.70844	0.0380885	FALSE	Down	0.146	0.248	51	1.39515	-2.69114	-0.0286331	FALSE	Up	0.117	0.13	51	3.20945	-1.56373	0.098192	FALSE
FGFR2 mutant receptor activation	Down	0.454	0.558	24	-0.30862	-0.884136	-0.025973	FALSE	Down	0.618	0.699	24	-0.825533	-1.27816	-0.00684935	FALSE	Down	0.688	0.735	24	-0.7401	-1.5091	-0.0518041	FALSE	Up	0.801	0.715	24	-0.50281	-1.3386	0.00523132	FALSE
PCP/CE pathway	Up	0.509	0.558	92	-0.917311	-2.29728	0.037879	FALSE	Up	0.547	0.527	92	-0.803096	-2.26804	0.0633514	FALSE	Up	0.216	0.281	91	0.946196	-1.52154	0.0289372	FALSE	Up	0.543	0.291	91	0.964792	-1.94998	0.0813456	FALSE
Defective ALG11 causes ALG11-CDG (CDG-1p)	Down	0.568	0.558	1	-0.173665	0.00410918	-0.0707047	FALSE	Down	0.369	0.345	1	0.244026	0.459506	-0.0934423	FALSE	Down	0.707	0.744	1	-0.480231	-0.301033	-0.117915	FALSE	Down	0.956	0.954	1	-1.01941	-0.884101	-0.0599674	FALSE
Interleukin-2 signaling	Down	0.552	0.558	11	-0.291297	0.0590899	-0.0575609	FALSE	Down	0.989	0.982	11	-2.28087	-1.99174	-0.0178913	FALSE	Up	0.231	0.28	11	0.947122	1.36096	0.00825408	FALSE	Down	0.429	0.445	11	0.142245	0.394413	-0.0179869	FALSE
HCMV Late Events	Up	0.6	0.558	75	-0.401064	-1.43471	0.047678	FALSE	Up	0.334	0.242	75	0.686255	-0.750285	0.100516	FALSE	Up	0.204	0.25	75	1.46457	-0.0379553	0.1372	FALSE	Down	0.347	0.268	75	0.714095	-0.687543	-0.00825357	FALSE
Catecholamine biosynthesis	Down	0.569	0.559	2	-0.196506	0.0828393	-0.246532	FALSE	Down	0.172	0.177	2	1.21058	1.63688	-0.432625	FALSE	Down	0.976	0.962	2	-1.8081	-1.63472	-0.037628	FALSE	Down	0.975	0.968	2	-1.48088	-1.28537	-0.151024	FALSE
Beta-oxidation of very long chain fatty acids	Down	0.6	0.559	11	-0.132387	0.445154	-0.0380917	FALSE	Down	0.752	0.734	11	-0.772434	-0.226313	-0.00951186	FALSE	Up	0.389	0.416	11	0.552424	1.25598	0.0533699	FALSE	Down	0.795	0.819	11	-0.592608	0.0123278	-0.00984228	FALSE
GLI3 is processed to GLI3R by the proteasome	Up	0.511	0.559	59	-1.26063	-3.9235	0.0240214	FALSE	Up	0.758	0.618	59	-1.55291	-4.22749	0.0395889	FALSE	Down	0.207	0.276	58	0.919846	-3.24057	-0.033638	FALSE	Up	0.181	0.179	58	2.27561	-2.15766	0.106915	FALSE
LRR FLII-interacting protein 1 (LRRFIP1) activates type I IFN production	Down	0.582	0.56	5	-0.326324	-0.511867	-0.0392752	FALSE	Down	0.876	0.831	5	-1.38915	-1.53405	-0.0171236	FALSE	Up	0.421	0.513	5	0.108286	0.0297529	0.134733	FALSE	Down	0.669	0.65	5	-0.498291	-0.689188	-0.125773	FALSE
EPHA-mediated growth cone collapse	Up	0.582	0.56	23	0.00285157	0.446322	0.0100863	FALSE	Down	0.177	0.198	23	0.935715	1.62307	-0.0510285	FALSE	Up	0.929	0.906	23	-1.01661	-0.631357	0.0369862	FALSE	Down	0.984	0.978	23	-2.27569	-1.96411	-0.0621707	FALSE
Organic cation/anion/zwitterion transport	Down	0.585	0.56	9	-0.00595359	0.573051	-0.0891188	FALSE	Down	0.121	0.142	9	1.13846	1.83618	-0.184928	FALSE	Up	0.54	0.566	9	0.27542	0.957309	0.163426	FALSE	Down	0.518	0.581	9	0.131043	0.763132	-0.319323	FALSE
Proline catabolism	Up	0.565	0.56	1	-0.20452	-0.013455	0.0659152	FALSE	Up	0.906	0.882	1	-1.01484	-0.906045	0.00249182	FALSE	Up	0.76	0.769	1	-0.706687	-0.533609	0.10019	FALSE	Up	0.084	0.098	1	1.6278	1.99364	0.427726	FALSE
Diseases of Base Excision Repair	Up	0.579	0.56	5	-0.111282	0.261413	0.0870668	FALSE	Up	0.255	0.254	5	0.536131	0.948219	0.0584681	FALSE	Up	0.947	0.92	5	-1.74592	-1.41526	0.0862656	FALSE	Up	0.577	0.621	5	-0.196957	0.205425	0.183914	FALSE
Abacavir transport and metabolism	Down	0.591	0.561	7	-0.0194413	0.481016	-0.0777984	FALSE	Down	0.162	0.157	7	1.03671	1.64233	-0.191676	FALSE	Up	0.357	0.401	7	0.822387	1.46653	0.14081	FALSE	Down	0.084	0.153	7	1.60723	2.28031	-0.337266	FALSE
Uptake and function of anthrax toxins	Down	0.613	0.561	11	-0.327146	-0.311279	-0.0464488	FALSE	Down	0.758	0.796	11	-1.05181	-0.811191	-0.00293671	FALSE	Up	0.049	0.067	11	2.56604	2.40451	0.164335	FALSE	Down	0.569	0.603	11	-0.190405	-0.0404904	-0.101049	FALSE
Neddylation	Up	0.596	0.561	217	-1.00506	-0.402926	0.0129242	FALSE	Up	0.285	0.343	217	0.017431	0.830169	0.0121897	FALSE	Up	0.139	0.17	216	1.952	2.23899	0.0198516	FALSE	Up	0.084	0.097	216	2.54401	2.54819	0.0218796	FALSE
Imatinib-resistant PDGFR mutants	Up	0.574	0.561	1	-0.139091	-0.0236847	0.254899	FALSE	Up	0.434	0.422	1	-0.00896474	0.110687	0.181561	FALSE	Up	0.471	0.503	1	0.165959	0.300692	0.792304	FALSE	Down	0.229	0.263	1	0.752078	0.886856	-0.922295	FALSE
Sunitinib-resistant PDGFR mutants	Up	0.574	0.561	1	-0.139091	-0.0236847	0.254899	FALSE	Up	0.434	0.422	1	-0.00896474	0.110687	0.181561	FALSE	Up	0.471	0.503	1	0.165959	0.300692	0.792304	FALSE	Down	0.229	0.263	1	0.752078	0.886856	-0.922295	FALSE
Regorafenib-resistant PDGFR mutants	Up	0.574	0.561	1	-0.139091	-0.0236847	0.254899	FALSE	Up	0.434	0.422	1	-0.00896474	0.110687	0.181561	FALSE	Up	0.471	0.503	1	0.165959	0.300692	0.792304	FALSE	Down	0.229	0.263	1	0.752078	0.886856	-0.922295	FALSE
Sorafenib-resistant PDGFR mutants	Up	0.574	0.561	1	-0.139091	-0.0236847	0.254899	FALSE	Up	0.434	0.422	1	-0.00896474	0.110687	0.181561	FALSE	Up	0.471	0.503	1	0.165959	0.300692	0.792304	FALSE	Down	0.229	0.263	1	0.752078	0.886856	-0.922295	FALSE
Drug resistance of PDGFR mutants	Up	0.574	0.561	1	-0.139091	-0.0236847	0.254899	FALSE	Up	0.434	0.422	1	-0.00896474	0.110687	0.181561	FALSE	Up	0.471	0.503	1	0.165959	0.300692	0.792304	FALSE	Down	0.229	0.263	1	0.752078	0.886856	-0.922295	FALSE
PDGFR mutants bind TKIs	Up	0.574	0.561	1	-0.139091	-0.0236847	0.254899	FALSE	Up	0.434	0.422	1	-0.00896474	0.110687	0.181561	FALSE	Up	0.471	0.503	1	0.165959	0.300692	0.792304	FALSE	Down	0.229	0.263	1	0.752078	0.886856	-0.922295	FALSE
Cross-presentation of particulate exogenous antigens (phagosomes)	Up	0.593	0.563	8	-0.189564	0.173817	0.0120119	FALSE	Up	0.769	0.744	8	-0.725944	-0.360926	0.021361	FALSE	Up	0.196	0.253	8	1.39835	1.88796	0.233703	FALSE	Down	0.031	0.057	8	1.9736	2.45833	-0.0576887	FALSE
Toll Like Receptor TLR1:TLR2 Cascade	Down	0.555	0.563	92	-0.363162	-0.545742	-0.0106748	FALSE	Down	0.557	0.635	92	-0.785752	-0.658242	-0.0099797	FALSE	Up	0.135	0.136	92	1.77754	1.0526	0.0996689	FALSE	Down	0.163	0.154	92	1.3806	0.859843	-0.0317999	FALSE
Toll Like Receptor 2 (TLR2) Cascade	Down	0.555	0.563	92	-0.363162	-0.545742	-0.0106748	FALSE	Down	0.557	0.635	92	-0.785752	-0.658242	-0.0099797	FALSE	Up	0.135	0.136	92	1.77754	1.0526	0.0996689	FALSE	Down	0.163	0.154	92	1.3806	0.859843	-0.0317999	FALSE
Defective B4GALT1 causes B4GALT1-CDG (CDG-2d)	Down	0.573	0.563	1	-0.35322	-0.249165	-0.0295517	FALSE	Down	0.706	0.68	1	-0.741828	-0.646218	-0.0164288	FALSE	Up	0.863	0.861	1	-1.1004	-0.985738	0.0200479	FALSE	Down	0.9	0.907	1	-0.951322	-0.838643	-0.0295378	FALSE
Antigen processing: Ubiquitination & Proteasome degradation	Down	0.578	0.563	289	-0.956243	0.226184	-0.00252434	FALSE	Up	0.365	0.409	289	-0.33724	1.0416	0.00753272	FALSE	Up	0.126	0.132	288	2.17904	3.1986	0.0349138	FALSE	Down	0.245	0.206	288	1.14454	1.76016	-0.00416325	FALSE
Activation and oligomerization of BAK protein	Up	0.578	0.564	2	-0.218629	0.0461939	0.0556205	FALSE	Up	0.557	0.541	2	-0.239277	0.00979342	0.0664447	FALSE	Up	0.679	0.69	2	-0.197554	0.0638662	0.175303	FALSE	Up	0.338	0.412	2	0.48375	0.814642	0.140497	FALSE
Metabolism of serotonin	Down	0.586	0.564	2	-0.262867	-0.0784719	-0.153998	FALSE	Down	0.637	0.619	2	-0.422766	-0.243004	-0.0553215	FALSE	Up	0.7	0.705	2	-0.56318	-0.364067	0.42313	FALSE	Down	0.575	0.611	2	-0.169432	0.0344075	-0.295345	FALSE
Sodium-coupled phosphate cotransporters	Down	0.59	0.564	3	-0.218095	0.0961107	-0.0903166	FALSE	Down	0.05	0.056	3	1.54419	2.01768	-0.229655	FALSE	Down	0.494	0.532	3	0.185543	0.57444	-0.321687	FALSE	Down	0.982	0.979	3	-1.51995	-1.26908	-0.074789	FALSE
Defective ABCC6 causes pseudoxanthoma elasticum (PXE)	Up	0.579	0.564	1	-0.322579	-0.162928	0.0811217	FALSE	Up	0.893	0.876	1	-1.06374	-0.963913	0.00526096	FALSE	Up	0.309	0.365	1	0.702916	0.955559	0.453685	FALSE	Down	0.865	0.884	1	-0.766268	-0.616983	-0.135145	FALSE
Gap junction trafficking	Up	0.441	0.565	28	0.0337775	0.224764	0.0916724	FALSE	Up	0.753	0.692	28	-0.489347	-0.701689	0.00772596	FALSE	Up	0.745	0.765	29	-0.587875	-0.689333	0.182623	FALSE	Down	0.597	0.449	28	0.658243	-0.00424983	-0.0408834	FALSE
Degradation of AXIN	Up	0.487	0.565	55	-1.27516	-3.65683	0.0156626	FALSE	Up	0.422	0.45	55	-0.72025	-3.2703	0.0312863	FALSE	Down	0.164	0.246	54	1.27471	-2.5288	-0.0329206	FALSE	Up	0.153	0.154	54	2.71899	-1.70901	0.0871496	FALSE
Platelet activation, signaling and aggregation	Up	0.583	0.566	233	-0.0426696	1.55368	0.0327868	FALSE	Up	0.914	0.913	233	-1.90186	-0.407736	0.0326885	FALSE	Up	0.629	0.57	233	0.0201125	1.54865	0.120308	FALSE	Down	0.392	0.502	233	0.477825	2.26158	-0.156806	FALSE
Signaling by MAPK mutants	Down	0.546	0.566	6	-0.0151989	0.149629	-0.0147853	FALSE	Up	0.618	0.641	6	-0.34155	-0.165424	0.0420961	FALSE	Up	0.715	0.686	6	-0.282734	-0.373326	0.0282862	FALSE	Up	0.964	0.956	6	-1.17176	-1.06129	0.0599585	FALSE
Synthesis and processing of ENV and VPU	Down	0.58	0.567	1	-0.262933	-0.220846	-0.0543949	FALSE	Up	0.77	0.746	1	-0.78125	-0.716756	0.0311318	FALSE	Up	0.091	0.145	1	1.79525	1.72521	0.472937	FALSE	Down	0.541	0.569	1	-0.0139306	0.0156192	-0.172909	FALSE
Signaling by VEGF	Up	0.507	0.567	103	-0.309977	0.15135	0.0505811	FALSE	Up	0.812	0.83	103	-1.12024	-0.761872	0.0104676	FALSE	Up	0.722	0.653	103	-0.291723	-0.315998	0.0478836	FALSE	Down	0.79	0.841	103	-0.938219	-0.564724	-0.0318723	FALSE
p75NTR signals via NF-kB	Down	0.586	0.568	15	-0.30492	-0.753693	-0.0163496	FALSE	Up	0.812	0.835	15	-0.981691	-1.22486	0.0188658	FALSE	Up	0.19	0.161	15	1.78797	0.459571	0.182911	FALSE	Down	0.464	0.344	15	0.715984	-0.246118	-0.0745432	FALSE
Resolution of Abasic Sites (AP sites)	Up	0.625	0.568	36	-0.329363	0.210721	0.0308974	FALSE	Up	0.407	0.405	36	-0.0618186	0.591875	0.0163677	FALSE	Down	0.243	0.231	36	1.12569	1.62211	-0.0789588	FALSE	Up	0.157	0.175	36	1.55369	2.11671	0.172659	FALSE
Mitochondrial calcium ion transport	Up	0.596	0.568	22	-0.497252	0.421363	0.0401718	FALSE	Up	0.232	0.23	22	0.297665	1.29191	0.0344109	FALSE	Down	0.338	0.353	22	0.486346	1.57953	-0.0266108	FALSE	Up	0.02	0.017	22	2.32609	3.53439	0.0717837	FALSE
Transmission across Chemical Synapses	Down	0.56	0.57	202	0.297105	1.46206	-0.0294019	FALSE	Down	0.419	0.451	202	0.528649	1.69229	-0.0282017	FALSE	Up	0.963	0.939	203	-1.82918	-0.793782	0.10479	FALSE	Down	0.939	0.943	202	-1.0839	-0.134897	-0.154262	FALSE
Biotin transport and metabolism	Down	0.596	0.57	11	-0.181156	0.409658	-0.0336935	FALSE	Down	0.663	0.648	11	-0.633926	-0.0725825	-0.00926207	FALSE	Down	0.347	0.38	11	0.624247	1.32833	-0.180998	FALSE	Up	0.78	0.8	11	-0.755942	-0.166728	0.117819	FALSE
RHO GTPases activate PAKs	Up	0.626	0.57	21	-0.104504	0.114854	0.0057604	FALSE	Up	0.487	0.6	21	-0.279689	0.349993	0.0158948	FALSE	Up	0.722	0.703	21	-0.544538	-0.257826	0.165631	FALSE	Down	0.059	0.102	21	1.53505	2.02688	-0.180581	FALSE
Metal sequestration by antimicrobial proteins	Up	0.584	0.57	5	-0.260999	0.143452	0.0658057	FALSE	Up	0.71	0.687	5	-0.771688	-0.415833	0.207389	FALSE	Up	0.361	0.395	5	0.971636	1.51149	0.608376	FALSE	Down	0.758	0.782	5	-0.870021	-0.479088	-0.306412	FALSE
The NLRP1 inflammasome	Down	0.596	0.571	3	-0.186443	0.0881863	-0.0999933	FALSE	Up	0.351	0.333	3	0.432588	0.729636	0.0818744	FALSE	Up	0.01	0.018	3	3.71568	4.25265	0.503002	TRUE	Down	0.101	0.159	3	1.31502	1.7277	-0.422923	FALSE
Defective factor XII causes hereditary angioedema	Down	0.594	0.571	2	-0.247726	-0.00486888	-0.126035	FALSE	Down	0.603	0.582	2	-0.2855	-0.0502752	-0.0758737	FALSE	Up	0.55	0.603	2	0.0913842	0.396931	0.103164	FALSE	Down	0.848	0.86	2	-0.756324	-0.524117	-0.227206	FALSE
O-linked glycosylation of mucins	Down	0.604	0.572	46	-0.0171191	1.26688	-0.0223461	FALSE	Down	0.648	0.639	46	-0.401122	0.893517	-0.036253	FALSE	Up	0.867	0.819	46	-1.10335	0.223695	0.096017	FALSE	Down	0.56	0.615	46	0.123559	1.49386	-0.169878	FALSE
Defective Mismatch Repair Associated With MLH1	Up	0.593	0.573	3	-0.303974	-0.0339494	0.0348432	FALSE	Up	0.714	0.694	3	-0.755579	-0.509059	0.0162877	FALSE	Down	0.502	0.54	3	0.147979	0.470017	-0.118512	FALSE	Up	0.53	0.574	3	-0.0353875	0.265042	0.0559525	FALSE
Defective Mismatch Repair Associated With PMS2	Up	0.593	0.573	3	-0.303974	-0.0339494	0.0348432	FALSE	Up	0.714	0.694	3	-0.755579	-0.509059	0.0162877	FALSE	Down	0.502	0.54	3	0.147979	0.470017	-0.118512	FALSE	Up	0.53	0.574	3	-0.0353875	0.265042	0.0559525	FALSE
NIK-->noncanonical NF-kB signaling	Up	0.541	0.574	59	-1.27757	-3.87663	0.0213741	FALSE	Up	0.217	0.342	59	-0.0315694	-2.60223	0.0353028	FALSE	Down	0.088	0.208	58	1.80774	-2.148	-0.0206729	FALSE	Up	0.197	0.18	58	2.17369	-2.23485	0.0939579	FALSE
Synaptic adhesion-like molecules	Up	0.594	0.574	15	-0.103095	0.579673	0.0840523	FALSE	Up	0.558	0.549	15	-0.124528	0.604455	0.039548	FALSE	Up	0.146	0.201	15	1.86881	2.79799	0.268632	FALSE	Down	0.809	0.841	15	-0.641764	0.138106	-0.124638	FALSE
Defective Mismatch Repair Associated With MSH2	Up	0.581	0.576	3	-0.428563	-0.134535	0.0475391	FALSE	Down	0.946	0.932	3	-1.45314	-1.24822	-0.0119287	FALSE	Down	0.373	0.414	3	0.599626	1.00049	-0.159989	FALSE	Up	0.381	0.44	3	0.43313	0.813083	0.197303	FALSE
Sperm Motility And Taxes	Down	0.598	0.578	6	-0.238242	0.245798	-0.0321099	FALSE	Up	0.81	0.791	6	-0.815103	-0.37731	0.0355714	FALSE	Up	0.863	0.852	6	-1.21612	-0.748556	0.144961	FALSE	Up	0.889	0.901	6	-0.965121	-0.505793	0.00447921	FALSE
MyD88:MAL(TIRAP) cascade initiated on plasma membrane	Down	0.575	0.578	90	-0.454837	-0.669315	-0.0163865	FALSE	Down	0.48	0.571	90	-0.606425	-0.497529	-0.0119548	FALSE	Up	0.097	0.099	90	1.94972	1.19375	0.0999006	FALSE	Down	0.149	0.14	90	1.39483	0.843898	-0.0397216	FALSE
Toll Like Receptor TLR6:TLR2 Cascade	Down	0.575	0.578	90	-0.454837	-0.669315	-0.0163865	FALSE	Down	0.48	0.571	90	-0.606425	-0.497529	-0.0119548	FALSE	Up	0.097	0.099	90	1.94972	1.19375	0.0999006	FALSE	Down	0.149	0.14	90	1.39483	0.843898	-0.0397216	FALSE
FCERI mediated Ca+2 mobilization	Down	0.569	0.578	35	-0.426703	-0.108951	-0.0140247	FALSE	Down	0.694	0.679	35	-0.762358	-0.503483	-0.0342012	FALSE	Up	0.392	0.391	35	0.502794	0.616774	0.0115832	FALSE	Down	0.73	0.77	35	-0.814569	-0.436766	-0.0750066	FALSE
Opsins	Up	0.586	0.578	2	-0.220892	0.0420459	0.203551	FALSE	Up	0.234	0.241	2	0.751049	1.10694	0.400272	FALSE	Down	0.8	0.798	2	-0.742157	-0.485809	-0.0667169	FALSE	Up	0.881	0.889	2	-0.994555	-0.766174	0.191391	FALSE
PI-3K cascade:FGFR1	Down	0.447	0.578	14	-0.0903011	-0.518285	-0.0346477	FALSE	Down	0.516	0.495	14	0.0610289	-0.685362	-0.0709536	FALSE	Up	0.937	0.911	14	-1.1363	-1.9031	0.0298608	FALSE	Down	0.907	0.908	14	-0.845559	-1.30995	-0.218842	FALSE
Regulation of KIT signaling	Up	0.547	0.579	17	-0.192379	-0.246119	0.0651288	FALSE	Up	0.092	0.157	17	0.919241	0.896095	0.0202531	FALSE	Up	0.192	0.261	17	1.41851	1.06304	0.0608258	FALSE	Down	0.943	0.919	17	-1.39021	-1.52234	-0.00721723	FALSE
Synthesis of PIPs at the plasma membrane	Down	0.567	0.579	54	-0.467792	0.69698	-0.0405278	FALSE	Down	0.551	0.546	54	-0.400567	0.623477	-0.0527446	FALSE	Up	0.618	0.6	54	-0.339144	0.810167	0.019195	FALSE	Down	0.937	0.935	54	-2.20177	-1.18192	-0.0653686	FALSE
Rho GTPase cycle	Up	0.629	0.579	131	-0.0333901	2.00608	0.0320211	FALSE	Up	0.796	0.768	131	-0.843123	1.10489	0.00803257	FALSE	Up	0.896	0.853	131	-1.03176	1.15242	0.0805646	FALSE	Down	0.96	0.972	131	-1.85075	0.202538	-0.0327683	FALSE
TRAF3-dependent IRF activation pathway	Up	0.609	0.579	13	-0.333859	-0.109069	0.014728	FALSE	Down	0.342	0.356	13	0.153362	0.492459	-0.0338774	FALSE	Up	0.766	0.779	13	-0.725966	-0.351771	0.0632269	FALSE	Up	0.448	0.493	13	0.216719	0.495582	0.0225062	FALSE
Purine salvage	Down	0.614	0.58	11	-0.22519	0.423575	-0.00139929	FALSE	Up	0.79	0.766	11	-0.816579	-0.21005	0.0431074	FALSE	Up	0.125	0.15	11	1.51247	2.39999	0.118271	FALSE	Up	0.013	0.024	11	2.18822	3.09341	0.00568602	FALSE
Phosphate bond hydrolysis by NTPDase proteins	Down	0.616	0.58	7	-0.123404	0.406717	-0.117823	FALSE	Down	0.015	0.018	7	2.20381	2.97341	-0.228787	FALSE	Down	0.85	0.833	7	-0.893207	-0.358939	-0.0830784	FALSE	Down	0.126	0.175	7	1.18227	1.85782	-0.365019	FALSE
Biosynthesis of protectins	Down	0.592	0.58	4	-0.199566	0.115893	-0.138059	FALSE	Down	0.917	0.898	4	-1.29581	-1.05669	-0.14281	FALSE	Up	0.931	0.917	4	-1.58313	-1.30611	0.229605	FALSE	Down	0.993	0.991	4	-1.98567	-1.72854	-0.178053	FALSE
Immunoregulatory interactions between a Lymphoid and a non-Lymphoid cell	Up	0.653	0.581	128	0.232066	2.25148	0.0757142	FALSE	Up	0.976	0.976	128	-3.0612	-1.27399	0.03752	FALSE	Up	0.915	0.882	128	-1.90075	0.330339	0.0515321	FALSE	Up	0.979	0.988	128	-3.41493	-1.34252	0.0178195	FALSE
Ras activation upon Ca2+ influx through NMDA receptor	Down	0.612	0.581	16	-0.20592	-0.480993	-0.00959528	FALSE	Down	0.804	0.807	16	-0.903497	-1.00439	-0.0337439	FALSE	Down	0.497	0.516	16	0.321501	-0.0173539	-0.14765	FALSE	Down	0.985	0.963	16	-1.3868	-1.69915	-0.0211469	FALSE
HCN channels	Down	0.594	0.582	2	-0.254187	0.0239905	-0.0798459	FALSE	Up	0.501	0.49	2	-0.0800171	0.218476	0.143267	FALSE	Up	0.863	0.846	2	-1.11378	-0.876547	0.129529	FALSE	Up	0.305	0.353	2	0.781596	1.17771	0.0781727	FALSE
Integration of energy metabolism	Down	0.573	0.582	92	-0.0956787	0.529414	-0.0212384	FALSE	Down	0.012	0.033	92	1.99048	2.74176	-0.0303519	FALSE	Up	0.491	0.557	92	0.362305	1.07367	0.11585	FALSE	Down	0.444	0.522	92	0.510307	1.11454	-0.130348	FALSE
Dectin-1 mediated noncanonical NF-kB signaling	Up	0.559	0.582	61	-1.2849	-3.85117	0.0207589	FALSE	Up	0.2	0.341	61	0.0526553	-2.43769	0.028788	FALSE	Down	0.118	0.226	60	1.53608	-2.34419	-0.0203731	FALSE	Up	0.183	0.164	60	2.26857	-2.0552	0.0825636	FALSE
TP53 Regulates Transcription of Genes Involved in Cytochrome C Release	Up	0.603	0.582	20	-0.252211	0.37057	0.0682788	FALSE	Up	0.223	0.244	20	0.498585	1.20041	0.0878819	FALSE	Up	0.394	0.412	20	0.633985	1.28621	0.140832	FALSE	Up	0.406	0.403	20	0.482099	0.983706	0.100186	FALSE
Toll Like Receptor 9 (TLR9) Cascade	Down	0.591	0.583	91	-0.573643	-0.753863	-0.0143164	FALSE	Down	0.447	0.523	91	-0.540867	-0.415891	-0.0117885	FALSE	Up	0.216	0.195	91	1.27525	0.5493	0.0945033	FALSE	Down	0.147	0.131	91	1.40523	0.882338	-0.0321679	FALSE
Negative regulation of TCF-dependent signaling by DVL-interacting proteins	Down	0.606	0.583	5	-0.383184	-0.0107285	-0.100667	FALSE	Down	0.098	0.107	5	0.970564	1.43111	-0.0921414	FALSE	Up	0.48	0.499	5	0.131505	0.551514	0.00889867	FALSE	Down	0.379	0.432	5	0.253724	0.680569	-0.0898052	FALSE
phospho-PLA2 pathway	Up	0.548	0.584	2	-0.204713	-0.396602	0.0144505	FALSE	Down	0.916	0.917	2	-1.29141	-1.26397	-0.0326406	FALSE	Up	0.464	0.479	2	0.470492	-0.115646	0.261272	FALSE	Down	0.853	0.846	2	-0.735481	-0.887951	-0.0209323	FALSE
Cytosolic sulfonation of small molecules	Up	0.608	0.584	20	-0.149169	0.720844	0.00812554	FALSE	Down	0.32	0.318	20	0.426283	1.34477	-0.0232253	FALSE	Up	0.876	0.862	20	-0.995814	-0.0841786	0.110628	FALSE	Down	0.481	0.545	20	0.101861	1.07489	-0.0543999	FALSE
Fcgamma receptor (FCGR) dependent phagocytosis	Up	0.573	0.584	87	-0.87202	-0.216505	0.0163217	FALSE	Up	0.873	0.841	87	-1.73539	-1.2532	0.000515484	FALSE	Up	0.388	0.38	87	0.412788	0.831574	0.0645463	FALSE	Down	0.557	0.579	87	-0.392035	0.178537	-0.0303384	FALSE
ABC-family proteins mediated transport	Up	0.56	0.584	95	-0.964182	-2.06581	0.0348831	FALSE	Up	0.385	0.437	95	-0.415726	-1.56643	0.0250368	FALSE	Up	0.069	0.164	94	2.03688	0.0739093	0.0427617	FALSE	Up	0.156	0.146	94	2.15585	-0.400958	0.0223104	FALSE
Signaling by Interleukins	Up	0.514	0.585	405	-0.505432	0.379922	0.0145095	FALSE	Up	0.956	0.958	405	-2.73993	-2.09831	0.00966178	FALSE	Up	0.463	0.396	404	0.787549	0.957881	0.0570789	FALSE	Down	0.498	0.419	404	0.575158	0.640723	-0.039602	FALSE
RIPK1-mediated regulated necrosis	Down	0.597	0.587	20	-0.365362	-0.357163	-0.0291061	FALSE	Up	0.912	0.923	20	-1.35867	-1.21651	0.0127404	FALSE	Up	0.181	0.125	20	1.95973	1.25409	0.145133	FALSE	Down	0.108	0.11	20	1.5904	1.29538	-0.103991	FALSE
Regulated Necrosis	Down	0.597	0.587	20	-0.365362	-0.357163	-0.0291061	FALSE	Up	0.912	0.923	20	-1.35867	-1.21651	0.0127404	FALSE	Up	0.181	0.125	20	1.95973	1.25409	0.145133	FALSE	Down	0.108	0.11	20	1.5904	1.29538	-0.103991	FALSE
Assembly of active LPL and LIPC lipase complexes	Down	0.602	0.587	13	-0.204568	0.347016	-0.013049	FALSE	Down	0.494	0.52	13	-0.0743431	0.573374	-0.0390665	FALSE	Up	0.4	0.441	13	0.63694	1.29027	0.187691	FALSE	Up	0.677	0.71	13	-0.28353	0.294307	0.0226629	FALSE
Defective ST3GAL3 causes MCT12 and EIEE15	Up	0.593	0.588	4	-0.0211714	0.306641	0.252848	FALSE	Down	0.029	0.038	4	2.41129	2.92843	-0.0396039	FALSE	Up	0.865	0.853	4	-1.09387	-0.7752	0.0656008	FALSE	Down	0.777	0.782	4	-0.564294	-0.295117	-0.233098	FALSE
Negative feedback regulation of MAPK pathway	Down	0.574	0.588	5	-0.291479	-0.331945	-0.0665017	FALSE	Down	0.484	0.529	5	-0.235327	-0.18741	-0.0212742	FALSE	Up	0.077	0.154	5	1.46476	1.09372	0.208484	FALSE	Down	0.166	0.277	5	0.701659	0.60095	-0.135984	FALSE
Drug-mediated inhibition of ERBB2 signaling	Down	0.668	0.588	4	-0.222997	-0.529309	-0.0143553	FALSE	Up	0.349	0.171	4	0.902199	0.132729	0.0154463	FALSE	Down	0.682	0.613	4	-0.0959587	-0.562732	-0.239795	FALSE	Up	0.898	0.84	4	-0.713299	-1.01142	0.0303658	FALSE
Drug resistance in ERBB2 KD mutants	Down	0.668	0.588	4	-0.222997	-0.529309	-0.0143553	FALSE	Up	0.349	0.171	4	0.902199	0.132729	0.0154463	FALSE	Down	0.682	0.613	4	-0.0959587	-0.562732	-0.239795	FALSE	Up	0.898	0.84	4	-0.713299	-1.01142	0.0303658	FALSE
Resistance of ERBB2 KD mutants to trastuzumab	Down	0.668	0.588	4	-0.222997	-0.529309	-0.0143553	FALSE	Up	0.349	0.171	4	0.902199	0.132729	0.0154463	FALSE	Down	0.682	0.613	4	-0.0959587	-0.562732	-0.239795	FALSE	Up	0.898	0.84	4	-0.713299	-1.01142	0.0303658	FALSE
Resistance of ERBB2 KD mutants to sapitinib	Down	0.668	0.588	4	-0.222997	-0.529309	-0.0143553	FALSE	Up	0.349	0.171	4	0.902199	0.132729	0.0154463	FALSE	Down	0.682	0.613	4	-0.0959587	-0.562732	-0.239795	FALSE	Up	0.898	0.84	4	-0.713299	-1.01142	0.0303658	FALSE
Resistance of ERBB2 KD mutants to tesevatinib	Down	0.668	0.588	4	-0.222997	-0.529309	-0.0143553	FALSE	Up	0.349	0.171	4	0.902199	0.132729	0.0154463	FALSE	Down	0.682	0.613	4	-0.0959587	-0.562732	-0.239795	FALSE	Up	0.898	0.84	4	-0.713299	-1.01142	0.0303658	FALSE
Resistance of ERBB2 KD mutants to neratinib	Down	0.668	0.588	4	-0.222997	-0.529309	-0.0143553	FALSE	Up	0.349	0.171	4	0.902199	0.132729	0.0154463	FALSE	Down	0.682	0.613	4	-0.0959587	-0.562732	-0.239795	FALSE	Up	0.898	0.84	4	-0.713299	-1.01142	0.0303658	FALSE
Resistance of ERBB2 KD mutants to osimertinib	Down	0.668	0.588	4	-0.222997	-0.529309	-0.0143553	FALSE	Up	0.349	0.171	4	0.902199	0.132729	0.0154463	FALSE	Down	0.682	0.613	4	-0.0959587	-0.562732	-0.239795	FALSE	Up	0.898	0.84	4	-0.713299	-1.01142	0.0303658	FALSE
Resistance of ERBB2 KD mutants to afatinib	Down	0.668	0.588	4	-0.222997	-0.529309	-0.0143553	FALSE	Up	0.349	0.171	4	0.902199	0.132729	0.0154463	FALSE	Down	0.682	0.613	4	-0.0959587	-0.562732	-0.239795	FALSE	Up	0.898	0.84	4	-0.713299	-1.01142	0.0303658	FALSE
Resistance of ERBB2 KD mutants to AEE788	Down	0.668	0.588	4	-0.222997	-0.529309	-0.0143553	FALSE	Up	0.349	0.171	4	0.902199	0.132729	0.0154463	FALSE	Down	0.682	0.613	4	-0.0959587	-0.562732	-0.239795	FALSE	Up	0.898	0.84	4	-0.713299	-1.01142	0.0303658	FALSE
Resistance of ERBB2 KD mutants to lapatinib	Down	0.668	0.588	4	-0.222997	-0.529309	-0.0143553	FALSE	Up	0.349	0.171	4	0.902199	0.132729	0.0154463	FALSE	Down	0.682	0.613	4	-0.0959587	-0.562732	-0.239795	FALSE	Up	0.898	0.84	4	-0.713299	-1.01142	0.0303658	FALSE
Drug resistance in ERBB2 TMD/JMD mutants	Down	0.668	0.588	4	-0.222997	-0.529309	-0.0143553	FALSE	Up	0.349	0.171	4	0.902199	0.132729	0.0154463	FALSE	Down	0.682	0.613	4	-0.0959587	-0.562732	-0.239795	FALSE	Up	0.898	0.84	4	-0.713299	-1.01142	0.0303658	FALSE
Toll Like Receptor 10 (TLR10) Cascade	Down	0.568	0.589	80	-0.529426	-0.866706	-0.0189118	FALSE	Down	0.322	0.433	80	-0.2457	-0.260443	-0.0104274	FALSE	Up	0.138	0.148	80	1.53189	0.598983	0.0903893	FALSE	Down	0.188	0.16	80	1.1193	0.404989	-0.0406501	FALSE
Toll Like Receptor 5 (TLR5) Cascade	Down	0.568	0.589	80	-0.529426	-0.866706	-0.0189118	FALSE	Down	0.322	0.433	80	-0.2457	-0.260443	-0.0104274	FALSE	Up	0.138	0.148	80	1.53189	0.598983	0.0903893	FALSE	Down	0.188	0.16	80	1.1193	0.404989	-0.0406501	FALSE
TRIF-mediated programmed cell death	Down	0.622	0.589	9	-0.369627	-0.10021	-0.0107323	FALSE	Up	0.909	0.898	9	-1.45484	-1.16778	0.0032386	FALSE	Up	0.521	0.551	9	0.0282924	0.379505	0.198897	FALSE	Down	0.232	0.281	9	0.885723	1.15969	-0.0400904	FALSE
Signaling by RAF1 mutants	Up	0.629	0.589	34	-0.386309	-0.682621	0.0575477	FALSE	Up	0.82	0.841	34	-1.05832	-1.0855	0.0697294	FALSE	Up	0.161	0.245	34	1.11418	0.791896	0.151344	FALSE	Down	0.132	0.148	34	1.25036	0.819012	-0.0904166	FALSE
MyD88 cascade initiated on plasma membrane	Down	0.568	0.589	80	-0.529426	-0.866706	-0.0189118	FALSE	Down	0.322	0.433	80	-0.2457	-0.260443	-0.0104274	FALSE	Up	0.138	0.148	80	1.53189	0.598983	0.0903893	FALSE	Down	0.188	0.16	80	1.1193	0.404989	-0.0406501	FALSE
IRE1alpha activates chaperones	Up	0.606	0.59	49	-0.537127	0.708649	0.0590414	FALSE	Up	0.161	0.158	49	0.779905	2.10474	0.0577998	FALSE	Up	0.183	0.181	49	1.15732	2.58425	0.0356726	FALSE	Up	0.678	0.74	49	-0.75988	0.516184	0.0394756	FALSE
ALKBH2 mediated reversal of alkylation damage	Down	0.595	0.591	1	-0.352829	-0.176379	-0.0385313	FALSE	Up	0.673	0.652	1	-0.717182	-0.57774	0.0219254	FALSE	Down	0.275	0.328	1	0.83097	1.13978	-0.18162	FALSE	Up	0.829	0.846	1	-0.799199	-0.639855	0.0440648	FALSE
NR1H2 & NR1H3 regulate gene expression linked to triglyceride lipolysis in adipose	Up	0.59	0.591	5	-0.265739	0.0189464	0.0229339	FALSE	Down	0.582	0.552	5	-0.290209	-0.0468754	-0.0186725	FALSE	Up	0.322	0.344	5	0.950663	1.14932	0.149975	FALSE	Down	0.496	0.57	5	0.0326061	0.37171	-0.0971703	FALSE
Degradation of GABA	Down	0.604	0.591	2	-0.223634	0.048405	-0.0604206	FALSE	Down	0.78	0.747	2	-0.881901	-0.673747	-0.0154577	FALSE	Up	0.613	0.633	2	-0.17691	0.135075	0.178214	FALSE	Down	0.511	0.564	2	0.0309768	0.349228	-0.164808	FALSE
Regulation of activated PAK-2p34 by proteasome mediated degradation	Up	0.54	0.592	50	-1.39809	-4.00592	0.0235139	FALSE	Up	0.553	0.511	50	-1.06211	-3.86287	0.0425069	FALSE	Down	0.159	0.256	49	1.30991	-2.81729	-0.0254541	FALSE	Up	0.143	0.152	49	2.85619	-1.92273	0.103929	FALSE
Cell junction organization	Up	0.637	0.592	76	0.107232	1.72416	0.140841	FALSE	Up	0.229	0.242	75	1.33031	3.07635	0.0952015	FALSE	Up	0.972	0.963	75	-2.29171	-0.633726	0.15557	FALSE	Down	0.989	0.992	75	-2.37536	-0.883968	-0.109386	FALSE
Opioid Signalling	Down	0.568	0.593	78	-0.225355	-0.180259	-0.00843479	FALSE	Up	0.406	0.491	78	-0.0177144	0.186148	0.00955131	FALSE	Up	0.519	0.551	77	0.261854	0.106241	0.0773909	FALSE	Down	0.936	0.94	78	-1.31321	-1.40304	-0.104822	FALSE
MPS IIIB - Sanfilippo syndrome B	Up	0.612	0.593	1	-0.396293	-0.23967	0.0453798	FALSE	Up	0.745	0.718	1	-0.722612	-0.593409	0.0270763	FALSE	Up	0.613	0.64	1	-0.399232	-0.217189	0.0770529	FALSE	Up	0.273	0.318	1	0.611276	0.854501	0.230351	FALSE
Rhesus glycoproteins mediate ammonium transport.	Down	0.606	0.593	2	-0.237623	0.0349103	-0.105676	FALSE	Down	0.754	0.727	2	-0.739851	-0.522711	-0.00629729	FALSE	Up	0.13	0.168	2	1.97514	2.40768	0.971717	FALSE	Down	0.211	0.251	2	1.14468	1.50371	-0.639839	FALSE
Neurofascin interactions	Up	0.613	0.593	5	-0.0961325	0.320368	0.0312959	FALSE	Up	0.638	0.61	5	-0.266299	0.123625	0.0129979	FALSE	Up	0.294	0.343	5	1.14081	1.66573	0.378052	FALSE	Down	0.46	0.534	5	0.393945	0.870182	-0.367974	FALSE
Essential pentosuria	Down	0.602	0.593	1	-0.391818	-0.226956	-0.0593906	FALSE	Up	0.61	0.586	1	-0.4917	-0.33596	0.0411518	FALSE	Down	0.876	0.861	1	-1.16356	-1.03288	-0.0299137	FALSE	Up	0.436	0.491	1	0.183416	0.412327	0.213407	FALSE
RORA activates gene expression	Down	0.611	0.594	18	-0.364311	-0.137222	-0.00924047	FALSE	Down	0.383	0.396	18	0.117702	0.450046	-0.00381558	FALSE	Up	0.098	0.145	18	2.02201	2.36024	0.115538	FALSE	Down	0.961	0.955	18	-1.41758	-1.16934	-0.0181265	FALSE
Toll Like Receptor 7/8 (TLR7/8) Cascade	Down	0.59	0.594	87	-0.507613	-0.74779	-0.0134052	FALSE	Down	0.486	0.595	87	-0.634535	-0.572916	-0.00940835	FALSE	Up	0.158	0.148	87	1.53477	0.731216	0.102699	FALSE	Down	0.094	0.088	87	1.60209	1.0114	-0.0314536	FALSE
WNT ligand secretion is abrogated by the PORCN inhibitor LGK974	Down	0.601	0.594	1	-0.391357	-0.226454	-0.0450084	FALSE	Up	0.877	0.857	1	-1.05169	-0.948471	0.00122378	FALSE	Down	0.84	0.839	1	-0.923105	-0.773387	-0.0658534	FALSE	Up	0.493	0.53	1	-0.0432888	0.168383	0.101755	FALSE
RUNX3 regulates WNT signaling	Up	0.612	0.594	8	-0.316362	-0.0711619	0.0282148	FALSE	Down	0.852	0.832	8	-1.40114	-1.15384	-0.00100427	FALSE	Down	0.42	0.451	8	0.602978	0.884441	-0.129281	FALSE	Up	0.675	0.684	8	-0.472596	-0.189356	0.0300613	FALSE
MyD88 dependent cascade initiated on endosome	Down	0.59	0.594	87	-0.507613	-0.74779	-0.0134052	FALSE	Down	0.486	0.595	87	-0.634535	-0.572916	-0.00940835	FALSE	Up	0.158	0.148	87	1.53477	0.731216	0.102699	FALSE	Down	0.094	0.088	87	1.60209	1.0114	-0.0314536	FALSE
Interleukin-1 processing	Up	0.567	0.595	7	-0.185331	-0.0413961	0.000616656	FALSE	Down	0.553	0.568	7	-0.194488	-0.0628768	-0.0153031	FALSE	Up	0.936	0.933	7	-1.47528	-1.22916	0.134371	FALSE	Down	0.902	0.896	7	-0.877736	-0.807954	-0.147812	FALSE
Diseases of Immune System	Down	0.582	0.595	23	-0.375239	-0.0208907	-0.0215119	FALSE	Down	0.963	0.948	23	-1.87107	-1.60223	-0.0171111	FALSE	Up	0.386	0.424	23	0.519654	0.807199	0.168159	FALSE	Down	0.207	0.257	23	1.06352	1.38669	-0.0472815	FALSE
Defective CYP1B1 causes Glaucoma	Up	0.604	0.595	1	-0.295928	-0.143213	0.104543	FALSE	Up	0.799	0.765	1	-0.882527	-0.771437	0.0442626	FALSE	Up	0.678	0.697	1	-0.455159	-0.288806	0.224911	FALSE	Down	0.823	0.839	1	-0.73636	-0.591128	-0.177253	FALSE
Diseases associated with the TLR signaling cascade	Down	0.582	0.595	23	-0.375239	-0.0208907	-0.0215119	FALSE	Down	0.963	0.948	23	-1.87107	-1.60223	-0.0171111	FALSE	Up	0.386	0.424	23	0.519654	0.807199	0.168159	FALSE	Down	0.207	0.257	23	1.06352	1.38669	-0.0472815	FALSE
Intra-Golgi and retrograde Golgi-to-ER traffic	Up	0.618	0.595	186	-0.759465	1.26169	0.0153955	FALSE	Down	0.897	0.884	186	-1.81414	0.0514789	-0.0115532	FALSE	Up	0.921	0.88	187	-2.16848	-0.0604578	0.0354625	FALSE	Up	0.663	0.674	186	-0.856551	1.0016	0.0207894	FALSE
mRNA Editing: C to U Conversion	Down	0.609	0.595	3	-0.251168	0.0899241	-0.115778	FALSE	Up	0.947	0.929	3	-1.47812	-1.2609	0.0349023	FALSE	Up	0.831	0.828	3	-0.923831	-0.597552	0.130951	FALSE	Down	0.642	0.68	3	-0.149674	0.23136	-0.0450461	FALSE
Formation of the Editosome	Down	0.609	0.595	3	-0.251168	0.0899241	-0.115778	FALSE	Up	0.947	0.929	3	-1.47812	-1.2609	0.0349023	FALSE	Up	0.831	0.828	3	-0.923831	-0.597552	0.130951	FALSE	Down	0.642	0.68	3	-0.149674	0.23136	-0.0450461	FALSE
Intracellular metabolism of fatty acids regulates insulin secretion	Up	0.637	0.596	3	-0.449092	-0.293587	0.0399162	FALSE	Down	0.449	0.45	3	-0.0452732	0.233654	-0.0348107	FALSE	Up	0.676	0.683	3	-0.40314	-0.177296	0.130445	FALSE	Up	0.461	0.48	3	0.18364	0.372656	0.0915157	FALSE
Interleukin-1 family signaling	Up	0.602	0.596	126	-1.03197	-2.2848	0.0149823	FALSE	Up	0.702	0.657	126	-1.17192	-2.42551	0.00645138	FALSE	Up	0.249	0.285	125	0.575751	-1.64089	0.0427631	FALSE	Down	0.09	0.099	125	2.18342	-0.359824	-0.0202406	FALSE
E3 ubiquitin ligases ubiquitinate target proteins	Down	0.645	0.596	52	-0.625194	-0.589877	-0.0144245	FALSE	Up	0.518	0.547	52	-0.577917	-0.346047	0.0422768	FALSE	Up	0.018	0.017	52	2.75297	2.26916	0.0623022	FALSE	Down	0.144	0.087	52	1.25939	0.908599	-0.0351469	FALSE
Intraflagellar transport	Down	0.579	0.597	49	-0.261488	0.568773	-0.00560411	FALSE	Up	0.448	0.435	49	0.119604	0.847145	0.00164781	FALSE	Up	0.881	0.826	49	-1.18919	-0.460973	0.020553	FALSE	Down	0.744	0.699	49	-0.403833	0.102279	-0.014983	FALSE
TBC/RABGAPs	Down	0.637	0.597	43	-0.851473	0.309246	-0.0196882	FALSE	Up	0.885	0.877	43	-1.82909	-0.725038	0.00492277	FALSE	Up	0.047	0.064	43	2.55578	4.10305	0.141287	FALSE	Down	0.402	0.464	43	0.00530723	1.32807	-0.0612722	FALSE
Vpu mediated degradation of CD4	Up	0.514	0.598	52	-1.40757	-4.01295	0.0240555	FALSE	Up	0.627	0.549	52	-1.27226	-4.03823	0.0425818	FALSE	Down	0.157	0.254	51	1.37785	-2.75657	-0.0348827	FALSE	Up	0.157	0.163	51	2.66436	-1.98507	0.108249	FALSE
Peptide hormone biosynthesis	Up	0.603	0.598	4	-0.233469	0.118252	0.0774493	FALSE	Up	0.458	0.469	4	0.042191	0.437581	0.0866257	FALSE	Up	0.874	0.867	4	-1.07546	-0.745636	0.383289	FALSE	Down	0.526	0.572	4	0.0618932	0.433647	-0.564134	FALSE
tRNA modification in the nucleus and cytosol	Up	0.645	0.598	43	-0.434766	0.9114	0.0174028	FALSE	Up	0.057	0.067	43	1.23405	2.77489	0.00465119	FALSE	Down	0.541	0.505	43	0.187151	1.74323	-0.0704293	FALSE	Up	0.037	0.067	43	1.77688	3.41958	0.0772815	FALSE
Inositol transporters	Down	0.617	0.599	3	-0.237018	0.105469	-0.178982	FALSE	Down	0.512	0.495	3	-0.0607157	0.302466	-0.127676	FALSE	Down	0.467	0.494	3	0.343916	0.782103	-0.633925	FALSE	Down	0.979	0.978	3	-1.63665	-1.38213	-0.212072	FALSE
Pexophagy	Down	0.627	0.599	11	-0.340161	-0.603796	-0.0413464	FALSE	Down	0.885	0.865	11	-1.12794	-1.29624	-0.00715608	FALSE	Up	0.38	0.184	11	1.47141	0.0787079	0.165398	FALSE	Down	0.459	0.32	11	0.595645	-0.138074	-0.163832	FALSE
Keratan sulfate biosynthesis	Down	0.648	0.6	23	-0.0712731	0.73153	-0.021557	FALSE	Down	0.588	0.576	23	-0.164737	0.665002	-0.0407611	FALSE	Down	0.904	0.882	23	-1.29903	-0.470594	-0.00385855	FALSE	Down	0.968	0.97	23	-2.1501	-1.42034	-0.0639909	FALSE
Synthesis of 5-eicosatetraenoic acids	Up	0.619	0.6	6	-0.257665	0.1632	0.0598553	FALSE	Up	0.613	0.6	6	-0.273876	0.13764	0.0780169	FALSE	Up	0.069	0.111	6	2.34182	2.92054	0.500183	FALSE	Down	0.846	0.866	6	-0.891852	-0.498756	-0.147432	FALSE
mRNA decay by 3' to 5' exoribonuclease	Up	0.635	0.6	16	-0.522622	0.151957	0.0123888	FALSE	Up	0.085	0.079	16	0.866985	1.66745	0.0189913	FALSE	Down	0.245	0.263	16	0.803704	1.64003	-0.0570119	FALSE	Up	0.712	0.758	16	-0.519031	0.221215	0.0452665	FALSE
Keratan sulfate/keratin metabolism	Down	0.636	0.601	28	-0.176731	0.680981	-0.00972461	FALSE	Down	0.733	0.709	28	-0.661785	0.205593	-0.0327093	FALSE	Up	0.891	0.86	28	-1.23282	-0.314123	0.0215814	FALSE	Down	0.947	0.949	28	-1.75099	-0.9279	-0.0401002	FALSE
Histamine receptors	Down	0.623	0.601	3	-0.175426	0.126101	-0.111831	FALSE	Up	0.043	0.054	3	1.83946	2.34704	0.0938792	FALSE	Up	0.899	0.891	3	-1.14709	-0.871403	0.021898	FALSE	Down	0.89	0.894	3	-0.899563	-0.61564	-0.219787	FALSE
SEMA3A-Plexin repulsion signaling by inhibiting Integrin adhesion	Up	0.64	0.601	14	-0.264375	0.109338	0.0293799	FALSE	Down	0.225	0.271	14	0.557693	1.14971	-0.0184729	FALSE	Up	0.368	0.392	14	0.836466	1.2389	0.021883	FALSE	Down	0.904	0.928	14	-1.0528	-0.575391	-0.00820909	FALSE
Signaling by FGFR1	Down	0.41	0.601	39	-0.240307	-1.05469	-0.00768587	FALSE	Down	0.286	0.425	39	0.129189	-0.769809	-0.0424955	FALSE	Up	0.892	0.792	39	-0.717499	-2.53043	0.0876884	FALSE	Down	0.923	0.834	39	-0.514172	-2.00197	-0.104766	FALSE
Processing and activation of SUMO	Up	0.617	0.602	9	-0.537865	-0.110624	0.00925122	FALSE	Up	0.47	0.444	9	-0.467582	-0.0187263	0.0169864	FALSE	Down	0.291	0.329	9	0.448271	0.955045	-0.0896397	FALSE	Up	0.069	0.099	9	1.06738	1.66015	0.0621188	FALSE
Biosynthesis of DHA-derived sulfido conjugates	Up	0.614	0.602	2	-0.259505	-0.0226074	0.0739184	FALSE	Down	0.859	0.842	2	-1.04965	-0.870256	-0.046433	FALSE	Up	0.507	0.537	2	0.299838	0.605493	0.198448	FALSE	Down	0.957	0.955	2	-1.28838	-1.08984	-0.0150663	FALSE
Biosynthesis of maresin conjugates in tissue regeneration (MCTR)	Up	0.614	0.602	2	-0.259505	-0.0226074	0.0739184	FALSE	Down	0.859	0.842	2	-1.04965	-0.870256	-0.046433	FALSE	Up	0.507	0.537	2	0.299838	0.605493	0.198448	FALSE	Down	0.957	0.955	2	-1.28838	-1.08984	-0.0150663	FALSE
The AIM2 inflammasome	Up	0.609	0.603	3	-0.349846	-0.0809839	0.0817124	FALSE	Up	0.696	0.673	3	-0.623609	-0.357651	0.0153849	FALSE	Up	0.43	0.461	3	0.498368	0.835946	0.236974	FALSE	Up	0.886	0.889	3	-1.05114	-0.789685	0.0937322	FALSE
Defective ALG3 causes ALG3-CDG (CDG-1d)	Up	0.607	0.604	1	-0.300835	-0.23066	0.043879	FALSE	Up	0.47	0.452	1	-0.0733584	-0.00744508	0.0489598	FALSE	Down	0.616	0.634	1	-0.306769	-0.226267	-0.118727	FALSE	Up	0.462	0.501	1	0.110988	0.173993	0.150325	FALSE
Citric acid cycle (TCA cycle)	Up	0.64	0.604	21	-0.652749	0.204176	0.0271729	FALSE	Up	0.343	0.325	21	-0.0182684	0.922023	0.0155979	FALSE	Down	0.466	0.467	21	-0.00419785	1.04721	-0.0793916	FALSE	Up	0.086	0.083	21	1.75345	2.88723	0.149784	FALSE
Defective factor VIII causes hemophilia A	Up	0.626	0.604	4	-0.177277	0.0387055	0.0984369	FALSE	Up	0.779	0.747	4	-0.741708	-0.537706	0.140341	FALSE	Up	0.82	0.806	4	-0.994913	-0.72789	0.206372	FALSE	Down	0.595	0.609	4	-0.114382	0.134556	-0.316664	FALSE
Suppression of phagosomal maturation	Down	0.627	0.605	14	-0.495095	-0.640928	-0.044002	FALSE	Up	0.837	0.852	14	-1.21782	-1.22029	0.00232436	FALSE	Up	0.112	0.07	14	2.4827	1.41432	0.177708	FALSE	Down	0.127	0.112	14	1.62941	1.10415	-0.133844	FALSE
Autodegradation of Cdh1 by Cdh1:APC/C	Up	0.571	0.607	64	-1.37546	-3.48526	0.00989758	FALSE	Up	0.907	0.769	64	-2.04235	-4.22722	0.0172167	FALSE	Down	0.267	0.328	64	0.517694	-2.89865	-0.017979	FALSE	Up	0.216	0.174	64	2.1582	-1.95414	0.109965	FALSE
Class I peroxisomal membrane protein import	Down	0.633	0.607	20	-0.528551	0.300046	-0.00991961	FALSE	Down	0.76	0.747	20	-0.899738	-0.130875	-0.0300363	FALSE	Down	0.033	0.051	20	2.61315	3.82722	-0.0911954	FALSE	Up	0.588	0.614	20	-0.296496	0.471551	0.00860258	FALSE
Nucleotide-binding domain, leucine rich repeat containing receptor (NLR) signaling pathways	Up	0.64	0.608	54	-0.502725	-0.273274	0.00073739	FALSE	Down	0.572	0.578	54	-0.385887	-0.0528914	-0.00125323	FALSE	Up	0.031	0.038	54	2.43124	2.27027	0.125709	FALSE	Down	0.065	0.065	54	1.64139	1.60979	-0.0532469	FALSE
STAT6-mediated induction of chemokines	Down	0.634	0.608	3	-0.354585	-0.0988732	-0.0164204	FALSE	Down	0.678	0.632	3	-0.487421	-0.269921	-0.0118371	FALSE	Up	0.776	0.78	3	-0.692377	-0.39115	0.107162	FALSE	Down	0.141	0.19	3	1.12264	1.4938	-0.0697331	FALSE
Loss of Function of TGFBR1 in Cancer	Down	0.596	0.608	7	-0.327588	-0.00615547	-0.0368159	FALSE	Up	0.492	0.464	7	-0.0571111	0.195051	0.00215356	FALSE	Up	0.506	0.516	7	0.0505843	0.308146	0.134974	FALSE	Down	0.658	0.66	7	-0.250694	-0.028508	-0.144862	FALSE
ATF4 activates genes in response to endoplasmic reticulum stress	Up	0.641	0.608	27	-0.537007	0.312457	0.00970299	FALSE	Up	0.736	0.692	27	-0.829247	-0.0511693	0.0214692	FALSE	Up	0.626	0.611	27	-0.265315	0.651942	0.0357752	FALSE	Down	0.557	0.631	27	-0.279273	0.667327	-0.00517298	FALSE
Interferon gamma signaling	Up	0.632	0.608	89	-0.784941	0.69036	0.0681762	FALSE	Down	0.987	0.987	89	-3.15047	-1.83902	-0.00315654	FALSE	Up	0.87	0.831	89	-1.47648	0.0329664	0.0305185	FALSE	Up	0.937	0.938	90	-2.28716	-0.789208	0.0930393	FALSE
Vif-mediated degradation of APOBEC3G	Up	0.588	0.609	54	-1.48568	-3.98751	0.0197703	FALSE	Up	0.611	0.541	54	-1.24699	-3.88381	0.0369181	FALSE	Down	0.176	0.266	53	1.26344	-2.62507	-0.0281143	FALSE	Up	0.211	0.19	53	2.36769	-2.18284	0.108965	FALSE
Stimuli-sensing channels	Down	0.66	0.609	83	0.0128473	1.4526	-0.0157468	FALSE	Up	0.993	0.995	83	-2.1576	-0.708788	0.00707405	FALSE	Up	0.773	0.605	83	0.302136	1.37638	0.177943	FALSE	Down	0.984	0.97	83	-1.90512	-0.690277	-0.118457	FALSE
Signaling by TGF-beta Receptor Complex in Cancer	Down	0.601	0.609	8	-0.4404	-0.108606	-0.0357969	FALSE	Down	0.571	0.554	8	-0.299148	-0.0326675	-0.000283135	FALSE	Up	0.611	0.602	8	-0.330855	-0.0513636	0.120726	FALSE	Down	0.675	0.678	8	-0.427359	-0.184292	-0.133862	FALSE
Breakdown of the nuclear lamina	Up	0.618	0.609	3	-0.292919	-0.0903884	0.0871962	FALSE	Up	0.128	0.139	3	0.861847	1.09265	0.137719	FALSE	Up	0.284	0.367	3	0.873331	1.12241	0.124585	FALSE	Up	0.892	0.894	3	-1.0775	-0.866591	0.0255629	FALSE
Defective ABCA1 causes Tangier disease	Up	0.655	0.609	3	-0.253412	-0.130041	0.176374	FALSE	Down	0.777	0.775	3	-0.805418	-0.588984	-0.0142825	FALSE	Up	0.593	0.616	3	-0.0154209	0.215216	0.427383	FALSE	Down	0.994	0.987	3	-1.68594	-1.46779	-0.072443	FALSE
SUMOylation of DNA replication proteins	Up	0.501	0.611	44	-0.792034	-0.934899	0.041368	FALSE	Up	0.732	0.75	44	-1.30952	-1.5824	0.0126988	FALSE	Down	0.383	0.405	44	0.299286	-0.571131	-0.0736378	FALSE	Up	0.213	0.231	44	0.951037	0.264288	0.172211	FALSE
TICAM1 deficiency - HSE	Up	0.64	0.611	2	-0.278807	-0.143323	0.027831	FALSE	Up	0.76	0.732	2	-0.680588	-0.548151	0.0197196	FALSE	Down	0.933	0.924	2	-1.34909	-1.17911	-0.0393361	FALSE	Up	0.149	0.173	2	1.18482	1.33486	0.237155	FALSE
Formation of apoptosome	Up	0.607	0.613	10	-0.30025	0.0647176	0.0150452	FALSE	Down	0.96	0.962	10	-1.81721	-1.44143	-0.00433165	FALSE	Up	0.279	0.289	10	1.09052	1.35312	0.0203091	FALSE	Down	0.621	0.678	10	-0.284789	0.110453	-0.0355887	FALSE
Signalling to STAT3	Down	0.664	0.613	2	-0.328746	-0.362938	-0.0634064	FALSE	Down	0.878	0.853	2	-1.06866	-0.997062	-0.0290344	FALSE	Up	0.826	0.806	2	-0.747222	-0.725085	0.136317	FALSE	Down	0.237	0.258	2	0.987166	0.95994	-0.2726	FALSE
Defective GALE can cause Epimerase-deficiency galactosemia (EDG)	Up	0.623	0.613	1	-0.409286	-0.248543	0.0499609	FALSE	Up	0.897	0.875	1	-1.13723	-1.04236	0.0239387	FALSE	Up	0.378	0.427	1	0.48475	0.740231	0.175363	FALSE	Up	0.251	0.31	1	0.724894	0.988594	0.260384	FALSE
Activation of the TFAP2 (AP-2) family of transcription factors	Up	0.664	0.613	7	-0.192229	-0.15898	0.00641441	FALSE	Up	0.662	0.637	7	-0.387147	-0.271929	0.0176605	FALSE	Up	0.751	0.764	7	-0.472219	-0.267968	0.0203613	FALSE	Up	0.682	0.698	7	-0.182058	-0.115541	0.02608	FALSE
Regulation of the apoptosome activity	Up	0.607	0.613	10	-0.30025	0.0647176	0.0150452	FALSE	Down	0.96	0.962	10	-1.81721	-1.44143	-0.00433165	FALSE	Up	0.279	0.289	10	1.09052	1.35312	0.0203091	FALSE	Down	0.621	0.678	10	-0.284789	0.110453	-0.0355887	FALSE
SLBP independent Processing of Histone Pre-mRNAs	Up	0.614	0.614	10	-0.527219	-0.0451943	0.0306921	FALSE	Up	0.196	0.18	10	0.626609	1.10612	0.0288377	FALSE	Down	0.046	0.054	10	2.75967	3.25628	-0.100192	FALSE	Up	0.34	0.382	10	0.297217	0.790986	0.112155	FALSE
Unfolded Protein Response (UPR)	Up	0.661	0.614	91	-0.810376	0.833673	0.0363826	FALSE	Up	0.239	0.211	91	0.412499	2.11791	0.0398108	FALSE	Up	0.224	0.198	91	1.12349	3.00827	0.0149772	FALSE	Up	0.675	0.753	91	-0.790894	0.958235	0.0345132	FALSE
HDL remodeling	Up	0.648	0.614	9	-0.126681	0.178029	0.0893714	FALSE	Down	0.786	0.781	9	-0.737443	-0.29899	-0.0882893	FALSE	Up	0.812	0.802	9	-0.769551	-0.300659	0.204107	FALSE	Down	0.865	0.879	9	-0.767282	-0.319313	-0.166246	FALSE
Potential therapeutics for SARS	Down	0.651	0.614	36	-0.486467	0.134393	-0.0121467	FALSE	Down	0.773	0.775	36	-1.17117	-0.498768	-0.00552047	FALSE	Up	0.111	0.143	36	2.02225	2.78978	0.104636	FALSE	Down	0.246	0.345	36	0.493523	1.34249	-0.0427978	FALSE
Degradation of cysteine and homocysteine	Up	0.635	0.615	14	-0.251095	0.475769	0.0632539	FALSE	Up	0.891	0.874	14	-1.28138	-0.6452	0.00833208	FALSE	Down	0.44	0.465	14	0.588383	1.47624	-0.00899838	FALSE	Up	0.206	0.271	14	0.995375	1.87953	0.11057	FALSE
Circadian Clock	Up	0.68	0.616	68	-0.405052	0.0842331	0.00824605	FALSE	Down	0.692	0.731	68	-0.811939	-0.0508261	-0.00702265	FALSE	Up	0.37	0.278	68	1.24192	1.33838	0.0200902	FALSE	Down	0.944	0.926	68	-1.38591	-1.00269	-0.0472689	FALSE
Defective Mismatch Repair Associated With MSH6	Up	0.62	0.616	2	-0.48046	-0.255158	0.0346121	FALSE	Down	0.906	0.887	2	-1.31323	-1.15995	-0.0106914	FALSE	Down	0.231	0.268	2	1.20661	1.57897	-0.213942	FALSE	Up	0.454	0.495	2	0.313706	0.614178	0.203701	FALSE
Translesion synthesis by POLK	Down	0.617	0.616	15	-0.378217	-0.790457	-0.00931777	FALSE	Up	0.457	0.558	15	-0.316162	-0.443424	0.00656334	FALSE	Up	0.055	0.026	15	3.08839	1.3316	0.0189297	FALSE	Up	0.185	0.13	15	1.41697	0.46359	0.034105	FALSE
Activation, myristolyation of BID and translocation to mitochondria	Down	0.663	0.616	5	-0.503593	-0.253121	-0.0723975	FALSE	Down	0.675	0.649	5	-0.65283	-0.347186	-0.063407	FALSE	Down	0.427	0.463	5	0.239069	0.642398	-0.163226	FALSE	Up	0.265	0.302	5	0.679723	0.979144	0.0150842	FALSE
RUNX1 regulates transcription of genes involved in differentiation of myeloid cells	Up	0.632	0.616	6	-0.370021	-0.282292	0.0201203	FALSE	Up	0.983	0.985	6	-2.02518	-1.78878	0.0130915	FALSE	Up	0.242	0.315	6	0.959563	1.13841	0.186708	FALSE	Down	0.626	0.63	6	-0.0663779	0.00712096	-0.0194885	FALSE
Interaction With Cumulus Cells And The Zona Pellucida	Up	0.638	0.617	7	-0.339328	0.149226	0.0666596	FALSE	Up	0.874	0.848	7	-1.06305	-0.637088	0.0637729	FALSE	Down	0.824	0.811	7	-0.760438	-0.226359	-0.0651483	FALSE	Up	0.986	0.985	7	-2.15745	-1.75304	0.0373996	FALSE
Folding of actin by CCT/TriC	Up	0.607	0.617	9	-0.846304	-0.424865	0.0221256	FALSE	Up	0.126	0.127	9	0.681878	1.22811	0.0429202	FALSE	Down	0.015	0.022	9	4.08849	4.8976	-0.194982	FALSE	Up	0.047	0.034	9	3.88369	4.37101	0.217508	FALSE
Degradation of DVL	Up	0.61	0.617	56	-1.50465	-3.89803	0.0174099	FALSE	Up	0.476	0.466	56	-0.884105	-3.39059	0.0328774	FALSE	Down	0.164	0.251	55	1.08078	-2.64956	-0.0252123	FALSE	Up	0.147	0.155	55	2.60916	-1.79391	0.0968628	FALSE
NTRK2 activates RAC1	Down	0.643	0.617	5	-0.163893	-0.316557	-0.223571	FALSE	Down	0.106	0.175	5	0.864001	1.10555	-0.240549	FALSE	Down	0.897	0.866	5	-0.897601	-1.1004	-0.217706	FALSE	Down	0.806	0.829	5	-0.655857	-0.649603	-0.391506	FALSE
Mtb iron assimilation by chelation	Up	0.627	0.618	1	-0.358173	-0.204041	0.269156	FALSE	Up	0.419	0.41	1	0.1035	0.293916	0.439423	FALSE	Up	0.63	0.661	1	-0.278325	-0.0947771	0.772896	FALSE	Down	0.88	0.889	1	-0.847666	-0.705195	-0.384349	FALSE
Latent infection - Other responses of Mtb to phagocytosis	Up	0.627	0.618	1	-0.358173	-0.204041	0.269156	FALSE	Up	0.419	0.41	1	0.1035	0.293916	0.439423	FALSE	Up	0.63	0.661	1	-0.278325	-0.0947771	0.772896	FALSE	Down	0.88	0.889	1	-0.847666	-0.705195	-0.384349	FALSE
Gap junction degradation	Up	0.591	0.618	10	-0.302469	0.0590191	0.192028	FALSE	Up	0.759	0.739	10	-0.704973	-0.437587	0.0171332	FALSE	Up	0.44	0.495	10	0.270543	0.667455	0.0761987	FALSE	Up	0.657	0.624	10	-0.0526138	0.093789	0.0171831	FALSE
WNT ligand biogenesis and trafficking	Down	0.655	0.618	22	-0.20573	0.702235	-0.0769825	FALSE	Up	0.824	0.809	22	-0.949571	-0.0857534	0.0318062	FALSE	Up	0.953	0.926	22	-1.90721	-1.00765	0.0817073	FALSE	Down	0.948	0.952	22	-1.69024	-0.808951	-0.0383969	FALSE
Hh mutants that don't undergo autocatalytic processing are degraded by ERAD	Up	0.595	0.618	55	-1.56623	-3.95523	0.0236379	FALSE	Up	0.434	0.46	55	-0.764083	-3.32524	0.0423951	FALSE	Down	0.173	0.26	54	1.05055	-2.74615	-0.0217062	FALSE	Up	0.137	0.144	54	2.76398	-1.67239	0.0955788	FALSE
Digestion and absorption	Up	0.634	0.618	11	-0.218713	0.451059	0.112917	FALSE	Up	0.097	0.122	12	1.62755	2.53099	0.00553709	FALSE	Up	0.878	0.869	11	-0.884286	-0.197438	0.182223	FALSE	Down	0.682	0.726	11	-0.272932	0.446932	-0.260168	FALSE
TLR3-mediated TICAM1-dependent programmed cell death	Down	0.644	0.618	6	-0.386659	-0.187213	-0.0165309	FALSE	Down	0.913	0.899	6	-1.33407	-1.10786	-0.00468854	FALSE	Up	0.69	0.712	6	-0.411367	-0.0946423	0.0895329	FALSE	Up	0.294	0.332	6	0.609185	0.820898	0.0179531	FALSE
RSK activation	Down	0.579	0.62	6	-0.25831	-0.309881	-0.0738072	FALSE	Down	0.073	0.128	6	0.867804	0.914806	-0.108894	FALSE	Up	0.823	0.765	6	-0.447545	-0.783985	0.144102	FALSE	Down	0.964	0.965	6	-1.3265	-1.32399	-0.0947322	FALSE
Plasma lipoprotein remodeling	Up	0.671	0.62	21	-0.203044	0.442349	0.0408626	FALSE	Down	0.62	0.627	21	-0.313959	0.470032	-0.0575247	FALSE	Up	0.594	0.607	21	0.139957	0.959783	0.187043	FALSE	Down	0.812	0.834	21	-0.651678	0.105224	-0.0781757	FALSE
Sema4D induced cell migration and growth-cone collapse	Up	0.628	0.622	20	-0.148087	0.518859	0.00938597	FALSE	Down	0.716	0.698	20	-0.447338	0.158408	-0.000867238	FALSE	Up	0.671	0.681	20	-0.121499	0.578461	0.203784	FALSE	Down	0.959	0.967	20	-1.60749	-0.982234	-0.130645	FALSE
TRAF6 mediated induction of NFkB and MAP kinases upon TLR7/8 or 9 activation	Down	0.627	0.622	86	-0.601628	-0.862036	-0.0160954	FALSE	Down	0.429	0.546	86	-0.516224	-0.463981	-0.00967058	FALSE	Up	0.16	0.158	86	1.49706	0.670552	0.101015	FALSE	Down	0.087	0.082	86	1.59884	0.988237	-0.0360598	FALSE
FGFR4 ligand binding and activation	Up	0.666	0.623	6	-0.227714	-0.531701	0.173402	FALSE	Down	0.506	0.531	6	-0.0979605	-0.200371	-0.0440818	FALSE	Up	0.8	0.811	6	-0.758993	-0.862427	0.115294	FALSE	Down	0.744	0.736	6	-0.277448	-0.514642	-0.247036	FALSE
Repression of WNT target genes	Down	0.673	0.623	14	-0.378426	0.0180132	-0.0320558	FALSE	Down	0.912	0.895	14	-1.68686	-1.21503	-0.00216376	FALSE	Down	0.379	0.394	14	0.846089	1.36888	-0.0301051	FALSE	Down	0.514	0.565	14	0.0468689	0.599322	-0.0144062	FALSE
Defective ABCA3 causes pulmonary surfactant metabolism dysfunction type 3 (SMDP3)	Down	0.636	0.624	1	-0.403553	-0.260777	-0.0586831	FALSE	Up	0.775	0.758	1	-0.757098	-0.638591	0.070517	FALSE	Down	0.71	0.73	1	-0.494186	-0.332938	-0.124046	FALSE	Up	0.819	0.833	1	-0.74137	-0.598405	0.0953286	FALSE
Defective ABCA3 causes pulmonary surfactant metabolism dysfunction 3 (SMDP3)	Down	0.636	0.624	1	-0.403553	-0.260777	-0.0586831	FALSE	Up	0.775	0.758	1	-0.757098	-0.638591	0.070517	FALSE	Down	0.71	0.73	1	-0.494186	-0.332938	-0.124046	FALSE	Up	0.819	0.833	1	-0.74137	-0.598405	0.0953286	FALSE
Signaling by Hedgehog	Up	0.581	0.625	138	-0.826832	-1.76827	0.0261225	FALSE	Up	0.294	0.386	137	0.015832	-0.977265	0.0461233	FALSE	Up	0.401	0.371	136	0.474317	-1.47748	0.0677302	FALSE	Up	0.226	0.152	137	1.7802	-0.536783	0.0134683	FALSE
Interleukin-6 family signaling	Up	0.68	0.625	22	-0.122511	0.354529	0.00879689	FALSE	Down	0.171	0.186	22	0.883347	1.46861	-0.0626683	FALSE	Up	0.845	0.819	22	-0.589308	-0.119335	0.0419554	FALSE	Down	0.865	0.869	22	-0.706382	-0.214301	-0.082451	FALSE
Association of TriC/CCT with target proteins during biosynthesis	Up	0.682	0.626	38	-0.537516	0.339617	0.0446562	FALSE	Up	0.357	0.331	38	0.0477043	1.04878	0.0127777	FALSE	Down	0.173	0.194	38	1.2132	2.35678	-0.0107786	FALSE	Up	0.035	0.029	38	2.41217	3.36648	0.0856088	FALSE
CREB1 phosphorylation through NMDA receptor-mediated activation of RAS signaling	Down	0.624	0.626	23	-0.357764	-0.665662	-0.0283212	FALSE	Down	0.603	0.698	23	-0.454874	-0.536829	-0.0532299	FALSE	Down	0.647	0.649	23	-0.0481148	-0.550621	-0.0597973	FALSE	Down	0.988	0.972	23	-1.63778	-2.04482	-0.0511204	FALSE
Activation of RAS in B cells	Down	0.579	0.627	5	-0.363685	-0.710562	-0.0384782	FALSE	Down	0.66	0.564	5	-0.321425	-0.893468	-0.0273229	FALSE	Down	0.413	0.584	5	-0.0265156	-0.311494	-0.140049	FALSE	Up	0.963	0.9	5	-0.794013	-1.4515	0.0684797	FALSE
Metabolism of polyamines	Up	0.64	0.627	59	-1.39428	-3.21013	0.0255785	FALSE	Up	0.838	0.635	59	-1.34428	-3.46006	0.0390809	FALSE	Down	0.189	0.325	58	0.561621	-2.07716	-0.0259025	FALSE	Up	0.172	0.168	58	2.46847	-1.07763	0.0992448	FALSE
Adrenaline signalling through Alpha-2 adrenergic receptor	Up	0.642	0.627	1	-0.494796	-0.3676	0.0860345	FALSE	Up	0.353	0.344	1	0.330014	0.502249	0.161579	FALSE	Up	0.372	0.419	1	0.558587	0.751616	0.452631	FALSE	Down	0.037	0.064	1	2.39298	2.64756	-0.727548	FALSE
Glycogen storage disease type IV (GBE1)	Down	0.656	0.628	1	-0.416631	-0.259072	-0.0373657	FALSE	Down	0.581	0.555	1	-0.378459	-0.217485	-0.0386082	FALSE	Up	0.816	0.814	1	-0.872566	-0.722035	0.0564802	FALSE	Down	0.404	0.453	1	0.261121	0.485972	-0.155537	FALSE
Disorders of transmembrane transporters	Up	0.521	0.628	156	-0.914258	-1.47317	0.00409695	FALSE	Up	0.338	0.444	156	-0.244832	-0.933876	0.00720321	FALSE	Up	0.148	0.207	156	1.5024	-0.157256	0.064852	FALSE	Down	0.056	0.058	155	2.36114	0.385325	-0.00588836	FALSE
Long-term potentiation	Up	0.749	0.628	15	-0.294268	-0.540851	0.0139342	FALSE	Up	0.703	0.768	15	-0.879111	-0.577102	0.00754541	FALSE	Down	0.391	0.406	15	0.851403	0.674015	-0.0290054	FALSE	Down	0.917	0.883	15	-0.903939	-0.991432	-0.0481015	FALSE
FCERI mediated MAPK activation	Down	0.586	0.629	36	-0.499017	-0.562348	-0.0213929	FALSE	Down	0.598	0.587	36	-0.488639	-0.678339	-0.0150902	FALSE	Up	0.533	0.561	36	-0.136534	-0.443038	0.113295	FALSE	Down	0.382	0.43	36	0.311672	0.09827	-0.110919	FALSE
Defective Mismatch Repair Associated With MSH3	Up	0.639	0.629	2	-0.444708	-0.21632	0.0523848	FALSE	Down	0.878	0.849	2	-1.00251	-0.821055	-0.0195369	FALSE	Down	0.597	0.622	2	-0.15112	0.117852	-0.145263	FALSE	Up	0.477	0.548	2	0.187982	0.479277	0.191112	FALSE
FRS-mediated FGFR3 signaling	Down	0.556	0.629	14	-0.287746	-0.997204	-0.00958123	FALSE	Down	0.051	0.09	14	1.4995	0.438782	-0.15367	FALSE	Down	0.85	0.864	14	-1.16565	-2.02659	-0.00688887	FALSE	Down	0.934	0.902	14	-0.961893	-1.8123	-0.102355	FALSE
STAT5 Activation	Up	0.514	0.629	7	-0.452245	-0.218489	0.000558775	FALSE	Down	0.844	0.843	7	-1.22351	-1.21725	-0.0127774	FALSE	Up	0.345	0.368	7	0.837678	0.517977	0.0864242	FALSE	Down	0.195	0.33	7	0.643203	0.740121	-0.0134147	FALSE
Defective TBXAS1 causes Ghosal hematodiaphyseal dysplasia (GHDD)	Down	0.642	0.63	1	-0.455276	-0.310796	-0.05991	FALSE	Down	0.687	0.662	1	-0.575248	-0.439978	-0.0555587	FALSE	Up	0.413	0.482	1	0.415072	0.637115	0.295997	FALSE	Down	0.722	0.753	1	-0.421778	-0.256468	-0.160599	FALSE
PTEN Regulation	Up	0.647	0.63	138	-1.40793	-2.25326	0.0116733	FALSE	Up	0.307	0.385	138	-0.316486	-1.12763	0.0260539	FALSE	Up	0.288	0.286	137	0.776636	-1.09717	0.0141974	FALSE	Up	0.223	0.192	137	1.51443	-0.493111	0.0380123	FALSE
POU5F1 (OCT4), SOX2, NANOG repress genes related to differentiation	Down	0.655	0.631	6	-0.325915	0.146161	-0.0958723	FALSE	Down	0.645	0.627	7	-0.400258	0.109189	-0.0583409	FALSE	Down	0.657	0.668	6	-0.202904	0.349528	-0.154565	FALSE	Down	0.472	0.522	7	0.382815	1.00816	-0.102157	FALSE
Defective POMGNT1 causes MDDGA3, MDDGB3 and MDDGC3	Down	0.637	0.631	2	-0.417342	-0.191376	-0.0127884	FALSE	Down	0.884	0.865	2	-1.06419	-0.895789	-0.0100187	FALSE	Down	0.406	0.442	2	0.38072	0.664442	-0.133597	FALSE	Up	0.225	0.271	2	0.717341	0.996189	0.1319	FALSE
Regulation of TNFR1 signaling	Down	0.673	0.631	32	-0.509889	-0.19286	-0.0249695	FALSE	Down	0.639	0.651	32	-0.541218	-0.108366	-0.0119354	FALSE	Up	0.066	0.051	32	2.39265	2.07779	0.0398259	FALSE	Down	0.166	0.157	32	1.02237	1.08069	-0.0355054	FALSE
Mitotic Prophase	Up	0.688	0.632	103	-0.698569	-1.6072	0.0689295	FALSE	Up	0.482	0.394	104	-0.101518	-1.19942	0.0871521	FALSE	Up	0.066	0.121	103	1.71006	0.545702	0.075828	FALSE	Up	0.368	0.305	103	0.627378	-0.594449	0.0623161	FALSE
Maturation of protein 3a	Down	0.655	0.633	9	-0.397899	0.0124894	-0.056305	FALSE	Up	0.992	0.992	9	-2.29934	-1.96973	0.00479492	FALSE	Up	0.215	0.269	9	1.26428	1.83177	0.240913	FALSE	Down	0.532	0.596	9	0.13141	0.596721	-0.220032	FALSE
Sphingolipid metabolism	Up	0.676	0.634	80	-0.563981	1.14274	0.022809	FALSE	Up	0.66	0.653	80	-0.724361	1.01651	0.0139893	FALSE	Up	0.965	0.924	80	-2.40421	-0.634694	0.0456947	FALSE	Up	0.926	0.937	80	-1.81574	-0.0594481	0.00708839	FALSE
RAS GTPase cycle mutants	Down	0.612	0.634	3	-0.398429	-1.02267	-0.0145976	FALSE	Down	0.312	0.314	3	0.155978	-0.722933	-0.0119784	FALSE	Down	0.712	0.755	3	-0.688429	-1.27138	-0.0484748	FALSE	Up	0.581	0.456	3	0.24811	-0.746126	0.134703	FALSE
Dasatinib-resistant KIT mutants	Up	0.65	0.634	2	-0.334614	-0.264457	0.0723084	FALSE	Down	0.195	0.192	2	0.818373	0.884179	-0.0148148	FALSE	Up	0.853	0.846	2	-1.03064	-0.913487	0.103549	FALSE	Down	0.748	0.759	2	-0.499266	-0.381723	-0.218842	FALSE
Imatinib-resistant KIT mutants	Up	0.65	0.634	2	-0.334614	-0.264457	0.0723084	FALSE	Down	0.195	0.192	2	0.818373	0.884179	-0.0148148	FALSE	Up	0.853	0.846	2	-1.03064	-0.913487	0.103549	FALSE	Down	0.748	0.759	2	-0.499266	-0.381723	-0.218842	FALSE
KIT mutants bind TKIs	Up	0.65	0.634	2	-0.334614	-0.264457	0.0723084	FALSE	Down	0.195	0.192	2	0.818373	0.884179	-0.0148148	FALSE	Up	0.853	0.846	2	-1.03064	-0.913487	0.103549	FALSE	Down	0.748	0.759	2	-0.499266	-0.381723	-0.218842	FALSE
Masitinib-resistant KIT mutants	Up	0.65	0.634	2	-0.334614	-0.264457	0.0723084	FALSE	Down	0.195	0.192	2	0.818373	0.884179	-0.0148148	FALSE	Up	0.853	0.846	2	-1.03064	-0.913487	0.103549	FALSE	Down	0.748	0.759	2	-0.499266	-0.381723	-0.218842	FALSE
Nilotinib-resistant KIT mutants	Up	0.65	0.634	2	-0.334614	-0.264457	0.0723084	FALSE	Down	0.195	0.192	2	0.818373	0.884179	-0.0148148	FALSE	Up	0.853	0.846	2	-1.03064	-0.913487	0.103549	FALSE	Down	0.748	0.759	2	-0.499266	-0.381723	-0.218842	FALSE
Regorafenib-resistant KIT mutants	Up	0.65	0.634	2	-0.334614	-0.264457	0.0723084	FALSE	Down	0.195	0.192	2	0.818373	0.884179	-0.0148148	FALSE	Up	0.853	0.846	2	-1.03064	-0.913487	0.103549	FALSE	Down	0.748	0.759	2	-0.499266	-0.381723	-0.218842	FALSE
Signaling by kinase domain mutants of KIT	Up	0.65	0.634	2	-0.334614	-0.264457	0.0723084	FALSE	Down	0.195	0.192	2	0.818373	0.884179	-0.0148148	FALSE	Up	0.853	0.846	2	-1.03064	-0.913487	0.103549	FALSE	Down	0.748	0.759	2	-0.499266	-0.381723	-0.218842	FALSE
Sunitinib-resistant KIT mutants	Up	0.65	0.634	2	-0.334614	-0.264457	0.0723084	FALSE	Down	0.195	0.192	2	0.818373	0.884179	-0.0148148	FALSE	Up	0.853	0.846	2	-1.03064	-0.913487	0.103549	FALSE	Down	0.748	0.759	2	-0.499266	-0.381723	-0.218842	FALSE
Signaling by juxtamembrane domain KIT mutants	Up	0.65	0.634	2	-0.334614	-0.264457	0.0723084	FALSE	Down	0.195	0.192	2	0.818373	0.884179	-0.0148148	FALSE	Up	0.853	0.846	2	-1.03064	-0.913487	0.103549	FALSE	Down	0.748	0.759	2	-0.499266	-0.381723	-0.218842	FALSE
Sorafenib-resistant KIT mutants	Up	0.65	0.634	2	-0.334614	-0.264457	0.0723084	FALSE	Down	0.195	0.192	2	0.818373	0.884179	-0.0148148	FALSE	Up	0.853	0.846	2	-1.03064	-0.913487	0.103549	FALSE	Down	0.748	0.759	2	-0.499266	-0.381723	-0.218842	FALSE
Drug resistance of KIT mutants	Up	0.65	0.634	2	-0.334614	-0.264457	0.0723084	FALSE	Down	0.195	0.192	2	0.818373	0.884179	-0.0148148	FALSE	Up	0.853	0.846	2	-1.03064	-0.913487	0.103549	FALSE	Down	0.748	0.759	2	-0.499266	-0.381723	-0.218842	FALSE
Signaling by extracellular domain mutants of KIT	Up	0.65	0.634	2	-0.334614	-0.264457	0.0723084	FALSE	Down	0.195	0.192	2	0.818373	0.884179	-0.0148148	FALSE	Up	0.853	0.846	2	-1.03064	-0.913487	0.103549	FALSE	Down	0.748	0.759	2	-0.499266	-0.381723	-0.218842	FALSE
Retinoid cycle disease events	Up	0.665	0.636	5	-0.325311	0.0259173	0.00129589	FALSE	Down	0.09	0.093	5	1.29616	1.78882	-0.0588252	FALSE	Up	0.292	0.343	5	0.978408	1.45353	0.0216882	FALSE	Down	0.387	0.457	5	0.496387	0.897909	-0.41042	FALSE
Diseases associated with visual transduction	Up	0.665	0.636	5	-0.325311	0.0259173	0.00129589	FALSE	Down	0.09	0.093	5	1.29616	1.78882	-0.0588252	FALSE	Up	0.292	0.343	5	0.978408	1.45353	0.0216882	FALSE	Down	0.387	0.457	5	0.496387	0.897909	-0.41042	FALSE
Diseases of the neuronal system	Up	0.665	0.636	5	-0.325311	0.0259173	0.00129589	FALSE	Down	0.09	0.093	5	1.29616	1.78882	-0.0588252	FALSE	Up	0.292	0.343	5	0.978408	1.45353	0.0216882	FALSE	Down	0.387	0.457	5	0.496387	0.897909	-0.41042	FALSE
SLBP Dependent Processing of Replication-Dependent Histone Pre-mRNAs	Up	0.645	0.637	11	-0.611611	-0.103948	0.0255278	FALSE	Up	0.283	0.27	11	0.261269	0.747436	0.0266666	FALSE	Down	0.072	0.08	11	2.22131	2.72945	-0.0916015	FALSE	Up	0.408	0.444	11	0.101764	0.621432	0.109391	FALSE
Hydrolysis of LPE	Up	0.649	0.638	2	-0.280168	-0.0230977	0.0125477	FALSE	Down	0.852	0.821	2	-0.967654	-0.773807	-0.0612142	FALSE	Up	0.769	0.773	2	-0.533566	-0.259286	0.24681	FALSE	Down	0.365	0.424	2	0.415612	0.752744	-0.04032	FALSE
RUNX3 regulates BCL2L11 (BIM) transcription	Down	0.637	0.638	6	-0.357351	-0.107072	-0.0781116	FALSE	Down	0.604	0.6	6	-0.350801	-0.116386	-0.0909953	FALSE	Up	0.414	0.449	6	0.448541	0.657362	0.0603915	FALSE	Down	0.54	0.57	6	-0.0260145	0.170904	-0.16138	FALSE
Norepinephrine Neurotransmitter Release Cycle	Up	0.67	0.639	15	-0.199189	0.388267	0.00184312	FALSE	Up	0.944	0.941	15	-1.54946	-0.99553	0.0699522	FALSE	Up	0.974	0.943	15	-1.98212	-1.3835	0.0974384	FALSE	Down	0.493	0.55	15	0.228582	0.874693	-0.221718	FALSE
MAPK targets/ Nuclear events mediated by MAP kinases	Down	0.544	0.639	30	-0.40622	-0.622887	-0.0283158	FALSE	Down	0.094	0.197	30	0.629792	0.615817	-0.0227743	FALSE	Up	0.628	0.694	30	-0.347219	-0.795005	0.0558513	FALSE	Down	0.377	0.298	30	0.597152	-0.105227	-0.0249828	FALSE
Notch-HLH transcription pathway	Up	0.673	0.64	27	-0.555219	-0.221735	0.00162406	FALSE	Down	0.252	0.297	27	0.209193	0.741273	-0.0137114	FALSE	Up	0.114	0.139	27	1.53263	1.89242	0.106134	FALSE	Down	0.792	0.775	27	-0.898084	-0.570292	-0.0491919	FALSE
Chaperonin-mediated protein folding	Up	0.675	0.641	86	-0.448084	0.0434637	0.0156299	FALSE	Up	0.185	0.165	86	0.787945	1.28761	0.0136472	FALSE	Up	0.33	0.416	86	0.45929	1.2101	0.0502382	FALSE	Down	0.033	0.019	86	2.50473	2.7776	-0.0357327	FALSE
NOTCH2 intracellular domain regulates transcription	Down	0.688	0.643	12	-0.450319	-0.3287	-0.0771039	FALSE	Down	0.847	0.792	12	-1.15965	-1.03176	-0.0654513	FALSE	Down	0.835	0.825	12	-1.34759	-1.03947	-0.0436705	FALSE	Down	0.979	0.946	12	-1.76707	-1.76192	-0.0586292	FALSE
FCERI mediated NF-kB activation	Up	0.698	0.643	86	-1.37504	-3.47026	0.0106972	FALSE	Up	0.835	0.713	86	-1.52814	-3.60808	0.0192176	FALSE	Up	0.051	0.166	85	2.09353	-1.13603	0.00648122	FALSE	Up	0.164	0.157	85	1.96584	-1.66427	0.0269368	FALSE
L1CAM interactions	Up	0.604	0.643	103	-0.213022	0.699914	0.0486091	FALSE	Up	0.477	0.515	103	0.142268	1.00031	0.00422808	FALSE	Up	0.653	0.639	104	0.224611	0.933818	0.176074	FALSE	Down	0.851	0.804	103	-0.364277	0.120261	-0.0922771	FALSE
Josephin domain DUBs	Down	0.675	0.643	10	-0.487514	-0.786892	-0.0292067	FALSE	Up	0.244	0.336	10	0.343497	0.30855	0.0380859	FALSE	Up	0.405	0.188	10	1.32137	-0.15525	0.171403	FALSE	Down	0.199	0.142	10	1.26499	0.475618	-0.0739475	FALSE
HHAT G278V abrogates palmitoylation of Hh-Np	Up	0.655	0.645	3	-0.250999	0.0255593	0.268134	FALSE	Up	0.182	0.179	2	1.00461	1.26906	0.539461	FALSE	Up	0.434	0.47	2	0.469893	0.753379	0.505216	FALSE	Up	0.992	0.99	3	-1.6663	-1.44253	0.080379	FALSE
alpha-linolenic (omega3) and linoleic (omega6) acid metabolism	Up	0.672	0.646	12	-0.394725	0.181272	0.0189684	FALSE	Up	0.771	0.756	12	-0.955185	-0.393265	0.0255514	FALSE	Up	0.465	0.476	12	0.44964	1.14837	0.146068	FALSE	Down	0.648	0.676	12	-0.211751	0.434515	-0.0224903	FALSE
alpha-linolenic acid (ALA) metabolism	Up	0.672	0.646	12	-0.394725	0.181272	0.0189684	FALSE	Up	0.771	0.756	12	-0.955185	-0.393265	0.0255514	FALSE	Up	0.465	0.476	12	0.44964	1.14837	0.146068	FALSE	Down	0.648	0.676	12	-0.211751	0.434515	-0.0224903	FALSE
Biological oxidations	Up	0.693	0.646	157	-0.078305	2.27547	0.00595962	FALSE	Up	0.803	0.784	157	-0.851556	1.40272	0.0187414	FALSE	Up	0.989	0.967	157	-2.23041	0.146822	0.121242	FALSE	Down	0.719	0.764	157	-0.197118	2.27012	-0.0789885	FALSE
XBP1(S) activates chaperone genes	Up	0.665	0.646	47	-0.73353	0.481692	0.0590814	FALSE	Up	0.254	0.252	47	0.420615	1.70304	0.0556946	FALSE	Up	0.156	0.162	47	1.30638	2.71239	0.0408455	FALSE	Up	0.768	0.813	47	-0.94741	0.292605	0.0340176	FALSE
HDR through Single Strand Annealing (SSA)	Up	0.653	0.646	34	-0.580644	-0.0703349	0.0524356	FALSE	Down	0.116	0.138	34	0.917183	1.51552	-0.0235287	FALSE	Down	0.451	0.442	34	0.622923	0.99124	-0.0970191	FALSE	Up	0.736	0.732	34	-0.729851	-0.287832	0.182284	FALSE
Wax and plasmalogen biosynthesis	Down	0.667	0.646	5	-0.560768	-0.158505	-0.0187978	FALSE	Down	0.849	0.82	5	-1.02658	-0.661969	-0.0428867	FALSE	Up	0.204	0.238	5	1.08991	1.69004	0.0944001	FALSE	Down	0.672	0.715	5	-0.394423	0.0697176	-0.0471724	FALSE
Keratinization	Up	0.681	0.647	45	-0.0600874	1.29829	0.019171	FALSE	Up	0.097	0.111	45	1.94876	3.52128	0.0385702	FALSE	Up	0.879	0.841	45	-0.900211	0.479154	0.211293	FALSE	Down	0.84	0.86	45	-0.80324	0.58184	-0.0961034	FALSE
Beta-oxidation of pristanoyl-CoA	Up	0.675	0.648	9	-0.284555	0.242732	0.0399414	FALSE	Up	0.73	0.711	9	-0.614095	-0.0938514	0.0177916	FALSE	Up	0.86	0.85	9	-0.898999	-0.340468	0.0456522	FALSE	Up	0.899	0.919	9	-0.889825	-0.347721	0.100548	FALSE
Biosynthesis of the N-glycan precursor (dolichol lipid-linked oligosaccharide, LLO) and transfer to a nascent protein	Up	0.678	0.648	73	-0.417682	1.09931	0.0153112	FALSE	Up	0.326	0.315	73	0.258332	1.88309	0.0287295	FALSE	Up	0.56	0.527	73	0.085106	1.81814	0.057957	FALSE	Up	0.108	0.145	73	1.07053	2.80167	0.0180498	FALSE
Hh mutants abrogate ligand secretion	Up	0.667	0.648	58	-1.58228	-3.84577	0.0362843	FALSE	Up	0.393	0.428	57	-0.562378	-3.02866	0.059836	FALSE	Down	0.17	0.262	56	1.12042	-2.55429	-0.00288755	FALSE	Up	0.195	0.175	57	2.30798	-1.95872	0.0947788	FALSE
Displacement of DNA glycosylase by APEX1	Up	0.667	0.649	9	-0.496983	0.0217337	0.0166314	FALSE	Down	0.356	0.339	9	0.0645886	0.605713	-0.000241795	FALSE	Down	0.845	0.83	9	-1.11854	-0.560855	-0.0830283	FALSE	Up	0.418	0.492	9	0.115739	0.722035	0.134831	FALSE
GPVI-mediated activation cascade	Up	0.588	0.65	34	-0.670475	-0.403662	0.0846087	FALSE	Up	0.879	0.861	34	-1.42255	-1.33941	0.0552556	FALSE	Up	0.37	0.407	34	0.554465	0.558252	0.1408	FALSE	Down	0.56	0.621	34	-0.283013	-0.00790334	-0.0821026	FALSE
Interleukin-7 signaling	Down	0.584	0.65	25	-0.212171	0.387793	-0.0633212	FALSE	Up	0.734	0.704	25	-0.563931	-0.194099	0.00132246	FALSE	Down	0.766	0.758	25	-0.245558	0.137685	-0.0402315	FALSE	Down	0.749	0.771	25	-0.331918	0.0719248	-0.0124432	FALSE
Mitochondrial iron-sulfur cluster biogenesis	Down	0.692	0.65	12	-0.382578	0.293397	-0.00996769	FALSE	Up	0.488	0.465	12	0.000178265	0.714001	0.0475276	FALSE	Up	0.299	0.336	12	0.968143	1.87169	0.144635	FALSE	Down	0.038	0.067	12	1.75422	2.67356	-0.0544856	FALSE
Activation of PPARGC1A (PGC-1alpha) by phosphorylation	Down	0.676	0.65	8	-0.413154	-0.273806	-0.0323864	FALSE	Down	0.455	0.467	8	-0.112506	0.114873	-0.0663949	FALSE	Up	0.896	0.874	8	-1.2457	-1.0747	0.059878	FALSE	Down	0.54	0.539	8	0.023944	0.110756	-0.14735	FALSE
Diseases of Mismatch Repair (MMR)	Up	0.667	0.65	6	-0.517982	-0.119137	0.0411912	FALSE	Up	0.957	0.943	6	-1.5618	-1.24258	0.00217948	FALSE	Down	0.385	0.425	6	0.528637	1.0398	-0.13925	FALSE	Up	0.436	0.5	6	0.281247	0.762349	0.126628	FALSE
Defective SLC2A9 causes hypouricemia renal 2 (RHUC2)	Down	0.656	0.65	1	-0.413363	-0.250427	-0.0534735	FALSE	Down	0.936	0.912	1	-1.22059	-1.1332	-0.00887952	FALSE	Up	0.504	0.537	1	0.105633	0.336829	0.18774	FALSE	Up	0.719	0.753	1	-0.506565	-0.33012	0.0873347	FALSE
Interferon Signaling	Up	0.625	0.65	182	-1.66237	-0.31547	0.054847	FALSE	Down	0.99	0.991	182	-3.80858	-2.58983	-0.00805899	FALSE	Up	0.738	0.61	182	-0.70353	0.0208831	0.0194196	FALSE	Up	0.618	0.596	183	-0.902249	0.0675703	0.0984466	FALSE
MAPK1 (ERK2) activation	Down	0.62	0.651	9	-0.341821	-0.347799	-0.0549346	FALSE	Down	0.431	0.456	9	-0.017397	-0.0362534	-0.0660367	FALSE	Up	0.109	0.198	9	1.59889	1.29782	0.0802678	FALSE	Down	0.882	0.885	9	-0.884022	-0.903851	-0.0939361	FALSE
Dopamine Neurotransmitter Release Cycle	Down	0.684	0.651	20	-0.237935	0.472966	-0.0177591	FALSE	Up	0.859	0.843	20	-0.949416	-0.26339	0.0125336	FALSE	Up	0.978	0.962	20	-2.09445	-1.38018	0.0436863	FALSE	Down	0.803	0.826	20	-0.530141	0.212424	-0.195736	FALSE
HDMs demethylate histones	Down	0.695	0.651	24	-0.705328	-0.117034	-0.0441187	FALSE	Down	0.472	0.372	24	-0.0492763	0.413021	-0.00422691	FALSE	Up	0.15	0.171	24	1.65626	2.62483	0.133119	FALSE	Down	0.279	0.291	24	0.561282	1.20801	-0.0742061	FALSE
Phase 4 - resting membrane potential	Up	0.689	0.651	12	-0.29853	0.348652	0.0625878	FALSE	Down	0.121	0.144	12	1.66354	2.49287	-0.0245988	FALSE	Up	0.806	0.784	12	-0.796393	-0.0940068	0.124288	FALSE	Down	0.906	0.908	12	-1.14541	-0.498477	-0.015128	FALSE
Serotonin and melatonin biosynthesis	Down	0.664	0.652	3	-0.357977	-0.029544	-0.00637776	FALSE	Down	0.174	0.181	3	1.09529	1.56963	-0.139169	FALSE	Up	0.303	0.353	3	1.10507	1.59315	0.671107	FALSE	Down	0.138	0.182	3	1.42504	1.92952	-0.502777	FALSE
Prevention of phagosomal-lysosomal fusion	Down	0.67	0.652	9	-0.638396	-1.01852	-0.0358002	FALSE	Up	0.853	0.851	9	-1.24733	-1.44516	0.033629	FALSE	Up	0.018	0.025	9	3.90283	2.35881	0.295495	FALSE	Down	0.133	0.117	9	1.6992	0.831236	-0.160408	FALSE
Role of ABL in ROBO-SLIT signaling	Up	0.675	0.653	7	-0.425152	-0.0879249	0.0193947	FALSE	Down	0.937	0.925	7	-1.3734	-1.03782	-0.0232281	FALSE	Down	0.797	0.776	7	-0.748142	-0.442088	-0.0149505	FALSE	Up	0.943	0.937	7	-1.29416	-1.02195	0.046651	FALSE
VEGFA-VEGFR2 Pathway	Up	0.58	0.653	96	-0.570996	-0.246051	0.0448334	FALSE	Up	0.886	0.883	96	-1.42052	-1.20929	0.00327058	FALSE	Up	0.623	0.573	96	-0.0405757	-0.196859	0.0563512	FALSE	Down	0.845	0.861	96	-1.05899	-0.826928	-0.0260099	FALSE
RA biosynthesis pathway	Up	0.689	0.653	16	-0.409151	0.320242	0.0536407	FALSE	Up	0.849	0.82	16	-0.929177	-0.237075	0.0720955	FALSE	Up	0.699	0.678	16	-0.342084	0.44599	0.0131523	FALSE	Down	0.749	0.782	16	-0.514238	0.294212	-0.0543597	FALSE
Organic cation transport	Down	0.672	0.653	8	-0.21773	0.314912	-0.0894059	FALSE	Down	0.098	0.114	8	1.27407	1.95366	-0.200541	FALSE	Up	0.423	0.471	8	0.681614	1.3582	0.184927	FALSE	Down	0.541	0.585	8	0.113838	0.71262	-0.343419	FALSE
Defective CYP2U1 causes Spastic paraplegia 56, autosomal recessive (SPG56)	Down	0.664	0.653	1	-0.493004	-0.351187	-0.0335976	FALSE	Down	0.19	0.19	1	0.791142	1.02876	-0.105919	FALSE	Down	0.189	0.266	1	1.25305	1.52585	-0.284341	FALSE	Up	0.885	0.893	1	-0.844175	-0.70314	0.0477206	FALSE
Defective ABCB6 causes isolated colobomatous microphthalmia 7 (MCOPCB7)	Down	0.662	0.653	1	-0.588281	-0.440981	-0.0457319	FALSE	Up	0.599	0.576	1	-0.438463	-0.277731	0.0186803	FALSE	Up	0.297	0.351	1	0.813467	1.10072	0.215637	FALSE	Down	0.562	0.607	1	-0.168095	0.0340875	-0.1675	FALSE
Cysteine formation from homocysteine	Down	0.674	0.654	3	-0.375452	-0.0545452	-0.439817	FALSE	Down	0.333	0.337	3	0.435761	0.833829	-0.455926	FALSE	Up	0.724	0.733	3	-0.442652	-0.0885144	0.122843	FALSE	Down	0.726	0.755	3	-0.435265	-0.0897882	-0.702389	FALSE
PTK6 Expression	Down	0.658	0.654	5	-0.433187	-0.11332	-0.0128456	FALSE	Down	0.061	0.071	5	1.83276	2.26994	-0.0925222	FALSE	Up	0.976	0.96	5	-2.13175	-1.83482	0.0188919	FALSE	Down	0.314	0.375	5	0.539638	0.943596	-0.0514656	FALSE
rRNA modification in the nucleus and cytosol	Up	0.708	0.655	60	-1.03366	0.269883	0.0103969	FALSE	Up	0.719	0.689	60	-1.36527	0.0314831	0.0216021	FALSE	Down	0.021	0.029	60	5.88145	7.92536	-0.162107	FALSE	Up	0.028	0.037	60	2.97852	4.77908	0.135618	FALSE
InlB-mediated entry of Listeria monocytogenes into host cell	Down	0.607	0.655	13	-0.485344	-0.737789	-0.00876822	FALSE	Down	0.319	0.447	13	-0.0584371	-0.136323	-0.00937287	FALSE	Up	0.133	0.091	13	2.36386	0.900002	0.219223	FALSE	Down	0.706	0.59	13	-0.0141229	-0.719706	-0.150836	FALSE
RAS processing	Down	0.694	0.655	22	-0.545646	-0.867297	-0.0220679	FALSE	Up	0.353	0.436	22	-0.110803	-0.15005	0.0194448	FALSE	Up	0.105	0.073	22	2.14541	1.02268	0.0598015	FALSE	Down	0.531	0.408	22	0.399488	-0.286818	-0.0252492	FALSE
Signaling by cytosolic FGFR1 fusion mutants	Down	0.58	0.656	18	-0.540908	-0.124063	-0.0171595	FALSE	Down	0.599	0.59	18	-0.518382	-0.354967	-0.0194642	FALSE	Up	0.514	0.505	18	0.0589794	0.0984106	0.0787388	FALSE	Down	0.088	0.175	18	1.14308	1.60663	-0.08407	FALSE
Netrin-1 signaling	Up	0.646	0.657	42	-0.200683	0.407283	0.0399752	FALSE	Up	0.911	0.937	42	-1.376	-0.674104	0.00792065	FALSE	Up	0.878	0.853	42	-1.0544	-0.549634	0.0135689	FALSE	Down	0.975	0.975	42	-1.97626	-1.57518	-0.0264624	FALSE
Defective RFT1 causes RFT1-CDG (CDG-1n)	Down	0.68	0.657	1	-0.664254	-0.534527	-0.0162987	FALSE	Down	0.408	0.402	1	-0.140902	0.026902	-0.0260801	FALSE	Down	0.712	0.717	1	-0.768362	-0.61801	-0.0357517	FALSE	Up	0.62	0.661	1	-0.455796	-0.292442	0.0455158	FALSE
Defective CYP27B1 causes Rickets vitamin D-dependent 1A (VDDR1A)	Up	0.668	0.657	1	-0.54999	-0.410009	0.213255	FALSE	Up	0.425	0.412	1	0.0139588	0.197382	0.266587	FALSE	Up	0.455	0.493	1	0.284672	0.504099	0.634774	FALSE	Up	0.467	0.504	1	0.184205	0.389219	0.583234	FALSE
Gluconeogenesis	Up	0.685	0.657	28	-0.562285	0.389221	0.00553038	FALSE	Up	0.938	0.914	28	-1.73462	-0.861342	0.0285805	FALSE	Down	0.92	0.876	28	-1.63012	-0.603855	-0.0587783	FALSE	Up	0.059	0.044	28	2.78615	4.0551	0.163565	FALSE
Insulin effects increased synthesis of Xylulose-5-Phosphate	Down	0.668	0.659	2	-0.702508	-0.505154	-0.0270424	FALSE	Up	0.926	0.906	2	-1.43477	-1.29023	0.0238003	FALSE	Up	0.183	0.236	2	1.69662	2.10195	0.451659	FALSE	Down	0.735	0.753	2	-0.5715	-0.353637	-0.174649	FALSE
Signaling by NOTCH1	Down	0.727	0.659	70	-0.573581	-0.394182	-0.00737291	FALSE	Down	0.824	0.851	70	-1.27314	-0.70346	-0.0118255	FALSE	Up	0.151	0.115	70	1.93331	1.8368	0.119444	FALSE	Down	0.738	0.671	70	-0.341109	-0.21521	-0.0894193	FALSE
Cellular response to heat stress	Down	0.578	0.659	89	-0.774332	-0.556439	-0.00470275	FALSE	Up	0.184	0.25	89	0.311402	0.447156	0.00585635	FALSE	Down	0.007	0.013	89	3.7904	3.38628	-0.0169348	TRUE	Up	0.17	0.178	89	1.1829	0.917601	0.0274674	FALSE
Cytochrome c-mediated apoptotic response	Up	0.661	0.66	12	-0.360116	0.0625931	0.0233049	FALSE	Up	0.984	0.986	12	-2.0759	-1.66076	0.00201131	FALSE	Down	0.391	0.404	12	0.690444	1.02226	-0.00343551	FALSE	Up	0.623	0.689	12	-0.279548	0.178531	0.00522569	FALSE
Spry regulation of FGF signaling	Down	0.481	0.66	15	-0.392125	-1.28784	-0.0386947	FALSE	Down	0.593	0.803	15	-0.911023	-1.43692	-0.0154349	FALSE	Up	0.09	0.095	15	1.77623	-0.552305	0.175918	FALSE	Down	0.308	0.217	15	0.921044	-0.767195	-0.0794473	FALSE
Translesion synthesis by POLI	Down	0.67	0.66	15	-0.479243	-0.897441	-0.011382	FALSE	Up	0.422	0.558	15	-0.29471	-0.41482	0.00824269	FALSE	Up	0.019	0.018	15	3.36803	1.62976	0.0119199	FALSE	Up	0.194	0.109	15	1.34545	0.389154	0.0390753	FALSE
ER-Phagosome pathway	Up	0.672	0.661	84	-1.55545	-3.07764	0.0140257	FALSE	Up	0.872	0.761	84	-1.92099	-3.62214	0.0301957	FALSE	Up	0.098	0.198	83	2.06098	-0.611761	0.0350441	FALSE	Up	0.086	0.096	83	3.03258	-0.0543703	0.0595402	FALSE
Loss of Function of SMAD4 in Cancer	Down	0.657	0.661	3	-0.569225	-0.415588	-0.0277913	FALSE	Down	0.439	0.442	3	-0.115899	0.0228248	-0.0144051	FALSE	Up	0.628	0.625	3	-0.514428	-0.430955	0.240225	FALSE	Down	0.244	0.263	3	0.530225	0.595459	-0.296631	FALSE
SMAD4 MH2 Domain Mutants in Cancer	Down	0.657	0.661	3	-0.569225	-0.415588	-0.0277913	FALSE	Down	0.439	0.442	3	-0.115899	0.0228248	-0.0144051	FALSE	Up	0.628	0.625	3	-0.514428	-0.430955	0.240225	FALSE	Down	0.244	0.263	3	0.530225	0.595459	-0.296631	FALSE
SMAD2/3 MH2 Domain Mutants in Cancer	Down	0.657	0.661	3	-0.569225	-0.415588	-0.0277913	FALSE	Down	0.439	0.442	3	-0.115899	0.0228248	-0.0144051	FALSE	Up	0.628	0.625	3	-0.514428	-0.430955	0.240225	FALSE	Down	0.244	0.263	3	0.530225	0.595459	-0.296631	FALSE
RUNX1 regulates transcription of genes involved in differentiation of HSCs	Up	0.749	0.661	90	-1.07183	-3.91858	0.082298	FALSE	Up	0.243	0.296	91	0.8224	-2.39257	0.129038	FALSE	Up	0.055	0.188	89	2.14241	-1.73791	0.124194	FALSE	Up	0.147	0.105	89	2.72702	-1.68257	0.0325725	FALSE
Serine biosynthesis	Up	0.691	0.661	9	-0.364764	0.234344	0.0142061	FALSE	Up	0.589	0.582	9	-0.336865	0.270345	0.0294842	FALSE	Down	0.682	0.675	9	-0.216904	0.442576	-0.103478	FALSE	Up	0.337	0.41	9	0.515034	1.24837	0.0582681	FALSE
NR1D1 (REV-ERBA) represses gene expression	Up	0.681	0.662	4	-0.566863	-0.400407	0.0387399	FALSE	Down	0.789	0.761	4	-0.818867	-0.662029	-0.0192311	FALSE	Down	0.739	0.75	4	-0.6369	-0.397456	-0.233	FALSE	Up	0.94	0.926	4	-1.14842	-0.987829	0.110114	FALSE
Nef and signal transduction	Down	0.692	0.663	8	-0.745811	-0.832008	-0.0448539	FALSE	Down	0.924	0.938	8	-1.82613	-1.68504	-0.00218458	FALSE	Up	0.182	0.238	8	1.45688	1.36179	0.00192754	FALSE	Down	0.793	0.793	8	-0.863094	-0.849768	-0.0014596	FALSE
SHC-related events triggered by IGF1R	Down	0.465	0.663	9	-0.482	-0.726749	-0.00393319	FALSE	Up	0.78	0.677	9	-0.527766	-1.30328	0.0156323	FALSE	Up	0.346	0.534	9	0.132774	-0.437699	0.25598	FALSE	Down	0.408	0.55	9	0.117278	-0.411582	-0.237381	FALSE
Defective OPLAH causes 5-oxoprolinase deficiency (OPLAHD)	Up	0.678	0.663	1	-0.506074	-0.355956	0.10017	FALSE	Up	0.38	0.365	1	0.195611	0.406851	0.153444	FALSE	Up	0.218	0.266	1	1.22924	1.53334	0.726921	FALSE	Up	0.987	0.983	1	-1.28777	-1.17122	0.0315994	FALSE
Cell-cell junction organization	Up	0.701	0.664	50	-0.222566	1.09572	0.122163	FALSE	Up	0.583	0.579	49	0.0332409	1.40355	0.0585152	FALSE	Up	0.951	0.923	49	-2.0011	-0.649791	0.193643	FALSE	Down	0.934	0.937	49	-1.37318	-0.125516	-0.152172	FALSE
Defective UGT1A1 causes hyperbilirubinemia	Up	0.688	0.664	1	-0.499497	-0.346539	0.172048	FALSE	Down	0.318	0.323	1	0.394561	0.628333	-0.437216	FALSE	Up	0.385	0.444	1	0.594564	0.858408	1.11218	FALSE	Down	0.244	0.283	1	0.933322	1.21223	-1.1231	FALSE
Interleukin-12 family signaling	Up	0.708	0.665	55	-0.644963	0.257193	0.0070808	FALSE	Up	0.998	0.992	55	-2.59247	-1.75188	0.0236607	FALSE	Up	0.303	0.319	55	0.835246	1.92991	0.0217959	FALSE	Up	0.248	0.298	55	0.597507	1.65174	0.0330729	FALSE
Urea cycle	Up	0.696	0.665	8	-0.326524	0.24719	0.0619378	FALSE	Up	0.742	0.715	8	-0.554325	0.000603534	0.0525007	FALSE	Up	0.61	0.629	8	0.131098	0.814844	0.260528	FALSE	Down	0.365	0.434	8	0.503119	1.19582	-0.0938078	FALSE
MET receptor recycling	Up	0.627	0.665	10	-0.495802	-0.201238	0.0181869	FALSE	Down	0.987	0.985	10	-1.98904	-1.79965	-0.00996692	FALSE	Up	0.336	0.409	10	0.499562	0.683968	0.120653	FALSE	Down	0.975	0.979	10	-1.45039	-1.19567	-0.0266048	FALSE
Membrane Trafficking	Up	0.692	0.666	567	-1.70245	1.81099	0.00673506	FALSE	Up	0.802	0.815	567	-2.42298	1.16154	0.00295496	FALSE	Up	0.348	0.257	568	0.891241	4.68671	0.072732	FALSE	Down	0.491	0.533	567	-0.940678	2.65613	-0.03267	FALSE
Regulation of Apoptosis	Up	0.687	0.668	53	-1.67368	-4.15058	0.0210717	FALSE	Up	0.606	0.534	53	-1.15456	-3.79952	0.0373491	FALSE	Down	0.153	0.255	52	1.2708	-2.63825	-0.0327922	FALSE	Up	0.173	0.165	52	2.54388	-2.02026	0.0987749	FALSE
Glutamate and glutamine metabolism	Up	0.694	0.669	12	-0.485662	0.183787	0.0367116	FALSE	Up	0.145	0.162	12	0.729542	1.52894	0.0239417	FALSE	Down	0.769	0.743	12	-0.478261	0.269014	-0.0193825	FALSE	Up	0.303	0.389	12	0.45624	1.26129	0.0629005	FALSE
Synthesis of PIPs at the early endosome membrane	Down	0.687	0.67	16	-0.834807	-0.164494	-0.0222052	FALSE	Down	0.422	0.407	16	0.00603811	0.730963	-0.0539322	FALSE	Down	0.842	0.815	16	-1.35436	-0.617621	-0.0729726	FALSE	Down	0.551	0.59	16	-0.440333	0.324206	-0.0108955	FALSE
Defective CYP4F22 causes Ichthyosis, congenital, autosomal recessive 5 (ARCI5)	Up	0.678	0.67	1	-0.452227	-0.312575	0.126934	FALSE	Up	0.904	0.871	1	-1.07535	-0.978631	0.0325564	FALSE	Down	0.727	0.742	1	-0.703477	-0.553577	-0.234725	FALSE	Up	0.33	0.376	1	0.47941	0.68479	0.69819	FALSE
TNF receptor superfamily (TNFSF) members mediating non-canonical NF-kB pathway	Up	0.709	0.67	16	-0.520911	0.123751	0.000304261	FALSE	Up	0.386	0.366	16	0.231614	0.910259	0.0278741	FALSE	Up	0.882	0.861	16	-1.20034	-0.456647	0.0395755	FALSE	Up	0.283	0.332	16	0.583829	1.32358	0.0123562	FALSE
Reversal of alkylation damage by DNA dioxygenases	Down	0.692	0.67	7	-0.523729	-0.013074	-0.0057292	FALSE	Up	0.538	0.508	7	-0.245795	0.297022	0.0259716	FALSE	Down	0.013	0.031	7	2.85407	3.73159	-0.0386974	FALSE	Up	0.423	0.497	7	0.234374	0.859482	0.0277079	FALSE
Caspase activation via Dependence Receptors in the absence of ligand	Up	0.671	0.671	9	-0.577708	-0.0639362	0.0835327	FALSE	Up	0.806	0.792	9	-1.04266	-0.534242	0.0244516	FALSE	Up	0.332	0.386	9	0.849242	1.55539	0.0604064	FALSE	Up	0.772	0.808	9	-0.577805	-0.00952037	0.0297073	FALSE
Regulation of ornithine decarboxylase (ODC)	Up	0.738	0.672	51	-1.69596	-3.88935	0.0249124	FALSE	Up	0.833	0.586	51	-1.35231	-3.83952	0.0384367	FALSE	Down	0.224	0.354	50	0.264253	-2.81056	-0.0392078	FALSE	Up	0.223	0.214	50	2.13942	-1.91424	0.118173	FALSE
Chemokine receptors bind chemokines	Down	0.696	0.672	43	-0.204601	0.965827	-0.00213527	FALSE	Down	0.606	0.591	44	-0.0837632	1.10496	-0.0349584	FALSE	Down	0.981	0.961	43	-2.54934	-1.38056	-0.124602	FALSE	Down	0.797	0.806	43	-0.692395	0.522583	-0.0624328	FALSE
Defective GSS causes Glutathione synthetase deficiency (GSS deficiency)	Up	0.68	0.672	1	-0.504003	-0.353713	0.0265573	FALSE	Up	0.793	0.766	1	-0.791807	-0.667027	0.0209492	FALSE	Down	0.495	0.542	1	0.0281198	0.244462	-0.134111	FALSE	Up	0.327	0.394	1	0.329846	0.559502	0.169317	FALSE
Defective PGM1 causes PGM1-CDG (CDG1t)	Down	0.676	0.672	1	-0.586014	-0.448691	-0.0448504	FALSE	Up	0.697	0.668	1	-0.651416	-0.519957	0.049279	FALSE	Up	0.735	0.731	1	-0.795419	-0.644826	0.108871	FALSE	Down	0.951	0.949	1	-1.11204	-0.985595	-0.0285629	FALSE
FCGR3A-mediated IL10 synthesis	Down	0.67	0.672	40	-0.553262	-0.515063	-0.0130317	FALSE	Down	0.569	0.592	40	-0.507966	-0.370191	-0.0202751	FALSE	Up	0.342	0.37	40	0.90066	0.727159	0.0525558	FALSE	Down	0.77	0.766	40	-0.697366	-0.675858	-0.0787452	FALSE
Cell-extracellular matrix interactions	Up	0.695	0.673	17	-0.398054	0.258092	0.10161	FALSE	Up	0.692	0.673	17	-0.491192	0.1491	0.0880538	FALSE	Up	0.898	0.896	17	-1.27083	-0.543006	0.053741	FALSE	Up	0.943	0.931	17	-1.04722	-0.588802	0.0077238	FALSE
AUF1 (hnRNP D0) binds and destabilizes mRNA	Up	0.677	0.673	56	-1.60773	-3.96861	0.0255106	FALSE	Up	0.451	0.46	56	-0.833724	-3.35944	0.0467079	FALSE	Down	0.102	0.211	55	1.64315	-2.11678	-0.0186874	FALSE	Up	0.188	0.164	55	2.41309	-1.99481	0.1005	FALSE
Sulfur amino acid metabolism	Down	0.707	0.674	26	-0.417945	0.552027	-0.00968511	FALSE	Down	0.936	0.925	26	-1.53576	-0.66299	-0.0447739	FALSE	Down	0.461	0.473	26	0.626677	1.79812	-0.00650835	FALSE	Up	0.277	0.335	26	0.796117	1.94829	0.0164719	FALSE
RHO GTPases activate IQGAPs	Down	0.602	0.674	25	-0.346712	-0.74871	-0.00295388	FALSE	Down	0.863	0.873	25	-1.18877	-1.5596	-0.0392033	FALSE	Up	0.86	0.866	26	-1.19655	-1.79882	0.18245	FALSE	Down	0.216	0.169	25	1.22357	0.248915	-0.0269058	FALSE
Cross-presentation of soluble exogenous antigens (endosomes)	Up	0.726	0.675	51	-1.7549	-3.97822	0.0361326	FALSE	Up	0.781	0.599	51	-1.42123	-3.92164	0.0362863	FALSE	Down	0.313	0.398	50	0.0513833	-3.07825	-0.0452547	FALSE	Up	0.274	0.22	50	1.99569	-2.09361	0.13489	FALSE
MTOR signalling	Down	0.678	0.676	38	-0.86265	-0.148943	-0.0101526	FALSE	Up	0.74	0.756	38	-1.18564	-0.417184	0.0242157	FALSE	Up	0.087	0.123	38	1.9668	2.71471	0.151291	FALSE	Down	0.389	0.537	38	-0.0781278	0.853608	-0.0581838	FALSE
Integration of viral DNA into host genomic DNA	Up	0.689	0.676	3	-0.444786	-0.198688	0.0433966	FALSE	Up	0.357	0.334	3	0.194165	0.475767	0.0536389	FALSE	Down	0.187	0.226	3	1.22359	1.58531	-0.182593	FALSE	Up	0.177	0.206	3	0.854374	1.16424	0.20898	FALSE
Autointegration results in viral DNA circles	Up	0.689	0.676	3	-0.444786	-0.198688	0.0433966	FALSE	Up	0.357	0.334	3	0.194165	0.475767	0.0536389	FALSE	Down	0.187	0.226	3	1.22359	1.58531	-0.182593	FALSE	Up	0.177	0.206	3	0.854374	1.16424	0.20898	FALSE
RAF activation	Down	0.644	0.676	33	-0.691772	-1.17159	-0.000575007	FALSE	Down	0.993	0.992	33	-2.37563	-2.54313	-0.000399677	FALSE	Up	0.061	0.13	33	1.47164	0.778563	0.0585894	FALSE	Up	0.126	0.119	33	0.999552	0.160694	0.0353741	FALSE
Sensing of DNA Double Strand Breaks	Up	0.689	0.676	6	-0.56671	-0.407492	0.0158323	FALSE	Down	0.112	0.089	6	1.18775	1.29401	-0.0654001	FALSE	Down	0.938	0.923	6	-1.48189	-1.26661	-0.0737038	FALSE	Up	0.902	0.896	6	-0.944494	-0.760003	0.0131171	FALSE
VLDL clearance	Down	0.694	0.676	4	-0.457587	-0.106949	-0.137029	FALSE	Down	0.52	0.508	4	-0.0831056	0.305406	-0.098094	FALSE	Up	0.708	0.72	4	-0.358664	0.0676707	0.227338	FALSE	Down	0.541	0.59	4	0.0846807	0.526349	-0.124709	FALSE
Diseases of DNA repair	Up	0.698	0.676	11	-0.457581	0.0882564	0.0620437	FALSE	Up	0.737	0.702	11	-0.792006	-0.278419	0.0277652	FALSE	Down	0.82	0.804	11	-0.786672	-0.186225	-0.036743	FALSE	Up	0.489	0.542	11	0.0749263	0.70153	0.152667	FALSE
Prolonged ERK activation events	Down	0.65	0.677	12	-0.507951	-0.353896	-0.0518344	FALSE	Down	0.688	0.708	12	-0.610876	-0.418799	-0.0372941	FALSE	Up	0.926	0.873	12	-1.17765	-1.2298	0.0722204	FALSE	Down	0.615	0.665	12	-0.327928	-0.171586	-0.0856432	FALSE
IRS activation	Up	0.692	0.677	4	-0.586968	-0.337616	0.0222371	FALSE	Up	0.82	0.81	4	-1.09111	-0.856664	0.0364619	FALSE	Up	0.801	0.79	4	-1.02868	-0.795197	0.158726	FALSE	Down	0.599	0.625	4	-0.173719	0.0703638	-0.152054	FALSE
Protein folding	Up	0.711	0.678	92	-0.553388	0.0377557	0.0163522	FALSE	Up	0.194	0.169	92	0.744158	1.34959	0.0152917	FALSE	Up	0.374	0.445	92	0.289956	1.14653	0.0457279	FALSE	Down	0.037	0.024	92	2.36633	2.76025	-0.0282256	FALSE
EGFR downregulation	Down	0.638	0.679	27	-0.525861	-0.362832	-0.0298869	FALSE	Down	0.446	0.5	27	-0.175477	0.0415841	-0.0353584	FALSE	Up	0.206	0.184	27	1.87742	1.25124	0.133875	FALSE	Down	0.415	0.365	27	0.645821	0.361081	-0.194931	FALSE
Glycogen storage disease type II (GAA)	Up	0.688	0.679	2	-0.497952	-0.28316	0.0559695	FALSE	Up	0.921	0.909	2	-1.1844	-1.01917	0.0461166	FALSE	Up	0.741	0.756	2	-0.539365	-0.290298	0.21892	FALSE	Up	0.914	0.918	2	-1.08009	-0.875813	0.102536	FALSE
Regulation of TP53 Activity through Association with Co-factors	Up	0.688	0.679	13	-0.461289	-0.270896	0.0252083	FALSE	Up	0.443	0.506	13	-0.181532	0.109558	0.0747617	FALSE	Down	0.622	0.457	13	0.438705	-0.00886382	-0.00966211	FALSE	Up	0.814	0.844	13	-0.656208	-0.43354	0.160113	FALSE
Advanced glycosylation endproduct receptor signaling	Up	0.713	0.679	11	-0.585056	-0.410449	0.0117607	FALSE	Up	0.884	0.892	11	-1.27705	-0.973203	0.00596203	FALSE	Up	0.171	0.254	11	1.31108	1.53583	0.17612	FALSE	Down	0.856	0.884	11	-0.943244	-0.59553	-0.0617113	FALSE
Viral RNP Complexes in the Host Cell Nucleus	Up	0.69	0.68	1	-0.526529	-0.400954	0.0616146	FALSE	Up	0.364	0.359	1	0.181844	0.345882	0.151167	FALSE	Up	0.181	0.236	1	1.31206	1.53617	0.559229	FALSE	Down	0.749	0.773	1	-0.481032	-0.336232	-0.174886	FALSE
PIP3 activates AKT signaling	Up	0.638	0.681	248	-1.16328	-1.56329	0.00986833	FALSE	Up	0.374	0.505	249	-0.414468	-0.733187	0.00975505	FALSE	Up	0.409	0.39	247	0.362197	-0.8844	0.0389996	FALSE	Down	0.448	0.304	248	0.720064	-0.718743	-0.0168491	FALSE
RNA Polymerase III Transcription Initiation From Type 2 Promoter	Up	0.598	0.681	27	-0.760867	-0.174894	0.00641993	FALSE	Up	0.386	0.486	27	-0.429462	0.127002	0.000398657	FALSE	Down	0.262	0.309	27	0.50103	0.8978	-0.0880572	FALSE	Up	0.059	0.09	27	1.0192	1.30313	0.106414	FALSE
Defective Base Excision Repair Associated with NEIL1	Up	0.694	0.682	1	-0.628498	-0.494309	0.0744299	FALSE	Up	0.878	0.838	1	-1.15439	-1.06221	0.0323852	FALSE	Up	0.619	0.648	1	-0.398083	-0.222167	0.199672	FALSE	Down	0.554	0.595	1	-0.194582	-0.0125269	-0.197002	FALSE
MAP2K and MAPK activation	Up	0.67	0.683	34	-0.534268	-0.460627	0.0476871	FALSE	Up	0.678	0.721	34	-0.73797	-0.568896	0.0713066	FALSE	Up	0.229	0.335	34	0.814303	0.930809	0.146205	FALSE	Down	0.042	0.049	34	1.93263	1.79148	-0.0850579	FALSE
Defective SLC24A1 causes congenital stationary night blindness 1D (CSNB1D)	Up	0.705	0.685	1	-0.62134	-0.492541	0.0630809	FALSE	Down	0.233	0.235	1	0.526963	0.733374	-0.0650007	FALSE	Down	0.39	0.428	1	0.322681	0.528218	-0.175519	FALSE	Up	0.8	0.823	1	-0.677585	-0.531359	0.107114	FALSE
Signaling by KIT in disease	Down	0.59	0.685	21	-0.591713	-1.13475	-0.00234242	FALSE	Down	0.55	0.51	21	-0.149126	-1.06892	-0.0362433	FALSE	Down	0.438	0.537	21	0.205444	-0.741835	-0.0212071	FALSE	Up	0.452	0.504	21	0.179138	-0.651988	0.0120702	FALSE
Signaling by phosphorylated juxtamembrane, extracellular and kinase domain KIT mutants	Down	0.59	0.685	21	-0.591713	-1.13475	-0.00234242	FALSE	Down	0.55	0.51	21	-0.149126	-1.06892	-0.0362433	FALSE	Down	0.438	0.537	21	0.205444	-0.741835	-0.0212071	FALSE	Up	0.452	0.504	21	0.179138	-0.651988	0.0120702	FALSE
Class I MHC mediated antigen processing & presentation	Up	0.7	0.685	352	-1.60263	-0.11171	0.000231381	FALSE	Up	0.676	0.698	352	-1.52649	0.132136	0.00820766	FALSE	Up	0.142	0.134	351	2.30792	3.71142	0.0454253	FALSE	Down	0.254	0.21	351	1.16319	2.20274	-0.00196026	FALSE
Mitochondrial Uncoupling	Down	0.707	0.686	5	-0.444823	-0.0304289	-0.0366158	FALSE	Down	0.271	0.268	5	0.746637	1.2795	-0.0885142	FALSE	Up	0.957	0.928	5	-1.8728	-1.51908	0.0119382	FALSE	Down	0.124	0.181	5	1.38966	1.98965	-0.232506	FALSE
Semaphorin interactions	Up	0.726	0.686	63	-0.267902	0.724573	0.0661075	FALSE	Up	0.46	0.424	63	0.293703	1.22904	0.0269498	FALSE	Up	0.845	0.78	63	-0.387872	0.578299	0.122066	FALSE	Down	0.87	0.89	63	-0.821831	0.216874	-0.0312361	FALSE
ERBB2 Regulates Cell Motility	Down	0.672	0.686	10	-0.566723	-0.335638	-0.0792477	FALSE	Down	0.47	0.46	10	0.0250546	0.169073	-0.0165621	FALSE	Up	0.863	0.857	10	-1.21297	-0.997987	0.0602576	FALSE	Down	0.853	0.838	10	-0.953861	-0.838303	-0.193098	FALSE
Diseases associated with O-glycosylation of proteins	Up	0.721	0.688	47	-0.181584	1.04152	0.0459611	FALSE	Down	0.38	0.385	47	0.453234	1.70819	-0.0933929	FALSE	Up	0.936	0.902	47	-1.50519	-0.279147	0.0603873	FALSE	Down	0.938	0.93	47	-1.45805	-0.267973	-0.0792765	FALSE
PI3K events in ERBB4 signaling	Down	0.545	0.689	6	-0.45866	-0.448781	-0.0993757	FALSE	Down	0.215	0.179	6	1.00653	0.482126	-0.048363	FALSE	Up	0.743	0.774	6	-0.551321	-0.892475	0.00188877	FALSE	Down	0.782	0.843	6	-0.750381	-0.8448	-0.222386	FALSE
[truncated: 768 more rows]
