# Supplementary material for: Cross-platform transcriptomic profiling of the response to recombinant human erythropoietin
Source: Sci Rep. 2021 Nov 4;11:21705. doi: 10.1038/s41598-021-00608-9 (PMC8568984; doi:10.1038/s41598-021-00608-9)
Supplement: Supplementary file 1 — Supplementary Information 1. [file 41598_2021_608_MOESM1_ESM.zip › Supplementary Data 1-16/Supplementary Data 14.xlsx]

## Sheet: Reactome Pathways GeneChip
Name	Direction.HTA2.0 Base2 vs Base1	FDR.HTA2.0 Base2 vs Base1	PValue.HTA2.0 Base2 vs Base1	NGenes.HTA2.0 Base2 vs Base1	MeanAbsT0.HTA2.0 Base2 vs Base1	MeanWeightT0.HTA2.0 Base2 vs Base1	av_foldchange.HTA2.0 Base2 vs Base1	sig.HTA2.0 Base2 vs Base1	Direction.HTA2.0 EPO3 vs Base1	FDR.HTA2.0 EPO3 vs Base1	PValue.HTA2.0 EPO3 vs Base1	NGenes.HTA2.0 EPO3 vs Base1	MeanAbsT0.HTA2.0 EPO3 vs Base1	MeanWeightT0.HTA2.0 EPO3 vs Base1	av_foldchange.HTA2.0 EPO3 vs Base1	sig.HTA2.0 EPO3 vs Base1	Direction.HTA2.0 EPO4 vs Base1	FDR.HTA2.0 EPO4 vs Base1	PValue.HTA2.0 EPO4 vs Base1	NGenes.HTA2.0 EPO4 vs Base1	MeanAbsT0.HTA2.0 EPO4 vs Base1	MeanWeightT0.HTA2.0 EPO4 vs Base1	av_foldchange.HTA2.0 EPO4 vs Base1	sig.HTA2.0 EPO4 vs Base1	Direction.HTA2.0 Post7 vs Base1	FDR.HTA2.0 Post7 vs Base1	PValue.HTA2.0 Post7 vs Base1	NGenes.HTA2.0 Post7 vs Base1	MeanAbsT0.HTA2.0 Post7 vs Base1	MeanWeightT0.HTA2.0 Post7 vs Base1	av_foldchange.HTA2.0 Post7 vs Base1	sig.HTA2.0 Post7 vs Base1
Defective SLC4A1 causes hereditary spherocytosis type 4 (HSP4), distal renal tubular acidosis (dRTA) and dRTA with hemolytic anemia (dRTA-HA)	Up	0.291	0.334	1	0.681073	0.896188	0.15994	FALSE	Up	0.001	0.001	1	6.60095	7.13999	0.717904	TRUE	Up	1e-05	0.002	1	7.37255	8.14568	1.58155	TRUE	Down	1e-05	0.001	1	8.21452	8.87322	-1.4846	TRUE
Regulation of localization of FOXO transcription factors	Up	0.491	0.535	12	0.0525522	0.161129	0.0251983	FALSE	Up	0.031	0.038	12	2.51363	2.60523	0.0522956	FALSE	Up	1e-05	0.018	12	6.03697	6.1137	0.160383	TRUE	Down	1e-05	0.034	12	5.0648	5.03263	-0.0454718	TRUE
Transcriptional regulation by RUNX3	Up	0.497	0.337	90	0.917733	-1.94014	0.0208089	FALSE	Down	0.489	0.376	90	0.723571	-1.58494	-0.000552535	FALSE	Down	1e-05	0.017	90	8.11037	4.0109	-0.0716967	TRUE	Up	1e-05	0.001	90	7.81653	3.35996	0.0763719	TRUE
Host Interactions of HIV factors	Up	0.33	0.327	121	1.0574	-1.87473	0.0267071	FALSE	Down	0.539	0.466	121	0.481325	-2.18198	-0.0155042	FALSE	Down	1e-05	0.003	121	10.3396	5.7559	-0.0862359	TRUE	Up	1e-05	0.002	121	9.10789	3.82004	0.120347	TRUE
HIV Infection	Up	0.615	0.554	215	0.0539963	-1.8086	0.0239919	FALSE	Down	0.59	0.52	215	0.251239	-1.41042	-0.0146047	FALSE	Down	0.001	0.014	215	10.1265	6.91268	-0.0695783	TRUE	Up	1e-05	0.001	215	9.18941	5.55234	0.107706	TRUE
Intracellular signaling by second messengers	Up	0.872	0.739	288	-0.729686	-2.09398	0.0119129	FALSE	Down	0.091	0.092	288	1.516	0.306461	-0.00079699	FALSE	Down	0.011	0.058	288	4.63535	2.25503	-0.0226922	FALSE	Up	1e-05	0.007	288	4.99155	2.0322	0.0406714	TRUE
ALKBH3 mediated reversal of alkylation damage	Up	0.464	0.504	2	0.224758	0.52348	0.0718174	FALSE	Up	0.033	0.041	2	2.22648	2.70973	0.113255	FALSE	Up	0.062	0.122	2	3.2621	3.8547	0.346372	FALSE	Down	1e-05	0.009	2	5.45289	6.20127	-0.240108	TRUE
N-glycan trimming in the ER and Calnexin/Calreticulin cycle	Up	0.173	0.215	32	1.20418	1.86181	0.0298603	FALSE	Down	0.834	0.808	32	-0.724294	-0.305761	-0.00932618	FALSE	Down	0.071	0.104	32	4.08566	4.4063	-0.0320359	FALSE	Up	1e-05	0.017	32	4.97363	5.12472	0.0951115	TRUE
Reversal of alkylation damage by DNA dioxygenases	Up	0.18	0.227	5	1.09438	1.63995	0.032874	FALSE	Up	0.497	0.544	5	0.153088	0.662071	0.0372271	FALSE	Up	0.112	0.169	5	2.66175	3.32785	0.0583229	FALSE	Down	1e-05	0.026	5	5.21154	6.12798	-0.000346104	TRUE
CLEC7A (Dectin-1) signaling	Up	0.537	0.367	94	0.825859	-2.30985	0.0244026	FALSE	Down	0.331	0.271	94	1.27793	-1.43333	-0.0142256	FALSE	Down	0.003	0.05	94	7.0326	2.58891	-0.0627054	TRUE	Up	0.001	0.002	94	6.8876	1.8899	0.0880977	TRUE
RPIA deficiency: failed conversion of R5P to RU5P	Up	0.179	0.228	1	1.28558	1.55909	0.188384	FALSE	Up	0.062	0.065	1	2.33392	2.67243	0.258545	FALSE	Up	0.008	0.062	1	4.71778	5.30366	1.00264	TRUE	Down	0.001	0.016	1	6.28975	6.88948	-1.08128	TRUE
RPIA deficiency: failed conversion of RU5P to R5P	Up	0.179	0.228	1	1.28558	1.55909	0.188384	FALSE	Up	0.062	0.065	1	2.33392	2.67243	0.258545	FALSE	Up	0.008	0.062	1	4.71778	5.30366	1.00264	TRUE	Down	0.001	0.016	1	6.28975	6.88948	-1.08128	TRUE
Heme biosynthesis	Up	0.171	0.212	13	1.38697	2.17192	0.0524636	FALSE	Up	0.023	0.022	13	3.67356	4.70687	0.106454	FALSE	Up	0.021	0.052	13	5.79931	7.01448	0.291009	FALSE	Down	0.001	0.005	13	6.22594	7.49526	-0.23628	TRUE
Metabolism of porphyrins	Up	0.076	0.11	25	2.20824	3.25126	0.025956	FALSE	Up	0.062	0.075	25	1.93064	3.11139	0.0733662	FALSE	Up	0.049	0.086	25	4.34802	5.59994	0.170163	FALSE	Down	0.001	0.017	25	5.24603	6.68182	-0.157073	TRUE
Pyruvate metabolism and Citric Acid (TCA) cycle	Up	0.025	0.035	51	2.57735	4.09631	0.026692	FALSE	Down	0.306	0.37	51	0.58763	2.07989	-0.00479873	FALSE	Down	0.094	0.084	51	4.42517	5.92287	-0.0564711	FALSE	Up	0.001	0.016	51	5.51318	7.28769	0.0933966	TRUE
Signaling by NOTCH	Up	0.061	0.034	189	3.55077	0.635373	0.0254018	FALSE	Up	0.242	0.156	189	1.91165	-0.250791	0.0117104	FALSE	Down	0.006	0.061	189	5.89284	2.90274	-0.0264419	TRUE	Up	0.002	0.01	189	6.79943	3.09842	0.0658655	TRUE
HIV Life Cycle	Up	0.887	0.861	138	-1.67094	-1.71412	0.0192867	FALSE	Down	0.495	0.476	138	0.444915	0.0556902	-0.0167593	FALSE	Down	0.024	0.079	138	5.375	4.59431	-0.0532097	FALSE	Up	0.002	0.019	138	5.98805	4.89207	0.0970009	TRUE
Late Phase of HIV Life Cycle	Up	0.843	0.821	125	-1.49311	-1.67601	0.0188418	FALSE	Down	0.445	0.423	125	0.60856	0.0289699	-0.0167559	FALSE	Down	0.03	0.109	125	4.95581	3.9805	-0.0455422	FALSE	Up	0.002	0.029	125	5.66474	4.33554	0.091717	TRUE
DNA Damage Reversal	Up	0.065	0.107	6	1.60939	2.24752	0.0180436	FALSE	Up	0.514	0.558	6	0.0510999	0.601091	0.0260948	FALSE	Up	0.135	0.202	6	2.33865	3.00574	0.0393141	FALSE	Down	0.002	0.026	6	4.59081	5.50396	-0.00759314	TRUE
RNA Polymerase III Transcription	Up	0.166	0.208	40	0.764022	1.39861	0.0275595	FALSE	Up	0.035	0.068	40	1.44419	2.34097	0.00504082	FALSE	Down	0.137	0.165	40	2.59389	3.25142	-0.0325644	FALSE	Up	0.002	0.038	40	4.13609	5.00936	0.0774246	TRUE
RNA Polymerase III Abortive And Retractive Initiation	Up	0.166	0.208	40	0.764022	1.39861	0.0275595	FALSE	Up	0.035	0.068	40	1.44419	2.34097	0.00504082	FALSE	Down	0.137	0.165	40	2.59389	3.25142	-0.0325644	FALSE	Up	0.002	0.038	40	4.13609	5.00936	0.0774246	TRUE
Maturation of spike protein	Up	0.43	0.448	4	0.112253	0.385212	0.0318931	FALSE	Down	0.638	0.677	4	-0.275576	0.0374847	-0.0201516	FALSE	Down	0.145	0.217	4	2.36045	2.7734	-0.193369	FALSE	Up	0.002	0.015	4	4.58049	5.07633	0.24889	TRUE
Virus Assembly and Release	Up	0.083	0.116	2	1.55742	1.75528	0.0696038	FALSE	Down	0.552	0.598	2	-0.0212297	0.160792	-0.0142116	FALSE	Down	0.162	0.248	2	2.16939	2.39453	-0.280443	FALSE	Up	0.002	0.024	2	3.82658	4.05686	0.345205	TRUE
Assembly of Viral Components at the Budding Site	Up	0.083	0.116	2	1.55742	1.75528	0.0696038	FALSE	Down	0.552	0.598	2	-0.0212297	0.160792	-0.0142116	FALSE	Down	0.162	0.248	2	2.16939	2.39453	-0.280443	FALSE	Up	0.002	0.024	2	3.82658	4.05686	0.345205	TRUE
Synthesis of active ubiquitin: roles of E1 and E2 enzymes	Up	0.416	0.488	26	0.255799	0.766512	0.0209475	FALSE	Up	0.483	0.419	26	0.426598	0.654059	0.00703482	FALSE	Up	0.042	0.094	26	3.89838	4.21475	0.0841001	FALSE	Up	0.003	0.049	26	5.0067	5.22781	0.00479844	TRUE
SUMO is transferred from E1 to E2 (UBE2I, UBC9)	Up	0.124	0.187	6	1.1565	1.50782	0.0352726	FALSE	Down	0.866	0.871	6	-1.02106	-0.77919	-0.0151754	FALSE	Down	0.134	0.239	6	2.44782	2.81371	-0.141927	FALSE	Up	0.003	0.044	6	3.52617	3.93801	0.19123	TRUE
Uptake and actions of bacterial toxins	Up	0.842	0.729	28	-0.489426	-0.408387	0.00770247	FALSE	Up	0.177	0.182	28	0.93832	1.25994	0.0270688	FALSE	Up	0.375	0.338	28	1.59138	1.48095	0.0200869	FALSE	Down	0.003	0.049	28	3.07999	3.20426	-0.0270375	TRUE
Transcriptional regulation by RUNX1	Up	0.253	0.132	199	2.59437	-0.0278777	0.0181528	FALSE	Up	0.419	0.328	199	1.39681	-0.364981	0.00989159	FALSE	Down	0.042	0.131	199	5.28369	2.91567	-0.0383026	FALSE	Up	0.004	0.016	199	6.86303	3.66951	0.0630711	TRUE
Protein ubiquitination	Up	0.309	0.2	68	1.26484	0.939284	0.0346823	FALSE	Up	0.124	0.049	68	1.9425	1.61951	0.00595062	FALSE	Down	0.05	0.148	68	3.60741	4.06091	-0.00875089	FALSE	Up	0.004	0.031	68	4.92212	4.75795	0.0990617	TRUE
Regulation of HSF1-mediated heat shock response	Up	0.435	0.526	75	-0.291405	-0.333338	0.0216113	FALSE	Down	0.487	0.41	75	0.480113	-0.14087	-0.0186122	FALSE	Down	0.066	0.144	75	4.34727	3.50635	-0.0665171	FALSE	Up	0.004	0.035	75	6.58528	5.27929	0.102045	TRUE
Calnexin/calreticulin cycle	Up	0.204	0.278	23	0.995667	1.72999	0.033986	FALSE	Down	0.829	0.783	23	-0.509003	-0.255612	-0.00390578	FALSE	Down	0.137	0.173	23	3.42624	3.6629	-0.00916912	FALSE	Up	0.004	0.031	23	4.59448	4.72356	0.0863863	TRUE
MAPK6/MAPK4 signaling	Up	0.044	0.078	89	2.70236	-0.160878	0.0235355	FALSE	Down	0.229	0.238	89	1.30063	-0.963987	-0.0063305	FALSE	Down	1e-05	0.039	89	7.00975	2.72822	-0.0465037	TRUE	Up	0.005	0.015	89	6.93873	2.31503	0.0741368	TRUE
Downstream signaling events of B Cell Receptor (BCR)	Up	0.339	0.227	78	1.42391	-2.3259	0.0341479	FALSE	Down	0.495	0.366	78	0.832612	-2.29068	-0.0148665	FALSE	Down	0.001	0.044	78	7.61621	2.64057	-0.0985319	TRUE	Up	0.005	0.006	78	7.94188	2.1529	0.12351	TRUE
Deubiquitination	Up	0.558	0.334	253	1.03862	-0.356793	0.0248331	FALSE	Down	0.229	0.187	253	1.71694	0.957372	-0.00285647	FALSE	Down	0.003	0.03	253	7.71945	6.23121	-0.0231579	TRUE	Up	0.005	0.018	253	7.40689	5.29396	0.0772892	TRUE
PIP3 activates AKT signaling	Up	0.854	0.73	252	-0.668103	-2.06195	0.0127422	FALSE	Down	0.085	0.094	252	1.50359	0.329407	-0.000211367	FALSE	Down	0.008	0.044	252	5.13385	2.66955	-0.018975	TRUE	Up	0.005	0.012	252	4.78025	1.79862	0.0406201	TRUE
MAPK family signaling cascades	Up	0.879	0.704	313	-0.253031	-1.32739	0.00967826	FALSE	Up	0.067	0.054	313	1.8174	1.06811	0.00586121	FALSE	Down	0.076	0.112	313	3.54937	1.70879	-0.0201473	FALSE	Up	0.005	0.009	313	4.97468	2.63519	0.0218136	TRUE
Regulation of mRNA stability by proteins that bind AU-rich elements	Up	0.213	0.189	85	1.69839	-1.09747	0.0316283	FALSE	Down	0.721	0.591	85	-0.117089	-2.30872	-0.0129395	FALSE	Down	0.012	0.07	85	7.34283	3.03369	-0.0896772	FALSE	Up	0.006	0.026	85	7.9501	3.4326	0.120386	TRUE
SUMOylation of SUMOylation proteins	Up	0.69	0.694	34	-0.889115	-1.9092	0.0217837	FALSE	Down	0.713	0.58	34	-0.180639	-1.60235	-0.0374931	FALSE	Down	0.032	0.168	34	3.16107	1.33378	-0.0972848	FALSE	Up	0.006	0.059	34	4.79579	2.22933	0.155767	TRUE
Cellular response to heat stress	Up	0.454	0.497	91	-0.220695	-0.423263	0.0183327	FALSE	Down	0.527	0.485	91	0.18451	-0.314516	-0.017086	FALSE	Down	0.082	0.167	91	4.09335	3.2742	-0.0673944	FALSE	Up	0.006	0.041	91	6.43722	5.13668	0.0933549	TRUE
Metabolism of proteins	Up	0.437	0.3	1806	1.40706	5.95967	0.014836	FALSE	Up	0.565	0.605	1806	-0.671886	4.67372	0.00103006	FALSE	Down	0.151	0.045	1806	9.6229	13.581	-0.0353095	FALSE	Up	0.006	0.028	1806	8.26484	13.1464	0.0461871	TRUE
Mitochondrial iron-sulfur cluster biogenesis	Up	0.608	0.589	10	-0.36256	0.198316	0.0294148	FALSE	Up	0.04	0.047	10	2.5945	3.50603	0.0816402	FALSE	Up	0.026	0.061	10	5.29056	6.42035	0.191247	FALSE	Down	0.007	0.042	10	5.25046	6.37482	-0.210133	TRUE
Downstream TCR signaling	Up	0.5	0.419	92	0.908091	-2.16089	0.0343725	FALSE	Down	0.72	0.569	92	0.344066	-2.50047	-0.0135504	FALSE	Down	0.011	0.06	92	9.17273	4.73048	-0.134812	FALSE	Up	0.008	0.016	92	8.95561	3.89588	0.13967	TRUE
Insulin-like Growth Factor-2 mRNA Binding Proteins (IGF2BPs/IMPs/VICKZs) bind RNA	Up	0.175	0.244	7	1.12844	1.6061	0.0496899	FALSE	Up	0.235	0.311	7	0.508921	1.07073	0.0699525	FALSE	Up	0.023	0.058	7	3.5132	4.04407	0.0703101	FALSE	Down	0.008	0.047	7	4.56242	5.23458	-0.0352956	TRUE
RNA Polymerase III Transcription Termination	Up	0.218	0.278	22	0.782073	0.919754	0.0306443	FALSE	Up	0.003	0.007	22	2.55958	3.01898	0.026841	TRUE	Up	0.052	0.139	22	3.32618	3.64278	0.0115742	FALSE	Up	0.008	0.066	22	3.52701	3.83074	0.0479526	TRUE
SUMOylation of ubiquitinylation proteins	Up	0.782	0.779	38	-1.04101	-1.92581	0.0215634	FALSE	Down	0.735	0.632	38	-0.220383	-1.48865	-0.038687	FALSE	Down	0.055	0.243	38	2.44212	0.752673	-0.0856592	FALSE	Up	0.008	0.068	38	4.25309	1.92107	0.140144	TRUE
Advanced glycosylation endproduct receptor signaling	Up	0.285	0.328	12	0.768282	0.914754	0.0397023	FALSE	Down	0.176	0.173	12	1.33524	1.48128	-0.00991455	FALSE	Down	0.352	0.485	12	1.33015	1.6923	-0.000157777	FALSE	Down	0.008	0.068	12	3.83259	4.1255	-0.000629648	TRUE
Disorders of transmembrane transporters	Up	0.007	0.031	170	3.00763	1.48389	0.0232217	TRUE	Up	0.143	0.2	170	1.45572	0.258176	0.00738286	FALSE	Down	0.031	0.088	170	4.85174	1.66392	-0.0320961	FALSE	Up	0.009	0.039	170	6.03336	2.63822	0.0551502	TRUE
Pre-NOTCH Expression and Processing	Up	0.038	0.047	68	3.81231	1.76545	0.0287311	FALSE	Up	0.075	0.042	68	2.98953	1.22813	0.0371154	FALSE	Up	0.062	0.321	68	2.86068	2.38328	0.0470947	FALSE	Up	0.009	0.105	68	4.91494	3.38788	0.0546822	TRUE
RNA Polymerase III Transcription Initiation From Type 2 Promoter	Up	0.478	0.48	26	-0.224957	-0.0572106	0.0206752	FALSE	Down	0.757	0.788	26	-0.894544	-0.571475	-0.0176548	FALSE	Down	0.136	0.197	26	2.31223	2.57791	-0.0833019	FALSE	Up	0.009	0.053	26	3.62508	4.02569	0.118329	TRUE
Bicarbonate transporters	Up	0.888	0.862	10	-1.01411	-0.530067	0.0207984	FALSE	Up	0.179	0.218	10	0.731588	1.35971	0.0611472	FALSE	Up	0.285	0.305	10	1.38139	1.89591	0.106267	FALSE	Down	0.009	0.087	10	3.05975	3.76027	-0.103539	TRUE
RUNX3 regulates BCL2L11 (BIM) transcription	Up	0.49	0.509	5	0.0375895	0.158024	0.0303972	FALSE	Up	0.024	0.022	5	3.74686	3.68993	0.100219	FALSE	Up	0.002	0.012	5	6.57505	6.63674	0.402594	TRUE	Down	0.01	0.047	5	4.71382	4.5973	-0.26182	TRUE
FCERI mediated NF-kB activation	Up	0.187	0.184	87	2.18519	-1.02916	0.0355394	FALSE	Down	0.466	0.368	87	1.20449	-1.58166	-0.00197083	FALSE	Down	0.014	0.086	87	7.43676	2.82178	-0.0974669	FALSE	Up	0.01	0.018	87	7.28756	2.13419	0.114278	TRUE
Fc epsilon receptor (FCERI) signaling	Up	0.412	0.322	133	1.41289	-1.62404	0.0265493	FALSE	Down	0.284	0.201	133	1.82871	-0.854236	-0.0128075	FALSE	Down	0.02	0.133	133	5.98495	2.03007	-0.0735693	FALSE	Up	0.01	0.015	133	6.62424	1.83396	0.089942	TRUE
Activation of NF-kappaB in B cells	Up	0.307	0.253	65	1.33181	-2.46841	0.0341023	FALSE	Down	0.602	0.442	65	0.471697	-2.76727	-0.0150595	FALSE	Down	0.001	0.061	65	7.51904	2.03411	-0.109786	TRUE	Up	0.011	0.019	65	7.69943	1.66367	0.134542	FALSE
Postmitotic nuclear pore complex (NPC) reformation	Up	0.327	0.4	27	0.282875	-0.767868	0.0258172	FALSE	Down	0.352	0.376	27	0.367011	-0.616561	-0.0304329	FALSE	Down	0.009	0.142	27	3.16375	1.63013	-0.0610013	TRUE	Up	0.011	0.063	27	4.35104	2.13832	0.134615	FALSE
activated TAK1 mediates p38 MAPK activation	Up	0.954	0.952	18	-1.6472	-1.5726	0.0137434	FALSE	Up	0.037	0.023	18	2.1677	1.4052	0.04141	FALSE	Up	0.026	0.126	18	3.65272	2.92636	0.116893	FALSE	Down	0.011	0.077	18	4.23939	3.15318	-0.0629673	FALSE
Pyruvate metabolism	Up	0.139	0.187	29	1.18218	2.24693	0.0188712	FALSE	Up	0.175	0.221	29	1.05087	2.16241	0.0102341	FALSE	Down	0.119	0.141	29	3.24853	4.30031	-0.00217311	FALSE	Up	0.011	0.064	29	3.44509	4.65314	0.0520884	FALSE
Defective SLC9A6 causes X-linked, syndromic mental retardation,, Christianson type (MRXSCH)	Up	0.048	0.075	1	1.71678	2.03266	0.102296	FALSE	Up	0.865	0.903	1	-0.764002	-0.608107	0.0199042	FALSE	Down	0.505	0.534	1	0.353576	0.540502	-0.144828	FALSE	Up	0.011	0.083	1	3.09719	3.50668	0.329779	FALSE
RNA Polymerase III Transcription Initiation From Type 1 Promoter	Up	0.511	0.491	27	-0.270311	-0.0730277	0.0209716	FALSE	Down	0.814	0.843	27	-1.08992	-0.746495	-0.0173832	FALSE	Down	0.157	0.218	27	2.22714	2.51481	-0.0831734	FALSE	Up	0.012	0.065	27	3.66771	4.11043	0.119558	FALSE
Asparagine N-linked glycosylation	Up	0.289	0.231	276	1.20984	2.87503	0.0206389	FALSE	Up	0.401	0.441	276	0.355457	2.32986	0.00420496	FALSE	Down	0.202	0.127	276	4.28897	5.88024	-0.0220265	FALSE	Up	0.012	0.044	276	4.85852	6.71058	0.0546523	FALSE
Glycolysis	Up	0.458	0.602	66	-0.477408	-0.75917	0.0213318	FALSE	Down	0.527	0.449	66	0.245731	-0.572661	-0.00975106	FALSE	Down	0.009	0.052	66	5.46915	4.40971	-0.0586173	TRUE	Up	0.013	0.029	66	5.13101	3.38397	0.0938685	FALSE
Pentose phosphate pathway disease	Up	0.454	0.498	2	0.207418	0.468887	0.0895655	FALSE	Up	0.062	0.071	2	2.31147	2.68649	0.188929	FALSE	Up	0.053	0.136	2	3.63617	4.15554	0.586169	FALSE	Down	0.013	0.071	2	4.90234	5.4556	-0.638876	FALSE
Nuclear Envelope Breakdown	Up	0.655	0.671	51	-0.368623	-1.0285	0.0328533	FALSE	Down	0.58	0.517	51	0.23423	-0.638367	-0.025311	FALSE	Down	0.058	0.183	51	3.05136	1.78059	-0.0438372	FALSE	Up	0.013	0.082	51	4.27665	2.43383	0.145773	FALSE
COPI-mediated anterograde transport	Up	0.165	0.182	93	1.24553	1.6376	0.0192382	FALSE	Up	0.103	0.064	93	1.92366	2.21035	0.0063445	FALSE	Down	0.151	0.224	93	2.73499	3.33401	-0.0173117	FALSE	Up	0.013	0.074	93	3.71576	4.39246	0.0554063	FALSE
Disease	Up	0.724	0.535	1395	0.491248	1.98417	0.0123828	FALSE	Up	0.181	0.209	1395	1.67379	3.6198	0.00487998	FALSE	Down	0.235	0.112	1395	5.36228	6.04219	-0.0274569	FALSE	Up	0.013	0.04	1395	5.54749	6.4629	0.0363795	FALSE
Processing and activation of SUMO	Up	0.499	0.515	9	-0.0462284	0.345295	0.0245084	FALSE	Down	0.721	0.76	9	-0.60077	-0.168856	-0.030134	FALSE	Down	0.284	0.353	9	1.50181	1.91095	-0.105374	FALSE	Up	0.013	0.111	9	2.93977	3.49398	0.161948	FALSE
Inhibition of replication initiation of damaged DNA by RB1/E2F1	Up	0.202	0.309	14	0.740206	0.468583	0.047682	FALSE	Up	0.139	0.119	14	1.44821	0.86193	0.0211873	FALSE	Up	0.003	0.06	14	4.25427	3.31434	0.124722	TRUE	Up	0.014	0.071	14	3.27484	2.34325	0.0451325	FALSE
Cyclin A:Cdk2-associated events at S phase entry	Up	0.008	0.023	81	3.99195	0.668398	0.0325215	TRUE	Down	0.444	0.368	81	0.814207	-1.77369	-0.00467998	FALSE	Down	0.004	0.035	81	8.76357	4.17368	-0.0602801	TRUE	Up	0.014	0.038	81	7.16057	2.16854	0.101606	FALSE
Amine Oxidase reactions	Up	0.749	0.712	3	-0.578991	-0.493332	0.0224161	FALSE	Up	0.017	0.022	3	2.29921	2.30433	0.0836418	FALSE	Up	0.233	0.31	3	1.72567	1.78827	0.193596	FALSE	Down	0.014	0.074	3	3.19629	3.15839	-0.175256	FALSE
Degradation of beta-catenin by the destruction complex	Up	0.156	0.156	81	2.07415	-1.33535	0.0253464	FALSE	Down	0.909	0.676	81	-0.439736	-3.37002	-0.0139097	FALSE	Down	1e-05	0.015	81	8.60122	3.41562	-0.0910411	TRUE	Up	0.015	0.017	81	7.36205	1.67994	0.107014	FALSE
Josephin domain DUBs	Up	0.374	0.538	8	-0.0899371	0.194934	0.0157513	FALSE	Up	0.324	0.159	8	0.874309	0.308083	0.0119447	FALSE	Up	0.156	0.2	8	2.39459	1.71753	0.063872	FALSE	Down	0.015	0.057	8	3.5322	2.58102	-0.00457039	FALSE
MHC class II antigen presentation	Up	0.008	0.017	121	4.32061	4.95638	0.033934	TRUE	Up	0.505	0.443	121	0.556265	0.999125	0.0133869	FALSE	Down	0.029	0.057	121	6.07709	6.9223	-0.035325	FALSE	Up	0.016	0.06	121	5.34564	6.20845	0.0799832	FALSE
SUMO is conjugated to E1 (UBA2:SAE1)	Up	0.163	0.216	4	1.36113	1.66219	0.0620184	FALSE	Down	0.846	0.87	4	-0.924152	-0.6961	-0.024442	FALSE	Down	0.16	0.224	4	2.7306	3.0645	-0.24041	FALSE	Up	0.016	0.107	4	3.60089	3.99194	0.309333	FALSE
TCR signaling	Up	0.62	0.535	113	0.388962	-2.14453	0.0245846	FALSE	Down	0.731	0.596	113	0.238631	-2.06849	-0.0190606	FALSE	Down	0.017	0.066	113	8.55849	4.68806	-0.127035	FALSE	Up	0.017	0.022	113	7.98198	3.60163	0.128215	FALSE
InlA-mediated entry of Listeria monocytogenes into host cells	Up	0.937	0.945	6	-1.36252	-1.46425	0.0191785	FALSE	Up	0.143	0.078	6	1.79206	0.504139	0.043668	FALSE	Up	0.037	0.148	6	3.36288	2.22344	0.130699	FALSE	Down	0.017	0.082	6	4.11398	2.50725	-0.0946326	FALSE
Citric acid cycle (TCA cycle)	Up	0.032	0.037	20	2.71255	3.76187	0.0473654	FALSE	Down	0.661	0.732	20	-0.493979	0.42667	-0.0295618	FALSE	Down	0.12	0.132	20	3.37491	4.44671	-0.138023	FALSE	Up	0.017	0.057	20	4.9477	6.24292	0.17748	FALSE
Vesicle-mediated transport	Up	0.412	0.336	624	0.943763	4.10051	0.0213007	FALSE	Up	0.453	0.532	624	-0.0508348	3.47319	0.00434127	FALSE	Down	0.31	0.134	624	4.53755	7.40161	-0.0127481	FALSE	Up	0.017	0.049	624	5.24254	8.77048	0.0409011	FALSE
Metabolism of polyamines	Up	0.078	0.088	59	2.80091	-0.789411	0.0407305	FALSE	Up	0.367	0.34	59	0.816903	-1.70087	5.98053e-05	FALSE	Down	0.006	0.072	59	7.85209	3.03641	-0.0888146	TRUE	Up	0.018	0.048	59	7.49697	2.46228	0.108966	FALSE
Interleukin-1 signaling	Up	0.361	0.295	90	1.25292	-1.88795	0.0258208	FALSE	Down	0.51	0.409	90	0.674363	-1.97454	-0.0152684	FALSE	Down	0.019	0.11	90	6.20474	1.56519	-0.0669853	FALSE	Up	0.018	0.027	90	6.59135	1.48236	0.078925	FALSE
Lysosome Vesicle Biogenesis	Up	0.052	0.079	33	2.30055	3.10447	0.03351	FALSE	Up	0.591	0.646	33	-0.448511	0.370229	0.0144161	FALSE	Down	0.209	0.232	33	2.53779	3.28499	-0.0337557	FALSE	Up	0.018	0.093	33	3.69776	4.58904	0.0685358	FALSE
RNA Polymerase III Transcription Initiation	Up	0.296	0.317	35	0.27292	0.735073	0.0214741	FALSE	Down	0.831	0.868	35	-1.13581	-0.568593	-0.0142192	FALSE	Down	0.291	0.306	35	1.19756	1.5873	-0.0707218	FALSE	Up	0.018	0.08	35	3.25601	3.91149	0.106007	FALSE
Translation of structural proteins	Up	0.492	0.57	24	0.0792471	0.623625	0.0275277	FALSE	Up	0.352	0.295	24	0.74355	0.902517	9.45579e-05	FALSE	Up	0.336	0.359	24	2.15845	2.15359	0.00795308	FALSE	Up	0.018	0.07	24	3.99087	3.9181	0.0620643	FALSE
Synthesis of dolichyl-phosphate mannose	Up	0.435	0.479	3	0.3507	0.634482	0.0434844	FALSE	Up	0.1	0.115	3	1.41805	1.77306	0.0780632	FALSE	Up	0.233	0.323	3	1.83763	2.19322	0.221335	FALSE	Down	0.019	0.111	3	3.37458	3.81973	-0.20338	FALSE
Defective DPM1 causes DPM1-CDG (CDG-1e)	Up	0.435	0.479	3	0.3507	0.634482	0.0434844	FALSE	Up	0.1	0.115	3	1.41805	1.77306	0.0780632	FALSE	Up	0.233	0.323	3	1.83763	2.19322	0.221335	FALSE	Down	0.019	0.111	3	3.37458	3.81973	-0.20338	FALSE
Defective DPM3 causes DPM3-CDG (CDG-1o)	Up	0.435	0.479	3	0.3507	0.634482	0.0434844	FALSE	Up	0.1	0.115	3	1.41805	1.77306	0.0780632	FALSE	Up	0.233	0.323	3	1.83763	2.19322	0.221335	FALSE	Down	0.019	0.111	3	3.37458	3.81973	-0.20338	FALSE
Defective DPM2 causes DPM2-CDG (CDG-1u)	Up	0.435	0.479	3	0.3507	0.634482	0.0434844	FALSE	Up	0.1	0.115	3	1.41805	1.77306	0.0780632	FALSE	Up	0.233	0.323	3	1.83763	2.19322	0.221335	FALSE	Down	0.019	0.111	3	3.37458	3.81973	-0.20338	FALSE
p75NTR recruits signalling complexes	Up	0.481	0.638	9	-0.119842	-0.101042	0.0220381	FALSE	Up	0.507	0.315	9	0.626415	-0.0609207	0.0293839	FALSE	Up	0.478	0.481	9	1.01421	0.146899	0.0104136	FALSE	Up	0.019	0.067	9	3.9677	2.64732	0.00712249	FALSE
Metabolism of RNA	Up	0.828	0.729	628	-2.58112	-0.94129	0.0166065	FALSE	Down	0.384	0.432	628	0.879495	3.25271	-0.026279	FALSE	Down	0.069	0.077	628	15.0028	16.0789	-0.110609	FALSE	Up	0.02	0.067	628	11.8014	13.3178	0.104945	FALSE
RAF/MAP kinase cascade	Up	0.94	0.797	266	-0.598004	-1.89522	0.0102648	FALSE	Up	0.087	0.07	266	1.58699	0.559538	0.00721223	FALSE	Down	0.077	0.122	266	3.38332	1.25646	-0.0283004	FALSE	Up	0.02	0.025	266	4.43882	1.8209	0.0222522	FALSE
snRNP Assembly	Up	0.235	0.36	51	0.504048	0.219112	0.0200373	FALSE	Down	0.228	0.251	51	1.21537	0.603566	-0.0391339	FALSE	Down	0.103	0.197	51	3.47831	2.44011	-0.10703	FALSE	Up	0.02	0.088	51	4.9255	3.42689	0.146224	FALSE
Metabolism of non-coding RNA	Up	0.235	0.36	51	0.504048	0.219112	0.0200373	FALSE	Down	0.228	0.251	51	1.21537	0.603566	-0.0391339	FALSE	Down	0.103	0.197	51	3.47831	2.44011	-0.10703	FALSE	Up	0.02	0.088	51	4.9255	3.42689	0.146224	FALSE
Signaling by NOTCH4	Up	0.122	0.119	78	2.3708	-0.985308	0.0297479	FALSE	Down	0.671	0.521	78	0.216892	-2.29875	-0.00310679	FALSE	Down	0.005	0.076	78	6.90644	2.30397	-0.0853026	TRUE	Up	0.021	0.048	78	6.80226	1.85265	0.0887975	FALSE
Nuclear import of Rev protein	Up	0.749	0.734	33	-0.96163	-1.99582	0.0205304	FALSE	Down	0.304	0.315	33	0.828386	-0.568409	-0.0371291	FALSE	Down	0.024	0.162	33	3.55327	1.75422	-0.0825014	FALSE	Up	0.021	0.092	33	4.73928	2.17718	0.143004	FALSE
RAS processing	Up	0.301	0.294	21	0.636008	0.305407	0.021044	FALSE	Up	1e-05	1e-05	21	4.06907	3.6606	0.0350072	TRUE	Up	0.105	0.2	21	2.1476	1.86859	0.0160362	FALSE	Down	0.021	0.048	21	3.88375	2.85997	-0.00633617	FALSE
Interactions of Rev with host cellular proteins	Up	0.758	0.724	35	-0.944638	-1.94049	0.0214704	FALSE	Down	0.305	0.314	35	0.725596	-0.616484	-0.0374033	FALSE	Down	0.017	0.144	35	3.48769	1.75901	-0.0793478	FALSE	Up	0.022	0.101	35	4.53322	2.06388	0.139488	FALSE
MAP kinase activation	Up	0.882	0.907	56	-1.47899	-1.74785	0.0123287	FALSE	Down	0.032	0.029	56	2.1545	1.13679	-0.00399395	FALSE	Up	0.122	0.259	56	2.57333	1.299	0.010033	FALSE	Up	0.022	0.095	56	3.98828	2.404	0.0273724	FALSE
SCF-beta-TrCP mediated degradation of Emi1	Up	0.029	0.062	52	3.66133	-0.664218	0.0441155	FALSE	Down	0.607	0.427	52	0.481839	-3.04154	-0.00929507	FALSE	Down	0.003	0.063	52	8.6767	2.55888	-0.099515	TRUE	Up	0.023	0.04	52	8.23519	1.62648	0.131732	FALSE
RAF activation	Up	0.748	0.676	33	-0.418038	-1.23709	0.0245485	FALSE	Down	0.397	0.293	33	0.663208	-0.299193	-0.00811318	FALSE	Down	0.026	0.18	33	3.09325	2.23084	-0.0174229	FALSE	Up	0.023	0.068	33	3.29912	1.76369	0.0700621	FALSE
Glucose metabolism	Up	0.147	0.294	85	0.493217	0.643311	0.0221654	FALSE	Down	0.286	0.283	85	0.701058	0.39002	-0.00154586	FALSE	Down	0.035	0.087	85	5.01339	4.40132	-0.0628818	FALSE	Up	0.023	0.03	85	5.25997	4.14308	0.0928751	FALSE
Class I MHC mediated antigen processing & presentation	Up	0.816	0.622	345	-0.44854	0.158771	0.0191795	FALSE	Down	0.202	0.281	345	0.964575	2.44096	-0.00767083	FALSE	Down	0.049	0.041	345	7.01267	6.97078	-0.0237168	FALSE	Up	0.023	0.045	345	5.67879	5.879	0.0511828	FALSE
MAPK1/MAPK3 signaling	Up	0.947	0.781	272	-0.543618	-1.93454	0.0106963	FALSE	Up	0.156	0.145	272	1.30745	0.28697	0.00679327	FALSE	Down	0.084	0.143	272	3.18108	1.06613	-0.0280522	FALSE	Up	0.023	0.023	272	4.40099	1.73596	0.0241772	FALSE
Downregulation of SMAD2/3:SMAD4 transcriptional activity	Up	0.774	0.8	21	-0.775381	-0.573887	0.0155995	FALSE	Down	0.017	0.016	21	2.79074	2.63674	-0.00044069	FALSE	Up	0.193	0.269	21	2.45393	2.08163	0.0671121	FALSE	Down	0.023	0.087	21	4.29558	3.60631	-0.0168026	FALSE
Formation of RNA Pol II elongation complex	Up	0.564	0.615	54	-0.40283	-0.331062	0.0103298	FALSE	Down	0.593	0.604	54	-0.275479	-0.325586	-0.0266753	FALSE	Down	0.146	0.252	54	2.29162	2.14283	-0.0833103	FALSE	Up	0.024	0.128	54	2.81137	2.7468	0.108717	FALSE
RNA Polymerase II Transcription Elongation	Up	0.564	0.615	54	-0.40283	-0.331062	0.0103298	FALSE	Down	0.593	0.604	54	-0.275479	-0.325586	-0.0266753	FALSE	Down	0.146	0.252	54	2.29162	2.14283	-0.0833103	FALSE	Up	0.024	0.128	54	2.81137	2.7468	0.108717	FALSE
ER to Golgi Anterograde Transport	Up	0.274	0.265	140	0.910237	1.74699	0.0196258	FALSE	Down	0.252	0.232	140	1.08514	1.997	-0.00146379	FALSE	Down	0.213	0.237	140	2.93812	3.91033	-0.0290086	FALSE	Up	0.024	0.099	140	3.86444	5.03636	0.0662695	FALSE
Amyloid fiber formation	Up	0.064	0.075	70	3.91261	2.49376	0.041047	FALSE	Up	0.034	0.018	70	4.08919	2.76699	0.0511091	FALSE	Up	0.335	0.537	70	1.6427	1.52227	0.0269037	FALSE	Up	0.024	0.112	70	5.39721	4.16804	0.0180922	FALSE
AUF1 (hnRNP D0) binds and destabilizes mRNA	Up	0.097	0.109	53	2.5748	-1.48288	0.0393492	FALSE	Down	0.505	0.395	53	0.656893	-2.58289	-0.00916484	FALSE	Down	0.004	0.069	53	8.21526	2.45173	-0.117676	TRUE	Up	0.025	0.047	53	7.78181	1.60472	0.133972	FALSE
Erythrocytes take up oxygen and release carbon dioxide	Up	0.381	0.404	8	0.516316	1.04337	0.0753893	FALSE	Up	0.006	0.011	8	5.15259	6.00738	0.191167	TRUE	Up	0.009	0.025	8	9.20183	10.4337	0.553998	TRUE	Down	0.025	0.082	8	4.90093	5.70582	-0.328749	FALSE
MAP3K8 (TPL2)-dependent MAPK1/3 activation	Up	0.843	0.845	13	-0.929665	-1.32949	0.00931087	FALSE	Down	0.427	0.262	13	0.702966	-0.344968	-0.0246224	FALSE	Down	0.157	0.28	13	2.26352	0.890525	-0.00879897	FALSE	Up	0.025	0.065	13	3.98175	2.00816	0.0390798	FALSE
Regulation of ornithine decarboxylase (ODC)	Up	0.058	0.082	51	2.99668	-1.0411	0.042181	FALSE	Down	0.419	0.396	51	0.651843	-2.21586	-0.00353387	FALSE	Down	0.004	0.075	51	8.11156	2.78277	-0.0941926	TRUE	Up	0.026	0.06	51	7.25321	1.65858	0.115251	FALSE
Nef-mediates down modulation of cell surface receptors by recruiting them to clathrin adapters	Up	0.407	0.432	20	0.436373	0.868108	0.0224969	FALSE	Up	0.656	0.627	20	-0.268427	0.032364	0.0275564	FALSE	Down	0.006	0.032	20	6.35858	6.63958	-0.0111342	TRUE	Up	0.026	0.086	20	3.68564	4.0579	0.0670425	FALSE
Constitutive Signaling by Ligand-Responsive EGFR Cancer Variants	Up	0.543	0.591	16	-0.0295637	-1.55512	0.0253666	FALSE	Up	0.767	0.563	16	0.155272	-1.6454	1.08388e-05	FALSE	Up	0.022	0.329	16	1.92807	0.0225375	0.00529333	FALSE	Up	0.026	0.072	16	3.69192	0.566212	0.0355757	FALSE
Signaling by Ligand-Responsive EGFR Variants in Cancer	Up	0.543	0.591	16	-0.0295637	-1.55512	0.0253666	FALSE	Up	0.767	0.563	16	0.155272	-1.6454	1.08388e-05	FALSE	Up	0.022	0.329	16	1.92807	0.0225375	0.00529333	FALSE	Up	0.026	0.072	16	3.69192	0.566212	0.0355757	FALSE
Transport of the SLBP Dependant Mature mRNA	Up	0.602	0.636	35	-0.690082	-1.66427	0.0232765	FALSE	Down	0.577	0.488	35	0.0807869	-1.33045	-0.0438183	FALSE	Down	0.029	0.178	35	3.20176	1.4381	-0.101717	FALSE	Up	0.026	0.095	35	4.6124	2.14004	0.158398	FALSE
HSP90 chaperone cycle for steroid hormone receptors (SHR)	Up	0.102	0.131	52	1.59986	1.08161	0.0234381	FALSE	Up	0.168	0.121	52	1.39727	0.795659	0.00756706	FALSE	Down	0.084	0.24	52	2.7083	2.5259	-0.0442274	FALSE	Up	0.026	0.128	52	3.45654	3.12435	0.065703	FALSE
trans-Golgi Network Vesicle Budding	Up	0.179	0.201	69	1.40712	2.74395	0.0263353	FALSE	Down	0.674	0.737	69	-0.693794	0.725669	-0.0044437	FALSE	Down	0.174	0.18	69	3.4249	4.76622	-0.0129431	FALSE	Up	0.026	0.103	69	3.82079	5.40639	0.0525426	FALSE
Membrane Trafficking	Up	0.56	0.491	579	0.232352	3.30288	0.0186404	FALSE	Up	0.471	0.562	579	-0.196161	3.21685	0.000566575	FALSE	Down	0.244	0.126	579	5.02602	7.86968	-0.00764441	FALSE	Up	0.026	0.071	579	4.85253	8.29321	0.0415207	FALSE
Transport of the SLBP independent Mature mRNA	Up	0.604	0.648	34	-0.693737	-1.71128	0.0233411	FALSE	Down	0.592	0.496	34	0.0800455	-1.38531	-0.0443151	FALSE	Down	0.041	0.186	34	3.1733	1.35213	-0.102392	FALSE	Up	0.027	0.107	34	4.58408	2.03701	0.159779	FALSE
Antigen processing: Ubiquitination & Proteasome degradation	Up	0.892	0.672	282	-0.773043	-0.558044	0.0172269	FALSE	Down	0.028	0.036	282	2.32941	3.4646	-0.00580584	FALSE	Down	0.043	0.032	282	6.44082	5.95405	-0.0126689	FALSE	Up	0.027	0.029	282	4.8123	4.54381	0.0406031	FALSE
ABC-family proteins mediated transport	Up	0.143	0.136	96	1.8627	-0.448567	0.0256173	FALSE	Down	0.669	0.525	96	-0.120359	-1.7527	-0.00895151	FALSE	Down	0.048	0.11	96	5.41506	1.75422	-0.0717096	FALSE	Up	0.027	0.065	96	6.01944	2.2822	0.0793611	FALSE
Chaperone Mediated Autophagy	Up	0.395	0.497	20	0.251533	0.622436	0.0136541	FALSE	Down	0.327	0.315	20	0.668664	0.823979	-0.00794435	FALSE	Down	0.182	0.208	20	2.77371	2.35201	-0.0545358	FALSE	Up	0.027	0.06	20	3.59032	3.0598	0.0305562	FALSE
HATs acetylate histones	Up	0.466	0.231	99	1.20796	0.450841	0.021132	FALSE	Up	0.708	0.493	99	0.256841	-0.123491	0.00283936	FALSE	Down	0.237	0.373	99	1.80279	2.48502	-0.0642918	FALSE	Up	0.027	0.125	99	4.2257	4.19972	0.111249	FALSE
AKT phosphorylates targets in the nucleus	Up	0.459	0.563	9	-0.0362762	0.0465958	0.0193283	FALSE	Up	0.033	0.047	9	2.41544	2.46361	0.0726502	FALSE	Up	0.001	0.021	9	6.20105	6.14012	0.303295	TRUE	Down	0.028	0.198	9	3.00265	3.13739	-0.152753	FALSE
Ub-specific processing proteases	Up	0.397	0.224	179	1.62292	-0.680267	0.0298527	FALSE	Down	0.187	0.146	179	1.99984	0.271522	-0.0010872	FALSE	Down	0.002	0.042	179	6.64248	4.23201	-0.038893	TRUE	Up	0.028	0.051	179	6.79034	3.54323	0.09154	FALSE
RUNX1 regulates transcription of genes involved in differentiation of HSCs	Up	0.039	0.028	89	4.42329	-0.551585	0.0428294	FALSE	Up	0.266	0.145	89	2.63918	-1.43167	0.0183867	FALSE	Down	0.006	0.177	89	5.87942	1.12018	-0.0616852	TRUE	Up	0.028	0.065	89	7.61467	1.49512	0.117014	FALSE
Cyclin E associated events during G1/S transition	Up	0.009	0.022	79	3.97966	0.593828	0.033371	TRUE	Down	0.465	0.38	79	0.672712	-1.94717	-0.00549578	FALSE	Down	0.006	0.042	79	8.19969	3.5548	-0.064362	TRUE	Up	0.028	0.053	79	6.79302	1.75633	0.106502	FALSE
Transport of Ribonucleoproteins into the Host Nucleus	Up	0.865	0.804	31	-1.21372	-2.31269	0.0214088	FALSE	Down	0.607	0.492	31	0.103301	-1.4058	-0.0477411	FALSE	Down	0.022	0.184	31	2.974	1.04456	-0.0916475	FALSE	Up	0.028	0.108	31	4.19585	1.49707	0.156895	FALSE
RNA Polymerase II Pre-transcription Events	Up	0.636	0.654	74	-0.606106	-0.262746	0.0134597	FALSE	Down	0.465	0.506	74	0.185639	0.488386	-0.030168	FALSE	Down	0.282	0.346	74	1.96108	2.06978	-0.080496	FALSE	Up	0.028	0.115	74	3.40613	3.68817	0.115439	FALSE
p75NTR signals via NF-kB	Up	0.861	0.925	12	-1.0608	-0.986678	0.0163369	FALSE	Up	0.575	0.367	12	0.579559	-0.265145	0.0216261	FALSE	Down	0.319	0.395	12	1.51485	0.516387	-0.0380714	FALSE	Up	0.028	0.093	12	4.00641	2.50902	0.0445151	FALSE
Regulation of FOXO transcriptional activity by acetylation	Up	0.472	0.417	11	0.425539	0.162899	0.027543	FALSE	Up	0.059	0.066	11	2.61409	2.73057	0.0683778	FALSE	Up	0.002	0.02	11	7.45952	7.65678	0.32617	TRUE	Down	0.029	0.118	11	3.8074	3.83581	-0.190889	FALSE
SUMOylation of DNA replication proteins	Up	0.138	0.305	43	0.677597	-0.166908	0.0326883	FALSE	Down	0.477	0.444	43	0.186104	-0.896684	-0.022225	FALSE	Down	0.012	0.092	43	3.91087	2.41516	-0.0678162	FALSE	Up	0.029	0.057	43	4.73436	2.54432	0.166965	FALSE
Vpr-mediated nuclear import of PICs	Up	0.893	0.829	33	-1.2992	-2.31985	0.0202956	FALSE	Down	0.629	0.523	33	0.0742122	-1.30355	-0.0418313	FALSE	Down	0.021	0.172	33	3.10961	1.29882	-0.0958596	FALSE	Up	0.03	0.108	33	4.05973	1.514	0.152251	FALSE
Recycling pathway of L1	Up	0.056	0.121	46	2.02929	1.38692	0.019018	FALSE	Up	0.183	0.109	46	1.59389	0.438822	0.0253379	FALSE	Up	0.312	0.481	46	0.937292	0.419432	0.0203954	FALSE	Up	0.03	0.209	46	2.75297	2.2291	0.0240214	FALSE
Vpu mediated degradation of CD4	Up	0.065	0.097	49	2.90782	-1.40468	0.0408172	FALSE	Down	0.652	0.481	49	0.246349	-3.25628	-0.0100225	FALSE	Down	0.003	0.074	49	8.49056	2.37117	-0.113286	TRUE	Up	0.031	0.048	49	7.90669	1.28597	0.138373	FALSE
Regulation of Glucokinase by Glucokinase Regulatory Protein	Up	0.745	0.712	31	-1.07028	-2.15701	0.0209667	FALSE	Down	0.797	0.648	31	-0.424129	-1.91309	-0.0415742	FALSE	Down	0.055	0.219	31	2.65821	0.727328	-0.094132	FALSE	Up	0.031	0.116	31	4.34261	1.68074	0.148911	FALSE
Defective TPR may confer susceptibility towards thyroid papillary carcinoma (TPC)	Up	0.745	0.712	31	-1.07028	-2.15701	0.0209667	FALSE	Down	0.797	0.648	31	-0.424129	-1.91309	-0.0415742	FALSE	Down	0.055	0.219	31	2.65821	0.727328	-0.094132	FALSE	Up	0.031	0.116	31	4.34261	1.68074	0.148911	FALSE
Striated Muscle Contraction	Up	0.653	0.618	34	-0.705327	0.387168	0.0163594	FALSE	Up	0.63	0.703	34	-0.756717	0.484882	0.0367449	FALSE	Up	0.678	0.5	34	-0.0477042	0.914408	0.0630763	FALSE	Down	0.031	0.13	34	3.17101	4.71667	-0.0952119	FALSE
Rev-mediated nuclear export of HIV RNA	Up	0.64	0.662	33	-0.717327	-1.77579	0.0219256	FALSE	Down	0.44	0.395	33	0.404003	-1.00654	-0.033149	FALSE	Down	0.017	0.148	33	3.44213	1.62722	-0.0731818	FALSE	Up	0.032	0.102	33	4.41794	1.83961	0.136553	FALSE
FLT3 Signaling	Up	0.936	0.787	278	-0.564218	-1.86733	0.00899582	FALSE	Up	0.121	0.101	278	1.48401	0.519748	0.00503897	FALSE	Down	0.088	0.138	278	3.3326	1.23465	-0.0269855	FALSE	Up	0.032	0.029	278	4.39769	1.77606	0.0221448	FALSE
E3 ubiquitin ligases ubiquitinate target proteins	Up	0.255	0.178	50	1.35842	0.602436	0.0393623	FALSE	Up	0.127	0.056	50	2.01142	1.1792	0.00738325	FALSE	Down	0.092	0.254	50	2.59381	2.64297	-0.036711	FALSE	Up	0.032	0.074	50	3.70529	2.90413	0.122766	FALSE
FOXO-mediated transcription of oxidative stress, metabolic and neuronal genes	Up	0.333	0.347	29	0.405941	0.934368	0.00864156	FALSE	Up	0.179	0.199	29	1.0485	1.5982	0.0191768	FALSE	Up	0.102	0.138	29	2.60212	3.00358	0.104977	FALSE	Down	0.032	0.111	29	2.98507	3.4106	-0.0694861	FALSE
Degradation of GLI2 by the proteasome	Up	0.064	0.105	55	2.62053	-1.6167	0.0379188	FALSE	Down	0.602	0.404	55	0.547947	-3.00751	-0.0119544	FALSE	Down	0.004	0.079	55	7.49133	1.5896	-0.101159	TRUE	Up	0.033	0.047	55	7.28071	0.794061	0.130002	FALSE
GLI3 is processed to GLI3R by the proteasome	Up	0.073	0.108	55	2.5475	-1.69448	0.0381847	FALSE	Down	0.724	0.473	55	0.265698	-3.30371	-0.0131107	FALSE	Down	0.004	0.079	55	7.49062	1.58883	-0.100938	TRUE	Up	0.033	0.049	55	7.29722	0.811459	0.129767	FALSE
Cellular responses to external stimuli	Up	0.348	0.327	526	2.32596	1.43254	0.0196212	FALSE	Up	0.358	0.324	526	2.06308	1.45187	0.00076477	FALSE	Down	0.009	0.05	526	10.8026	9.53427	-0.0455492	TRUE	Up	0.034	0.071	526	8.25616	6.57289	0.0689226	FALSE
Signaling by the B Cell Receptor (BCR)	Up	0.259	0.198	117	2.17668	-0.772987	0.0312354	FALSE	Down	0.754	0.619	117	0.069163	-2.4177	-0.00776867	FALSE	Down	0.032	0.115	117	6.57357	2.67359	-0.107299	FALSE	Up	0.034	0.026	117	6.64991	1.98564	0.114158	FALSE
Transcription of the HIV genome	Up	0.709	0.713	64	-0.783912	-0.664413	0.0154623	FALSE	Down	0.543	0.564	64	-0.0295905	0.0294233	-0.0263477	FALSE	Down	0.349	0.41	64	1.45206	1.31369	-0.0741124	FALSE	Up	0.034	0.162	64	3.02987	3.02456	0.113029	FALSE
Viral Messenger RNA Synthesis	Up	0.796	0.786	43	-1.11848	-2.58769	0.0204842	FALSE	Down	0.58	0.487	43	0.219481	-1.75528	-0.0307578	FALSE	Down	0.012	0.161	43	3.41063	1.03143	-0.0920811	FALSE	Up	0.035	0.085	43	4.15031	1.07707	0.140484	FALSE
SUMOylation of chromatin organization proteins	Up	0.804	0.713	53	-1.2096	-2.04427	0.0127488	FALSE	Down	0.619	0.544	53	-0.199042	-1.1733	-0.0275237	FALSE	Down	0.113	0.25	53	1.9856	0.634858	-0.077501	FALSE	Up	0.035	0.117	53	3.86662	1.90823	0.114265	FALSE
RNA polymerase II transcribes snRNA genes	Up	0.797	0.772	74	-0.887071	-0.240564	0.0158605	FALSE	Down	0.114	0.133	74	1.37843	2.14798	-0.028039	FALSE	Down	0.418	0.404	74	1.51608	1.95639	-0.0604928	FALSE	Up	0.035	0.161	74	3.04059	3.78714	0.0995059	FALSE
Transcriptional regulation by small RNAs	Up	0.197	0.198	68	2.06257	-1.34552	0.0387492	FALSE	Up	0.258	0.117	68	2.40586	-1.17876	0.00533055	FALSE	Down	0.011	0.344	68	2.71291	0.24219	-0.0568069	FALSE	Up	0.036	0.107	68	5.51073	1.28433	0.151228	FALSE
Transcriptional Regulation by TP53	Up	0.379	0.374	333	0.541071	1.89387	0.0186869	FALSE	Down	0.175	0.216	333	1.20081	2.74009	-0.00781657	FALSE	Down	0.038	0.036	333	5.76847	6.78643	-0.020758	FALSE	Up	0.036	0.086	333	4.54082	5.67976	0.0744316	FALSE
Transport of Mature mRNAs Derived from Intronless Transcripts	Up	0.494	0.558	41	-0.509705	-1.26028	0.0223941	FALSE	Down	0.493	0.449	41	0.146442	-0.990765	-0.0440119	FALSE	Down	0.055	0.181	41	2.96294	1.45604	-0.0982669	FALSE	Up	0.036	0.114	41	4.38476	2.26722	0.150409	FALSE
Transport of Mature mRNA Derived from an Intronless Transcript	Up	0.504	0.554	40	-0.510119	-1.29687	0.022427	FALSE	Down	0.503	0.459	40	0.146491	-1.03575	-0.044439	FALSE	Down	0.067	0.187	40	2.93042	1.37552	-0.0987537	FALSE	Up	0.036	0.125	40	4.35104	2.17159	0.151383	FALSE
DNA Double Strand Break Response	Up	0.231	0.2	53	1.72618	0.364179	0.038041	FALSE	Up	0.059	0.019	53	3.06934	1.32194	0.0138908	FALSE	Down	0.202	0.418	53	1.53847	1.03928	-0.00490575	FALSE	Up	0.036	0.127	53	3.83721	2.36576	0.0993575	FALSE
Post-translational protein modification	Up	0.664	0.454	1273	0.0816487	3.28522	0.0135205	FALSE	Up	0.32	0.388	1273	0.509489	4.52062	0.00285953	FALSE	Down	0.35	0.074	1273	5.3359	7.95231	-0.0154189	FALSE	Up	0.036	0.024	1273	5.73388	8.94981	0.0386449	FALSE
NIK-->noncanonical NF-kB signaling	Up	0.058	0.096	56	2.76823	-1.39446	0.0391504	FALSE	Down	0.737	0.489	56	0.0852188	-3.24149	-0.0128689	FALSE	Down	0.003	0.069	56	7.78485	2.00099	-0.0984744	TRUE	Up	0.037	0.06	56	7.11263	0.785295	0.128984	FALSE
DNA Repair	Up	0.254	0.211	282	1.28959	1.8231	0.0256349	FALSE	Down	0.424	0.358	282	0.733969	1.36691	-0.0066044	FALSE	Down	0.046	0.08	282	5.16019	6.19815	-0.0260607	FALSE	Up	0.038	0.075	282	5.8218	6.47992	0.0989836	FALSE
Positive epigenetic regulation of rRNA expression	Up	0.074	0.085	62	2.97406	0.542809	0.04319	FALSE	Up	0.155	0.079	62	2.37777	0.241009	0.0169366	FALSE	Down	0.064	0.452	62	1.95997	1.13212	-0.0519971	FALSE	Up	0.038	0.149	62	4.29067	2.07304	0.127674	FALSE
FBXL7 down-regulates AURKA during mitotic entry and in early mitosis	Up	0.054	0.086	51	3.01896	-1.3244	0.0396844	FALSE	Down	0.486	0.38	51	0.679953	-2.77909	-0.0105267	FALSE	Down	0.004	0.077	51	8.16161	2.12219	-0.106852	TRUE	Up	0.039	0.067	51	7.29453	0.811127	0.127879	FALSE
Degradation of GLI1 by the proteasome	Up	0.055	0.095	55	2.78288	-1.42313	0.0360087	FALSE	Down	0.744	0.506	55	0.172096	-3.35705	-0.0131541	FALSE	Down	0.004	0.081	55	7.51014	1.62483	-0.0989885	TRUE	Up	0.039	0.053	55	7.26458	0.816718	0.125837	FALSE
Infectious disease	Up	0.673	0.571	720	0.573704	0.0324266	0.0156591	FALSE	Down	0.388	0.348	720	1.77028	1.53397	-0.000967644	FALSE	Down	0.036	0.08	720	9.05782	8.0478	-0.0572063	FALSE	Up	0.04	0.089	720	7.04491	5.7753	0.0652018	FALSE
NF-kB is activated and signals survival	Up	0.924	0.957	9	-1.42611	-1.41177	0.00545418	FALSE	Up	0.563	0.326	9	0.680988	-0.368867	0.0213474	FALSE	Down	0.188	0.315	9	1.70384	0.472388	-0.0165532	FALSE	Down	0.04	0.107	9	3.47028	1.6952	-0.00850465	FALSE
Signaling by FGFR4	Up	0.803	0.764	39	-0.818187	-2.20071	0.00322502	FALSE	Up	0.788	0.531	39	0.0217474	-1.87397	0.00422417	FALSE	Down	0.303	0.635	39	-0.105629	-1.62784	-0.00374152	FALSE	Down	0.04	0.117	39	3.1908	0.278574	-0.00176456	FALSE
APC/C-mediated degradation of cell cycle proteins	Up	0.03	0.058	82	3.40392	-0.113809	0.0402623	FALSE	Down	0.526	0.425	82	0.536905	-2.23753	-0.00647513	FALSE	Down	0.002	0.056	82	7.86219	3.04235	-0.0478708	TRUE	Up	0.041	0.067	82	6.99034	1.75723	0.113576	FALSE
Regulation of mitotic cell cycle	Up	0.03	0.058	82	3.40392	-0.113809	0.0402623	FALSE	Down	0.526	0.425	82	0.536905	-2.23753	-0.00647513	FALSE	Down	0.002	0.056	82	7.86219	3.04235	-0.0478708	TRUE	Up	0.041	0.067	82	6.99034	1.75723	0.113576	FALSE
Degradation of AXIN	Up	0.055	0.095	54	2.56512	-1.42355	0.0337664	FALSE	Down	0.443	0.373	54	0.64721	-2.54157	-0.0146757	FALSE	Down	0.004	0.08	54	7.50746	1.82675	-0.110468	TRUE	Up	0.041	0.069	54	6.52516	0.447371	0.118037	FALSE
APC/C:Cdh1 mediated degradation of Cdc20 and other APC/C:Cdh1 targeted proteins in late mitosis/early G1	Up	0.069	0.095	70	2.55928	-1.09733	0.0366322	FALSE	Down	0.588	0.437	70	0.353446	-2.58404	-0.00770702	FALSE	Down	0.004	0.058	70	7.99049	2.90708	-0.0615271	TRUE	Up	0.041	0.059	70	6.69431	1.22173	0.101857	FALSE
Cellular responses to stress	Up	0.417	0.365	512	1.88745	0.829911	0.0179672	FALSE	Down	0.409	0.36	512	1.75146	0.997835	-0.00120647	FALSE	Down	0.009	0.044	512	10.7476	9.38997	-0.0500192	TRUE	Up	0.041	0.078	512	7.91494	6.07351	0.0650435	FALSE
Dual incision in TC-NER	Up	0.847	0.809	59	-1.00323	-1.32653	0.0198555	FALSE	Down	0.369	0.359	59	0.472726	-0.00221344	-0.0123877	FALSE	Down	0.012	0.09	59	3.56479	2.93897	-0.0377251	FALSE	Up	0.041	0.114	59	2.88138	2.01401	0.0885409	FALSE
Cellular response to hypoxia	Up	0.084	0.089	69	2.41307	-1.10995	0.0260748	FALSE	Down	0.762	0.547	69	-0.0977916	-2.7433	-0.0119934	FALSE	Down	0.018	0.105	69	5.76167	0.858623	-0.0807063	FALSE	Up	0.041	0.085	69	6.05476	0.883549	0.0880995	FALSE
Interactions of Vpr with host cellular proteins	Up	0.729	0.727	36	-0.841501	-1.7064	0.0227006	FALSE	Down	0.686	0.592	36	-0.076675	-1.30977	-0.0356944	FALSE	Down	0.027	0.125	36	3.76467	2.16542	-0.108998	FALSE	Up	0.041	0.097	36	4.22787	1.90075	0.15538	FALSE
NS1 Mediated Effects on Host Pathways	Up	0.625	0.64	40	-0.684416	-1.4587	0.0275381	FALSE	Down	0.425	0.396	40	0.376122	-0.678005	-0.0423241	FALSE	Down	0.067	0.215	40	2.66315	1.1439	-0.0835981	FALSE	Up	0.041	0.132	40	3.80758	1.66489	0.156147	FALSE
SARS-CoV Infections	Up	0.554	0.554	79	0.381504	1.18848	0.0241846	FALSE	Down	0.11	0.105	79	2.01204	2.75718	-0.00538301	FALSE	Up	0.096	0.127	79	4.97315	5.47176	0.00708228	FALSE	Up	0.041	0.106	79	4.3468	4.89592	0.0569437	FALSE
Transport to the Golgi and subsequent modification	Up	0.27	0.252	168	0.916109	2.01611	0.0172938	FALSE	Down	0.373	0.387	168	0.587014	1.79504	-0.000780961	FALSE	Down	0.291	0.271	168	2.64494	3.83126	-0.0246403	FALSE	Up	0.041	0.117	168	3.4869	4.93873	0.0591722	FALSE
p75NTR negatively regulates cell cycle via SC1	Up	0.129	0.165	5	1.05877	0.860652	0.0432177	FALSE	Down	0.817	0.884	5	-0.875378	-0.597004	-0.00105533	FALSE	Down	0.333	0.395	5	0.974025	0.838966	-0.101875	FALSE	Up	0.041	0.118	5	2.59893	2.2192	0.0924599	FALSE
The role of Nef in HIV-1 replication and disease pathogenesis	Up	0.609	0.623	26	-0.357943	0.0916269	0.0136614	FALSE	Up	0.663	0.669	26	-0.289635	0.0520622	0.00832159	FALSE	Down	0.015	0.056	26	5.60189	5.84659	-0.0312943	FALSE	Up	0.042	0.148	26	3.28069	3.51844	0.0741147	FALSE
Golgi Associated Vesicle Biogenesis	Up	0.305	0.335	54	0.803806	2.05135	0.0257186	FALSE	Down	0.619	0.709	54	-0.442392	0.853714	-0.00984716	FALSE	Down	0.099	0.121	54	4.03856	5.33	-0.00508418	FALSE	Up	0.042	0.126	54	3.50813	4.94534	0.0512312	FALSE
Recruitment and ATM-mediated phosphorylation of repair and signaling proteins at DNA double strand breaks	Up	0.369	0.274	52	1.24835	-0.124047	0.0361767	FALSE	Up	0.048	0.018	52	3.20467	1.42717	0.0146479	FALSE	Down	0.214	0.436	52	1.44947	0.939075	-0.00174522	FALSE	Up	0.043	0.137	52	3.64456	2.15697	0.0927871	FALSE
SLC transporter disorders	Up	0.03	0.089	95	1.67622	2.30588	0.0169619	FALSE	Up	0.049	0.102	95	1.60671	2.07673	0.0195006	FALSE	Up	0.302	0.271	95	1.67703	1.49965	0.00858416	FALSE	Up	0.043	0.099	95	3.28926	3.02143	0.0256748	FALSE
Dectin-1 mediated noncanonical NF-kB signaling	Up	0.074	0.116	59	2.56488	-1.44214	0.0386047	FALSE	Down	0.595	0.429	59	0.388609	-2.85603	-0.00778228	FALSE	Down	0.003	0.072	59	7.61112	1.96225	-0.0940089	TRUE	Up	0.044	0.06	59	6.9384	0.752553	0.126497	FALSE
Defective CFTR causes cystic fibrosis	Up	0.018	0.038	59	3.84985	0.199359	0.0401449	FALSE	Down	0.462	0.386	59	0.747901	-2.21324	-0.0157726	FALSE	Down	0.014	0.097	59	7.36476	1.99575	-0.110398	FALSE	Up	0.044	0.069	59	7.08405	1.37631	0.127974	FALSE
Regulation of APC/C activators between G1/S and early anaphase	Up	0.026	0.054	75	3.65263	-0.085124	0.041207	FALSE	Down	0.495	0.418	75	0.61417	-2.37572	-0.0057711	FALSE	Down	0.003	0.064	75	7.98649	2.85705	-0.0591994	TRUE	Up	0.045	0.073	75	7.012	1.45248	0.114703	FALSE
Negative regulation of MAPK pathway	Up	0.896	0.884	40	-1.29158	-1.52803	0.0124296	FALSE	Down	0.51	0.384	40	0.416416	-0.308701	-0.003009	FALSE	Down	0.09	0.206	40	2.9559	2.08325	-0.0199982	FALSE	Up	0.045	0.077	40	3.21564	1.77538	0.028619	FALSE
Ubiquitin-dependent degradation of Cyclin D	Up	0.065	0.088	50	2.85071	-1.4246	0.0403546	FALSE	Down	0.672	0.475	50	0.190449	-3.28482	-0.0110758	FALSE	Down	0.004	0.078	50	8.15069	2.12833	-0.116892	TRUE	Up	0.046	0.065	50	7.29069	0.806503	0.13084	FALSE
SUMOylation of RNA binding proteins	Up	0.733	0.703	45	-1.09335	-1.80919	0.0142374	FALSE	Down	0.639	0.579	45	-0.334898	-1.31111	-0.0342655	FALSE	Down	0.071	0.202	45	2.61837	1.20282	-0.0895514	FALSE	Up	0.046	0.116	45	3.93671	1.92897	0.12628	FALSE
Binding and entry of HIV virion	Up	0.681	0.695	4	-0.300241	-0.0954026	0.0340651	FALSE	Down	0.215	0.192	4	1.12297	1.28364	-0.0256913	FALSE	Down	0.135	0.231	4	2.87421	3.05229	-0.246374	FALSE	Up	0.046	0.143	4	3.10665	3.25769	0.245599	FALSE
Regulation of RUNX1 Expression and Activity	Up	0.811	0.731	15	-0.436271	-0.625335	0.00712385	FALSE	Down	0.43	0.458	15	0.291538	0.289742	-0.00464337	FALSE	Down	0.243	0.374	15	1.4701	1.58099	-0.0358484	FALSE	Up	0.046	0.177	15	2.7976	2.69365	0.100142	FALSE
Interleukin-17 signaling	Up	0.96	0.96	64	-1.8366	-1.93459	0.0082656	FALSE	Down	0.094	0.075	64	1.61349	0.849716	-0.000660186	FALSE	Up	0.258	0.329	64	1.90988	0.828572	0.0105899	FALSE	Up	0.046	0.133	64	3.43943	2.14878	0.0213016	FALSE
Autodegradation of the E3 ubiquitin ligase COP1	Up	0.076	0.106	50	2.59739	-1.64481	0.0370029	FALSE	Down	0.661	0.462	50	0.261019	-3.25686	-0.0127243	FALSE	Down	0.004	0.077	50	8.05582	1.95921	-0.113398	TRUE	Up	0.047	0.063	50	7.39281	0.782421	0.129319	FALSE
Asymmetric localization of PCP proteins	Up	0.093	0.106	60	2.29331	-1.37106	0.0320006	FALSE	Down	0.638	0.46	60	0.271317	-2.62909	-0.00607219	FALSE	Down	0.008	0.097	60	6.7522	1.44118	-0.0876218	TRUE	Up	0.047	0.072	60	6.11461	0.497385	0.0938782	FALSE
FOXO-mediated transcription of cell cycle genes	Up	0.438	0.471	17	0.459846	0.943623	0.0165973	FALSE	Up	0.004	0.004	17	5.03642	5.58154	0.0371087	TRUE	Up	0.049	0.099	17	4.92347	5.37796	0.138694	FALSE	Down	0.047	0.148	17	3.87647	4.23819	-0.0899297	FALSE
Mitotic Prophase	Up	0.153	0.164	102	2.05653	-0.0583514	0.0429986	FALSE	Down	0.207	0.102	102	2.07125	-0.0629685	-0.00313065	FALSE	Down	0.056	0.312	102	2.32307	0.987616	-0.042452	FALSE	Up	0.047	0.115	102	5.37746	2.65934	0.149182	FALSE
Orc1 removal from chromatin	Up	0.014	0.035	66	3.94835	0.26659	0.043634	FALSE	Down	0.463	0.381	66	0.623256	-2.27489	-0.0112638	FALSE	Down	0.018	0.108	66	6.66256	1.48237	-0.100874	FALSE	Up	0.048	0.077	66	7.65294	2.11217	0.153212	FALSE
LDL clearance	Up	0.155	0.211	18	1.14952	1.64536	0.0252634	FALSE	Up	0.015	0.019	18	2.40764	2.81087	0.0294419	FALSE	Up	0.033	0.072	18	3.71115	4.00725	0.0421683	FALSE	Up	0.048	0.151	18	2.69319	3.1566	0.051992	FALSE
Export of Viral Ribonucleoproteins from Nucleus	Up	0.58	0.635	31	-0.642955	-1.77177	0.0212329	FALSE	Down	0.753	0.612	31	-0.258592	-1.77501	-0.0443854	FALSE	Down	0.051	0.221	31	2.70415	0.763014	-0.0931769	FALSE	Up	0.048	0.131	31	4.16823	1.45571	0.154439	FALSE
NEP/NS2 Interacts with the Cellular Export Machinery	Up	0.58	0.635	31	-0.642955	-1.77177	0.0212329	FALSE	Down	0.753	0.612	31	-0.258592	-1.77501	-0.0443854	FALSE	Down	0.051	0.221	31	2.70415	0.763014	-0.0931769	FALSE	Up	0.048	0.131	31	4.16823	1.45571	0.154439	FALSE
Unfolded Protein Response (UPR)	Up	0.132	0.142	90	1.61817	3.12993	0.0160091	FALSE	Up	0.774	0.809	90	-0.98592	0.626939	0.00337114	FALSE	Down	0.127	0.131	90	4.22973	5.76088	-0.0572208	FALSE	Up	0.048	0.147	90	3.5105	5.23914	0.071822	FALSE
ESR-mediated signaling	Up	0.113	0.115	174	2.72333	0.972529	0.0165707	FALSE	Up	0.372	0.222	174	1.49062	0.00131243	0.0148143	FALSE	Down	0.196	0.514	174	1.58208	0.946477	-0.00467571	FALSE	Up	0.048	0.191	174	3.42715	1.84518	0.0487666	FALSE
SARS-CoV-1 Infection	Up	0.578	0.611	46	0.0866016	0.849524	0.0226725	FALSE	Down	0.198	0.177	46	1.29103	1.83309	-0.00578902	FALSE	Up	0.234	0.264	46	2.78167	3.17034	0.00165046	FALSE	Up	0.048	0.147	46	3.30991	3.68907	0.0508032	FALSE
Regulation of activated PAK-2p34 by proteasome mediated degradation	Up	0.068	0.095	48	2.77761	-1.56946	0.0401143	FALSE	Down	0.642	0.454	48	0.286278	-3.25952	-0.0123761	FALSE	Down	0.004	0.085	48	7.98681	1.86432	-0.115503	TRUE	Up	0.049	0.074	48	7.15503	0.568976	0.130198	FALSE
Vif-mediated degradation of APOBEC3G	Up	0.055	0.085	49	2.94797	-1.33716	0.0412056	FALSE	Down	0.662	0.46	49	0.216517	-3.24775	-0.0124897	FALSE	Down	0.004	0.083	49	7.82951	1.78339	-0.11353	TRUE	Up	0.049	0.076	49	7.02408	0.542124	0.129797	FALSE
Assembly of the pre-replicative complex	Up	0.011	0.019	65	4.17253	0.722508	0.0430858	FALSE	Down	0.281	0.271	65	1.27349	-1.50879	-0.00287886	FALSE	Down	0.008	0.075	65	7.37005	2.29119	-0.0827626	TRUE	Up	0.049	0.074	65	7.57463	2.21808	0.142354	FALSE
SCF(Skp2)-mediated degradation of p27/p21	Up	0.01	0.035	56	4.17869	0.0689576	0.038251	TRUE	Down	0.823	0.546	56	-0.275777	-3.48561	-0.012877	FALSE	Down	0.01	0.091	56	7.54187	2.04289	-0.125666	TRUE	Up	0.049	0.081	56	7.24466	1.16495	0.141127	FALSE
tRNA processing in the nucleus	Up	0.652	0.651	55	-0.782368	-1.0081	0.0213762	FALSE	Down	0.61	0.585	55	-0.293044	-0.700068	-0.0291712	FALSE	Down	0.096	0.176	55	3.39388	2.61225	-0.0992126	FALSE	Up	0.049	0.107	55	4.37049	3.15549	0.132608	FALSE
tRNA Aminoacylation	Up	0.206	0.223	40	1.24281	2.56525	0.0411458	FALSE	Down	0.766	0.825	40	-1.28045	-0.0118378	-0.0179411	FALSE	Down	0.237	0.227	40	2.73655	4.04085	-0.120427	FALSE	Up	0.049	0.106	40	3.99519	5.64215	0.154929	FALSE
Clathrin-mediated endocytosis	Up	0.898	0.866	133	-1.30131	0.160297	0.0142456	FALSE	Up	0.679	0.722	133	-0.486715	0.962701	0.0118367	FALSE	Up	0.053	0.081	133	4.95613	6.20551	0.00804236	FALSE	Up	0.05	0.139	133	3.35551	4.6493	0.0197336	FALSE
Downregulation of TGF-beta receptor signaling	Up	0.348	0.47	23	0.299628	0.85977	0.0134806	FALSE	Down	0.069	0.048	23	1.70564	1.72985	-0.000668818	FALSE	Up	0.2	0.231	23	2.50327	2.31999	0.0383314	FALSE	Down	0.05	0.115	23	3.43981	3.17036	-0.0177465	FALSE
Toll Like Receptor 3 (TLR3) Cascade	Up	0.943	0.941	85	-1.74314	-1.8068	0.016339	FALSE	Down	0.035	0.028	85	2.22109	1.538	-0.00947969	FALSE	Down	0.321	0.412	85	1.71872	0.803303	-0.00847309	FALSE	Up	0.05	0.166	85	3.53158	2.37109	0.029362	FALSE
PCP/CE pathway	Up	0.319	0.246	89	1.19288	-1.57671	0.0252393	FALSE	Up	0.426	0.37	89	0.490508	-1.63945	0.00576026	FALSE	Down	0.014	0.082	89	6.36071	1.99	-0.0531899	FALSE	Up	0.051	0.076	89	5.32342	0.761973	0.067165	FALSE
DNA Double-Strand Break Repair	Up	0.039	0.03	133	2.54068	2.3601	0.0333418	FALSE	Down	0.353	0.188	133	1.06394	0.780248	-0.00247133	FALSE	Down	0.074	0.147	133	3.08311	3.48922	-0.0180275	FALSE	Up	0.051	0.114	133	5.0544	4.98681	0.109379	FALSE
Cytosolic sensors of pathogen-associated DNA	Up	0.663	0.708	59	-0.640931	-0.378143	0.0174725	FALSE	Down	0.606	0.585	59	-0.104226	-0.0633763	-0.0120861	FALSE	Down	0.243	0.316	59	1.65724	1.60419	-0.0608575	FALSE	Up	0.051	0.116	59	3.20179	3.00922	0.0953541	FALSE
Switching of origins to a post-replicative state	Up	0.014	0.025	84	3.93364	0.588453	0.0395439	FALSE	Down	0.576	0.467	84	0.218494	-2.36083	-0.00987136	FALSE	Down	0.014	0.088	84	6.87401	2.2171	-0.0691158	FALSE	Up	0.052	0.076	84	7.09366	2.13088	0.123612	FALSE
Nuclear Pore Complex (NPC) Disassembly	Up	0.67	0.669	35	-0.595392	-1.71601	0.0300812	FALSE	Down	0.711	0.593	35	-0.0756552	-1.47365	-0.0346021	FALSE	Down	0.04	0.204	35	2.91862	1.10703	-0.0600629	FALSE	Up	0.052	0.126	35	4.21126	1.6767	0.167927	FALSE
Degradation of GABA	Up	0.571	0.585	2	-0.14375	0.11592	0.0392713	FALSE	Up	0.081	0.093	2	1.76547	2.20161	0.11352	FALSE	Up	0.052	0.112	2	3.66047	4.27967	0.458687	FALSE	Down	0.052	0.161	2	2.88437	3.40961	-0.253477	FALSE
Loss of MECP2 binding ability to 5hmC-DNA	Down	0.403	0.436	1	0.11142	0.259973	-0.0289121	FALSE	Down	0.992	0.99	1	-1.28403	-1.16323	-0.00208476	FALSE	Down	0.706	0.67	1	-0.621708	-0.540086	-0.0233086	FALSE	Down	0.052	0.18	1	2.05144	2.2856	-0.181803	FALSE
CDT1 association with the CDC6:ORC:origin complex	Up	0.023	0.058	57	3.32843	-0.467279	0.0421196	FALSE	Down	0.487	0.383	57	0.658942	-2.37743	-0.012229	FALSE	Down	0.01	0.099	57	6.82673	1.32867	-0.0978534	TRUE	Up	0.053	0.076	57	7.10684	1.27114	0.138062	FALSE
Regulation of TP53 Activity	Up	0.554	0.573	144	-0.696322	0.100646	0.0168428	FALSE	Down	0.234	0.26	144	0.761738	1.41479	-0.0132136	FALSE	Down	0.051	0.082	144	4.12222	4.47697	-0.0324136	FALSE	Up	0.053	0.085	144	3.40307	3.64829	0.0838385	FALSE
Regulation of TP53 Activity through Acetylation	Up	0.711	0.674	27	-0.836467	-0.609422	0.0147629	FALSE	Up	0.726	0.768	27	-0.914228	-0.52959	0.00813079	FALSE	Down	0.058	0.118	27	2.68304	2.83493	-0.0633643	FALSE	Up	0.053	0.117	27	2.57889	2.6698	0.0706983	FALSE
Hh mutants that don't undergo autocatalytic processing are degraded by ERAD	Up	0.057	0.087	54	2.97648	-1.0007	0.0383313	FALSE	Down	0.512	0.392	54	0.64157	-2.58182	-0.0148853	FALSE	Down	0.008	0.094	54	7.86877	2.19073	-0.11787	TRUE	Up	0.054	0.084	54	7.01197	0.919875	0.130241	FALSE
Listeria monocytogenes entry into host cells	Up	0.85	0.877	16	-1.0461	-1.02116	0.00375466	FALSE	Up	0.196	0.156	16	1.08683	0.581016	0.0256448	FALSE	Up	0.121	0.219	16	2.05971	1.57956	0.0671817	FALSE	Down	0.054	0.138	16	2.9114	1.99829	-0.0195921	FALSE
Signaling by FGFR3	Up	0.902	0.85	38	-1.13772	-2.50896	0.00781182	FALSE	Down	0.727	0.494	38	0.0857882	-1.83315	-0.0015842	FALSE	Down	0.308	0.638	38	-0.0728784	-1.62371	-0.00391472	FALSE	Down	0.054	0.111	38	3.271	0.29851	-0.000259926	FALSE
Ubiquitin Mediated Degradation of Phosphorylated Cdc25A	Up	0.026	0.068	50	3.243	-0.988597	0.0405512	FALSE	Down	0.548	0.397	50	0.486136	-2.94307	-0.00930803	FALSE	Down	0.006	0.084	50	7.7756	1.80048	-0.108488	TRUE	Up	0.055	0.077	50	7.16182	0.748635	0.128812	FALSE
p53-Independent DNA Damage Response	Up	0.026	0.068	50	3.243	-0.988597	0.0405512	FALSE	Down	0.548	0.397	50	0.486136	-2.94307	-0.00930803	FALSE	Down	0.006	0.084	50	7.7756	1.80048	-0.108488	TRUE	Up	0.055	0.077	50	7.16182	0.748635	0.128812	FALSE
p53-Independent G1/S DNA damage checkpoint	Up	0.026	0.068	50	3.243	-0.988597	0.0405512	FALSE	Down	0.548	0.397	50	0.486136	-2.94307	-0.00930803	FALSE	Down	0.006	0.084	50	7.7756	1.80048	-0.108488	TRUE	Up	0.055	0.077	50	7.16182	0.748635	0.128812	FALSE
RNA Polymerase III Chain Elongation	Up	0.378	0.394	17	0.109327	-0.0443362	0.0190228	FALSE	Down	0.843	0.844	17	-0.933269	-0.972378	-0.00640006	FALSE	Down	0.197	0.326	17	1.52332	1.4341	-0.0540031	FALSE	Up	0.055	0.175	17	2.33974	2.28626	0.0981299	FALSE
UCH proteinases	Up	0.202	0.147	91	1.98938	-1.12013	0.0278455	FALSE	Down	0.776	0.603	91	-0.31197	-2.57594	-0.00844234	FALSE	Down	0.013	0.074	91	6.86541	2.78981	-0.0806975	FALSE	Up	0.056	0.077	91	6.69804	2.04059	0.113666	FALSE
Defective SLC16A1 causes symptomatic deficiency in lactate transport (SDLT)	Up	0.362	0.398	2	0.146746	0.364563	0.032765	FALSE	Up	0.002	0.002	2	3.88772	4.22677	0.238117	TRUE	Up	0.039	0.082	2	3.83786	4.24284	0.496933	FALSE	Down	0.056	0.152	2	2.9317	3.25316	-0.251206	FALSE
rRNA modification in the nucleus and cytosol	Up	0.552	0.522	59	-0.445424	0.868551	0.0245873	FALSE	Down	0.397	0.454	59	0.315336	1.88823	-0.0307352	FALSE	Down	0.121	0.141	59	5.92658	7.5319	-0.160096	FALSE	Up	0.056	0.139	59	4.91823	6.78055	0.144469	FALSE
Metabolism of serotonin	Up	0.932	0.903	2	-1.21442	-1.07958	0.00708738	FALSE	Up	0.181	0.195	2	1.01772	1.21723	0.0389397	FALSE	Up	0.204	0.305	2	1.79494	2.01408	0.0890793	FALSE	Down	0.056	0.169	2	2.42213	2.64851	-0.0250867	FALSE
Regulation of RUNX3 expression and activity	Up	0.104	0.122	52	2.35835	-1.65499	0.0352017	FALSE	Down	0.664	0.456	52	0.203374	-3.10125	-0.0148154	FALSE	Down	0.005	0.087	52	7.729	2.14852	-0.135037	TRUE	Up	0.057	0.098	52	6.63884	0.562327	0.13805	FALSE
Oxygen-dependent proline hydroxylation of Hypoxia-inducible Factor Alpha	Up	0.08	0.1	60	2.36909	-1.34918	0.0301921	FALSE	Down	0.504	0.398	60	0.501074	-2.4366	-0.0151508	FALSE	Down	0.017	0.105	60	6.3275	0.976971	-0.0927001	FALSE	Up	0.057	0.089	60	6.23463	0.555452	0.0988688	FALSE
Nonhomologous End-Joining (NHEJ)	Up	0.39	0.237	49	1.54429	0.217209	0.0445327	FALSE	Up	0.073	0.04	49	2.86314	1.62032	0.00934061	FALSE	Down	0.216	0.482	49	1.47975	1.62611	-0.0171693	FALSE	Up	0.057	0.195	49	3.34717	2.71193	0.117426	FALSE
Autodegradation of Cdh1 by Cdh1:APC/C	Up	0.104	0.121	60	2.37168	-1.41232	0.0356237	FALSE	Down	0.634	0.462	60	0.234725	-2.82538	-0.0114445	FALSE	Down	0.005	0.074	60	8.15563	2.8697	-0.0911998	TRUE	Up	0.058	0.079	60	6.60764	0.882616	0.109279	FALSE
Processing of Capped Intron-Containing Pre-mRNA	Up	0.762	0.71	231	-1.62794	-0.193922	0.0164333	FALSE	Down	0.258	0.281	231	1.5751	3.26931	-0.0338201	FALSE	Down	0.111	0.127	231	8.18416	9.58787	-0.104171	FALSE	Up	0.058	0.107	231	6.87602	8.27579	0.116953	FALSE
Toll Like Receptor 10 (TLR10) Cascade	Up	0.908	0.92	75	-1.58419	-1.69075	0.0129312	FALSE	Down	0.055	0.043	75	2.29265	1.51316	-0.0066563	FALSE	Up	0.295	0.389	75	1.82378	0.794595	0.00195378	FALSE	Up	0.058	0.156	75	3.64828	2.34618	0.0234885	FALSE
Toll Like Receptor 5 (TLR5) Cascade	Up	0.908	0.92	75	-1.58419	-1.69075	0.0129312	FALSE	Down	0.055	0.043	75	2.29265	1.51316	-0.0066563	FALSE	Up	0.295	0.389	75	1.82378	0.794595	0.00195378	FALSE	Up	0.058	0.156	75	3.64828	2.34618	0.0234885	FALSE
MyD88 cascade initiated on plasma membrane	Up	0.908	0.92	75	-1.58419	-1.69075	0.0129312	FALSE	Down	0.055	0.043	75	2.29265	1.51316	-0.0066563	FALSE	Up	0.295	0.389	75	1.82378	0.794595	0.00195378	FALSE	Up	0.058	0.156	75	3.64828	2.34618	0.0234885	FALSE
Regulation of PTEN stability and activity	Up	0.144	0.151	66	2.02272	-1.46512	0.0255589	FALSE	Down	0.536	0.45	66	0.458925	-2.32987	-0.0149955	FALSE	Down	0.006	0.091	66	6.62571	1.52952	-0.0955707	TRUE	Up	0.059	0.074	66	5.81762	0.422	0.109706	FALSE
FOXO-mediated transcription of cell death genes	Down	0.237	0.247	16	1.45082	1.54665	-0.009767	FALSE	Up	0.032	0.05	16	2.90006	3.35879	0.0567816	FALSE	Up	0.012	0.04	16	6.38849	6.93382	0.207351	FALSE	Down	0.059	0.223	16	3.11951	3.52284	-0.097412	FALSE
IRE1alpha activates chaperones	Up	0.219	0.232	49	1.09214	2.14589	0.0206241	FALSE	Up	0.912	0.902	49	-1.56759	-0.456425	0.0142885	FALSE	Down	0.062	0.085	49	4.85782	6.06564	-0.052259	FALSE	Up	0.059	0.166	49	3.17139	4.42658	0.065502	FALSE
Serotonin clearance from the synaptic cleft	Up	0.952	0.921	3	-1.35709	-1.16717	0.00998867	FALSE	Up	0.017	0.025	3	2.28377	2.68534	0.0668648	FALSE	Up	0.329	0.386	3	1.27181	1.52563	0.078705	FALSE	Down	0.059	0.195	3	2.30768	2.6448	-0.0555113	FALSE
Nef Mediated CD4 Down-regulation	Up	0.383	0.421	9	0.225302	0.295869	0.0358028	FALSE	Up	0.106	0.107	9	1.84544	1.76887	0.0633773	FALSE	Up	0.005	0.041	9	5.66271	5.42958	0.0909052	TRUE	Up	0.06	0.163	9	2.90741	2.81447	0.040422	FALSE
Stabilization of p53	Up	0.114	0.147	54	2.13294	-1.89776	0.0329079	FALSE	Down	0.614	0.435	54	0.342126	-2.98973	-0.0157171	FALSE	Down	0.006	0.084	54	7.46888	1.63402	-0.103185	TRUE	Up	0.06	0.076	54	6.74961	0.449481	0.119999	FALSE
Negative regulation of NOTCH4 signaling	Up	0.083	0.103	50	2.6833	-1.54074	0.0387303	FALSE	Down	0.662	0.466	50	0.224054	-3.17391	-0.0139556	FALSE	Down	0.006	0.093	50	7.63717	1.75437	-0.13366	TRUE	Up	0.06	0.096	50	6.86857	0.526789	0.14214	FALSE
Regulation of RUNX2 expression and activity	Up	0.181	0.151	67	1.92512	-1.6761	0.0345424	FALSE	Down	0.73	0.498	67	0.0831301	-2.68962	-0.00796647	FALSE	Down	0.008	0.087	67	6.40564	1.26998	-0.0959109	TRUE	Up	0.06	0.076	67	6.0013	0.565847	0.113718	FALSE
Regulation of Apoptosis	Up	0.084	0.11	50	2.59357	-1.62169	0.0394025	FALSE	Down	0.703	0.478	50	0.177398	-3.24198	-0.0135628	FALSE	Down	0.004	0.084	50	7.76172	1.80318	-0.108703	TRUE	Up	0.061	0.087	50	6.71438	0.299067	0.125614	FALSE
The role of GTSE1 in G2/M progression after G2 checkpoint	Up	0.013	0.031	74	3.776	-0.655845	0.0403957	FALSE	Up	0.329	0.252	74	1.46775	-2.34206	0.0119262	FALSE	Down	0.006	0.096	74	6.86042	1.26309	-0.0789881	TRUE	Up	0.061	0.08	74	6.92675	0.725663	0.11645	FALSE
p53-Dependent G1 DNA Damage Response	Up	0.056	0.091	62	2.69696	-1.17155	0.0318211	FALSE	Down	0.692	0.494	62	0.0596898	-3.04192	-0.0122525	FALSE	Down	0.006	0.098	62	6.56194	1.12277	-0.0906587	TRUE	Up	0.061	0.074	62	6.43202	0.509958	0.113261	FALSE
p53-Dependent G1/S DNA damage checkpoint	Up	0.056	0.091	62	2.69696	-1.17155	0.0318211	FALSE	Down	0.692	0.494	62	0.0596898	-3.04192	-0.0122525	FALSE	Down	0.006	0.098	62	6.56194	1.12277	-0.0906587	TRUE	Up	0.061	0.074	62	6.43202	0.509958	0.113261	FALSE
Maturation of protein E	Up	0.843	0.863	2	-1.06494	-1.22055	0.00207315	FALSE	Up	0.124	0.089	2	1.98312	0.364487	0.107956	FALSE	Up	0.092	0.214	2	3.14378	1.22513	0.295509	FALSE	Down	0.061	0.113	2	4.29013	1.6489	-0.297206	FALSE
E2F mediated regulation of DNA replication	Up	0.119	0.187	23	1.55774	1.36037	0.0570701	FALSE	Up	0.142	0.146	23	1.69118	1.37254	0.00323737	FALSE	Up	0.158	0.229	23	2.75787	2.06475	0.0942315	FALSE	Up	0.061	0.153	23	3.28397	2.66439	0.0996497	FALSE
Uptake and function of anthrax toxins	Up	0.366	0.332	11	0.718225	0.460841	0.0230526	FALSE	Up	0.026	0.022	11	3.03421	2.80337	0.0392045	FALSE	Up	0.087	0.135	11	3.75905	3.56262	0.132503	FALSE	Down	0.062	0.171	11	2.87497	2.65016	-0.0731203	FALSE
Cytosolic tRNA aminoacylation	Up	0.245	0.273	22	1.13164	2.11547	0.0460843	FALSE	Down	0.497	0.547	22	-0.132804	0.851219	-0.0373664	FALSE	Down	0.174	0.202	22	3.72992	4.85913	-0.161339	FALSE	Up	0.062	0.133	22	4.02574	5.30769	0.19246	FALSE
RMTs methylate histone arginines	Up	0.325	0.227	43	1.32344	0.67031	0.0278487	FALSE	Up	0.554	0.488	43	0.305908	0.175147	0.0114972	FALSE	Down	0.216	0.36	43	2.00008	2.3847	-0.0474813	FALSE	Up	0.062	0.155	43	3.66935	3.59526	0.0990192	FALSE
mRNA Splicing	Up	0.74	0.685	181	-1.33026	0.488253	0.0150173	FALSE	Down	0.238	0.26	181	1.5969	3.81249	-0.0307312	FALSE	Down	0.118	0.124	181	7.44088	9.53709	-0.107054	FALSE	Up	0.063	0.114	181	5.68561	8.06024	0.110085	FALSE
Loss of Function of SMAD4 in Cancer	Up	0.789	0.754	3	-0.756036	-0.695549	0.0207471	FALSE	Up	0.064	0.068	3	1.49938	1.42122	0.0130797	FALSE	Up	0.598	0.594	3	0.0507876	0.0305301	0.0867585	FALSE	Down	0.063	0.171	3	2.55327	2.41055	-0.0212032	FALSE
SMAD4 MH2 Domain Mutants in Cancer	Up	0.789	0.754	3	-0.756036	-0.695549	0.0207471	FALSE	Up	0.064	0.068	3	1.49938	1.42122	0.0130797	FALSE	Up	0.598	0.594	3	0.0507876	0.0305301	0.0867585	FALSE	Down	0.063	0.171	3	2.55327	2.41055	-0.0212032	FALSE
SMAD2/3 MH2 Domain Mutants in Cancer	Up	0.789	0.754	3	-0.756036	-0.695549	0.0207471	FALSE	Up	0.064	0.068	3	1.49938	1.42122	0.0130797	FALSE	Up	0.598	0.594	3	0.0507876	0.0305301	0.0867585	FALSE	Down	0.063	0.171	3	2.55327	2.41055	-0.0212032	FALSE
CDK-mediated phosphorylation and removal of Cdc6	Up	0.041	0.073	69	3.00758	-0.789251	0.0356322	FALSE	Down	0.809	0.581	69	-0.304689	-3.3169	-0.00873145	FALSE	Down	0.008	0.079	69	7.48399	2.28472	-0.0663928	TRUE	Up	0.064	0.079	69	6.36026	0.752709	0.0992147	FALSE
Beta-catenin independent WNT signaling	Up	0.376	0.27	140	1.06871	-1.24457	0.0179737	FALSE	Up	0.436	0.321	140	0.575559	-1.26175	0.00413024	FALSE	Down	0.017	0.07	140	5.48027	2.02999	-0.0393485	FALSE	Up	0.064	0.075	140	4.65949	0.95249	0.0503057	FALSE
RUNX2 regulates genes involved in differentiation of myeloid cells	Up	0.502	0.528	3	0.0828495	0.315645	0.00557138	FALSE	Up	0.237	0.258	3	0.797356	1.11278	0.108843	FALSE	Up	0.039	0.107	3	3.49583	3.91077	0.191387	FALSE	Down	0.064	0.169	3	2.8139	3.06383	-0.0289618	FALSE
HIV Transcription Elongation	Up	0.497	0.608	40	-0.296012	-0.606084	0.0126184	FALSE	Down	0.759	0.712	40	-0.489903	-0.980686	-0.0165054	FALSE	Down	0.12	0.285	40	1.84178	1.27236	-0.0718801	FALSE	Up	0.064	0.206	40	2.16924	1.58492	0.097572	FALSE
Formation of HIV-1 elongation complex containing HIV-1 Tat	Up	0.497	0.608	40	-0.296012	-0.606084	0.0126184	FALSE	Down	0.759	0.712	40	-0.489903	-0.980686	-0.0165054	FALSE	Down	0.12	0.285	40	1.84178	1.27236	-0.0718801	FALSE	Up	0.064	0.206	40	2.16924	1.58492	0.097572	FALSE
Tat-mediated elongation of the HIV-1 transcript	Up	0.497	0.608	40	-0.296012	-0.606084	0.0126184	FALSE	Down	0.759	0.712	40	-0.489903	-0.980686	-0.0165054	FALSE	Down	0.12	0.285	40	1.84178	1.27236	-0.0718801	FALSE	Up	0.064	0.206	40	2.16924	1.58492	0.097572	FALSE
Golgi-to-ER retrograde transport	Up	0.011	0.018	125	3.00404	3.83872	0.0259849	FALSE	Up	0.428	0.381	125	0.434081	1.13994	0.00569778	FALSE	Down	0.453	0.413	125	1.32504	2.14811	-0.00933297	FALSE	Up	0.064	0.166	125	2.85863	3.95345	0.0591075	FALSE
Mitotic Metaphase and Anaphase	Up	0.004	0.009	222	4.1577	1.95562	0.0331505	TRUE	Down	0.231	0.199	222	1.50554	-0.508369	-0.00977497	FALSE	Down	0.002	0.022	222	7.22229	3.90401	-0.0288106	TRUE	Up	0.065	0.101	222	7.441	3.70774	0.108169	FALSE
Gap-filling DNA repair synthesis and ligation in TC-NER	Up	0.787	0.768	58	-0.825063	-1.16701	0.0186002	FALSE	Down	0.65	0.568	58	-0.114245	-0.661967	-0.00938364	FALSE	Down	0.014	0.083	58	3.62436	2.96236	-0.0367469	FALSE	Up	0.065	0.144	58	2.77737	1.85974	0.0873908	FALSE
RNA Polymerase I Promoter Clearance	Up	0.112	0.12	66	2.52283	0.109777	0.0416754	FALSE	Up	0.393	0.192	66	1.59988	-0.557822	0.0148461	FALSE	Down	0.076	0.458	66	1.84603	1.08206	-0.0503143	FALSE	Up	0.065	0.196	66	3.64278	1.49519	0.117828	FALSE
RNA Polymerase I Transcription	Up	0.116	0.121	67	2.45906	0.0842956	0.0406903	FALSE	Up	0.337	0.171	67	1.72801	-0.374764	0.0157783	FALSE	Down	0.084	0.481	67	1.72301	0.97319	-0.0496742	FALSE	Up	0.065	0.198	67	3.61459	1.51011	0.114886	FALSE
Diseases of signal transduction by growth factor receptors and second messengers	Up	0.879	0.759	364	-0.590411	-1.993	0.0138162	FALSE	Down	0.341	0.338	364	0.931938	-0.120133	-0.00456887	FALSE	Down	0.096	0.173	364	3.93179	1.58539	-0.0238621	FALSE	Up	0.065	0.065	364	4.42102	1.64176	0.0407622	FALSE
Antigen Presentation: Folding, assembly and peptide loading of class I MHC	Up	0.534	0.508	26	0.0223079	0.598872	0.0348623	FALSE	Down	0.932	0.951	26	-1.66522	-0.882541	-0.0313624	FALSE	Down	0.097	0.135	26	4.55141	5.3073	-0.168365	FALSE	Up	0.065	0.141	26	3.74731	4.51299	0.163131	FALSE
mRNA Splicing - Major Pathway	Up	0.748	0.696	170	-1.5012	0.203465	0.0156923	FALSE	Down	0.236	0.26	170	1.61052	3.71475	-0.0308735	FALSE	Down	0.12	0.127	170	7.59995	9.62442	-0.114269	FALSE	Up	0.065	0.11	170	5.89361	8.17171	0.117365	FALSE
Diseases of Cellular Senescence	Up	0.287	0.326	2	0.778125	0.764837	0.0597876	FALSE	Down	0.651	0.689	2	-0.197076	-0.0607167	-0.0661432	FALSE	Down	0.177	0.262	2	1.95885	1.91408	-0.290602	FALSE	Up	0.065	0.165	2	2.39095	2.34073	0.345528	FALSE
Evasion of Oncogene Induced Senescence Due to p16INK4A Defects	Up	0.287	0.326	2	0.778125	0.764837	0.0597876	FALSE	Down	0.651	0.689	2	-0.197076	-0.0607167	-0.0661432	FALSE	Down	0.177	0.262	2	1.95885	1.91408	-0.290602	FALSE	Up	0.065	0.165	2	2.39095	2.34073	0.345528	FALSE
Evasion of Oncogene Induced Senescence Due to Defective p16INK4A binding to CDK4 and CDK6	Up	0.287	0.326	2	0.778125	0.764837	0.0597876	FALSE	Down	0.651	0.689	2	-0.197076	-0.0607167	-0.0661432	FALSE	Down	0.177	0.262	2	1.95885	1.91408	-0.290602	FALSE	Up	0.065	0.165	2	2.39095	2.34073	0.345528	FALSE
Evasion of Oxidative Stress Induced Senescence Due to p16INK4A Defects	Up	0.287	0.326	2	0.778125	0.764837	0.0597876	FALSE	Down	0.651	0.689	2	-0.197076	-0.0607167	-0.0661432	FALSE	Down	0.177	0.262	2	1.95885	1.91408	-0.290602	FALSE	Up	0.065	0.165	2	2.39095	2.34073	0.345528	FALSE
Evasion of Oxidative Stress Induced Senescence Due to Defective p16INK4A binding to CDK4 and CDK6	Up	0.287	0.326	2	0.778125	0.764837	0.0597876	FALSE	Down	0.651	0.689	2	-0.197076	-0.0607167	-0.0661432	FALSE	Down	0.177	0.262	2	1.95885	1.91408	-0.290602	FALSE	Up	0.065	0.165	2	2.39095	2.34073	0.345528	FALSE
Diseases of cellular response to stress	Up	0.287	0.326	2	0.778125	0.764837	0.0597876	FALSE	Down	0.651	0.689	2	-0.197076	-0.0607167	-0.0661432	FALSE	Down	0.177	0.262	2	1.95885	1.91408	-0.290602	FALSE	Up	0.065	0.165	2	2.39095	2.34073	0.345528	FALSE
Estrogen-dependent gene expression	Up	0.167	0.135	108	2.58864	0.848487	0.0191877	FALSE	Up	0.424	0.282	108	1.28481	-0.035031	0.0151482	FALSE	Down	0.198	0.459	108	1.99055	1.40437	-0.0261687	FALSE	Up	0.065	0.192	108	3.71114	2.23431	0.0839355	FALSE
RUNX1 regulates genes involved in megakaryocyte differentiation and platelet function	Up	0.201	0.147	59	2.96607	0.875559	0.0305271	FALSE	Up	0.15	0.08	59	3.0399	1.32306	0.0410254	FALSE	Up	0.319	0.557	59	1.18826	0.881027	0.0147134	FALSE	Up	0.065	0.173	59	4.48285	2.87354	0.0470982	FALSE
Vitamins B6 activation to pyridoxal phosphate	Up	0.159	0.224	2	0.879751	1.22973	0.0284404	FALSE	Up	0.707	0.75	2	-0.404348	-0.123538	0.0300132	FALSE	Down	0.412	0.451	2	0.585222	0.879108	-0.0656113	FALSE	Up	0.065	0.194	2	1.91064	2.35237	0.0904815	FALSE
G1/S DNA Damage Checkpoints	Up	0.03	0.057	64	3.09335	-0.690949	0.0325591	FALSE	Down	0.619	0.46	64	0.182291	-2.8467	-0.0104612	FALSE	Down	0.005	0.101	64	6.37861	1.04263	-0.0868387	TRUE	Up	0.066	0.089	64	6.4213	0.616816	0.114895	FALSE
Defective RHAG causes regulator type Rh-null hemolytic anemia (RHN)	Up	0.276	0.313	1	0.769323	0.990485	0.0856829	FALSE	Up	0.183	0.193	1	1.22111	1.47588	0.101657	FALSE	Up	0.007	0.045	1	5.29197	5.88719	0.588777	TRUE	Down	0.066	0.168	1	2.66596	3.00589	-0.290262	FALSE
Hh mutants abrogate ligand secretion	Up	0.056	0.093	57	2.81129	-1.00475	0.0360033	FALSE	Down	0.509	0.397	57	0.592237	-2.48173	-0.0118595	FALSE	Down	0.011	0.09	57	7.59839	2.11905	-0.108291	FALSE	Up	0.066	0.095	57	6.5743	0.703567	0.121675	FALSE
Epigenetic regulation of gene expression	Up	0.299	0.194	103	1.59857	0.191214	0.0298807	FALSE	Up	0.296	0.167	103	1.38774	0.316306	7.07699e-06	FALSE	Down	0.104	0.363	103	2.05966	1.91257	-0.0416233	FALSE	Up	0.066	0.156	103	3.835	2.69418	0.103751	FALSE
B-WICH complex positively regulates rRNA expression	Up	0.033	0.068	49	3.6198	0.799967	0.0519589	FALSE	Up	0.156	0.083	49	2.58533	-0.0268832	0.0270706	FALSE	Down	0.123	0.6	49	1.17607	0.168261	-0.0344447	FALSE	Up	0.066	0.187	49	4.20243	1.66438	0.134318	FALSE
Mitochondrial tRNA aminoacylation	Up	0.161	0.175	20	0.994543	1.95216	0.0376283	FALSE	Up	0.974	0.983	20	-1.836	-0.990531	0.00180182	FALSE	Down	0.492	0.389	20	0.847677	1.66588	-0.0880721	FALSE	Up	0.066	0.151	20	2.20453	3.33787	0.124915	FALSE
Hedgehog ligand biogenesis	Up	0.066	0.097	63	2.60229	-0.936766	0.0326797	FALSE	Down	0.574	0.416	63	0.413207	-2.39281	-0.0118097	FALSE	Down	0.011	0.096	63	7.06429	1.91996	-0.0988086	FALSE	Up	0.067	0.098	63	6.28967	0.816085	0.111721	FALSE
Deadenylation of mRNA	Up	0.916	0.877	24	-1.48796	-0.787028	0.0162114	FALSE	Down	0.173	0.197	24	1.22102	2.1959	-0.0482786	FALSE	Down	0.323	0.32	24	1.86648	2.65897	-0.105862	FALSE	Up	0.067	0.199	24	3.1161	4.10115	0.138815	FALSE
Degradation of DVL	Up	0.07	0.096	54	2.48377	-1.48523	0.0330072	FALSE	Down	0.862	0.561	54	-0.265277	-3.46091	-0.010899	FALSE	Down	0.005	0.089	54	7.15097	1.46297	-0.106691	TRUE	Up	0.068	0.104	54	6.19826	0.135609	0.112111	FALSE
MPS IIID - Sanfilippo syndrome D	Up	0.092	0.136	1	1.75622	1.98271	0.118629	FALSE	Down	0.758	0.785	1	-0.506145	-0.360439	-0.0442546	FALSE	Down	0.625	0.609	1	-0.220572	-0.113261	-0.0911505	FALSE	Up	0.068	0.199	1	2.63157	2.88692	0.39518	FALSE
Entry of Influenza Virion into Host Cell via Endocytosis	Up	0.269	0.335	2	0.541737	0.567189	0.0490568	FALSE	Down	0.132	0.164	2	0.768217	0.780141	-0.0741148	FALSE	Down	0.741	0.701	2	-0.55793	-0.499897	-0.0472684	FALSE	Up	0.068	0.197	2	2.21961	2.15776	0.208504	FALSE
Antigen processing-Cross presentation	Up	0.241	0.204	98	2.14373	-0.234485	0.0321672	FALSE	Down	0.962	0.836	98	-1.40494	-3.197	-0.0110324	FALSE	Down	0.038	0.113	98	7.25254	3.62147	-0.0869528	FALSE	Up	0.069	0.085	98	6.51331	2.62035	0.104775	FALSE
p75 NTR receptor-mediated signalling	Up	0.472	0.521	87	-0.00608361	0.921789	0.012142	FALSE	Up	0.989	0.983	87	-2.05887	-1.32498	0.000891424	FALSE	Down	0.435	0.319	87	1.41993	1.7641	-0.0174986	FALSE	Up	0.069	0.128	87	3.24982	3.54414	0.0301997	FALSE
Loss of phosphorylation of MECP2 at T308	Up	0.404	0.348	4	0.450855	-0.209419	0.00505572	FALSE	Up	0.427	0.195	4	0.884084	-0.0979578	0.00876664	FALSE	Down	0.455	0.52	4	0.210469	-0.20924	-0.0857951	FALSE	Up	0.069	0.146	4	2.4658	1.59047	0.0591912	FALSE
Mitotic Anaphase	Up	0.008	0.014	221	3.91712	1.6839	0.032736	TRUE	Down	0.226	0.189	221	1.53558	-0.493822	-0.00968944	FALSE	Down	0.002	0.018	221	7.23972	3.9049	-0.0286249	TRUE	Up	0.07	0.101	221	7.34971	3.59059	0.107369	FALSE
XBP1(S) activates chaperone genes	Up	0.234	0.244	47	0.971524	1.99842	0.0191351	FALSE	Up	0.889	0.89	47	-1.41624	-0.327218	0.0139079	FALSE	Down	0.065	0.09	47	4.51451	5.67661	-0.0431952	FALSE	Up	0.07	0.2	47	2.82132	4.03696	0.057561	FALSE
S Phase	Up	0.003	0.007	151	4.31875	2.12361	0.0332505	TRUE	Down	0.403	0.386	151	0.569771	-1.01105	-0.0102809	FALSE	Down	0.006	0.034	151	7.18747	3.88437	-0.037485	TRUE	Up	0.072	0.099	151	6.88541	3.45921	0.109859	FALSE
Regulation of RAS by GAPs	Up	0.029	0.054	65	2.9285	-0.767744	0.028052	FALSE	Down	0.479	0.379	65	0.570394	-2.29416	-0.0127645	FALSE	Down	0.007	0.086	65	6.43166	1.41867	-0.0994816	TRUE	Up	0.072	0.094	65	5.71018	0.0608284	0.104577	FALSE
RNA Polymerase I Transcription Initiation	Up	0.787	0.755	41	-0.818965	-0.986294	0.0202958	FALSE	Down	0.778	0.801	41	-0.642804	-0.696696	-0.0153721	FALSE	Down	0.063	0.167	41	3.15749	2.92525	-0.0681941	FALSE	Up	0.072	0.167	41	2.53702	2.14784	0.0799183	FALSE
ISG15 antiviral mechanism	Up	0.766	0.774	68	-1.04775	-1.39921	0.0348425	FALSE	Down	0.334	0.295	68	1.1463	0.317613	-0.0341024	FALSE	Down	0.097	0.218	68	3.41986	2.07131	-0.084667	FALSE	Up	0.074	0.119	68	4.25997	2.35853	0.131933	FALSE
NRIF signals cell death from the nucleus	Up	0.075	0.179	12	1.3773	1.39041	0.0368521	FALSE	Up	0.677	0.491	12	0.306012	-0.269764	0.00936161	FALSE	Down	0.285	0.359	12	1.65196	0.980738	-0.0380891	FALSE	Up	0.074	0.126	12	3.06234	2.05816	0.0178378	FALSE
G1/S Transition	Up	0.002	0.003	125	5.71251	3.30445	0.0389221	TRUE	Down	0.366	0.34	125	0.894447	-0.968203	-0.00539408	FALSE	Down	0.01	0.057	125	7.28967	3.4913	-0.0482485	TRUE	Up	0.075	0.121	125	7.74011	3.72984	0.137177	FALSE
Neddylation	Up	0.296	0.2	213	1.37645	1.12606	0.020305	FALSE	Down	0.252	0.313	213	0.968773	1.44167	-0.00580334	FALSE	Down	0.046	0.05	213	5.94248	4.75735	-0.0265033	FALSE	Up	0.075	0.079	213	4.43627	3.34942	0.0596274	FALSE
FOXO-mediated transcription	Up	0.283	0.296	63	0.878875	1.47091	0.00263518	FALSE	Up	0.037	0.056	63	2.17644	3.0658	0.0138187	FALSE	Up	0.097	0.139	63	3.52078	4.14018	0.0475846	FALSE	Down	0.075	0.179	63	2.92594	3.53157	-0.0243692	FALSE
APC/C:Cdc20 mediated degradation of Securin	Up	0.103	0.119	64	2.28945	-1.53176	0.0348556	FALSE	Down	0.796	0.532	64	-0.114812	-3.1754	-0.00953279	FALSE	Down	0.004	0.074	64	7.75417	2.44006	-0.0784547	TRUE	Up	0.076	0.093	64	6.11177	0.416098	0.100903	FALSE
Apoptosis	Up	0.562	0.425	169	0.718767	-0.59378	0.0257354	FALSE	Down	0.4	0.376	169	0.893563	0.0509986	-0.00226804	FALSE	Down	0.017	0.042	169	6.43135	3.96116	-0.0373633	FALSE	Up	0.076	0.091	169	5.35334	2.80724	0.0717322	FALSE
Recognition of DNA damage by PCNA-containing replication complex	Up	0.016	0.056	25	1.85605	1.98111	0.0398291	FALSE	Up	0.135	0.129	25	1.23659	1.02219	0.00551103	FALSE	Up	0.05	0.148	25	3.14681	2.82417	0.0500037	FALSE	Up	0.076	0.13	25	2.95955	2.32202	0.0836586	FALSE
Pausing and recovery of Tat-mediated HIV elongation	Up	0.249	0.382	28	0.252637	-0.0880876	0.0085893	FALSE	Down	0.575	0.523	28	-0.142926	-0.679504	-0.00709468	FALSE	Down	0.098	0.232	28	2.2799	1.64516	-0.0779947	FALSE	Up	0.076	0.196	28	2.39261	1.77743	0.0981122	FALSE
Tat-mediated HIV elongation arrest and recovery	Up	0.249	0.382	28	0.252637	-0.0880876	0.0085893	FALSE	Down	0.575	0.523	28	-0.142926	-0.679504	-0.00709468	FALSE	Down	0.098	0.232	28	2.2799	1.64516	-0.0779947	FALSE	Up	0.076	0.196	28	2.39261	1.77743	0.0981122	FALSE
Chromatin modifying enzymes	Up	0.771	0.54	219	-0.311773	0.133825	0.0111925	FALSE	Down	0.679	0.601	219	-0.418995	0.59498	-0.0104889	FALSE	Down	0.333	0.297	219	2.33296	3.71082	-0.0424962	FALSE	Up	0.076	0.135	219	4.03251	5.16432	0.0787411	FALSE
Chromatin organization	Up	0.771	0.54	219	-0.311773	0.133825	0.0111925	FALSE	Down	0.679	0.601	219	-0.418995	0.59498	-0.0104889	FALSE	Down	0.333	0.297	219	2.33296	3.71082	-0.0424962	FALSE	Up	0.076	0.135	219	4.03251	5.16432	0.0787411	FALSE
Erythrocytes take up carbon dioxide and release oxygen	Up	0.33	0.35	12	0.642844	1.31515	0.0580891	FALSE	Up	0.008	0.009	12	4.32482	5.28341	0.125087	TRUE	Up	0.016	0.034	12	7.07886	8.22931	0.388315	FALSE	Down	0.077	0.16	12	3.06339	3.89765	-0.233091	FALSE
O2/CO2 exchange in erythrocytes	Up	0.33	0.35	12	0.642844	1.31515	0.0580891	FALSE	Up	0.008	0.009	12	4.32482	5.28341	0.125087	TRUE	Up	0.016	0.034	12	7.07886	8.22931	0.388315	FALSE	Down	0.077	0.16	12	3.06339	3.89765	-0.233091	FALSE
Negative regulation of FGFR3 signaling	Down	0.915	0.911	27	-1.37103	-2.18571	-0.000152732	FALSE	Up	0.777	0.61	27	-0.103298	-1.53329	0.01176	FALSE	Up	0.497	0.695	27	-0.405607	-1.59921	0.00527659	FALSE	Down	0.077	0.15	27	2.86744	0.533587	-0.0271055	FALSE
Mitotic G2-G2/M phases	Up	0.048	0.052	185	2.55684	0.316253	0.0279326	FALSE	Down	0.151	0.137	185	1.68445	-0.117932	-0.00209874	FALSE	Down	0.01	0.039	185	6.1795	3.0147	-0.025237	TRUE	Up	0.078	0.109	185	6.05004	2.4784	0.0888723	FALSE
Defects in biotin (Btn) metabolism	Up	0.316	0.338	8	0.257357	0.741956	0.0101048	FALSE	Down	0.722	0.773	8	-0.720276	-0.225402	-0.0197622	FALSE	Down	0.543	0.47	8	0.0585808	0.463862	-0.0780447	FALSE	Up	0.078	0.164	8	1.93952	2.55087	0.0940677	FALSE
5-Phosphoribose 1-diphosphate biosynthesis	Up	0.355	0.398	3	0.56239	0.954699	0.0487849	FALSE	Down	0.775	0.815	3	-0.622279	-0.285304	-0.0133179	FALSE	Down	0.228	0.293	3	2.06238	2.57652	-0.23375	FALSE	Up	0.079	0.171	3	2.76197	3.36202	0.296848	FALSE
Cdc20:Phospho-APC/C mediated degradation of Cyclin A	Up	0.06	0.089	69	2.71675	-1.02562	0.0354653	FALSE	Down	0.599	0.452	69	0.263018	-2.72655	-0.0085808	FALSE	Down	0.005	0.078	69	7.32167	2.19039	-0.0767627	TRUE	Up	0.08	0.103	69	6.09853	0.556536	0.107564	FALSE
Aberrant regulation of mitotic G1/S transition in cancer due to RB1 defects	Up	0.041	0.075	15	2.25672	1.99261	0.0369672	FALSE	Up	0.517	0.5	15	0.192226	0.133124	0.0271933	FALSE	Up	0.033	0.119	15	3.55	3.39806	0.0976818	FALSE	Up	0.08	0.204	15	2.83143	2.70425	0.0379062	FALSE
Defective binding of RB1 mutants to E2F1,(E2F2, E2F3)	Up	0.041	0.075	15	2.25672	1.99261	0.0369672	FALSE	Up	0.517	0.5	15	0.192226	0.133124	0.0271933	FALSE	Up	0.033	0.119	15	3.55	3.39806	0.0976818	FALSE	Up	0.08	0.204	15	2.83143	2.70425	0.0379062	FALSE
PI5P Regulates TP53 Acetylation	Up	0.543	0.57	9	-0.299199	-0.20451	0.0249701	FALSE	Up	0.145	0.179	9	0.809791	0.986686	0.0353715	FALSE	Up	0.073	0.153	9	2.21607	2.2834	0.0108458	FALSE	Up	0.08	0.157	9	2.53401	2.40771	0.021408	FALSE
Hedgehog 'off' state	Up	0.214	0.138	105	1.4838	-1.83122	0.0223625	FALSE	Down	0.452	0.326	105	0.778467	-1.93079	-0.0010304	FALSE	Down	0.013	0.105	105	4.49857	0.208462	-0.0498846	FALSE	Up	0.081	0.103	105	4.45597	-0.15104	0.0634103	FALSE
ER-Phagosome pathway	Up	0.192	0.169	82	2.29916	-0.542444	0.0339135	FALSE	Down	0.975	0.851	82	-1.62766	-3.88739	-0.0133749	FALSE	Down	0.017	0.093	82	8.17416	4.0116	-0.0961057	FALSE	Up	0.081	0.099	82	6.58256	2.02898	0.11157	FALSE
Interleukin-1 family signaling	Up	0.609	0.417	126	0.689006	-1.65917	0.0220088	FALSE	Down	0.551	0.446	126	0.5388	-1.23639	-0.013161	FALSE	Down	0.115	0.191	126	4.52666	0.904973	-0.0498502	FALSE	Up	0.081	0.082	126	5.02895	1.03966	0.0591198	FALSE
Defective MPDU1 causes MPDU1-CDG (CDG-1f)	Up	0.305	0.352	1	0.406473	0.613728	0.0490442	FALSE	Up	0.334	0.352	1	0.481246	0.709356	0.055693	FALSE	Down	0.23	0.314	1	1.74833	2.0596	-0.192416	FALSE	Up	0.081	0.177	1	2.42584	2.77737	0.310033	FALSE
Negative epigenetic regulation of rRNA expression	Up	0.153	0.117	66	2.32592	0.0724217	0.0407138	FALSE	Up	0.275	0.145	66	1.73919	-0.157553	0.0092137	FALSE	Down	0.191	0.579	66	0.991387	0.434526	-0.0483405	FALSE	Up	0.082	0.202	66	3.5718	1.72328	0.127047	FALSE
G2/M Transition	Up	0.054	0.06	182	2.47038	0.22689	0.0281989	FALSE	Down	0.202	0.186	182	1.44145	-0.347899	-0.00424887	FALSE	Down	0.014	0.045	182	5.92491	2.7553	-0.0305754	FALSE	Up	0.083	0.111	182	6.02151	2.43209	0.0926362	FALSE
TP53 Regulates Transcription of Cell Cycle Genes	Up	0.332	0.306	50	0.859069	1.17339	0.0299247	FALSE	Up	0.018	0.027	50	2.56937	3.30931	0.0174311	FALSE	Up	0.049	0.089	50	3.99954	4.38952	0.0418112	FALSE	Up	0.083	0.175	50	3.13379	3.57365	0.071829	FALSE
Adaptive Immune System	Up	0.825	0.685	720	-0.526127	0.905938	0.0179146	FALSE	Down	0.591	0.583	720	0.331844	2.23323	-0.00536132	FALSE	Down	0.079	0.074	720	8.6731	9.69175	-0.0508597	FALSE	Up	0.083	0.131	720	6.12999	7.16763	0.0606315	FALSE
APC:Cdc20 mediated degradation of cell cycle proteins prior to satisfation of the cell cycle checkpoint	Up	0.054	0.08	70	2.79061	-0.907709	0.0356318	FALSE	Down	0.58	0.433	70	0.33653	-2.61414	-0.00771551	FALSE	Down	0.005	0.08	70	7.29054	2.20932	-0.0746227	TRUE	Up	0.084	0.106	70	6.03873	0.552347	0.107523	FALSE
Signaling by TGF-beta Receptor Complex	Up	0.534	0.604	67	-0.102158	0.710944	0.0143504	FALSE	Down	0.037	0.047	67	2.30693	2.93464	-0.000819887	FALSE	Up	0.115	0.135	67	4.05412	4.21182	0.0329081	FALSE	Up	0.084	0.148	67	3.38404	3.58767	0.0152563	FALSE
Biogenic amines are oxidatively deaminated to aldehydes by MAOA and MAOB	Up	0.644	0.641	1	-0.581053	-0.478784	0.0155564	FALSE	Up	0.072	0.086	1	2.06295	2.21645	0.100476	FALSE	Up	0.192	0.276	1	2.00241	2.18497	0.312238	FALSE	Down	0.084	0.198	1	2.31939	2.48388	-0.203783	FALSE
Defective MAOA causes Brunner syndrome (BRUNS)	Up	0.644	0.641	1	-0.581053	-0.478784	0.0155564	FALSE	Up	0.072	0.086	1	2.06295	2.21645	0.100476	FALSE	Up	0.192	0.276	1	2.00241	2.18497	0.312238	FALSE	Down	0.084	0.198	1	2.31939	2.48388	-0.203783	FALSE
RNA Polymerase III Transcription Initiation From Type 3 Promoter	Up	0.283	0.326	27	0.338096	0.575536	0.0193114	FALSE	Down	0.809	0.841	27	-0.874118	-0.527248	-0.0103042	FALSE	Down	0.486	0.49	27	0.470695	0.576211	-0.0530877	FALSE	Up	0.084	0.192	27	2.0189	2.31703	0.0902409	FALSE
NADE modulates death signalling	Up	0.145	0.19	6	1.17861	1.3543	0.0492036	FALSE	Up	0.938	0.954	6	-1.16033	-0.864163	0.00566616	FALSE	Down	0.873	0.789	6	-1.03808	-0.892167	-0.0334937	FALSE	Up	0.084	0.181	6	2.5953	2.82906	0.0436274	FALSE
DNA Replication Pre-Initiation	Up	0.017	0.04	82	3.81613	0.799695	0.0389686	FALSE	Down	0.381	0.332	82	0.924143	-1.54042	-0.00668771	FALSE	Down	0.006	0.07	82	7.0267	2.52424	-0.0604939	TRUE	Up	0.085	0.119	82	7.28764	2.53735	0.134792	FALSE
TRAF6 mediated induction of NFkB and MAP kinases upon TLR7/8 or 9 activation	Up	0.942	0.937	79	-1.79168	-1.85756	0.0160291	FALSE	Down	0.092	0.076	79	2.06321	1.34741	-0.0079244	FALSE	Up	0.326	0.403	79	1.80432	0.831143	0.00224165	FALSE	Up	0.085	0.186	79	3.4868	2.27091	0.0284512	FALSE
Defective HLCS causes multiple carboxylase deficiency	Up	0.306	0.337	7	0.369056	0.827438	0.00906624	FALSE	Down	0.624	0.68	7	-0.414831	0.0599999	-0.0238412	FALSE	Down	0.612	0.553	7	-0.158915	0.19732	-0.0781355	FALSE	Up	0.085	0.185	7	1.8393	2.40385	0.0956758	FALSE
APC/C:Cdc20 mediated degradation of mitotic proteins	Up	0.055	0.081	72	2.78805	-0.862558	0.0377531	FALSE	Down	0.649	0.48	72	0.176264	-2.71386	-0.00593394	FALSE	Down	0.003	0.069	72	7.46617	2.46725	-0.0616295	TRUE	Up	0.086	0.113	72	5.93218	0.542931	0.106584	FALSE
Metalloprotease DUBs	Up	0.394	0.378	26	0.999962	0.252207	0.0414105	FALSE	Up	0.513	0.365	26	0.830085	-0.0163245	0.0181417	FALSE	Up	0.114	0.271	26	3.14852	2.51818	0.0883493	FALSE	Up	0.086	0.138	26	3.9581	2.4895	0.0440828	FALSE
ABC transporter disorders	Up	0.033	0.073	75	2.64161	-0.361113	0.0311507	FALSE	Down	0.515	0.39	75	0.383355	-1.94859	-0.00796621	FALSE	Down	0.028	0.116	75	5.41708	0.817306	-0.0836245	FALSE	Up	0.087	0.116	75	5.38155	0.571441	0.0924856	FALSE
Folding of actin by CCT/TriC	Up	0.257	0.328	9	0.90923	1.40446	0.0496342	FALSE	Down	0.403	0.447	9	0.375996	0.833393	-0.0683982	FALSE	Down	0.112	0.175	9	4.71424	5.19738	-0.238429	FALSE	Up	0.087	0.172	9	3.82481	4.12035	0.234473	FALSE
vRNP Assembly	Up	0.374	0.344	2	0.500287	0.0348986	0.0475673	FALSE	Down	0.479	0.677	2	-0.349893	-0.117852	-0.0274453	FALSE	Down	0.157	0.269	2	2.1032	1.55583	-0.261036	FALSE	Up	0.087	0.192	2	2.30261	1.68918	0.238187	FALSE
Biotin transport and metabolism	Up	0.16	0.194	11	0.717881	1.30875	0.0124634	FALSE	Down	0.897	0.91	11	-1.27171	-0.715307	-0.0112688	FALSE	Down	0.473	0.4	11	0.177632	0.661362	-0.0738126	FALSE	Up	0.087	0.183	11	1.74578	2.43765	0.0917202	FALSE
HSF1-dependent transactivation	Up	0.478	0.484	31	0.152289	0.23186	0.00849571	FALSE	Up	0.876	0.859	31	-0.599331	-0.485576	0.0110951	FALSE	Down	0.593	0.523	31	0.588632	0.366805	-0.0569056	FALSE	Up	0.087	0.132	31	2.35148	2.09642	0.0491335	FALSE
Separation of Sister Chromatids	Up	0.003	0.004	178	4.44978	1.95565	0.0327312	TRUE	Down	0.172	0.127	178	1.76286	-0.647334	-0.0087574	FALSE	Down	0.001	0.032	178	6.97953	3.27157	-0.0322904	TRUE	Up	0.088	0.129	178	6.9886	2.89728	0.107081	FALSE
Activation of APC/C and APC/C:Cdc20 mediated degradation of mitotic proteins	Up	0.036	0.065	73	3.0672	-0.579269	0.0388564	FALSE	Down	0.54	0.416	73	0.451011	-2.44225	-0.00446442	FALSE	Down	0.003	0.072	73	7.39228	2.42926	-0.0615635	TRUE	Up	0.088	0.112	73	6.01086	0.649565	0.11011	FALSE
Diseases of mitotic cell cycle	Up	0.197	0.236	32	1.28677	1.03061	0.0273407	FALSE	Up	0.654	0.657	32	-0.126426	-0.203895	0.00945512	FALSE	Up	0.038	0.107	32	4.16661	3.95482	0.0671876	FALSE	Up	0.088	0.234	32	2.60392	2.42881	0.0227048	FALSE
Aberrant regulation of mitotic cell cycle due to RB1 defects	Up	0.197	0.236	32	1.28677	1.03061	0.0273407	FALSE	Up	0.654	0.657	32	-0.126426	-0.203895	0.00945512	FALSE	Up	0.038	0.107	32	4.16661	3.95482	0.0671876	FALSE	Up	0.088	0.234	32	2.60392	2.42881	0.0227048	FALSE
TGF-beta receptor signaling activates SMADs	Up	0.429	0.54	29	0.0519692	0.666004	0.012335	FALSE	Up	0.066	0.053	29	1.8044	1.92451	0.00260265	FALSE	Up	0.124	0.168	29	3.1861	3.1093	0.0507429	FALSE	Down	0.088	0.14	29	3.20318	3.03149	-0.0102458	FALSE
PAOs oxidise polyamines to amines	Up	0.655	0.617	2	-0.29825	-0.265654	0.0258459	FALSE	Up	0.077	0.074	2	1.35721	1.25495	0.0752248	FALSE	Up	0.445	0.471	2	0.697594	0.645165	0.134275	FALSE	Down	0.088	0.169	2	2.27458	2.11185	-0.160992	FALSE
Translesion Synthesis by POLH	Up	0.352	0.411	15	0.132575	-0.102096	0.0152505	FALSE	Down	0.197	0.118	15	1.32454	0.601759	-0.0223786	FALSE	Down	0.243	0.325	15	1.78605	0.960656	-0.0340463	FALSE	Up	0.089	0.101	15	2.96954	1.75952	0.104206	FALSE
Synthesis of PIPs in the nucleus	Up	0.4	0.418	4	0.0925729	0.388531	0.0314675	FALSE	Up	0.034	0.038	4	1.64669	2.01297	0.0343154	FALSE	Up	0.015	0.052	4	3.56345	4.02466	0.115175	FALSE	Down	0.09	0.198	4	2.49243	2.885	-0.0699824	FALSE
Gene Silencing by RNA	Up	0.446	0.309	94	1.15398	-1.45838	0.0260869	FALSE	Up	0.354	0.174	94	1.64088	-0.91295	0.000367009	FALSE	Down	0.066	0.375	94	2.24751	0.421875	-0.0485504	FALSE	Up	0.09	0.153	94	4.1118	0.876153	0.115482	FALSE
Rhesus blood group biosynthesis	Down	0.968	0.929	2	-1.43919	-1.29376	-0.00345206	FALSE	Up	0.053	0.062	2	2.89673	3.43099	0.138104	FALSE	Up	0.122	0.193	2	3.43492	4.04645	0.465919	FALSE	Down	0.09	0.184	2	2.93427	3.47909	-0.224643	FALSE
Cross-presentation of soluble exogenous antigens (endosomes)	Up	0.084	0.097	51	2.85289	-1.22698	0.041226	FALSE	Down	0.544	0.441	51	0.311038	-2.63158	-0.00879591	FALSE	Down	0.013	0.109	51	7.08295	1.61229	-0.119576	FALSE	Up	0.091	0.129	51	5.98201	0.245325	0.139921	FALSE
PTEN Regulation	Up	0.321	0.25	135	0.990556	-0.970671	0.0160185	FALSE	Down	0.229	0.271	135	1.18503	-0.173118	-0.00781774	FALSE	Down	0.009	0.046	135	5.43102	2.19887	-0.0527829	TRUE	Up	0.092	0.105	135	4.3462	0.908877	0.0780289	FALSE
Selective autophagy	Up	0.133	0.197	74	1.11111	0.995197	0.0116571	FALSE	Up	0.005	0.003	74	2.9454	2.40623	0.00475263	TRUE	Down	0.044	0.182	74	2.80756	2.60695	-0.0315691	FALSE	Up	0.092	0.19	74	2.44935	1.98993	0.0438689	FALSE
Response of EIF2AK1 (HRI) to heme deficiency	Up	0.04	0.084	14	1.98916	2.73884	0.0160283	FALSE	Up	0.586	0.66	14	-0.18839	0.533809	0.0292939	FALSE	Up	0.599	0.569	14	0.663582	1.26956	0.0191055	FALSE	Down	0.092	0.233	14	2.24155	3.0152	-0.00496872	FALSE
Regulation of PLK1 Activity at G2/M Transition	Up	0.266	0.289	80	0.814379	0.851618	0.0246274	FALSE	Down	0.147	0.136	80	1.31176	1.3893	-0.0100889	FALSE	Up	0.159	0.211	80	2.77912	2.5536	0.0082246	FALSE	Up	0.093	0.137	80	3.68523	3.28984	0.0831624	FALSE
HSF1 activation	Up	0.504	0.532	25	-0.0040134	0.213414	0.014594	FALSE	Up	0.233	0.211	25	0.845312	0.829453	0.00168857	FALSE	Down	0.363	0.351	25	1.55868	1.21481	-0.0764865	FALSE	Up	0.093	0.137	25	2.92222	2.50626	0.0893164	FALSE
Mitotic G1 phase and G1/S transition	Up	0.001	0.001	139	5.757	3.56797	0.0379175	TRUE	Down	0.286	0.284	139	1.13844	-0.582757	-0.00590279	FALSE	Down	0.008	0.047	139	7.15566	3.68602	-0.0429875	TRUE	Up	0.094	0.139	139	7.25074	3.58453	0.134724	FALSE
NoRC negatively regulates rRNA expression	Up	0.1	0.103	63	2.63175	0.275663	0.0420729	FALSE	Up	0.321	0.163	63	1.70724	-0.314377	0.0102234	FALSE	Down	0.195	0.601	63	0.922875	0.287255	-0.0456569	FALSE	Up	0.094	0.214	63	3.41561	1.43058	0.127689	FALSE
Association of TriC/CCT with target proteins during biosynthesis	Up	0.737	0.672	38	-0.504253	0.228326	0.0247482	FALSE	Down	0.769	0.813	38	-0.819216	0.173713	-0.0252534	FALSE	Down	0.26	0.269	38	2.46419	3.29264	-0.0992374	FALSE	Up	0.094	0.167	38	2.86379	3.75298	0.11719	FALSE
The NLRP1 inflammasome	Down	0.531	0.555	3	0.108258	0.359193	-0.031305	FALSE	Up	0.011	0.011	3	3.58786	3.9637	0.0949632	FALSE	Up	0.03	0.09	3	4.32951	4.78312	0.124735	FALSE	Down	0.095	0.222	3	2.89899	3.25712	-0.304818	FALSE
Dual Incision in GG-NER	Up	0.53	0.546	36	-0.282722	-0.158371	0.0255043	FALSE	Down	0.536	0.488	36	0.0882214	0.0250213	-0.0119269	FALSE	Down	0.093	0.162	36	2.57199	2.32802	-0.0246092	FALSE	Up	0.095	0.123	36	2.66199	2.15736	0.0890028	FALSE
Recycling of eIF2:GDP	Up	0.2	0.227	8	0.967924	1.48611	0.0379268	FALSE	Down	0.617	0.654	8	-0.514559	0.0141259	-0.0166343	FALSE	Down	0.28	0.313	8	1.54255	2.0981	-0.135103	FALSE	Up	0.095	0.162	8	2.62594	3.26798	0.182442	FALSE
Programmed Cell Death	Up	0.627	0.467	172	0.560814	-0.713104	0.0256834	FALSE	Down	0.384	0.378	172	0.932053	0.128344	-0.00324192	FALSE	Down	0.023	0.048	172	6.35794	3.93162	-0.0394972	FALSE	Up	0.096	0.105	172	5.1182	2.62136	0.071439	FALSE
Cargo concentration in the ER	Up	0.188	0.239	30	0.989806	1.83456	0.0181846	FALSE	Down	0.885	0.918	30	-0.974088	-0.101692	-0.0182184	FALSE	Down	0.67	0.579	30	0.376997	1.06764	-0.0527155	FALSE	Up	0.097	0.245	30	2.3081	3.28076	0.0900539	FALSE
MyD88-independent TLR4 cascade	Up	0.939	0.925	88	-1.66413	-1.86599	0.0166637	FALSE	Down	0.061	0.062	88	1.99591	1.3233	-0.0100833	FALSE	Down	0.323	0.409	88	1.73046	0.807076	-0.00379722	FALSE	Up	0.098	0.194	88	3.36621	2.10245	0.0251855	FALSE
TRIF(TICAM1)-mediated TLR4 signaling	Up	0.939	0.925	88	-1.66413	-1.86599	0.0166637	FALSE	Down	0.061	0.062	88	1.99591	1.3233	-0.0100833	FALSE	Down	0.323	0.409	88	1.73046	0.807076	-0.00379722	FALSE	Up	0.098	0.194	88	3.36621	2.10245	0.0251855	FALSE
PINK1-PRKN Mediated Mitophagy	Up	0.591	0.643	17	-0.310158	0.262219	0.0101704	FALSE	Up	0.007	0.006	17	2.75828	3.03404	0.000361755	TRUE	Up	0.021	0.054	17	4.68709	4.86527	0.0130727	FALSE	Up	0.099	0.135	17	2.83861	2.70117	0.015926	FALSE
Antiviral mechanism by IFN-stimulated genes	Up	0.673	0.718	76	-0.749973	-0.892915	0.0429905	FALSE	Down	0.503	0.45	76	0.737584	0.112476	-0.0357982	FALSE	Down	0.118	0.215	76	3.70586	2.59523	-0.0966598	FALSE	Up	0.099	0.144	76	4.58697	2.98347	0.151436	FALSE
Cooperation of PDCL (PhLP1) and TRiC/CCT in G-protein beta folding	Up	0.167	0.203	39	1.03123	1.09541	0.0195178	FALSE	Down	0.097	0.115	39	1.17294	1.34371	-0.00171002	FALSE	Down	0.352	0.447	39	0.9822	1.36653	-0.0541994	FALSE	Up	0.099	0.226	39	2.07698	2.3227	0.0321818	FALSE
Synthesis of DNA	Up	0.006	0.01	111	4.5357	1.71692	0.0390622	TRUE	Down	0.799	0.626	111	-0.543037	-2.67946	-0.0091454	FALSE	Down	0.01	0.064	111	6.76559	2.78955	-0.0556023	TRUE	Up	0.1	0.128	111	6.76889	2.50846	0.124854	FALSE
M Phase	Up	0.042	0.039	358	3.90786	1.8111	0.0305865	FALSE	Down	0.133	0.078	358	2.46217	0.640023	-0.00933452	FALSE	Down	0.011	0.055	358	6.30054	3.88819	-0.0262589	FALSE	Up	0.1	0.151	358	7.54955	4.33173	0.106081	FALSE
Hedgehog 'on' state	Up	0.144	0.145	82	1.7372	-0.987778	0.0204367	FALSE	Down	0.941	0.714	82	-0.673973	-2.75508	-0.00833576	FALSE	Down	0.031	0.116	82	4.82364	0.53217	-0.0770791	FALSE	Up	0.1	0.117	82	4.67688	0.247797	0.078236	FALSE
HCMV Early Events	Up	0.093	0.139	97	2.56752	-0.441007	0.0336999	FALSE	Up	0.156	0.071	97	2.86263	-0.420525	0.0132158	FALSE	Down	0.059	0.392	97	1.98331	0.0262214	-0.0451017	FALSE	Up	0.1	0.172	97	4.47398	0.949609	0.123487	FALSE
Translation	Up	0.326	0.343	253	1.30616	3.67295	0.0232593	FALSE	Down	0.813	0.823	253	-3.20557	-0.783487	-0.0164933	FALSE	Down	0.077	0.095	253	13.4572	15.7768	-0.15632	FALSE	Up	0.1	0.157	253	8.08202	10.8469	0.119399	FALSE
Transcriptional regulation by RUNX2	Up	0.435	0.261	108	0.938309	-1.66863	0.0276355	FALSE	Up	0.671	0.511	108	0.0934323	-1.83253	0.0019675	FALSE	Down	0.014	0.1	108	4.59589	0.736828	-0.0552697	FALSE	Up	0.101	0.122	108	4.15955	0.158852	0.07203	FALSE
Formation of HIV elongation complex in the absence of HIV Tat	Up	0.708	0.733	41	-0.643581	-0.946455	0.0127802	FALSE	Down	0.698	0.656	41	-0.348391	-0.812314	-0.0199367	FALSE	Down	0.106	0.266	41	1.97891	1.43822	-0.0740249	FALSE	Up	0.101	0.259	41	1.96911	1.40371	0.101825	FALSE
ATF6 (ATF6-alpha) activates chaperones	Up	0.178	0.213	11	1.39816	1.99001	0.0097681	FALSE	Down	0.581	0.621	11	-0.106028	0.484757	-0.014407	FALSE	Down	0.39	0.413	11	1.52334	2.05188	-0.124573	FALSE	Up	0.101	0.227	11	2.54709	3.2153	0.15026	FALSE
Toll Like Receptor 7/8 (TLR7/8) Cascade	Up	0.942	0.937	80	-1.77182	-1.82346	0.0164003	FALSE	Down	0.087	0.073	80	2.10552	1.41034	-0.00708662	FALSE	Up	0.346	0.417	80	1.7168	0.757781	0.00184478	FALSE	Up	0.102	0.206	80	3.34428	2.14892	0.0283521	FALSE
MyD88 dependent cascade initiated on endosome	Up	0.942	0.937	80	-1.77182	-1.82346	0.0164003	FALSE	Down	0.087	0.073	80	2.10552	1.41034	-0.00708662	FALSE	Up	0.346	0.417	80	1.7168	0.757781	0.00184478	FALSE	Up	0.102	0.206	80	3.34428	2.14892	0.0283521	FALSE
Uptake and function of diphtheria toxin	Up	0.79	0.73	6	-0.587951	-0.723186	0.0248271	FALSE	Up	0.485	0.636	6	-0.0775984	0.1828	0.0239379	FALSE	Down	0.426	0.463	6	0.877081	0.563898	-0.139558	FALSE	Up	0.102	0.201	6	2.3856	2.14544	0.136156	FALSE
Basigin interactions	Up	0.321	0.354	24	0.750731	1.53747	0.0272343	FALSE	Up	0.05	0.055	24	1.83946	2.71755	0.0430013	FALSE	Up	0.085	0.117	24	3.31027	4.1641	0.0244981	FALSE	Up	0.103	0.251	24	2.1733	3.08586	0.0179463	FALSE
G2/M Checkpoints	Up	0.005	0.005	141	5.28327	2.16328	0.0461323	TRUE	Up	0.124	0.079	141	2.58927	-0.0763835	0.000687514	FALSE	Down	0.004	0.067	141	6.00913	2.52717	-0.0414296	TRUE	Up	0.104	0.161	141	7.52395	3.24005	0.142002	FALSE
Cell Cycle, Mitotic	Up	0.006	0.008	489	5.92719	4.5917	0.0310376	TRUE	Down	0.095	0.059	489	2.58238	1.49773	-0.00566687	FALSE	Down	0.016	0.034	489	7.52217	5.72254	-0.0155783	FALSE	Up	0.104	0.171	489	8.78669	6.35418	0.107077	FALSE
Phosphorylation of CD3 and TCR zeta chains	Up	0.609	0.603	20	-0.124843	0.543716	0.04298	FALSE	Down	0.899	0.907	20	-1.43687	-0.75874	-0.0119256	FALSE	Down	0.125	0.162	20	5.29907	6.07912	-0.3059	FALSE	Up	0.104	0.188	20	3.91078	4.67856	0.232881	FALSE
Costimulation by the CD28 family	Up	0.828	0.844	65	-1.34525	-1.28003	0.0272776	FALSE	Down	0.965	0.918	65	-1.32652	-1.78359	-0.0197488	FALSE	Down	0.129	0.251	65	3.56073	3.2657	-0.140251	FALSE	Up	0.104	0.193	65	3.47486	2.81264	0.127094	FALSE
Pre-NOTCH Transcription and Translation	Up	0.037	0.048	55	4.20067	1.67523	0.03119	FALSE	Up	0.056	0.037	55	3.37052	1.16459	0.0432729	FALSE	Up	0.163	0.498	55	1.70225	0.909978	0.0563184	FALSE	Up	0.104	0.226	55	3.70559	1.67053	0.0517003	FALSE
Signaling by Nuclear Receptors	Up	0.188	0.157	246	2.1077	1.29842	0.0131587	FALSE	Up	0.816	0.636	246	-0.0201398	-0.535916	0.0123112	FALSE	Down	0.658	0.667	246	0.124241	0.0504856	-0.0106052	FALSE	Up	0.104	0.221	246	2.79903	2.18375	0.0377082	FALSE
Mitophagy	Up	0.268	0.417	24	0.40798	1.08412	0.0122481	FALSE	Down	0.005	0.003	24	2.95969	3.18003	-0.00115741	TRUE	Up	0.045	0.086	24	3.79686	4.05789	0.0001146	FALSE	Up	0.105	0.185	24	2.73753	2.72337	0.0279207	FALSE
MTF1 activates gene expression	Up	0.216	0.27	3	0.647054	1.05031	0.0384822	FALSE	Up	0.323	0.377	3	0.351751	0.758768	0.0251805	FALSE	Down	0.769	0.7	3	-0.412692	-0.167499	-0.0116879	FALSE	Up	0.105	0.235	3	1.88117	2.39249	0.0971321	FALSE
CTLA4 inhibitory signaling	Up	0.194	0.334	20	0.614692	0.0264754	0.0223025	FALSE	Down	0.416	0.316	20	0.670882	-0.382535	-0.0337769	FALSE	Down	0.095	0.3	20	2.10762	0.906761	-0.0935929	FALSE	Up	0.106	0.203	20	2.38017	0.941101	0.105947	FALSE
Polymerase switching on the C-strand of the telomere	Up	0.133	0.125	23	1.23181	1.47138	0.0329091	FALSE	Down	0.742	0.788	23	-0.529258	-0.0718786	-0.0122382	FALSE	Down	0.293	0.342	23	1.40725	1.79748	-0.0773882	FALSE	Up	0.106	0.192	23	2.54881	2.88711	0.15282	FALSE
Toll Like Receptor 9 (TLR9) Cascade	Up	0.944	0.941	84	-1.8348	-1.82411	0.0171085	FALSE	Down	0.091	0.076	84	1.9988	1.37956	-0.0090731	FALSE	Up	0.403	0.452	84	1.52353	0.626561	0.000626446	FALSE	Up	0.106	0.203	84	3.40547	2.31018	0.0325823	FALSE
Nef mediated downregulation of MHC class I complex cell surface expression	Up	0.231	0.269	9	0.883603	1.37576	0.0198468	FALSE	Up	0.998	0.996	9	-1.89193	-1.46067	0.00763252	FALSE	Down	0.082	0.15	9	3.31896	3.8569	-0.0505575	FALSE	Up	0.107	0.211	9	2.24865	2.78203	0.0617584	FALSE
MET activates RAS signaling	Up	0.389	0.317	11	0.580186	-0.464622	0.0301452	FALSE	Up	0.184	0.252	11	0.666789	0.191352	0.0166115	FALSE	Up	0.118	0.418	11	0.881081	0.898771	0.0765062	FALSE	Down	0.108	0.207	11	2.16797	1.12631	-0.00383651	FALSE
Nuclear Envelope (NE) Reassembly	Up	0.522	0.472	73	0.289783	-0.921598	0.0280716	FALSE	Down	0.384	0.296	73	0.833072	-0.425576	-0.000432322	FALSE	Down	0.068	0.262	73	2.61601	1.33988	-0.0260167	FALSE	Up	0.109	0.168	73	3.06384	1.24453	0.0926103	FALSE
tRNA processing	Up	0.755	0.699	102	-1.28655	-0.604104	0.0165057	FALSE	Down	0.609	0.628	102	-0.56747	0.134553	-0.0272719	FALSE	Down	0.206	0.213	102	3.22072	3.48466	-0.0944942	FALSE	Up	0.109	0.163	102	3.64122	3.79054	0.102391	FALSE
Scavenging by Class F Receptors	Up	0.354	0.379	6	0.522521	0.493562	0.0492253	FALSE	Up	0.848	0.926	6	-0.968232	-0.633397	0.0196772	FALSE	Down	0.223	0.303	6	1.88456	1.79192	-0.193021	FALSE	Up	0.109	0.213	6	2.35636	2.2892	0.203931	FALSE
PD-1 signaling	Up	0.63	0.595	21	-0.033848	0.266498	0.0545443	FALSE	Up	0.99	0.992	21	-2.73668	-2.18128	0.00764919	FALSE	Down	0.129	0.195	21	5.18656	5.8503	-0.291772	FALSE	Up	0.11	0.193	21	4.11691	4.54146	0.231985	FALSE
Cristae formation	Up	0.024	0.031	23	3.54685	4.71239	0.0411012	FALSE	Down	0.447	0.482	23	0.403159	1.43741	-0.00120167	FALSE	Down	0.13	0.154	23	4.10289	5.25183	-0.120286	FALSE	Up	0.11	0.195	23	3.33956	4.55462	0.150837	FALSE
Downstream signaling of activated FGFR3	Up	0.723	0.625	26	-0.462659	-1.92456	0.0111259	FALSE	Down	0.743	0.581	26	-0.249258	-1.71157	-0.00313093	FALSE	Down	0.529	0.73	26	-1.33657	-2.14764	-0.0175783	FALSE	Up	0.11	0.242	26	2.64234	0.300091	0.00384655	FALSE
Transport of Mature mRNA derived from an Intron-Containing Transcript	Up	0.784	0.753	71	-1.08779	-1.0932	0.019442	FALSE	Down	0.501	0.497	71	0.183982	0.0377352	-0.0411662	FALSE	Down	0.115	0.175	71	4.70214	4.27299	-0.0992539	FALSE	Up	0.111	0.173	71	4.2287	3.36232	0.126858	FALSE
SUMOylation	Up	0.773	0.739	162	-0.946962	-0.472024	0.00818311	FALSE	Down	0.297	0.366	162	0.570338	1.1923	-0.0168193	FALSE	Down	0.139	0.171	162	3.0923	3.17569	-0.0524794	FALSE	Up	0.111	0.168	162	3.2637	3.11042	0.0820051	FALSE
Transport of Mature Transcript to Cytoplasm	Up	0.705	0.68	79	-0.913059	-0.779314	0.0195405	FALSE	Down	0.455	0.47	79	0.203508	0.220123	-0.0411701	FALSE	Down	0.123	0.187	79	4.43979	4.14987	-0.0964924	FALSE	Up	0.112	0.179	79	4.21714	3.55446	0.12471	FALSE
Defective CYP26B1 causes Radiohumeral fusions with other skeletal and craniofacial anomalies (RHFCA)	Down	0.4	0.439	1	0.107925	0.274745	-0.0301104	FALSE	Down	0.863	0.902	1	-0.720754	-0.572977	-0.0181606	FALSE	Down	0.639	0.616	1	-0.131566	-0.00617915	-0.0664034	FALSE	Down	0.112	0.3	1	1.60644	1.8654	-0.166628	FALSE
TAK1 activates NFkB by phosphorylation and activation of IKKs complex	Up	0.988	0.989	27	-1.87445	-1.80135	0.012879	FALSE	Down	0.028	0.02	27	2.26972	1.51535	-0.00499764	FALSE	Down	0.401	0.489	27	1.17381	0.484299	-0.0206348	FALSE	Up	0.113	0.188	27	2.7634	1.64747	0.0147078	FALSE
Attenuation phase	Up	0.294	0.296	22	0.695993	0.728408	0.0110783	FALSE	Up	0.793	0.791	22	-0.491032	-0.303912	0.014041	FALSE	Down	0.404	0.371	22	1.24374	0.987628	-0.06929	FALSE	Up	0.113	0.178	22	2.47182	2.24216	0.0655649	FALSE
Constitutive Signaling by EGFRvIII	Up	0.406	0.445	14	0.370905	-1.20117	0.0286943	FALSE	Down	0.9	0.828	14	-0.583556	-1.89677	-0.0154099	FALSE	Down	0.077	0.481	14	0.872956	-0.438962	-0.0361661	FALSE	Up	0.114	0.183	14	2.32531	-0.017919	0.0831159	FALSE
Signaling by EGFRvIII in Cancer	Up	0.406	0.445	14	0.370905	-1.20117	0.0286943	FALSE	Down	0.9	0.828	14	-0.583556	-1.89677	-0.0154099	FALSE	Down	0.077	0.481	14	0.872956	-0.438962	-0.0361661	FALSE	Up	0.114	0.183	14	2.32531	-0.017919	0.0831159	FALSE
Aryl hydrocarbon receptor signalling	Up	0.518	0.538	6	0.0133967	0.348329	0.0384039	FALSE	Down	0.998	0.998	6	-1.94048	-1.62217	-0.00890999	FALSE	Down	0.518	0.51	6	0.717655	0.986694	-0.119186	FALSE	Up	0.114	0.266	6	1.81983	2.19644	0.1362	FALSE
Nucleotide Excision Repair	Up	0.899	0.87	100	-1.66026	-1.36948	0.0154684	FALSE	Down	0.889	0.842	100	-1.27347	-1.13586	-0.0107851	FALSE	Down	0.008	0.015	100	5.62486	5.68465	-0.0482782	TRUE	Up	0.115	0.165	100	2.74826	2.57153	0.0893744	FALSE
Activation of PUMA and translocation to mitochondria	Up	0.532	0.562	10	-0.142711	-0.036075	0.0186885	FALSE	Up	0.021	0.027	10	2.04448	1.96743	0.0826803	FALSE	Up	0.052	0.084	10	3.23493	2.85041	0.196879	FALSE	Down	0.115	0.213	10	2.42848	2.15921	-0.0584625	FALSE
Defective MTRR causes methylmalonic aciduria and homocystinuria type cblE	Up	0.375	0.413	2	0.249066	0.477301	0.0417731	FALSE	Down	0.817	0.844	2	-0.731907	-0.517973	-0.0314713	FALSE	Down	0.403	0.446	2	0.761038	0.997199	-0.14784	FALSE	Up	0.116	0.257	2	2.24669	2.58298	0.228527	FALSE
Defective MTR causes methylmalonic aciduria and homocystinuria type cblG	Up	0.375	0.413	2	0.249066	0.477301	0.0417731	FALSE	Down	0.817	0.844	2	-0.731907	-0.517973	-0.0314713	FALSE	Down	0.403	0.446	2	0.761038	0.997199	-0.14784	FALSE	Up	0.116	0.257	2	2.24669	2.58298	0.228527	FALSE
Processing of DNA double-strand break ends	Up	0.009	0.029	72	3.29978	2.19287	0.0445442	TRUE	Up	0.113	0.034	72	2.40037	0.967731	0.00637579	FALSE	Up	0.056	0.253	72	2.56743	2.33391	0.00914567	FALSE	Up	0.117	0.21	72	3.61774	2.47261	0.11037	FALSE
HIV elongation arrest and recovery	Up	0.45	0.538	29	-0.169346	-0.50011	0.00895693	FALSE	Down	0.489	0.465	29	0.0206741	-0.481793	-0.0122704	FALSE	Down	0.097	0.23	29	2.43017	1.83232	-0.0808161	FALSE	Up	0.117	0.252	29	2.14469	1.55418	0.104107	FALSE
Pausing and recovery of HIV elongation	Up	0.45	0.538	29	-0.169346	-0.50011	0.00895693	FALSE	Down	0.489	0.465	29	0.0206741	-0.481793	-0.0122704	FALSE	Down	0.097	0.23	29	2.43017	1.83232	-0.0808161	FALSE	Up	0.117	0.252	29	2.14469	1.55418	0.104107	FALSE
Chk1/Chk2(Cds1) mediated inactivation of Cyclin B:Cdk1 complex	Up	0.02	0.041	14	2.34799	2.29171	0.0511738	FALSE	Up	0.349	0.415	14	0.347211	0.491519	0.00906545	FALSE	Up	0.306	0.388	14	1.11329	1.15879	0.00305808	FALSE	Up	0.117	0.219	14	2.71012	2.58481	0.160102	FALSE
Signaling by FGFR2 in disease	Up	0.871	0.863	44	-1.07431	-2.36342	0.00616623	FALSE	Down	0.569	0.431	44	0.390064	-1.36994	-0.00725727	FALSE	Down	0.348	0.716	44	-0.542541	-1.71585	-0.036783	FALSE	Up	0.117	0.272	44	2.13036	-0.153011	0.0224571	FALSE
Nucleotide-binding domain, leucine rich repeat containing receptor (NLR) signaling pathways	Up	0.974	0.982	49	-1.49603	-1.02262	0.0190538	FALSE	Down	0.045	0.033	49	1.95393	1.90434	-0.00355029	FALSE	Down	0.361	0.403	49	1.86699	1.74154	-0.0044419	FALSE	Up	0.117	0.247	49	2.90071	2.60414	0.0273218	FALSE
HuR (ELAVL1) binds and stabilizes mRNA	Up	0.318	0.434	9	0.446535	0.822972	0.042643	FALSE	Down	0.984	0.987	9	-1.62858	-1.36391	-0.0130954	FALSE	Down	0.599	0.602	9	0.400284	0.591943	-0.0743398	FALSE	Up	0.117	0.264	9	2.30321	2.59761	0.140378	FALSE
DNA Replication	Up	0.005	0.005	119	4.84769	2.21015	0.0376582	TRUE	Down	0.692	0.539	119	-0.180722	-2.18478	-0.0052383	FALSE	Down	0.008	0.047	119	7.02531	3.2337	-0.0403025	TRUE	Up	0.118	0.141	119	6.7683	2.7372	0.115024	FALSE
SUMOylation of DNA damage response and repair proteins	Up	0.795	0.769	72	-1.3064	-1.45214	0.0153024	FALSE	Down	0.465	0.472	72	0.134392	-0.170801	-0.0293921	FALSE	Down	0.083	0.199	72	3.007	2.2227	-0.0574661	FALSE	Up	0.118	0.17	72	3.26422	1.99026	0.114009	FALSE
L1CAM interactions	Up	0.32	0.377	117	0.610846	1.04545	0.00911288	FALSE	Up	0.036	0.046	117	2.08198	2.31938	0.0198341	FALSE	Up	0.538	0.492	117	0.653741	0.871882	0.0160725	FALSE	Down	0.118	0.266	117	2.05571	2.48324	-0.00580691	FALSE
Noncanonical activation of NOTCH3	Up	0.062	0.105	8	2.13385	2.35405	0.0681459	FALSE	Up	0.833	0.863	8	-0.560771	-0.263629	0.0162576	FALSE	Down	0.197	0.289	8	2.28698	2.55223	-0.0582606	FALSE	Up	0.119	0.268	8	2.27281	2.53579	0.0520026	FALSE
DNA Damage Recognition in GG-NER	Up	0.692	0.698	32	-0.889767	-0.140989	0.0142479	FALSE	Up	0.867	0.81	32	-1.11641	-0.724464	0.00660341	FALSE	Down	0.016	0.027	32	6.48327	6.9347	-0.0114001	FALSE	Up	0.12	0.139	32	2.81753	2.9209	0.0690934	FALSE
Cell Cycle	Up	0.027	0.03	617	5.04455	4.37572	0.027626	FALSE	Down	0.098	0.075	617	2.58991	2.16502	-0.00849019	FALSE	Down	0.021	0.036	617	7.86514	6.64079	-0.0186716	FALSE	Up	0.12	0.175	617	8.61911	6.95911	0.100962	FALSE
Evasion of Oncogene Induced Senescence Due to Defective p16INK4A binding to CDK4	Up	0.123	0.155	1	1.45669	1.34272	0.0715883	FALSE	Down	0.959	0.966	1	-0.980833	-0.896415	-0.0138926	FALSE	Down	0.104	0.193	1	2.48703	2.3325	-0.336238	FALSE	Up	0.12	0.226	1	2.10129	1.92039	0.335345	FALSE
Evasion of Oxidative Stress Induced Senescence Due to Defective p16INK4A binding to CDK4	Up	0.123	0.155	1	1.45669	1.34272	0.0715883	FALSE	Down	0.959	0.966	1	-0.980833	-0.896415	-0.0138926	FALSE	Down	0.104	0.193	1	2.48703	2.3325	-0.336238	FALSE	Up	0.12	0.226	1	2.10129	1.92039	0.335345	FALSE
Gene expression (Transcription)	Up	0.795	0.61	1369	-1.25119	1.71461	0.00969299	FALSE	Down	0.137	0.157	1369	2.56806	6.60741	-0.00927133	FALSE	Down	0.262	0.14	1369	6.09343	8.44933	-0.0364596	FALSE	Up	0.12	0.122	1369	5.58937	8.47994	0.0535076	FALSE
Uncoating of the HIV Virion	Up	0.814	0.786	1	-0.820204	-0.756299	0.0113689	FALSE	Down	0.073	0.071	1	1.43063	1.33825	-0.0838517	FALSE	Down	0.125	0.22	1	2.10453	2.01768	-0.288358	FALSE	Up	0.121	0.244	1	1.80217	1.69031	0.218635	FALSE
Reverse Transcription of HIV RNA	Up	0.814	0.786	1	-0.820204	-0.756299	0.0113689	FALSE	Down	0.073	0.071	1	1.43063	1.33825	-0.0838517	FALSE	Down	0.125	0.22	1	2.10453	2.01768	-0.288358	FALSE	Up	0.121	0.244	1	1.80217	1.69031	0.218635	FALSE
Minus-strand DNA synthesis	Up	0.814	0.786	1	-0.820204	-0.756299	0.0113689	FALSE	Down	0.073	0.071	1	1.43063	1.33825	-0.0838517	FALSE	Down	0.125	0.22	1	2.10453	2.01768	-0.288358	FALSE	Up	0.121	0.244	1	1.80217	1.69031	0.218635	FALSE
Plus-strand DNA synthesis	Up	0.814	0.786	1	-0.820204	-0.756299	0.0113689	FALSE	Down	0.073	0.071	1	1.43063	1.33825	-0.0838517	FALSE	Down	0.125	0.22	1	2.10453	2.01768	-0.288358	FALSE	Up	0.121	0.244	1	1.80217	1.69031	0.218635	FALSE
The citric acid (TCA) cycle and respiratory electron transport	Up	0.019	0.015	148	4.71765	7.29567	0.0299042	FALSE	Down	0.405	0.471	148	0.248145	2.78361	-0.0010165	FALSE	Down	0.142	0.122	148	5.7578	8.18405	-0.0785613	FALSE	Up	0.121	0.174	148	4.60711	7.36522	0.0931246	FALSE
Signaling by NODAL	Up	0.133	0.209	18	1.16998	1.89412	0.00617292	FALSE	Up	0.044	0.042	18	2.20736	2.71556	0.0471733	FALSE	Up	0.154	0.184	18	2.77193	3.07552	0.148756	FALSE	Down	0.122	0.222	18	2.25864	2.68723	-0.1061	FALSE
Synthesis of Hepoxilins (HX) and Trioxilins (TrX)	Up	0.674	0.672	1	-0.607668	-0.484905	0.0249283	FALSE	Up	0.104	0.111	1	1.67639	1.93442	0.132192	FALSE	Up	0.839	0.773	1	-0.943309	-0.881607	0.00590168	FALSE	Down	0.122	0.235	1	2.04231	2.3233	-0.318267	FALSE
Regulation of TP53 Activity through Phosphorylation	Up	0.196	0.288	84	0.711172	1.39351	0.0227753	FALSE	Down	0.179	0.174	84	1.01748	1.4572	-0.0185996	FALSE	Down	0.076	0.112	84	3.12203	3.40721	-0.0159345	FALSE	Up	0.123	0.19	84	2.94681	3.10964	0.0955129	FALSE
vRNA Synthesis	Up	0.392	0.423	1	0.184763	0.263559	0.0368668	FALSE	Down	0.621	0.645	1	-0.233841	-0.138489	-0.0381589	FALSE	Down	0.104	0.207	1	2.29946	2.39031	-0.312402	FALSE	Up	0.123	0.246	1	1.77783	1.83898	0.276068	FALSE
Enzymatic degradation of Dopamine by monoamine oxidase	Up	0.674	0.663	2	-0.505702	-0.328588	0.0204033	FALSE	Up	0.037	0.053	2	2.04676	2.30492	0.0762533	FALSE	Up	0.278	0.359	2	1.41626	1.63884	0.117372	FALSE	Down	0.123	0.255	2	1.95801	2.21172	-0.0496872	FALSE
Tristetraprolin (TTP, ZFP36) binds and destabilizes mRNA	Up	0.842	0.8	16	-0.85141	-0.373385	0.0118508	FALSE	Down	0.467	0.521	16	0.146761	0.785491	-0.0258952	FALSE	Down	0.32	0.33	16	1.64773	2.10999	-0.0471713	FALSE	Up	0.123	0.224	16	2.55698	3.08009	0.0943692	FALSE
TP53 Regulates Transcription of Genes Involved in G2 Cell Cycle Arrest	Up	0.252	0.284	19	1.17053	1.02667	0.0523763	FALSE	Up	0.043	0.057	19	2.51305	2.67731	0.0517636	FALSE	Up	0.018	0.065	19	5.46654	5.37605	0.155378	FALSE	Up	0.124	0.239	19	2.74798	2.53553	0.064388	FALSE
Cyclin D associated events in G1	Up	0.02	0.086	40	1.7962	1.30948	0.0272676	FALSE	Up	0.041	0.033	40	2.18024	1.39767	0.000197408	FALSE	Up	0.026	0.101	40	3.98913	3.02869	0.0357972	FALSE	Up	0.124	0.194	40	2.84126	1.60906	0.0512112	FALSE
G1 Phase	Up	0.02	0.086	40	1.7962	1.30948	0.0272676	FALSE	Up	0.041	0.033	40	2.18024	1.39767	0.000197408	FALSE	Up	0.026	0.101	40	3.98913	3.02869	0.0357972	FALSE	Up	0.124	0.194	40	2.84126	1.60906	0.0512112	FALSE
Activation of BH3-only proteins	Up	0.288	0.37	30	0.471668	0.68694	0.0202156	FALSE	Up	0.03	0.045	30	1.8564	1.92624	0.0332236	FALSE	Up	0.104	0.157	30	2.45319	2.31483	0.0426141	FALSE	Up	0.124	0.225	30	2.31372	2.22482	0.0206764	FALSE
Deadenylation-dependent mRNA decay	Up	0.951	0.912	54	-1.93661	-0.825157	0.0140636	FALSE	Down	0.287	0.323	54	0.774299	2.25315	-0.0377664	FALSE	Down	0.21	0.19	54	2.97317	4.29505	-0.0985695	FALSE	Up	0.124	0.234	54	2.86202	4.3608	0.111399	FALSE
Diseases of programmed cell death	Up	0.297	0.289	21	1.26776	1.47826	0.0281767	FALSE	Up	0.23	0.241	21	1.31266	1.80473	0.0197925	FALSE	Up	0.026	0.086	21	4.82164	5.31117	0.0659263	FALSE	Up	0.125	0.222	21	3.03593	3.47348	0.0405106	FALSE
Potential therapeutics for SARS	Up	0.434	0.416	34	0.603847	0.98609	0.0243076	FALSE	Down	0.181	0.199	34	1.41079	1.9411	-0.00433113	FALSE	Up	0.089	0.144	34	4.19625	4.51609	0.014	FALSE	Up	0.125	0.253	34	2.73827	3.16543	0.0621133	FALSE
Translesion synthesis by POLK	Up	0.405	0.461	13	0.104694	-0.217039	0.0267382	FALSE	Down	0.084	0.046	13	1.43432	0.679173	-0.0158503	FALSE	Down	0.503	0.477	13	0.816089	-0.169313	-0.00105364	FALSE	Up	0.125	0.123	13	2.58227	1.22644	0.0818241	FALSE
Transcriptional activity of SMAD2/SMAD3:SMAD4 heterotrimer	Up	0.731	0.758	41	-0.509256	-0.0518155	0.0203313	FALSE	Up	0.014	0.016	41	3.13615	3.39315	0.00486391	FALSE	Up	0.106	0.161	41	3.80968	3.69891	0.061037	FALSE	Up	0.126	0.203	41	3.13496	2.88618	0.00639398	FALSE
Interleukin-12 signaling	Up	0.279	0.284	42	1.29957	1.8549	0.0227614	FALSE	Down	0.321	0.37	42	0.81304	1.70262	-0.0332029	FALSE	Down	0.128	0.164	42	3.45892	4.11328	-0.079628	FALSE	Up	0.127	0.288	42	2.44368	3.23015	0.104191	FALSE
Miscellaneous transport and binding events	Up	0.337	0.376	24	0.512366	1.53806	0.0178043	FALSE	Up	0.183	0.234	24	0.938161	2.05264	0.0201536	FALSE	Up	0.281	0.298	24	2.13882	3.16483	0.0144593	FALSE	Up	0.127	0.245	24	2.00251	3.19074	0.0410561	FALSE
Negative regulation of MET activity	Up	0.811	0.805	18	-0.916462	-0.679634	0.000665514	FALSE	Up	0.311	0.284	18	0.57121	0.535798	0.00597192	FALSE	Up	0.341	0.354	18	1.21746	0.968544	0.0365398	FALSE	Up	0.128	0.18	18	2.54628	1.981	0.0219457	FALSE
Signaling by FGFR2	Up	0.881	0.853	68	-1.11761	-2.36996	0.00452764	FALSE	Down	0.758	0.559	68	0.0611892	-1.71932	-0.00407417	FALSE	Down	0.348	0.619	68	0.091756	-1.49954	-0.0324808	FALSE	Up	0.129	0.163	68	2.55959	-0.0877017	0.0176155	FALSE
Transcription-Coupled Nucleotide Excision Repair (TC-NER)	Up	0.823	0.78	70	-1.02263	-1.12917	0.0183221	FALSE	Down	0.695	0.651	70	-0.360871	-0.611007	-0.00959452	FALSE	Down	0.011	0.052	70	4.5787	4.27039	-0.0398992	FALSE	Up	0.13	0.199	70	2.53951	1.96556	0.0865583	FALSE
Formation of TC-NER Pre-Incision Complex	Up	0.897	0.887	47	-1.38442	-1.51316	0.0191799	FALSE	Down	0.589	0.544	47	0.0711731	-0.335965	-0.0060884	FALSE	Down	0.01	0.051	47	5.04151	4.61001	-0.0310541	TRUE	Up	0.131	0.208	47	2.50408	1.77541	0.0738159	FALSE
HDR through Homologous Recombination (HRR) or Single Strand Annealing (SSA)	Up	0.012	0.018	101	2.92606	2.26162	0.0380284	FALSE	Up	0.223	0.095	101	1.60611	0.800095	0.00160535	FALSE	Down	0.097	0.254	101	2.26127	2.31301	-0.00120549	FALSE	Up	0.131	0.217	101	3.60349	3.01192	0.107648	FALSE
Pre-NOTCH Processing in Golgi	Up	0.849	0.82	15	-0.8654	-0.415703	0.00577688	FALSE	Up	0.704	0.716	15	-0.247969	0.223348	0.0207713	FALSE	Up	0.225	0.281	15	1.9278	2.37531	0.0375102	FALSE	Up	0.131	0.295	15	1.995	2.57947	0.0232963	FALSE
Translesion synthesis by REV1	Up	0.43	0.487	12	0.00354415	-0.379291	0.0234811	FALSE	Down	0.125	0.073	12	1.30385	0.463021	-0.00801074	FALSE	Down	0.365	0.4	12	1.10105	0.0563427	-0.00239667	FALSE	Up	0.131	0.127	12	2.61313	1.15164	0.0762707	FALSE
Chaperonin-mediated protein folding	Up	0.504	0.44	92	0.406778	0.184167	0.0180238	FALSE	Up	0.305	0.245	92	0.883517	0.777575	0.00519156	FALSE	Down	0.397	0.493	92	1.03817	1.26532	-0.0485751	FALSE	Up	0.131	0.254	92	2.30588	2.31886	0.0469705	FALSE
Negative regulation of FGFR4 signaling	Down	0.813	0.831	29	-1.0216	-1.81596	-0.0048934	FALSE	Up	0.751	0.581	29	-0.0367031	-1.38114	0.0151435	FALSE	Up	0.571	0.721	29	-0.554533	-1.68121	0.00614504	FALSE	Down	0.131	0.179	29	2.56207	0.359822	-0.0286548	FALSE
Diseases associated with glycosylation precursor biosynthesis	Up	0.444	0.462	17	0.190345	0.853872	0.0319103	FALSE	Up	0.212	0.249	17	0.742372	1.50647	0.0183422	FALSE	Down	0.437	0.393	17	0.966067	1.59518	-0.030107	FALSE	Up	0.132	0.294	17	1.60113	2.41705	0.0248008	FALSE
Homology Directed Repair	Up	0.013	0.013	107	3.08973	2.54154	0.0370309	FALSE	Up	0.38	0.185	107	1.18607	0.490154	0.00152779	FALSE	Down	0.071	0.191	107	2.81737	2.97165	-0.00719095	FALSE	Up	0.133	0.223	107	3.83443	3.3525	0.110896	FALSE
C-type lectin receptors (CLRs)	Up	0.606	0.4	133	0.810154	-1.81278	0.0148871	FALSE	Down	0.546	0.417	133	0.751468	-1.41994	-0.00833972	FALSE	Down	0.086	0.199	133	4.28826	0.782181	-0.0391863	FALSE	Up	0.133	0.078	133	4.59532	0.463708	0.0662982	FALSE
COPI-independent Golgi-to-ER retrograde traffic	Up	0.142	0.188	48	1.33303	0.815006	0.026281	FALSE	Up	0.358	0.227	48	0.89639	0.121765	0.00936906	FALSE	Down	0.316	0.471	48	0.976957	0.799843	-0.00370655	FALSE	Up	0.134	0.313	48	1.80744	1.51933	0.0473305	FALSE
Early Phase of HIV Life Cycle	Up	0.87	0.843	14	-1.00378	-0.575774	0.0226936	FALSE	Down	0.576	0.608	14	-0.0392118	0.445944	-0.0215817	FALSE	Down	0.121	0.185	14	2.62955	3.06957	-0.138466	FALSE	Up	0.135	0.228	14	2.35515	2.85603	0.152867	FALSE
rRNA processing in the nucleus and cytosol	Up	0.847	0.779	168	-2.79526	-1.16273	0.009869	FALSE	Down	0.468	0.497	168	0.0115633	1.92665	-0.0299151	FALSE	Down	0.063	0.093	168	12.0356	13.7003	-0.171422	FALSE	Up	0.137	0.236	168	5.32024	7.44011	0.105816	FALSE
Nef mediated downregulation of CD28 cell surface expression	Up	0.636	0.621	2	-0.202924	-0.206337	0.0322485	FALSE	Up	0.148	0.133	2	1.50396	1.42434	0.0293534	FALSE	Down	0.133	0.235	2	2.60027	2.56245	-0.0132812	FALSE	Up	0.137	0.269	2	2.21798	2.19153	0.0405104	FALSE
Cell Cycle Checkpoints	Up	0.003	1e-05	256	6.60359	4.45847	0.0387732	TRUE	Down	0.102	0.059	256	2.37083	0.370675	-0.00599212	FALSE	Down	0.002	0.03	256	6.74225	3.92907	-0.0224618	TRUE	Up	0.138	0.193	256	7.9304	4.4437	0.125237	FALSE
rRNA processing	Up	0.837	0.765	178	-2.70678	-0.976301	0.0103145	FALSE	Down	0.454	0.485	178	0.0130382	2.03442	-0.0285538	FALSE	Down	0.064	0.092	178	12.1307	13.9142	-0.168211	FALSE	Up	0.138	0.232	178	5.32162	7.55179	0.105181	FALSE
Spry regulation of FGF signaling	Up	0.719	0.776	13	-0.596293	-1.43657	0.00758067	FALSE	Up	0.879	0.684	13	-0.117826	-1.4762	0.00982949	FALSE	Up	0.124	0.323	13	1.69787	0.0727189	0.0151733	FALSE	Up	0.138	0.116	13	2.72739	0.363397	0.0193898	FALSE
Deregulated CDK5 triggers multiple neurodegenerative pathways in Alzheimer's disease models	Up	0.221	0.227	20	1.556	1.75159	0.0296377	FALSE	Up	0.173	0.178	20	1.54769	2.01973	0.0214465	FALSE	Up	0.038	0.085	20	4.76708	5.22056	0.0760377	FALSE	Up	0.139	0.252	20	2.81136	3.19872	0.0299172	FALSE
Neurodegenerative Diseases	Up	0.221	0.227	20	1.556	1.75159	0.0296377	FALSE	Up	0.173	0.178	20	1.54769	2.01973	0.0214465	FALSE	Up	0.038	0.085	20	4.76708	5.22056	0.0760377	FALSE	Up	0.139	0.252	20	2.81136	3.19872	0.0299172	FALSE
Major pathway of rRNA processing in the nucleolus and cytosol	Up	0.868	0.788	159	-2.83999	-1.29219	0.00994584	FALSE	Down	0.455	0.485	159	0.115427	1.93937	-0.0311358	FALSE	Down	0.064	0.09	159	11.8785	13.4308	-0.172335	FALSE	Up	0.139	0.243	159	5.15715	7.16542	0.10505	FALSE
Intrinsic Pathway for Apoptosis	Up	0.532	0.564	52	0.0106184	0.543274	0.0207304	FALSE	Up	0.191	0.198	52	1.01977	1.43618	0.0157761	FALSE	Down	0.101	0.137	52	2.9053	3.22043	-0.00306306	FALSE	Up	0.139	0.242	52	2.3357	2.6821	0.0290971	FALSE
MTOR signalling	Up	0.747	0.74	38	-0.704457	-0.0331229	0.0156448	FALSE	Up	0.085	0.119	38	1.01695	1.79277	0.0117243	FALSE	Up	0.147	0.195	38	2.10677	2.73192	0.0170122	FALSE	Down	0.139	0.304	38	1.63337	2.39205	-0.014938	FALSE
Protein folding	Up	0.627	0.526	96	0.123721	-0.0417524	0.0177848	FALSE	Up	0.32	0.258	96	0.863424	0.848416	0.00336964	FALSE	Down	0.385	0.466	96	1.23593	1.54612	-0.0519932	FALSE	Up	0.139	0.263	96	2.34913	2.45536	0.049631	FALSE
Glyoxylate metabolism and glycine degradation	Up	0.557	0.537	29	-0.0694009	0.923519	0.0136716	FALSE	Down	0.994	0.995	29	-2.19547	-1.20431	-7.49876e-05	FALSE	Down	0.802	0.639	29	-0.201073	0.628991	-0.0622342	FALSE	Up	0.139	0.3	29	1.68048	2.89722	0.0761144	FALSE
Retrograde neurotrophin signalling	Up	0.219	0.265	14	0.903176	1.08803	0.0269531	FALSE	Up	0.137	0.137	14	1.24361	1.35392	0.0386146	FALSE	Up	0.146	0.204	14	2.26273	2.23355	0.109019	FALSE	Down	0.141	0.253	14	2.04871	2.15632	-0.0360952	FALSE
TICAM1, RIP1-mediated IKK complex recruitment	Up	0.997	0.994	15	-1.96863	-1.98904	0.0146029	FALSE	Down	0.4	0.254	15	0.802028	0.0492869	-0.0172426	FALSE	Up	0.306	0.451	15	1.34936	0.614508	0.0210131	FALSE	Up	0.141	0.226	15	2.64333	1.45652	0.0375937	FALSE
TP53 regulates transcription of additional cell cycle genes whose exact role in the p53 pathway remain uncertain	Up	0.924	0.911	22	-1.50202	-0.877499	0.0173243	FALSE	Down	0.12	0.15	22	1.12963	1.90409	-0.0257007	FALSE	Down	0.363	0.344	22	1.52688	1.99116	-0.0818396	FALSE	Up	0.141	0.242	22	2.22247	2.75155	0.121295	FALSE
Cargo recognition for clathrin-mediated endocytosis	Up	0.538	0.58	97	0.0514803	1.29709	0.0170105	FALSE	Up	0.419	0.473	97	0.342096	1.45986	0.0161536	FALSE	Up	0.075	0.096	97	4.1794	5.11662	0.021268	FALSE	Up	0.142	0.236	97	2.52817	3.47803	0.0183572	FALSE
RUNX1 interacts with co-factors whose precise effect on RUNX1 targets is not known	Up	0.654	0.615	36	-0.74898	-0.0499167	0.00129511	FALSE	Down	0.835	0.882	36	-1.22367	-0.415742	-0.00629427	FALSE	Down	0.322	0.327	36	1.3861	2.16335	-0.0578985	FALSE	Up	0.142	0.268	36	1.98	2.84497	0.061277	FALSE
Metabolism of vitamin K	Up	0.309	0.347	3	0.35888	0.73244	0.0180839	FALSE	Up	0.682	0.73	3	-0.562746	-0.22124	0.0168189	FALSE	Down	0.248	0.316	3	1.64876	2.11761	-0.126998	FALSE	Up	0.143	0.254	3	1.72208	2.23809	0.113483	FALSE
Signaling by WNT	Up	0.26	0.115	282	2.07273	0.00151767	0.0166282	FALSE	Up	0.19	0.089	282	1.68955	0.196596	0.00675209	FALSE	Down	0.08	0.14	282	3.89931	1.52577	-0.0258994	FALSE	Up	0.145	0.088	282	4.12341	1.13246	0.0426216	FALSE
Packaging Of Telomere Ends	Up	0.055	0.066	26	4.5896	1.17688	0.0711378	FALSE	Up	0.066	0.044	26	3.9244	0.821623	0.0539398	FALSE	Down	0.437	0.759	26	-0.504942	-1.31408	-0.0360596	FALSE	Up	0.145	0.25	26	3.78496	0.964653	0.175858	FALSE
Telomere C-strand synthesis initiation	Up	0.401	0.431	12	0.296521	0.734534	0.0278713	FALSE	Down	0.415	0.448	12	0.39724	0.789979	-0.0278836	FALSE	Down	0.274	0.324	12	1.98399	2.38208	-0.0877061	FALSE	Up	0.146	0.257	12	2.22176	2.60016	0.166442	FALSE
Defective SLC7A7 causes lysinuric protein intolerance (LPI)	Up	0.105	0.126	2	1.92334	2.28058	0.11352	FALSE	Down	0.992	0.99	2	-1.52268	-1.33631	-0.00154527	FALSE	Down	0.311	0.365	2	1.51586	1.82736	-0.233193	FALSE	Up	0.146	0.248	2	2.33714	2.71765	0.321154	FALSE
Defective CYP27A1 causes Cerebrotendinous xanthomatosis (CTX)	Down	0.067	0.098	1	2.07183	2.32496	-0.0858771	FALSE	Down	0.489	0.514	1	0.0259945	0.193634	-0.0404231	FALSE	Up	0.618	0.604	1	-0.185927	-0.0734683	0.0641118	FALSE	Down	0.146	0.256	1	1.73844	1.97201	-0.215437	FALSE
Global Genome Nucleotide Excision Repair (GG-NER)	Up	0.791	0.761	75	-1.19239	-0.58312	0.017675	FALSE	Down	0.953	0.932	75	-1.7034	-1.25207	-0.0110762	FALSE	Down	0.028	0.041	75	4.63795	5.03144	-0.0385356	FALSE	Up	0.148	0.18	75	2.21424	2.34871	0.0863292	FALSE
TCF dependent signaling in response to WNT	Up	0.088	0.065	191	2.77363	0.0918201	0.0199057	FALSE	Up	0.365	0.203	191	1.28851	-0.752899	0.00442714	FALSE	Down	0.048	0.166	191	3.92824	0.915797	-0.0446438	FALSE	Up	0.149	0.121	191	4.23813	0.468454	0.0637737	FALSE
Signaling by ERBB2 ECD mutants	Up	0.32	0.404	14	0.479501	-1.09349	0.0283216	FALSE	Down	0.922	0.864	14	-0.656124	-1.96304	-0.0140065	FALSE	Down	0.075	0.498	14	0.831676	-0.476862	-0.0375252	FALSE	Up	0.149	0.204	14	2.08391	-0.236686	0.0703879	FALSE
G2/M DNA damage checkpoint	Up	0.023	0.036	72	3.38728	2.15278	0.0471238	FALSE	Up	0.065	0.021	72	2.72188	1.46194	0.00491895	FALSE	Down	0.113	0.328	72	2.09329	1.92534	-0.00102156	FALSE	Up	0.15	0.244	72	3.51499	2.46721	0.130061	FALSE
Class I peroxisomal membrane protein import	Up	0.507	0.512	19	-0.133966	0.611493	0.00958114	FALSE	Down	0.05	0.051	19	2.71885	3.53871	-0.0159347	FALSE	Down	0.304	0.325	19	1.69226	2.57842	-0.093138	FALSE	Up	0.151	0.243	19	2.19607	3.04953	0.0792371	FALSE
Activation of BAD and translocation to mitochondria	Up	0.133	0.207	15	0.956984	1.13747	0.0206895	FALSE	Up	0.526	0.614	15	0.00637598	0.246263	0.00945983	FALSE	Down	0.308	0.412	15	1.16292	1.26519	-0.0521291	FALSE	Up	0.152	0.291	15	1.8066	1.84078	0.0643342	FALSE
Transcription of E2F targets under negative control by DREAM complex	Up	0.03	0.043	20	2.92169	2.94815	0.0435162	FALSE	Up	0.087	0.102	20	1.7386	2.01939	0.0244631	FALSE	Up	0.039	0.07	20	5.1688	5.09318	0.0991149	FALSE	Up	0.153	0.253	20	2.78524	2.72439	0.0923123	FALSE
Defective ALG8 causes ALG8-CDG (CDG-1h)	Up	0.395	0.431	1	0.151543	0.339584	0.0412826	FALSE	Down	0.075	0.107	1	1.23947	1.51276	-0.0779938	FALSE	Down	0.452	0.485	1	0.451938	0.643326	-0.115908	FALSE	Up	0.153	0.326	1	1.57162	1.86828	0.209036	FALSE
HCMV Infection	Up	0.265	0.225	119	1.6684	-0.798099	0.0299798	FALSE	Up	0.226	0.111	119	2.35996	-0.28801	0.0135488	FALSE	Down	0.057	0.351	119	2.43697	0.953112	-0.0369085	FALSE	Up	0.154	0.219	119	3.70721	0.839283	0.102177	FALSE
ATF6 (ATF6-alpha) activates chaperone genes	Up	0.079	0.119	9	2.01475	2.59014	0.00807627	FALSE	Down	0.593	0.65	9	-0.207447	0.319681	-0.00529375	FALSE	Down	0.396	0.434	9	1.49746	1.97844	-0.125532	FALSE	Up	0.154	0.263	9	2.12811	2.7146	0.142482	FALSE
Variant SLC6A14 may confer susceptibility towards obesity	Down	0.262	0.302	1	0.443682	0.648156	-0.0308465	FALSE	Down	0.317	0.362	1	0.268301	0.478237	-0.038327	FALSE	Up	0.757	0.679	1	-0.857648	-0.787826	0.00724096	FALSE	Down	0.154	0.265	1	1.3965	1.67274	-0.115611	FALSE
Translocation of ZAP-70 to Immunological synapse	Up	0.551	0.561	17	0.00673015	0.626144	0.053321	FALSE	Down	0.908	0.913	17	-1.66155	-1.06216	-0.00232168	FALSE	Down	0.132	0.188	17	5.60719	6.38134	-0.354229	FALSE	Up	0.155	0.253	17	3.49987	4.19422	0.24544	FALSE
Heme degradation	Down	0.06	0.088	14	1.70377	2.4082	-0.000804415	FALSE	Up	0.831	0.872	14	-1.05488	-0.409968	0.0340867	FALSE	Up	0.352	0.348	14	1.02211	1.66775	0.0865372	FALSE	Down	0.155	0.242	14	1.47473	2.29383	-0.0898085	FALSE
HCN channels	Down	0.143	0.188	4	1.17811	1.69153	-0.026656	FALSE	Down	0.879	0.921	4	-0.937385	-0.559154	-0.00901839	FALSE	Up	0.922	0.812	4	-1.41625	-1.23653	0.0106407	FALSE	Down	0.156	0.301	4	1.90917	2.51338	-0.138198	FALSE
Gene and protein expression by JAK-STAT signaling after Interleukin-12 stimulation	Up	0.297	0.307	33	1.22657	1.74038	0.0213024	FALSE	Down	0.178	0.209	33	1.36123	2.21437	-0.0362741	FALSE	Down	0.107	0.141	33	3.76637	4.3655	-0.0889405	FALSE	Up	0.157	0.301	33	2.30812	3.00206	0.106534	FALSE
Gluconeogenesis	Up	0.03	0.04	29	2.51446	3.60658	0.023912	FALSE	Up	0.489	0.572	29	-0.138866	0.873128	0.0206016	FALSE	Down	0.211	0.221	29	2.53313	3.57505	-0.101715	FALSE	Up	0.157	0.237	29	2.20452	3.35375	0.0958868	FALSE
RUNX3 regulates CDKN1A transcription	Up	0.862	0.85	6	-1.05897	-0.90783	0.0102209	FALSE	Up	0.313	0.295	6	0.854767	0.740753	0.0179205	FALSE	Down	0.182	0.27	6	2.2346	1.9249	-0.0762133	FALSE	Up	0.158	0.232	6	2.44589	1.98006	0.0671824	FALSE
Regulated proteolysis of p75NTR	Up	0.134	0.24	11	1.12317	1.22535	0.0401703	FALSE	Down	0.803	0.768	11	-0.287581	-0.417598	-0.00575787	FALSE	Down	0.362	0.467	11	1.02235	0.915777	-0.1142	FALSE	Up	0.16	0.268	11	2.15374	1.83137	0.130817	FALSE
Signaling by FGFR3 in disease	Up	0.864	0.799	23	-1.05183	-2.11357	0.00707195	FALSE	Down	0.604	0.501	23	0.0911318	-1.37576	-0.00450279	FALSE	Down	0.564	0.738	23	-1.43823	-2.07953	-0.0126551	FALSE	Down	0.16	0.307	23	2.32801	0.238608	-0.0068418	FALSE
Signaling by FGFR3 point mutants in cancer	Up	0.864	0.799	23	-1.05183	-2.11357	0.00707195	FALSE	Down	0.604	0.501	23	0.0911318	-1.37576	-0.00450279	FALSE	Down	0.564	0.738	23	-1.43823	-2.07953	-0.0126551	FALSE	Down	0.16	0.307	23	2.32801	0.238608	-0.0068418	FALSE
TNFR2 non-canonical NF-kB pathway	Up	0.524	0.308	92	1.01099	-1.65573	0.0256423	FALSE	Up	0.855	0.661	92	-0.303124	-2.17766	0.00343064	FALSE	Down	0.021	0.095	92	5.70603	1.68913	-0.0765953	FALSE	Up	0.161	0.106	92	4.56547	0.272063	0.0876018	FALSE
Signaling by Hedgehog	Up	0.267	0.149	141	1.31972	-1.0788	0.0173607	FALSE	Down	0.501	0.337	141	0.580558	-1.28119	-0.00395556	FALSE	Down	0.07	0.147	141	3.40317	0.0154858	-0.0463086	FALSE	Up	0.162	0.138	141	3.61302	0.0876957	0.0551903	FALSE
Ovarian tumor domain proteases	Up	0.678	0.714	37	-0.62116	-0.175204	0.00578528	FALSE	Down	0.018	0.024	37	2.14027	2.32216	-0.00624808	FALSE	Up	0.078	0.156	37	3.42297	3.44218	0.0173108	FALSE	Up	0.163	0.224	37	2.79549	2.44437	0.0152862	FALSE
Lipophagy	Up	0.026	0.051	9	1.89305	2.24684	0.0176514	FALSE	Up	0.891	0.9	9	-1.23307	-0.884583	0.00219466	FALSE	Down	0.271	0.303	9	1.24425	1.47298	-0.112236	FALSE	Up	0.163	0.283	9	1.55566	1.904	0.0686543	FALSE
Phosphorylation of Emi1	Up	0.01	0.028	6	3.80075	3.51066	0.106907	TRUE	Up	0.141	0.161	6	1.31825	1.06921	0.0495092	FALSE	Up	0.172	0.291	6	1.77728	1.56154	0.150673	FALSE	Up	0.164	0.287	6	2.5875	2.28274	0.156581	FALSE
Mitochondrial translation elongation	Up	0.076	0.087	79	2.6924	4.55176	0.032494	FALSE	Down	0.866	0.893	79	-1.99618	-0.248995	-0.000436717	FALSE	Down	0.175	0.168	79	4.44671	6.28454	-0.109953	FALSE	Up	0.165	0.224	79	3.40191	5.49492	0.104178	FALSE
Downstream signaling of activated FGFR4	Up	0.583	0.538	28	-0.139185	-1.55632	0.00541032	FALSE	Up	0.705	0.578	28	-0.176107	-1.54924	0.00143701	FALSE	Down	0.596	0.764	28	-1.454	-2.21009	-0.0150463	FALSE	Up	0.165	0.258	28	2.33787	0.131394	3.09794e-05	FALSE
HCMV Late Events	Up	0.457	0.306	75	1.25828	-1.16336	0.0358468	FALSE	Up	0.332	0.17	75	1.96965	-0.474017	0.0146909	FALSE	Down	0.099	0.398	75	2.07026	0.688903	-0.0425312	FALSE	Up	0.166	0.218	75	3.77375	0.809296	0.124561	FALSE
Formation of tubulin folding intermediates by CCT/TriC	Up	0.051	0.095	24	1.84576	0.784548	0.0346655	FALSE	Up	0.102	0.049	24	2.06567	0.766778	0.0145412	FALSE	Down	0.097	0.345	24	2.32815	2.00954	-0.0761206	FALSE	Up	0.167	0.346	24	2.02194	1.38095	0.0773836	FALSE
Interleukin-12 family signaling	Up	0.296	0.301	52	1.25397	1.93893	0.0229937	FALSE	Down	0.278	0.339	52	0.975213	2.00377	-0.0291004	FALSE	Down	0.138	0.17	52	3.477	4.25777	-0.0844097	FALSE	Up	0.168	0.348	52	2.26567	3.15587	0.106004	FALSE
Mitochondrial translation termination	Up	0.084	0.094	79	2.62283	4.47577	0.0328217	FALSE	Down	0.852	0.887	79	-1.89142	-0.136257	-0.00168986	FALSE	Down	0.201	0.187	79	4.00805	5.79785	-0.106156	FALSE	Up	0.169	0.229	79	3.25238	5.3333	0.103027	FALSE
SUMOylation of immune response proteins	Up	0.789	0.811	11	-1.16554	-0.918613	0.0132288	FALSE	Up	0.863	0.832	11	-0.774737	-0.796513	0.0118193	FALSE	Down	0.33	0.425	11	1.0667	1.08175	-0.0968435	FALSE	Up	0.169	0.298	11	1.73687	1.64613	0.102388	FALSE
NOTCH4 Intracellular Domain Regulates Transcription	Down	0.846	0.744	20	-0.546354	-0.584226	-0.00477915	FALSE	Up	0.433	0.491	20	0.30438	0.57378	0.0259035	FALSE	Up	0.528	0.553	20	0.778271	0.901391	0.0492556	FALSE	Down	0.17	0.35	20	1.74674	1.90657	-0.0565031	FALSE
Loss of MECP2 binding ability to 5mC-DNA	Up	0.687	0.632	4	-0.336677	-0.438793	0.012343	FALSE	Up	0.303	0.396	4	0.366252	0.530527	0.0169912	FALSE	Down	0.543	0.534	4	0.195033	0.0212772	-0.0747461	FALSE	Up	0.17	0.263	4	1.76941	1.51031	0.0410817	FALSE
Intra-Golgi and retrograde Golgi-to-ER traffic	Up	0.058	0.052	189	2.17682	3.68482	0.0219562	FALSE	Down	0.476	0.494	189	0.0757954	1.59805	-0.00715766	FALSE	Down	0.622	0.431	189	1.15376	2.55626	-0.0199565	FALSE	Up	0.171	0.299	189	2.06908	3.88185	0.0596925	FALSE
Signaling by NOTCH3	Up	0.224	0.302	47	0.885051	1.29215	0.0215018	FALSE	Up	0.197	0.24	47	0.935439	1.30974	0.0252047	FALSE	Up	0.384	0.387	47	1.55961	1.60576	0.0246786	FALSE	Down	0.172	0.298	47	2.25972	2.30965	-0.0112388	FALSE
Meiotic synapsis	Up	0.131	0.11	51	3.00844	1.11788	0.03436	FALSE	Up	0.089	0.053	51	2.83307	1.22488	0.00548183	FALSE	Down	0.674	0.774	51	-0.627455	-0.800271	-0.0352061	FALSE	Up	0.172	0.26	51	2.92321	1.46314	0.116344	FALSE
Mitochondrial translation	Up	0.087	0.094	85	2.53738	4.45248	0.0317562	FALSE	Down	0.864	0.897	85	-2.00534	-0.182699	-0.00355637	FALSE	Down	0.18	0.167	85	4.25936	6.13646	-0.107999	FALSE	Up	0.173	0.231	85	3.15518	5.30449	0.103029	FALSE
IRAK1 recruits IKK complex	Down	0.958	0.966	9	-1.63701	-1.6767	-0.00146754	FALSE	Up	0.472	0.259	9	0.702544	-0.288479	0.00151033	FALSE	Up	0.235	0.363	9	1.37502	0.359138	0.051543	FALSE	Down	0.173	0.184	9	2.42092	0.87858	-0.0211329	FALSE
IRAK1 recruits IKK complex upon TLR7/8 or 9 stimulation	Down	0.958	0.966	9	-1.63701	-1.6767	-0.00146754	FALSE	Up	0.472	0.259	9	0.702544	-0.288479	0.00151033	FALSE	Up	0.235	0.363	9	1.37502	0.359138	0.051543	FALSE	Down	0.173	0.184	9	2.42092	0.87858	-0.0211329	FALSE
MyD88:MAL(TIRAP) cascade initiated on plasma membrane	Up	0.874	0.892	85	-1.44245	-1.44907	0.0144276	FALSE	Down	0.142	0.116	85	1.91337	1.3164	-0.00768983	FALSE	Up	0.351	0.426	85	1.96246	1.09815	0.00961023	FALSE	Up	0.173	0.253	85	3.1568	2.03407	0.0229827	FALSE
Toll Like Receptor TLR6:TLR2 Cascade	Up	0.874	0.892	85	-1.44245	-1.44907	0.0144276	FALSE	Down	0.142	0.116	85	1.91337	1.3164	-0.00768983	FALSE	Up	0.351	0.426	85	1.96246	1.09815	0.00961023	FALSE	Up	0.173	0.253	85	3.1568	2.03407	0.0229827	FALSE
Purine ribonucleoside monophosphate biosynthesis	Up	0.334	0.352	12	0.405388	1.10753	0.0268013	FALSE	Down	0.7	0.753	12	-0.624048	0.0837028	-0.00326189	FALSE	Down	0.349	0.347	12	1.26466	1.96453	-0.0922363	FALSE	Up	0.174	0.28	12	1.95085	2.84144	0.133161	FALSE
Cell death signalling via NRAGE, NRIF and NADE	Up	0.393	0.442	68	0.181089	1.06905	0.0125434	FALSE	Up	0.982	0.974	68	-1.83703	-1.14617	0.00101404	FALSE	Up	0.501	0.385	68	0.90508	1.38251	0.00298334	FALSE	Up	0.174	0.235	68	2.16508	2.64277	0.0104274	FALSE
Telomere Extension By Telomerase	Up	0.862	0.82	21	-0.922782	-0.551089	0.0187057	FALSE	Down	0.914	0.923	21	-0.900972	-0.471661	-0.00338617	FALSE	Down	0.727	0.68	21	-0.0780972	0.313685	-0.0560254	FALSE	Up	0.174	0.327	21	1.63053	2.11846	0.0940929	FALSE
Oncogene Induced Senescence	Up	0.517	0.594	28	0.0898152	0.261096	0.0130825	FALSE	Up	0.066	0.046	28	2.11847	1.74434	0.0246423	FALSE	Up	0.08	0.165	28	3.74946	3.09073	0.107078	FALSE	Down	0.175	0.227	28	2.96245	2.19074	-0.0203846	FALSE
COPI-dependent Golgi-to-ER retrograde traffic	Up	0.005	0.011	94	2.99114	3.63449	0.0250337	TRUE	Up	0.292	0.247	94	0.73542	1.27276	0.0137757	FALSE	Down	0.593	0.539	94	0.703147	1.39022	-0.00935258	FALSE	Up	0.175	0.309	94	2.03221	2.97988	0.0552346	FALSE
SUMO E3 ligases SUMOylate target proteins	Up	0.783	0.741	156	-0.942746	-0.548127	0.00772981	FALSE	Down	0.284	0.343	156	0.614358	1.14671	-0.0159079	FALSE	Down	0.131	0.166	156	2.96321	2.95126	-0.0512515	FALSE	Up	0.176	0.198	156	2.82413	2.52859	0.0789261	FALSE
HIV Transcription Initiation	Up	0.89	0.861	44	-1.19233	-1.33908	0.0198888	FALSE	Down	0.548	0.566	44	0.133583	-0.0567882	-0.025173	FALSE	Down	0.478	0.568	44	0.693733	0.287351	-0.0664746	FALSE	Up	0.177	0.345	44	1.88606	1.54437	0.110039	FALSE
RNA Polymerase II HIV Promoter Escape	Up	0.89	0.861	44	-1.19233	-1.33908	0.0198888	FALSE	Down	0.548	0.566	44	0.133583	-0.0567882	-0.025173	FALSE	Down	0.478	0.568	44	0.693733	0.287351	-0.0664746	FALSE	Up	0.177	0.345	44	1.88606	1.54437	0.110039	FALSE
RNA Polymerase II Promoter Escape	Up	0.89	0.861	44	-1.19233	-1.33908	0.0198888	FALSE	Down	0.548	0.566	44	0.133583	-0.0567882	-0.025173	FALSE	Down	0.478	0.568	44	0.693733	0.287351	-0.0664746	FALSE	Up	0.177	0.345	44	1.88606	1.54437	0.110039	FALSE
RNA Polymerase II Transcription Pre-Initiation And Promoter Opening	Up	0.89	0.861	44	-1.19233	-1.33908	0.0198888	FALSE	Down	0.548	0.566	44	0.133583	-0.0567882	-0.025173	FALSE	Down	0.478	0.568	44	0.693733	0.287351	-0.0664746	FALSE	Up	0.177	0.345	44	1.88606	1.54437	0.110039	FALSE
RNA Polymerase II Transcription Initiation	Up	0.89	0.861	44	-1.19233	-1.33908	0.0198888	FALSE	Down	0.548	0.566	44	0.133583	-0.0567882	-0.025173	FALSE	Down	0.478	0.568	44	0.693733	0.287351	-0.0664746	FALSE	Up	0.177	0.345	44	1.88606	1.54437	0.110039	FALSE
RNA Polymerase II Transcription Initiation And Promoter Clearance	Up	0.89	0.861	44	-1.19233	-1.33908	0.0198888	FALSE	Down	0.548	0.566	44	0.133583	-0.0567882	-0.025173	FALSE	Down	0.478	0.568	44	0.693733	0.287351	-0.0664746	FALSE	Up	0.177	0.345	44	1.88606	1.54437	0.110039	FALSE
Regulation of pyruvate dehydrogenase (PDH) complex	Up	0.93	0.915	15	-1.22221	-0.640874	0.0194945	FALSE	Down	0.567	0.664	15	-0.0819279	0.653594	-0.0134874	FALSE	Down	0.781	0.673	15	-0.225913	0.24561	-0.0470235	FALSE	Up	0.177	0.332	15	1.6219	2.38311	0.0972615	FALSE
mRNA Capping	Up	0.942	0.908	29	-1.33924	-1.91773	0.018962	FALSE	Down	0.732	0.657	29	-0.197083	-0.983818	-0.0184374	FALSE	Down	0.284	0.496	29	1.01322	0.157502	-0.0707921	FALSE	Up	0.178	0.333	29	1.61052	0.71558	0.105078	FALSE
DEx/H-box helicases activate type I IFN and inflammatory cytokines production	Up	0.944	0.945	7	-1.29175	-1.10022	0.0257867	FALSE	Down	0.101	0.1	7	1.43086	1.28251	-0.0258673	FALSE	Down	0.668	0.678	7	-0.141434	-0.212463	-0.113768	FALSE	Up	0.178	0.314	7	1.92071	1.62737	0.176517	FALSE
Sodium/Proton exchangers	Up	0.171	0.233	9	0.993778	1.64633	0.00525186	FALSE	Up	0.925	0.955	9	-1.15093	-0.585986	0.0112998	FALSE	Down	0.865	0.747	9	-0.914066	-0.525703	-0.0451691	FALSE	Up	0.178	0.324	9	1.57116	2.31342	0.062233	FALSE
Inhibition of DNA recombination at telomere	Up	0.131	0.137	41	3.13183	-0.0625108	0.0501214	FALSE	Up	0.101	0.063	41	3.42227	0.351644	0.030761	FALSE	Down	0.238	0.657	41	0.679702	-0.653798	-0.0536477	FALSE	Up	0.18	0.262	41	3.55427	0.630061	0.146376	FALSE
Recognition and association of DNA glycosylase with site containing an affected purine	Up	0.039	0.062	30	4.42977	1.37412	0.062611	FALSE	Up	0.031	0.019	30	4.10086	1.34538	0.0549505	FALSE	Down	0.411	0.721	30	-0.264725	-0.905887	-0.0269874	FALSE	Up	0.181	0.266	30	3.32205	0.808965	0.152616	FALSE
Cleavage of the damaged purine	Up	0.039	0.062	30	4.42977	1.37412	0.062611	FALSE	Up	0.031	0.019	30	4.10086	1.34538	0.0549505	FALSE	Down	0.411	0.721	30	-0.264725	-0.905887	-0.0269874	FALSE	Up	0.181	0.266	30	3.32205	0.808965	0.152616	FALSE
Depurination	Up	0.039	0.062	30	4.42977	1.37412	0.062611	FALSE	Up	0.031	0.019	30	4.10086	1.34538	0.0549505	FALSE	Down	0.411	0.721	30	-0.264725	-0.905887	-0.0269874	FALSE	Up	0.181	0.266	30	3.32205	0.808965	0.152616	FALSE
Negative regulation of FGFR2 signaling	Down	0.782	0.818	32	-1.11762	-1.86845	-0.00421668	FALSE	Up	0.825	0.696	32	-0.376544	-1.65493	0.0086727	FALSE	Up	0.666	0.747	32	-1.01619	-2.07506	0.00502555	FALSE	Down	0.181	0.235	32	2.42282	0.289468	-0.03458	FALSE
TP53 Regulates Transcription of DNA Repair Genes	Up	0.738	0.749	59	-0.797198	-0.822141	0.01605	FALSE	Down	0.916	0.899	59	-1.07543	-1.17008	-0.0215375	FALSE	Down	0.19	0.292	59	1.59406	1.28595	-0.0531904	FALSE	Up	0.182	0.294	59	1.98256	1.67086	0.108291	FALSE
Gap-filling DNA repair synthesis and ligation in GG-NER	Up	0.212	0.301	21	0.308635	0.164089	0.0197672	FALSE	Down	0.864	0.692	21	-0.42209	-0.934672	-0.00347227	FALSE	Down	0.209	0.313	21	1.6314	0.996877	-0.0201476	FALSE	Up	0.183	0.179	21	2.15636	1.21728	0.0760647	FALSE
Synthesis of PC	Up	0.503	0.525	27	0.232057	1.06176	0.0216029	FALSE	Up	0.13	0.167	27	1.34711	2.31658	0.0205233	FALSE	Up	0.234	0.268	27	2.14567	3.03248	0.07701	FALSE	Down	0.183	0.337	27	1.88615	2.88918	-0.0606827	FALSE
Glycerophospholipid catabolism	Up	0.384	0.411	6	0.145322	0.630105	0.0261143	FALSE	Up	0.285	0.325	6	0.514057	1.08417	0.0411201	FALSE	Up	0.452	0.448	6	0.760483	1.24077	0.110091	FALSE	Down	0.183	0.354	6	1.49188	2.12991	-0.0374514	FALSE
Death Receptor Signalling	Up	0.833	0.825	126	-1.0207	0.154847	0.0121495	FALSE	Down	0.986	0.975	126	-1.94226	-0.933748	-0.00369103	FALSE	Down	0.479	0.373	126	1.6466	2.30163	-0.0234692	FALSE	Up	0.183	0.253	126	2.50322	3.16043	0.0354653	FALSE
Axon guidance	Up	0.95	0.849	512	-1.57756	-1.36465	0.0062952	FALSE	Up	0.267	0.288	512	0.997113	1.64389	0.00555666	FALSE	Down	0.119	0.093	512	5.29092	4.44373	-0.0405664	FALSE	Up	0.184	0.165	512	3.37917	2.93606	0.0164948	FALSE
RNA Polymerase I Promoter Escape	Up	0.08	0.102	50	3.11227	0.271695	0.0498434	FALSE	Up	0.487	0.21	50	1.57773	-1.02199	0.0215005	FALSE	Down	0.258	0.682	50	0.373591	-0.533573	-0.0494424	FALSE	Up	0.184	0.285	50	2.95225	0.520534	0.143778	FALSE
Mitochondrial translation initiation	Up	0.072	0.085	79	2.68073	4.53901	0.0320586	FALSE	Down	0.884	0.909	79	-2.00414	-0.257556	-0.00129116	FALSE	Down	0.186	0.173	79	4.21255	6.02474	-0.108099	FALSE	Up	0.185	0.253	79	2.99819	5.05857	0.100859	FALSE
Telomere Maintenance	Up	0.069	0.088	81	2.98257	0.884955	0.0387973	FALSE	Up	0.697	0.37	81	0.674201	-1.26725	0.0125866	FALSE	Down	0.19	0.553	81	1.07819	0.367152	-0.043639	FALSE	Up	0.185	0.27	81	3.48391	1.64487	0.128328	FALSE
PTK6 Regulates Proteins Involved in RNA Processing	Up	0.911	0.856	4	-1.11875	-0.87758	0.00317792	FALSE	Down	0.629	0.679	4	-0.350389	0.0319303	-0.00549727	FALSE	Down	0.697	0.632	4	-0.227274	0.0594302	-0.0345009	FALSE	Down	0.185	0.335	4	1.37514	1.87127	-0.00449398	FALSE
Assembly Of The HIV Virion	Up	0.985	0.975	13	-1.70518	-1.41571	0.01432	FALSE	Up	0.097	0.075	13	1.90014	1.61987	0.0466629	FALSE	Up	0.058	0.117	13	4.06282	3.63312	0.104544	FALSE	Down	0.186	0.212	13	2.62649	1.9413	-0.0698831	FALSE
Response to metal ions	Up	0.142	0.187	14	2.84291	3.76203	0.0801099	FALSE	Up	0.182	0.2	14	2.05389	2.86497	0.0728557	FALSE	Up	0.479	0.465	14	1.21956	1.65557	0.117925	FALSE	Up	0.186	0.266	14	2.74154	3.55975	0.210785	FALSE
DNA Damage Bypass	Up	0.198	0.255	42	0.673669	1.13929	0.0312545	FALSE	Down	0.057	0.052	42	1.51178	1.78652	-0.00238634	FALSE	Up	0.155	0.196	42	2.44351	2.51884	0.0146214	FALSE	Up	0.187	0.208	42	2.22956	2.18306	0.0907936	FALSE
Downstream signaling of activated FGFR2	Up	0.593	0.558	31	-0.279684	-1.62105	0.00511173	FALSE	Down	0.815	0.666	31	-0.514439	-1.81794	-0.00391605	FALSE	Down	0.675	0.797	31	-1.87796	-2.58262	-0.0141512	FALSE	Down	0.187	0.287	31	2.20542	0.070953	-0.00886134	FALSE
Propionyl-CoA catabolism	Up	0.135	0.17	4	0.748683	1.10078	0.0267968	FALSE	Down	0.923	0.937	4	-1.17463	-0.869714	-0.00598024	FALSE	Down	0.527	0.495	4	-0.0067382	0.256931	-0.0719766	FALSE	Up	0.188	0.292	4	1.33684	1.74154	0.0894149	FALSE
Modulation by Mtb of host immune system	Up	0.293	0.493	5	0.246599	0.358191	0.0380524	FALSE	Up	0.295	0.178	5	1.30684	0.513844	0.0707441	FALSE	Up	0.136	0.24	5	3.08589	2.04987	0.1509	FALSE	Down	0.189	0.186	5	2.88335	1.39618	-0.0675057	FALSE
RHO GTPase Effectors	Up	0.014	0.02	267	3.83629	3.29355	0.024309	FALSE	Up	0.239	0.14	267	1.75932	1.0613	0.00629794	FALSE	Down	0.441	0.489	267	1.04423	0.820166	-0.0160005	FALSE	Up	0.192	0.253	267	4.04118	3.11006	0.0819005	FALSE
RNA Polymerase II Transcription	Up	0.728	0.571	1244	-0.662268	2.19695	0.00914013	FALSE	Down	0.137	0.153	1244	2.55338	6.43941	-0.00818245	FALSE	Down	0.338	0.161	1244	5.12409	7.45423	-0.03402	FALSE	Up	0.193	0.176	1244	4.34119	7.25311	0.0498408	FALSE
Synthesis of CL	Up	0.719	0.704	1	-0.649723	-0.516591	0.0136547	FALSE	Down	0.382	0.406	1	0.287352	0.520335	-0.0499534	FALSE	Down	0.762	0.7	1	-0.606255	-0.508777	-0.0307175	FALSE	Up	0.193	0.354	1	1.47298	1.79125	0.17055	FALSE
Axonal growth stimulation	Up	0.349	0.393	4	0.307096	0.485641	0.0344267	FALSE	Up	0.716	0.79	4	-0.523079	-0.220945	0.0388333	FALSE	Down	0.518	0.511	4	0.500983	0.502397	-0.0942389	FALSE	Up	0.195	0.332	4	1.43183	1.5237	0.0261786	FALSE
Cell surface interactions at the vascular wall	Up	0.663	0.615	143	0.339274	1.2866	0.0270894	FALSE	Up	0.127	0.138	143	2.37606	3.6218	0.0315911	FALSE	Down	0.459	0.447	143	2.21254	3.44816	-0.0101836	FALSE	Up	0.197	0.306	143	2.94469	4.144	0.00563319	FALSE
PI-3K cascade:FGFR3	Up	0.861	0.805	19	-1.00652	-1.84549	0.00482352	FALSE	Up	0.628	0.545	19	-0.0702772	-1.16254	0.00211659	FALSE	Down	0.646	0.756	19	-1.42366	-1.89576	-0.00126527	FALSE	Down	0.197	0.324	19	2.04588	0.387439	-0.0286179	FALSE
Signaling by FGFR4 in disease	Up	0.716	0.649	11	-0.380454	-1.53389	0.0248487	FALSE	Down	0.687	0.494	11	0.180049	-1.20368	-0.0289313	FALSE	Down	0.237	0.622	11	-0.0417558	-0.843836	-0.0256278	FALSE	Up	0.198	0.288	11	1.96082	-0.0186777	0.0851421	FALSE
Toll Like Receptor TLR1:TLR2 Cascade	Up	0.893	0.911	88	-1.43899	-1.40072	0.0134783	FALSE	Down	0.112	0.096	88	1.98622	1.45446	-0.00534178	FALSE	Up	0.397	0.457	88	1.7488	0.926619	0.0101701	FALSE	Up	0.199	0.287	88	2.88492	1.82393	0.0209086	FALSE
Toll Like Receptor 2 (TLR2) Cascade	Up	0.893	0.911	88	-1.43899	-1.40072	0.0134783	FALSE	Down	0.112	0.096	88	1.98622	1.45446	-0.00534178	FALSE	Up	0.397	0.457	88	1.7488	0.926619	0.0101701	FALSE	Up	0.199	0.287	88	2.88492	1.82393	0.0209086	FALSE
Loss of function of MECP2 in Rett syndrome	Up	0.584	0.486	12	0.120666	-0.406477	0.0120378	FALSE	Up	0.518	0.408	12	0.31373	-0.139432	0.00483276	FALSE	Down	0.262	0.381	12	0.984172	0.549766	-0.0452454	FALSE	Up	0.2	0.257	12	1.8375	1.0506	0.0809411	FALSE
Pervasive developmental disorders	Up	0.584	0.486	12	0.120666	-0.406477	0.0120378	FALSE	Up	0.518	0.408	12	0.31373	-0.139432	0.00483276	FALSE	Down	0.262	0.381	12	0.984172	0.549766	-0.0452454	FALSE	Up	0.2	0.257	12	1.8375	1.0506	0.0809411	FALSE
Disorders of developmental biology	Up	0.584	0.486	12	0.120666	-0.406477	0.0120378	FALSE	Up	0.518	0.408	12	0.31373	-0.139432	0.00483276	FALSE	Down	0.262	0.381	12	0.984172	0.549766	-0.0452454	FALSE	Up	0.2	0.257	12	1.8375	1.0506	0.0809411	FALSE
Recognition and association of DNA glycosylase with site containing an affected pyrimidine	Up	0.072	0.08	35	3.65467	0.939084	0.056396	FALSE	Up	0.052	0.035	35	3.49233	1.08361	0.0473325	FALSE	Down	0.442	0.728	35	-0.211626	-0.677146	-0.0213053	FALSE	Up	0.2	0.27	35	3.13186	0.97631	0.13705	FALSE
Cleavage of the damaged pyrimidine	Up	0.072	0.08	35	3.65467	0.939084	0.056396	FALSE	Up	0.052	0.035	35	3.49233	1.08361	0.0473325	FALSE	Down	0.442	0.728	35	-0.211626	-0.677146	-0.0213053	FALSE	Up	0.2	0.27	35	3.13186	0.97631	0.13705	FALSE
Depyrimidination	Up	0.072	0.08	35	3.65467	0.939084	0.056396	FALSE	Up	0.052	0.035	35	3.49233	1.08361	0.0473325	FALSE	Down	0.442	0.728	35	-0.211626	-0.677146	-0.0213053	FALSE	Up	0.2	0.27	35	3.13186	0.97631	0.13705	FALSE
RHO GTPases activate PKNs	Up	0.086	0.086	55	3.12825	0.960231	0.0379191	FALSE	Up	0.154	0.104	55	2.41509	0.598414	0.0417249	FALSE	Down	0.542	0.744	55	-0.435182	-0.880157	-0.0163146	FALSE	Up	0.2	0.285	55	3.21869	1.33963	0.10644	FALSE
Resolution of Sister Chromatid Cohesion	Up	0.004	0.011	117	4.17451	3.83897	0.0342379	TRUE	Down	0.043	0.032	117	2.369	1.61563	-0.00666736	FALSE	Down	0.068	0.189	117	2.95784	2.28467	-0.00144875	FALSE	Up	0.201	0.273	117	4.22422	3.33565	0.116014	FALSE
PP2A-mediated dephosphorylation of key metabolic factors	Up	0.427	0.624	7	-0.566206	-0.859583	0.010979	FALSE	Down	0.011	0.029	7	1.76356	0.969331	-0.0147271	FALSE	Down	0.095	0.206	7	2.18649	0.621516	-0.104085	FALSE	Up	0.201	0.167	7	1.95769	0.304781	0.114038	FALSE
IRAK2 mediated activation of TAK1 complex	Down	0.93	0.927	7	-1.28735	-1.33796	-0.00754848	FALSE	Up	0.047	0.034	7	1.89733	0.876943	0.0298981	FALSE	Up	0.108	0.247	7	2.41401	1.38188	0.118034	FALSE	Down	0.202	0.214	7	2.54994	1.03677	-0.0599934	FALSE
Mitotic Prometaphase	Up	0.048	0.075	189	2.82212	3.11106	0.0265648	FALSE	Down	0.059	0.057	189	2.31264	2.42465	-0.0152326	FALSE	Down	0.144	0.188	189	3.02427	2.989	-0.00724636	FALSE	Up	0.202	0.277	189	4.21389	4.07781	0.102513	FALSE
Autophagy	Up	0.766	0.706	139	-0.646757	0.0269128	0.0135241	FALSE	Up	0.023	0.017	139	2.67507	3.21057	0.00888124	FALSE	Up	0.066	0.111	139	4.12523	4.84909	0.00333167	FALSE	Up	0.203	0.296	139	1.95553	2.52748	0.0201088	FALSE
RNA Pol II CTD phosphorylation and interaction with CE during HIV infection	Up	0.95	0.913	27	-1.34587	-1.92584	0.0191294	FALSE	Down	0.892	0.825	27	-0.602306	-1.33416	-0.0138461	FALSE	Down	0.302	0.515	27	0.862239	0.0175451	-0.0654774	FALSE	Up	0.203	0.363	27	1.53917	0.655738	0.103492	FALSE
RNA Pol II CTD phosphorylation and interaction with CE	Up	0.95	0.913	27	-1.34587	-1.92584	0.0191294	FALSE	Down	0.892	0.825	27	-0.602306	-1.33416	-0.0138461	FALSE	Down	0.302	0.515	27	0.862239	0.0175451	-0.0654774	FALSE	Up	0.203	0.363	27	1.53917	0.655738	0.103492	FALSE
TRAF6 mediated IRF7 activation in TLR7/8 or 9 signaling	Up	0.662	0.801	8	-0.472145	-0.411036	0.031689	FALSE	Up	0.35	0.157	8	1.05831	0.234053	0.00947189	FALSE	Up	0.472	0.457	8	1.13387	0.208434	0.0312633	FALSE	Up	0.203	0.202	8	2.61987	1.28588	0.0357094	FALSE
Oxidative Stress Induced Senescence	Up	0.09	0.111	82	3.26149	1.52954	0.0302218	FALSE	Up	0.043	0.023	82	3.73061	1.84258	0.0259331	FALSE	Up	0.045	0.262	82	3.61722	2.97054	0.0556868	FALSE	Up	0.204	0.255	82	3.31174	1.38659	0.0413619	FALSE
DNA Damage/Telomere Stress Induced Senescence	Up	0.052	0.068	52	4.30523	2.12268	0.0516367	FALSE	Up	0.205	0.116	52	2.65915	0.739238	0.0287384	FALSE	Down	0.525	0.72	52	-0.196136	-0.535132	-0.0312815	FALSE	Up	0.204	0.274	52	3.62921	1.76969	0.163094	FALSE
COPII-mediated vesicle transport	Up	0.567	0.531	62	-0.156924	0.924356	0.0159849	FALSE	Down	0.724	0.808	62	-0.788535	0.549262	-0.0142397	FALSE	Down	0.663	0.503	62	0.75854	1.71309	-0.0414615	FALSE	Up	0.206	0.343	62	1.69306	2.96373	0.0815737	FALSE
Amplification of signal from the kinetochores	Up	0.003	0.006	89	4.4307	4.73221	0.0355923	TRUE	Down	0.136	0.13	89	1.21828	1.09416	-0.0148005	FALSE	Down	0.046	0.08	89	3.74486	3.32617	-0.00367474	FALSE	Up	0.207	0.247	89	4.28837	3.70348	0.129169	FALSE
Amplification of signal from unattached kinetochores via a MAD2 inhibitory signal	Up	0.003	0.006	89	4.4307	4.73221	0.0355923	TRUE	Down	0.136	0.13	89	1.21828	1.09416	-0.0148005	FALSE	Down	0.046	0.08	89	3.74486	3.32617	-0.00367474	FALSE	Up	0.207	0.247	89	4.28837	3.70348	0.129169	FALSE
Metabolism of amino acids and derivatives	Up	0.568	0.429	339	0.0654082	0.911577	0.0127506	FALSE	Down	0.38	0.437	339	0.205225	1.80025	-0.00094474	FALSE	Down	0.097	0.092	339	8.00682	7.76746	-0.0739795	FALSE	Up	0.207	0.226	339	3.78419	4.20442	0.049404	FALSE
Nervous system development	Up	0.949	0.857	537	-1.71486	-1.36059	0.00622585	FALSE	Up	0.377	0.375	537	0.517172	1.32759	0.0054955	FALSE	Down	0.157	0.109	537	4.74703	4.00191	-0.0398105	FALSE	Up	0.209	0.177	537	3.20784	2.92571	0.0157175	FALSE
Extension of Telomeres	Up	0.247	0.251	46	0.694494	1.00765	0.0269529	FALSE	Down	0.987	0.986	46	-1.77025	-1.3657	-0.00827849	FALSE	Down	0.336	0.373	46	1.2147	1.59331	-0.0452672	FALSE	Up	0.21	0.338	46	2.03946	2.42779	0.116578	FALSE
Mitotic Metaphase/Anaphase Transition	Up	0.002	0.006	2	4.42998	4.57846	0.121528	TRUE	Up	0.098	0.089	2	1.38716	1.36322	0.0363323	FALSE	Down	0.632	0.621	2	-0.14806	-0.0437336	-0.0633246	FALSE	Up	0.212	0.335	2	1.85803	1.98628	0.324566	FALSE
Formation of ATP by chemiosmotic coupling	Up	0.05	0.067	12	2.5351	3.32503	0.045661	FALSE	Up	0.53	0.56	12	0.0444027	0.748883	0.000535363	FALSE	Down	0.104	0.169	12	3.7189	4.59384	-0.113453	FALSE	Up	0.213	0.334	12	2.04907	2.87184	0.144373	FALSE
Nucleobase biosynthesis	Up	0.287	0.302	15	0.509327	1.30175	0.0220269	FALSE	Up	0.796	0.828	15	-0.857598	-0.0756114	0.000362401	FALSE	Down	0.34	0.333	15	1.30905	2.08071	-0.0918391	FALSE	Up	0.213	0.311	15	1.60936	2.56196	0.122825	FALSE
InlB-mediated entry of Listeria monocytogenes into host cell	Down	0.73	0.766	12	-0.679251	-0.642041	-0.0042375	FALSE	Up	0.254	0.226	12	0.797389	0.463221	0.0303518	FALSE	Up	0.273	0.32	12	1.28387	0.751861	0.0734774	FALSE	Down	0.214	0.218	12	2.20421	1.20769	-0.0283408	FALSE
TP53 regulates transcription of several additional cell death genes whose specific roles in p53-dependent apoptosis remain uncertain	Up	0.291	0.37	12	0.387689	0.908072	0.0063369	FALSE	Up	0.021	0.032	12	1.52241	1.99097	0.0110051	FALSE	Down	0.588	0.505	12	0.5241	0.717868	-0.0366048	FALSE	Up	0.215	0.295	12	1.70525	1.9197	0.0885786	FALSE
Translocation of SLC2A4 (GLUT4) to the plasma membrane	Up	0.356	0.307	68	0.450194	0.118213	0.0178275	FALSE	Down	0.602	0.495	68	-0.106736	-0.438017	-0.00205351	FALSE	Down	0.63	0.615	68	-0.0557626	-0.22134	-0.0412897	FALSE	Up	0.215	0.306	68	1.728	1.47923	0.0621287	FALSE
MECP2 regulates transcription factors	Down	0.288	0.381	5	0.357682	0.492876	-0.0417882	FALSE	Down	0.269	0.373	5	0.455626	0.661934	-0.0348597	FALSE	Up	0.721	0.69	5	-0.555813	-0.598709	0.0247397	FALSE	Down	0.215	0.418	5	1.09068	1.38664	-0.0776704	FALSE
TICAM1,TRAF6-dependent induction of TAK1 complex	Up	0.987	0.971	8	-1.82664	-1.83071	0.00772697	FALSE	Up	0.102	0.061	8	1.74327	0.83073	0.0226832	FALSE	Up	0.272	0.364	8	1.81661	0.886615	0.0962028	FALSE	Up	0.216	0.234	8	2.48471	1.13997	0.0148203	FALSE
Base-Excision Repair, AP Site Formation	Up	0.068	0.081	37	3.56065	0.974516	0.0516831	FALSE	Up	0.075	0.041	37	3.13542	0.84139	0.0456953	FALSE	Down	0.468	0.73	37	-0.306113	-0.721448	-0.0228426	FALSE	Up	0.216	0.286	37	2.83126	0.7839	0.127471	FALSE
Translesion synthesis by POLI	Up	0.379	0.458	13	0.11443	-0.209983	0.0254945	FALSE	Down	0.254	0.16	13	0.993796	0.222148	-0.00629772	FALSE	Down	0.478	0.464	13	0.859655	-0.123357	-0.000406428	FALSE	Up	0.216	0.18	13	2.38905	1.02374	0.0750673	FALSE
Mitotic Spindle Checkpoint	Up	0.003	0.008	104	3.91447	4.14945	0.0327461	TRUE	Down	0.207	0.216	104	0.90178	0.776737	-0.0144129	FALSE	Down	0.029	0.069	104	4.0182	3.6011	-0.000443754	FALSE	Up	0.217	0.264	104	3.84389	3.29141	0.113203	FALSE
JNK (c-Jun kinases) phosphorylation and activation mediated by activated human TAK1	Down	0.959	0.959	17	-1.74703	-1.63632	-0.00303308	FALSE	Down	0.002	0.001	17	3.48904	2.69745	-0.0027368	TRUE	Up	0.324	0.41	17	1.45424	0.807534	0.0403199	FALSE	Down	0.217	0.275	17	2.21586	1.25903	-0.0109259	FALSE
Interaction between L1 and Ankyrins	Down	0.711	0.7	29	-0.577245	0.249664	-0.0125035	FALSE	Up	0.062	0.083	29	1.73276	2.69042	0.0283368	FALSE	Up	0.375	0.326	29	1.56359	2.13642	0.0490915	FALSE	Down	0.219	0.305	29	1.85852	2.56897	-0.0415117	FALSE
Mitochondrial biogenesis	Up	0.102	0.12	84	1.82976	2.91816	0.0154883	FALSE	Down	0.358	0.406	84	0.347864	1.66636	-0.00908852	FALSE	Down	0.236	0.22	84	2.81877	3.95449	-0.0583634	FALSE	Up	0.22	0.312	84	1.87294	3.25363	0.0716414	FALSE
EML4 and NUDC in mitotic spindle formation	Up	0.001	0.008	110	4.1987	3.88316	0.0324894	TRUE	Down	0.079	0.052	110	1.88312	1.08178	-0.00426242	FALSE	Down	0.043	0.124	110	3.29541	2.62214	-0.00180606	FALSE	Up	0.221	0.278	110	3.92359	2.99501	0.108567	FALSE
Interconversion of polyamines	Up	0.538	0.534	3	-0.0586385	0.0838815	0.0467667	FALSE	Up	0.108	0.102	3	1.29238	1.335	0.0103143	FALSE	Up	0.452	0.484	3	0.737796	0.796911	0.0246352	FALSE	Down	0.221	0.309	3	1.72826	1.70009	-0.0512042	FALSE
Defective SLC17A5 causes Salla disease (SD) and ISSD	Up	0.01	0.033	1	2.32799	2.61914	0.094669	TRUE	Down	0.986	0.992	1	-1.20164	-1.07653	-0.00443459	FALSE	Down	0.867	0.792	1	-0.912191	-0.848326	-0.00607227	FALSE	Up	0.221	0.368	1	1.3544	1.59132	0.153111	FALSE
Base Excision Repair	Up	0.083	0.073	63	2.99879	1.08489	0.0379695	FALSE	Up	0.562	0.281	63	1.02221	-0.619096	0.0215819	FALSE	Down	0.279	0.576	63	0.773973	0.573799	-0.0459883	FALSE	Up	0.222	0.286	63	2.86725	1.36911	0.122367	FALSE
Defective GFPT1 causes CMSTA1	Up	0.549	0.565	1	-0.132036	0.0162927	0.0498184	FALSE	Down	0.882	0.918	1	-0.723691	-0.578251	-0.0302265	FALSE	Down	0.568	0.582	1	0.239334	0.389436	-0.17994	FALSE	Up	0.222	0.396	1	1.40154	1.64068	0.289694	FALSE
FRS-mediated FGFR3 signaling	Up	0.683	0.601	21	-0.407931	-1.61836	0.00964783	FALSE	Up	0.718	0.631	21	-0.502899	-1.53874	0.00422177	FALSE	Down	0.82	0.874	21	-2.82308	-2.99891	-0.00950847	FALSE	Down	0.222	0.323	21	2.05286	0.219099	-0.0130597	FALSE
Synthesis of diphthamide-EEF2	Up	0.943	0.914	5	-1.26849	-0.947574	0.0108401	FALSE	Down	0.572	0.631	5	-0.147395	0.325974	-0.0163513	FALSE	Down	0.542	0.534	5	0.512313	0.913132	-0.108829	FALSE	Up	0.223	0.376	5	1.46617	2.00453	0.143969	FALSE
Defective Mismatch Repair Associated With MSH2	Up	0.115	0.166	3	1.09582	1.47993	0.0527676	FALSE	Down	0.183	0.227	3	0.655504	1.02866	-0.0617746	FALSE	Down	0.733	0.661	3	-0.426068	-0.208027	-0.0679074	FALSE	Up	0.223	0.376	3	1.52846	1.9512	0.205251	FALSE
Telomere C-strand (Lagging Strand) Synthesis	Up	0.118	0.143	31	1.23203	1.40613	0.0322334	FALSE	Down	0.832	0.813	31	-0.725353	-0.486197	-0.0144781	FALSE	Down	0.183	0.253	31	2.06247	2.2782	-0.0533174	FALSE	Up	0.225	0.344	31	2.08268	2.23694	0.14052	FALSE
NOTCH3 Intracellular Domain Regulates Transcription	Up	0.231	0.256	25	0.980836	1.25047	0.0136952	FALSE	Up	0.178	0.275	25	0.84681	1.39894	0.0235239	FALSE	Up	0.445	0.472	25	0.942089	1.28467	0.0270251	FALSE	Down	0.226	0.424	25	1.4927	1.96599	-0.00906413	FALSE
Polymerase switching	Up	0.031	0.036	12	2.01667	1.90301	0.0489444	FALSE	Down	0.861	0.895	12	-0.912294	-0.680987	-0.0155813	FALSE	Down	0.568	0.578	12	0.224892	0.331189	-0.0476506	FALSE	Up	0.226	0.318	12	1.9816	2.01881	0.190727	FALSE
Leading Strand Synthesis	Up	0.031	0.036	12	2.01667	1.90301	0.0489444	FALSE	Down	0.861	0.895	12	-0.912294	-0.680987	-0.0155813	FALSE	Down	0.568	0.578	12	0.224892	0.331189	-0.0476506	FALSE	Up	0.226	0.318	12	1.9816	2.01881	0.190727	FALSE
Signaling by EGFR in Cancer	Up	0.746	0.747	22	-0.570448	-1.82313	0.0167407	FALSE	Up	0.912	0.844	22	-0.669912	-2.14568	0.000780738	FALSE	Up	0.219	0.473	22	0.988244	-0.596311	0.0128814	FALSE	Up	0.23	0.209	22	2.61965	-0.00286634	0.0119702	FALSE
Defective B4GALT1 causes B4GALT1-CDG (CDG-2d)	Up	0.249	0.295	1	0.349155	0.439296	0.0275024	FALSE	Down	0.8	0.822	1	-0.65581	-0.546298	-0.0151679	FALSE	Down	0.375	0.421	1	0.454423	0.538583	-0.0765694	FALSE	Up	0.23	0.325	1	1.47644	1.56453	0.133698	FALSE
Condensation of Prometaphase Chromosomes	Up	0.038	0.08	11	2.29618	2.53376	0.0620259	FALSE	Down	0.189	0.219	11	1.11783	1.36091	-0.0184075	FALSE	Up	0.34	0.459	11	1.30838	1.57927	0.0147289	FALSE	Up	0.231	0.326	11	2.25373	2.51491	0.229726	FALSE
Signaling by Interleukins	Up	0.636	0.583	421	0.477427	0.598509	0.0102277	FALSE	Down	0.465	0.476	421	1.07844	1.46599	-0.00307105	FALSE	Down	0.378	0.317	421	4.74268	3.68539	-0.0322039	FALSE	Up	0.231	0.216	421	4.70893	3.71802	0.0381886	FALSE
Signaling by NTRK2 (TRKB)	Up	0.523	0.462	24	0.0788757	-1.03013	0.0207614	FALSE	Up	0.931	0.864	24	-0.851228	-1.76027	0.00212988	FALSE	Down	0.587	0.722	24	-0.810093	-1.50148	-0.0261033	FALSE	Up	0.231	0.277	24	1.83458	0.154461	0.0514779	FALSE
Regulation of expression of SLITs and ROBOs	Up	0.691	0.566	148	-0.76607	-2.54617	0.0109258	FALSE	Down	0.564	0.541	148	-0.182105	-1.4293	-0.0176831	FALSE	Down	0.029	0.071	148	13.0126	9.94891	-0.14745	FALSE	Up	0.233	0.242	148	4.93204	1.94651	0.0817679	FALSE
CLEC7A (Dectin-1) induces NFAT activation	Up	0.634	0.551	10	0.0944231	-0.122001	0.016474	FALSE	Down	0.251	0.2	10	0.987575	0.837394	-0.0280476	FALSE	Down	0.117	0.22	10	2.38489	2.34723	-0.0468858	FALSE	Up	0.233	0.348	10	1.73796	1.56628	0.0586113	FALSE
Cellular Senescence	Up	0.216	0.199	151	2.34056	1.35311	0.0243449	FALSE	Up	0.188	0.11	151	2.54568	1.46231	0.0141921	FALSE	Up	0.152	0.364	151	3.09064	2.84624	0.0242001	FALSE	Up	0.233	0.287	151	3.26837	2.09784	0.0532766	FALSE
Myoclonic epilepsy of Lafora	Down	0.233	0.432	6	0.360941	0.615154	-0.00745634	FALSE	Up	0.636	0.435	6	0.373603	-0.293979	0.0432731	FALSE	Up	0.268	0.321	6	2.23139	1.38868	0.0380499	FALSE	Down	0.233	0.214	6	2.65701	1.44121	-0.073856	FALSE
Defects in vitamin and cofactor metabolism	Up	0.344	0.37	22	0.304697	1.08732	0.0164189	FALSE	Down	0.781	0.841	22	-0.83481	-0.0268745	-0.014756	FALSE	Down	0.71	0.555	22	-0.352827	0.264981	-0.0577262	FALSE	Up	0.234	0.347	22	1.34795	2.25036	0.0771523	FALSE
TBC/RABGAPs	Up	0.816	0.767	40	-0.884863	0.123545	0.0168658	FALSE	Up	0.368	0.437	40	0.153972	1.41434	0.0174936	FALSE	Up	0.078	0.106	40	4.2619	5.52112	0.0358194	FALSE	Up	0.235	0.336	40	1.6971	2.97023	0.00176726	FALSE
Chromosome Maintenance	Up	0.101	0.092	106	2.70414	1.17	0.0352696	FALSE	Up	0.347	0.201	106	1.37503	0.085746	0.000224054	FALSE	Down	0.152	0.44	106	1.84531	1.51771	-0.0354601	FALSE	Up	0.235	0.31	106	3.60127	2.35277	0.123912	FALSE
Butyrate Response Factor 1 (BRF1) binds and destabilizes mRNA	Up	0.655	0.662	16	-0.41401	0.0344425	0.00536538	FALSE	Down	0.711	0.778	16	-0.424673	0.0486346	-0.0308734	FALSE	Down	0.259	0.287	16	1.88939	2.21139	-0.0542522	FALSE	Up	0.235	0.353	16	1.71338	2.11082	0.0720791	FALSE
ERCC6 (CSB) and EHMT2 (G9a) positively regulate rRNA expression	Up	0.067	0.075	35	3.90172	0.816689	0.0554666	FALSE	Up	0.131	0.073	35	2.93535	0.290028	0.0406506	FALSE	Down	0.278	0.651	35	0.346026	-0.404903	-0.050603	FALSE	Up	0.235	0.305	35	2.84807	0.340422	0.158855	FALSE
Mitochondrial protein import	Up	0.254	0.255	59	1.04676	2.55105	0.0207001	FALSE	Down	0.567	0.615	59	-0.502271	1.11577	-0.00366937	FALSE	Down	0.135	0.137	59	4.12336	5.75669	-0.11902	FALSE	Up	0.236	0.317	59	2.16501	3.90874	0.10163	FALSE
Protein localization	Up	0.434	0.414	148	0.382306	2.45955	0.0151503	FALSE	Down	0.536	0.555	148	-0.186476	1.92029	-0.00273076	FALSE	Down	0.221	0.139	148	3.6273	5.56145	-0.0752017	FALSE	Up	0.236	0.262	148	2.31419	4.40787	0.0685168	FALSE
mRNA Splicing - Minor Pathway	Up	0.683	0.69	53	-0.569742	-0.129316	0.00970404	FALSE	Down	0.401	0.418	53	0.505538	0.894716	-0.0206373	FALSE	Down	0.108	0.172	53	3.84349	4.22121	-0.0858942	FALSE	Up	0.237	0.344	53	1.96485	2.37634	0.0774046	FALSE
Defective TPMT causes Thiopurine S-methyltransferase deficiency (TPMT deficiency)	Up	0.297	0.337	1	0.689481	0.924451	0.0820518	FALSE	Down	0.225	0.244	1	0.894534	1.15481	-0.106318	FALSE	Down	0.167	0.264	1	1.93343	2.2719	-0.267539	FALSE	Up	0.237	0.374	1	1.32417	1.61381	0.306969	FALSE
Metabolism	Up	0.496	0.36	1916	0.56301	6.57117	0.010752	FALSE	Up	0.573	0.725	1916	-1.19318	5.63758	0.00627958	FALSE	Down	0.718	0.143	1916	4.57686	9.08538	-0.0231738	FALSE	Up	0.238	0.202	1916	3.17906	9.28485	0.0229853	FALSE
Genome Replication and Transcription	Up	0.483	0.513	6	0.221837	0.43825	0.026972	FALSE	Down	0.279	0.302	6	0.701849	0.930259	-0.0470761	FALSE	Down	0.496	0.565	6	0.619021	0.911702	-0.0324321	FALSE	Up	0.24	0.432	6	1.46404	1.75446	0.0155354	FALSE
Replication of the SARS-CoV-1 genome	Up	0.483	0.513	6	0.221837	0.43825	0.026972	FALSE	Down	0.279	0.302	6	0.701849	0.930259	-0.0470761	FALSE	Down	0.496	0.565	6	0.619021	0.911702	-0.0324321	FALSE	Up	0.24	0.432	6	1.46404	1.75446	0.0155354	FALSE
VLDLR internalisation and degradation	Up	0.258	0.29	11	0.647117	0.806971	0.0267049	FALSE	Up	0.045	0.04	11	2.37735	2.40876	0.0442763	FALSE	Up	0.073	0.129	11	3.24188	3.14289	0.123903	FALSE	Down	0.243	0.322	11	1.66495	1.70962	-0.0157499	FALSE
RHO GTPases Activate Formins	Up	1e-05	0.002	131	4.51321	4.47167	0.0287008	TRUE	Up	0.159	0.13	131	1.23594	0.669983	0.00204675	FALSE	Down	0.091	0.165	131	2.97453	2.39866	-0.0120162	FALSE	Up	0.243	0.294	131	3.34783	2.48766	0.100133	FALSE
Abortive elongation of HIV-1 transcript in the absence of Tat	Up	0.612	0.658	21	-0.555147	-1.19229	0.0140287	FALSE	Down	0.351	0.306	21	0.425313	-0.506791	-0.00877512	FALSE	Down	0.134	0.332	21	1.88487	0.909168	-0.0857866	FALSE	Up	0.243	0.331	21	1.47304	0.456163	0.097116	FALSE
Metallothioneins bind metals	Up	0.159	0.2	11	2.86933	3.69563	0.0914629	FALSE	Up	0.204	0.217	11	2.1334	2.83586	0.085858	FALSE	Up	0.425	0.438	11	1.59137	1.95521	0.153274	FALSE	Up	0.243	0.329	11	2.11047	2.7665	0.241782	FALSE
PRC2 methylates histones and DNA	Up	0.028	0.046	35	4.58554	1.67725	0.058049	FALSE	Up	0.056	0.039	35	3.30576	0.730614	0.0328782	FALSE	Down	0.348	0.7	35	-0.154969	-0.756807	-0.0350302	FALSE	Up	0.244	0.299	35	2.83011	0.573488	0.162227	FALSE
Oncogenic MAPK signaling	Up	0.89	0.842	74	-0.694585	-0.390717	0.0130752	FALSE	Down	0.411	0.434	74	0.529537	1.01389	-0.00172389	FALSE	Down	0.624	0.599	74	0.416008	0.948762	-0.0152904	FALSE	Up	0.244	0.342	74	1.69883	2.01845	0.0429647	FALSE
SHC-mediated cascade:FGFR3	Up	0.609	0.577	19	-0.320504	-1.52021	0.00713636	FALSE	Up	0.683	0.601	19	-0.32428	-1.45561	0.00926135	FALSE	Down	0.74	0.846	19	-2.34174	-2.67359	-0.0128144	FALSE	Down	0.244	0.336	19	1.79615	-0.0130351	-0.027691	FALSE
Binding and Uptake of Ligands by Scavenger Receptors	Up	0.088	0.123	48	2.59073	3.3718	0.0515388	FALSE	Up	0.435	0.489	48	0.355592	1.25992	0.0513806	FALSE	Down	0.884	0.735	48	-0.946024	-0.425418	-0.0688556	FALSE	Up	0.244	0.338	48	1.95033	2.79387	0.0285825	FALSE
Sphingolipid metabolism	Up	0.231	0.235	86	0.82283	2.59418	0.0232191	FALSE	Up	0.801	0.884	86	-1.04812	0.806879	0.00209563	FALSE	Down	0.911	0.655	86	-0.156106	1.28175	-0.0458604	FALSE	Up	0.244	0.37	86	1.33478	3.3279	0.0362537	FALSE
Defective HEXA causes GM2G1	Up	0.159	0.214	1	0.970923	1.1602	0.0475349	FALSE	Down	0.491	0.528	1	-0.0835213	0.0757157	-0.0313663	FALSE	Down	0.192	0.267	1	1.52234	1.74127	-0.152644	FALSE	Up	0.245	0.341	1	1.1741	1.37621	0.128312	FALSE
Signaling by TGFB family members	Up	0.348	0.435	94	0.479357	1.74053	0.00903094	FALSE	Up	0.033	0.043	94	1.98346	3.10345	0.00421227	FALSE	Up	0.349	0.256	94	2.51137	2.998	0.0195951	FALSE	Up	0.245	0.281	94	2.25453	2.97167	0.00721475	FALSE
Influenza Infection	Up	0.839	0.805	134	-2.45339	-2.83177	0.00827536	FALSE	Down	0.555	0.564	134	-0.345688	-0.901803	-0.0342539	FALSE	Down	0.034	0.096	134	11.3674	10.1481	-0.173041	FALSE	Up	0.246	0.284	134	3.90369	2.49744	0.118432	FALSE
RNA Polymerase I Promoter Opening	Up	0.035	0.063	25	4.95494	1.23459	0.0742152	FALSE	Up	0.18	0.097	25	3.20694	-0.242031	0.0661475	FALSE	Down	0.422	0.753	25	-0.724791	-1.64027	-0.0237091	FALSE	Up	0.246	0.329	25	3.0393	0.070752	0.182031	FALSE
Interconversion of nucleotide di- and triphosphates	Up	0.176	0.196	25	1.05624	2.07048	0.0306739	FALSE	Up	0.22	0.273	25	0.698496	1.79604	0.0143715	FALSE	Down	0.53	0.433	25	0.869255	1.74047	-0.00905455	FALSE	Up	0.246	0.336	25	1.55905	2.71528	0.0814122	FALSE
Hyaluronan uptake and degradation	Up	0.004	0.006	12	2.76121	3.49357	0.0251105	TRUE	Up	0.918	0.926	12	-1.29413	-0.702281	0.0147963	FALSE	Up	0.24	0.277	12	1.57672	2.1857	0.000430459	FALSE	Up	0.247	0.355	12	1.39537	2.0944	0.0514445	FALSE
Enzymatic degradation of dopamine by COMT	Up	0.675	0.671	3	-0.46287	-0.240208	0.0219594	FALSE	Up	0.106	0.121	3	1.42572	1.7202	0.0586971	FALSE	Up	0.314	0.395	3	1.36195	1.62411	0.0451192	FALSE	Down	0.247	0.376	3	1.39309	1.68267	-0.0168422	FALSE
RHO GTPases Activate WASPs and WAVEs	Up	0.778	0.768	31	-0.879625	-0.480834	0.0127895	FALSE	Up	0.748	0.832	31	-0.792025	-0.267657	0.0039295	FALSE	Down	0.551	0.529	31	0.175885	0.4738	-0.044586	FALSE	Up	0.247	0.311	31	1.60652	1.68317	0.0684718	FALSE
Nef Mediated CD8 Down-regulation	Up	0.311	0.342	7	0.66706	0.7219	0.0314303	FALSE	Up	0.12	0.109	7	1.90831	1.79291	0.069504	FALSE	Up	0.029	0.081	7	4.96711	4.77581	0.189055	FALSE	Down	0.248	0.337	7	1.74409	1.71714	-0.0219834	FALSE
SIRT1 negatively regulates rRNA expression	Up	0.043	0.068	29	4.37372	1.06433	0.0697966	FALSE	Up	0.145	0.082	29	3.07991	0.144097	0.0538676	FALSE	Down	0.506	0.775	29	-0.768057	-1.53199	-0.03275	FALSE	Up	0.248	0.333	29	2.80546	0.231373	0.170005	FALSE
Signaling by MRAS-complex mutants	Up	0.952	0.918	8	-1.41792	-1.23617	0.00727518	FALSE	Down	0.811	0.822	8	-0.764827	-0.526587	-0.0128285	FALSE	Down	0.241	0.318	8	1.6545	1.79791	-0.000842244	FALSE	Up	0.249	0.374	8	1.56339	1.67764	0.0558508	FALSE
HDACs deacetylate histones	Up	0.237	0.177	48	2.55914	0.254332	0.0415387	FALSE	Up	0.268	0.154	48	2.11446	0.242826	0.0271581	FALSE	Down	0.284	0.542	48	0.898519	0.519671	-0.0159808	FALSE	Up	0.249	0.304	48	2.78922	0.979156	0.124869	FALSE
Scavenging of heme from plasma	Up	0.099	0.133	24	2.80705	3.3725	0.0706872	FALSE	Up	0.504	0.513	24	0.212677	0.77616	0.0618363	FALSE	Down	0.762	0.671	24	-0.30883	0.131284	-0.10373	FALSE	Up	0.249	0.359	24	1.73475	2.43395	0.0710852	FALSE
SRP-dependent cotranslational protein targeting to membrane	Up	0.609	0.585	91	-1.10788	-0.520672	0.0044573	FALSE	Down	0.77	0.761	91	-2.39471	-1.66367	-0.0292876	FALSE	Down	0.068	0.122	91	12.8569	13.2019	-0.229359	FALSE	Up	0.25	0.317	91	3.87929	4.4434	0.116037	FALSE
Formation of annular gap junctions	Up	0.424	0.481	10	0.0994377	0.337513	0.0285268	FALSE	Up	0.018	0.028	10	1.93154	2.17793	0.0375198	FALSE	Up	0.612	0.551	10	0.194601	0.129955	0.0183353	FALSE	Up	0.252	0.289	10	1.54414	1.39218	0.0289215	FALSE
Signaling by Rho GTPases	Up	0.078	0.087	387	2.92133	3.47903	0.0168788	FALSE	Up	0.602	0.48	387	0.214994	0.670223	0.00471781	FALSE	Down	0.652	0.541	387	0.576966	1.20049	-0.00809589	FALSE	Up	0.252	0.289	387	3.22078	3.54614	0.0583874	FALSE
Processing of SMDT1	Up	0.135	0.174	16	1.17869	2.06812	0.0316063	FALSE	Down	0.82	0.87	16	-0.683503	0.154212	-0.0238476	FALSE	Down	0.537	0.464	16	0.945577	1.67594	-0.0889067	FALSE	Up	0.253	0.386	16	1.39982	2.35208	0.108953	FALSE
RUNX3 Regulates Immune Response and Cell Migration	Down	0.947	0.907	6	-1.29655	-1.03673	-0.00198767	FALSE	Down	0.738	0.769	6	-0.300734	0.0756377	-0.032733	FALSE	Down	0.558	0.562	6	0.542202	0.816481	-0.137905	FALSE	Up	0.253	0.366	6	1.62277	1.95039	0.123866	FALSE
Activation of NOXA and translocation to mitochondria	Up	0.304	0.4	6	0.658903	0.602831	0.046319	FALSE	Up	0.083	0.077	6	2.21863	1.83902	0.10832	FALSE	Up	0.016	0.067	6	5.01044	4.36589	0.343355	FALSE	Down	0.255	0.304	6	2.18121	1.52581	-0.138368	FALSE
Transcription of E2F targets under negative control by p107 (RBL1) and p130 (RBL2) in complex with HDAC1	Up	0.262	0.28	17	0.845354	0.730744	0.0318204	FALSE	Up	0.019	0.026	17	2.45893	2.5068	0.0223101	FALSE	Up	0.057	0.114	17	4.08813	3.97207	0.135674	FALSE	Up	0.255	0.354	17	1.94253	1.74808	0.026823	FALSE
Alpha-protein kinase 1 signaling pathway	Up	0.998	0.993	8	-2.05552	-2.0445	0.000638832	FALSE	Up	0.025	0.015	8	2.11948	1.29394	0.00839121	FALSE	Up	0.09	0.2	8	2.77647	1.9828	0.124411	FALSE	Down	0.255	0.233	8	2.40548	1.10843	-0.0482688	FALSE
Defective SRD5A3 causes SRD5A3-CDG (CDG-1q) and KHRZ	Up	0.363	0.397	1	0.244139	0.404126	0.0369425	FALSE	Down	0.906	0.928	1	-0.84053	-0.703693	-0.0159403	FALSE	Down	0.502	0.534	1	0.29316	0.438044	-0.100907	FALSE	Up	0.256	0.36	1	1.31265	1.52914	0.173879	FALSE
Synthesis of glycosylphosphatidylinositol (GPI)	Up	0.78	0.753	13	-0.489011	0.13934	0.0251242	FALSE	Up	0.123	0.135	13	1.07391	1.8996	0.000468504	FALSE	Up	0.686	0.584	13	0.356501	0.938353	0.0109041	FALSE	Up	0.256	0.41	13	1.33965	2.16072	0.0167773	FALSE
PERK regulates gene expression	Up	0.153	0.207	32	1.53781	2.47261	0.0139276	FALSE	Down	0.462	0.527	32	0.11298	1.10162	-0.0119776	FALSE	Down	0.497	0.465	32	1.20045	2.04993	-0.0638412	FALSE	Up	0.257	0.423	32	1.65288	2.66836	0.0892403	FALSE
RNA Polymerase I Transcription Termination	Up	0.788	0.787	28	-0.712086	-0.953827	0.0212678	FALSE	Down	0.846	0.86	28	-0.614462	-0.82719	-0.0183079	FALSE	Down	0.219	0.432	28	1.33827	1.05252	-0.0765152	FALSE	Up	0.258	0.415	28	1.38326	0.985198	0.0954584	FALSE
VEGFR2 mediated cell proliferation	Up	0.829	0.714	19	-0.549925	-1.34983	0.00908707	FALSE	Down	0.496	0.418	19	0.236208	-0.491337	-0.00726369	FALSE	Down	0.54	0.659	19	-0.355326	-0.782491	-0.0569532	FALSE	Up	0.259	0.319	19	1.77509	0.668773	0.0734423	FALSE
Defective MMACHC causes methylmalonic aciduria and homocystinuria type cblC	Up	0.073	0.112	1	1.15459	1.41022	0.0382006	FALSE	Up	0.54	0.576	1	-0.266679	-0.0868234	0.0241391	FALSE	Down	0.476	0.457	1	-0.176509	-0.0460619	-0.0361822	FALSE	Up	0.26	0.363	1	1.09651	1.35449	0.0973312	FALSE
Signaling by ROBO receptors	Up	0.713	0.594	189	-0.813627	-2.11064	0.00638409	FALSE	Down	0.536	0.523	189	-0.0498102	-0.996433	-0.0165556	FALSE	Down	0.032	0.067	189	11.1497	8.58445	-0.124563	FALSE	Up	0.261	0.252	189	4.07719	1.51008	0.0707867	FALSE
Defective GNE causes sialuria, Nonaka myopathy and inclusion body myopathy 2	Up	0.279	0.32	1	0.475116	0.676121	0.0437744	FALSE	Down	0.222	0.236	1	0.574959	0.795581	-0.0423008	FALSE	Down	0.347	0.391	1	0.788613	0.998746	-0.105703	FALSE	Up	0.261	0.367	1	1.21794	1.47467	0.133873	FALSE
G0 and Early G1	Up	0.003	0.012	27	3.48698	3.37168	0.0401766	TRUE	Up	0.177	0.229	27	0.855953	1.10283	0.0203238	FALSE	Up	0.052	0.097	27	3.93408	3.90147	0.0852256	FALSE	Up	0.262	0.335	27	2.32618	2.22873	0.0898063	FALSE
Translation initiation complex formation	Up	0.566	0.556	46	-0.647408	-0.0485269	0.00402726	FALSE	Down	0.662	0.666	46	-1.02305	-0.418405	-0.0333608	FALSE	Down	0.053	0.103	46	9.27198	9.76916	-0.251882	FALSE	Up	0.262	0.36	46	2.47865	3.24974	0.133916	FALSE
Attachment and Entry	Up	0.115	0.171	4	1.17859	1.42545	0.00565708	FALSE	Down	0.174	0.175	4	0.936631	1.09416	-0.0173649	FALSE	Down	0.595	0.552	4	0.137493	0.254966	-0.0777634	FALSE	Up	0.263	0.406	4	1.34357	1.58501	0.0885748	FALSE
Calcineurin activates NFAT	Up	0.401	0.344	8	0.614282	0.448797	0.0406619	FALSE	Down	0.238	0.188	8	1.12986	1.00822	-0.0109839	FALSE	Down	0.132	0.223	8	2.68532	2.66515	-0.0472906	FALSE	Up	0.264	0.348	8	1.73074	1.57445	0.0511455	FALSE
MASTL Facilitates Mitotic Progression	Up	0.565	0.613	10	-0.0601872	-0.52373	0.0450228	FALSE	Down	0.387	0.396	10	0.419515	-0.100666	-0.0233806	FALSE	Down	0.188	0.342	10	1.55681	0.618663	-0.0137592	FALSE	Up	0.264	0.306	10	1.73284	0.681709	0.179505	FALSE
Integration of provirus	Up	0.918	0.887	9	-1.26458	-0.9047	0.0146909	FALSE	Down	0.409	0.432	9	0.30395	0.699124	-0.0338481	FALSE	Down	0.213	0.278	9	1.8625	2.21283	-0.119426	FALSE	Up	0.264	0.39	9	1.47789	1.89995	0.121165	FALSE
Suppression of autophagy	Down	0.817	0.794	2	-0.795471	-0.637845	-0.00852328	FALSE	Down	0.947	0.95	2	-1.05799	-0.864809	-0.0219125	FALSE	Down	0.428	0.49	2	0.884816	1.0998	-0.153023	FALSE	Up	0.264	0.406	2	1.34873	1.60851	0.146946	FALSE
MicroRNA (miRNA) biogenesis	Up	0.874	0.809	22	-1.01939	-1.50167	0.00227606	FALSE	Down	0.249	0.266	22	0.861015	0.282228	-0.00386677	FALSE	Down	0.037	0.207	22	2.89116	2.17238	-0.0403769	FALSE	Up	0.265	0.386	22	1.45809	0.745225	0.0605472	FALSE
Transcriptional Regulation by VENTX	Up	0.861	0.865	36	-1.01274	-0.820392	0.00526685	FALSE	Down	0.453	0.452	36	0.316627	0.249474	-0.0032799	FALSE	Down	0.081	0.186	36	2.77923	2.60536	-0.007454	FALSE	Up	0.265	0.381	36	1.76776	1.5182	0.0499073	FALSE
Defective Intrinsic Pathway for Apoptosis Due to p14ARF Loss of Function	Down	0.927	0.881	1	-1.14901	-1.05913	-0.0010437	FALSE	Down	0.895	0.923	1	-0.906115	-0.762213	-0.0132889	FALSE	Down	0.383	0.44	1	0.77651	0.99178	-0.136301	FALSE	Up	0.265	0.377	1	1.33963	1.6124	0.252378	FALSE
Activation of the mRNA upon binding of the cap-binding complex and eIFs, and subsequent binding to 43S	Up	0.521	0.522	47	-0.413148	0.223586	0.00527205	FALSE	Down	0.685	0.684	47	-1.17396	-0.556206	-0.032491	FALSE	Down	0.053	0.101	47	9.11235	9.62073	-0.247361	FALSE	Up	0.266	0.362	47	2.38778	3.17545	0.130106	FALSE
Generic Transcription Pathway	Up	0.708	0.536	1124	-0.402305	2.01419	0.008745	FALSE	Down	0.108	0.126	1124	2.44563	5.83543	-0.00489044	FALSE	Down	0.383	0.177	1124	4.29635	6.13807	-0.0290587	FALSE	Up	0.266	0.218	1124	3.39849	5.71319	0.0438727	FALSE
Synthesis of PE	Up	0.922	0.898	12	-1.33781	-0.810963	0.0115839	FALSE	Up	0.279	0.34	12	0.489098	1.23224	0.0202247	FALSE	Up	0.427	0.391	12	0.905993	1.50148	0.0673326	FALSE	Down	0.266	0.404	12	1.26149	2.05742	-0.0525703	FALSE
Neurotransmitter clearance	Up	0.914	0.873	10	-1.00814	-0.656825	0.0119163	FALSE	Up	0.125	0.184	10	0.855117	1.40999	0.0374356	FALSE	Up	0.569	0.55	10	0.551693	0.928613	0.0293756	FALSE	Down	0.266	0.418	10	1.10051	1.64125	-0.0235735	FALSE
Meiosis	Up	0.11	0.094	78	2.899	1.44268	0.0309932	FALSE	Down	0.18	0.097	78	2.18752	0.921947	-0.00367497	FALSE	Down	0.578	0.705	78	-0.0529073	-0.0813222	-0.0232384	FALSE	Up	0.266	0.323	78	2.54143	1.41093	0.11593	FALSE
Transcriptional Regulation by E2F6	Up	0.024	0.046	33	1.99005	2.60109	0.0228201	FALSE	Up	0.272	0.283	33	0.522977	1.14464	0.00261287	FALSE	Up	0.025	0.046	33	4.17189	4.63057	0.0546942	FALSE	Up	0.267	0.357	33	1.66756	2.29067	0.0593673	FALSE
Synthesis and processing of ENV and VPU	Up	0.699	0.702	1	-0.522882	-0.483573	0.0340534	FALSE	Up	0.083	0.094	1	1.87789	1.72197	0.154913	FALSE	Up	0.037	0.095	1	3.47615	3.28274	0.604792	FALSE	Down	0.268	0.413	1	1.43942	1.32802	-0.285978	FALSE
Condensation of Prophase Chromosomes	Up	0.004	0.018	36	5.96636	2.94769	0.0785141	TRUE	Up	0.117	0.071	36	3.15092	0.519534	0.042972	FALSE	Down	0.423	0.717	36	-0.40152	-1.00318	-0.000948725	FALSE	Up	0.269	0.332	36	2.83436	0.554022	0.180014	FALSE
CREB1 phosphorylation through the activation of CaMKII/CaMKK/CaMKIV cascasde	Up	0.117	0.126	8	1.62777	1.06479	0.0182246	FALSE	Down	0.932	0.877	8	-0.723394	-1.10764	-0.0244123	FALSE	Down	0.431	0.488	8	0.490515	0.0998691	-0.0606209	FALSE	Up	0.27	0.389	8	1.49608	1.05677	0.099353	FALSE
Formation of the Early Elongation Complex	Up	0.839	0.817	31	-0.993989	-1.52854	0.0169495	FALSE	Down	0.77	0.702	31	-0.442089	-1.17888	-0.0156452	FALSE	Down	0.187	0.407	31	1.30139	0.4941	-0.0712191	FALSE	Up	0.272	0.386	31	1.28133	0.406417	0.0949091	FALSE
Formation of the HIV-1 Early Elongation Complex	Up	0.839	0.817	31	-0.993989	-1.52854	0.0169495	FALSE	Down	0.77	0.702	31	-0.442089	-1.17888	-0.0156452	FALSE	Down	0.187	0.407	31	1.30139	0.4941	-0.0712191	FALSE	Up	0.272	0.386	31	1.28133	0.406417	0.0949091	FALSE
Termination of translesion DNA synthesis	Up	0.342	0.39	28	0.229836	0.32283	0.0274523	FALSE	Up	0.514	0.408	28	0.254067	0.0756601	0.00494604	FALSE	Down	0.264	0.304	28	1.61392	1.2743	-0.0155194	FALSE	Up	0.272	0.26	28	1.92683	1.37926	0.0841276	FALSE
Regulation of IFNG signaling	Up	0.319	0.292	14	1.09588	0.911309	0.00925433	FALSE	Down	0.408	0.49	14	0.389005	0.666867	-0.0544468	FALSE	Down	0.282	0.385	14	1.5222	1.72814	-0.109666	FALSE	Up	0.272	0.366	14	1.67554	1.66726	0.134872	FALSE
Inflammasomes	Up	0.53	0.564	20	0.256551	0.689096	0.0314993	FALSE	Down	0.109	0.115	20	1.56819	1.90227	-0.000169917	FALSE	Down	0.432	0.469	20	1.6284	1.89845	-0.0186426	FALSE	Up	0.273	0.385	20	2.11578	2.32759	0.0527326	FALSE
Macroautophagy	Up	0.601	0.578	125	-0.221567	0.330902	0.0131755	FALSE	Up	0.024	0.016	125	2.6102	2.95221	0.00815922	FALSE	Up	0.055	0.128	125	3.80179	4.39215	0.00220279	FALSE	Up	0.275	0.342	125	1.67707	2.08146	0.0256419	FALSE
Trafficking of GluR2-containing AMPA receptors	Up	0.925	0.892	19	-1.50222	-1.18911	0.0135978	FALSE	Up	0.064	0.081	19	1.71	1.99399	0.047043	FALSE	Up	0.088	0.153	19	2.85757	2.94256	0.106099	FALSE	Down	0.275	0.396	19	1.38306	1.7027	-0.0416768	FALSE
Respiratory electron transport, ATP synthesis by chemiosmotic coupling, and heat production by uncoupling proteins.	Up	0.026	0.027	100	4.32839	6.47327	0.0322717	FALSE	Up	0.515	0.567	100	-0.391389	1.67232	0.000715987	FALSE	Down	0.262	0.225	100	3.9021	5.83804	-0.0897139	FALSE	Up	0.275	0.327	100	2.17589	4.36445	0.0951032	FALSE
Rhesus glycoproteins mediate ammonium transport.	Up	0.615	0.606	3	-0.294235	-0.00757602	0.0183638	FALSE	Up	0.536	0.571	3	0.0279532	0.379736	0.0498906	FALSE	Up	0.082	0.175	3	2.14982	2.58653	0.205366	FALSE	Down	0.276	0.412	3	1.0947	1.50625	-0.130271	FALSE
Mitochondrial calcium ion transport	Up	0.224	0.256	23	0.83294	1.80893	0.02851	FALSE	Down	0.946	0.966	23	-1.41974	-0.469776	-0.0146808	FALSE	Down	0.304	0.271	23	1.77533	2.69765	-0.0986908	FALSE	Up	0.277	0.375	23	1.33829	2.42387	0.10598	FALSE
p75NTR regulates axonogenesis	Down	0.086	0.139	9	1.60764	2.1434	-0.00444229	FALSE	Up	0.855	0.913	9	-0.891087	-0.374993	0.0135261	FALSE	Down	0.848	0.73	9	-0.677434	-0.514946	-0.0306451	FALSE	Down	0.278	0.377	9	1.20355	1.61203	-0.0240426	FALSE
HDR through Homologous Recombination (HRR)	Up	0.068	0.099	56	1.37309	1.83994	0.0330854	FALSE	Down	0.524	0.498	56	-0.121167	0.208701	-0.0166418	FALSE	Up	0.215	0.216	56	1.83717	1.89387	0.0110865	FALSE	Up	0.279	0.316	56	2.08564	2.15944	0.0971212	FALSE
Ribosomal scanning and start codon recognition	Up	0.558	0.556	46	-0.659674	-0.057858	0.00394334	FALSE	Down	0.701	0.697	46	-1.23233	-0.630098	-0.0321234	FALSE	Down	0.055	0.108	46	9.02086	9.50693	-0.247693	FALSE	Up	0.281	0.373	46	2.26441	3.04094	0.132141	FALSE
AURKA Activation by TPX2	Up	0.173	0.192	68	1.26517	1.43684	0.0226444	FALSE	Down	0.106	0.12	68	1.41517	1.77978	-0.0152751	FALSE	Down	0.225	0.268	68	1.82119	2.01945	-0.00631228	FALSE	Up	0.281	0.336	68	1.86332	1.99383	0.0947675	FALSE
CaMK IV-mediated phosphorylation of CREB	Up	0.151	0.172	9	1.24844	0.728582	0.0153507	FALSE	Down	0.955	0.93	9	-0.852399	-1.22469	-0.018869	FALSE	Down	0.498	0.559	9	0.13308	-0.215993	-0.053902	FALSE	Up	0.281	0.392	9	1.40986	0.957647	0.0800098	FALSE
Deposition of new CENPA-containing nucleosomes at the centromere	Up	0.082	0.076	45	3.6327	1.44548	0.048043	FALSE	Up	0.032	0.025	45	3.41495	1.61269	0.0106224	FALSE	Down	0.298	0.57	45	0.797466	0.586276	-0.0142755	FALSE	Up	0.282	0.334	45	3.08045	1.43893	0.148941	FALSE
Nucleosome assembly	Up	0.082	0.076	45	3.6327	1.44548	0.048043	FALSE	Up	0.032	0.025	45	3.41495	1.61269	0.0106224	FALSE	Down	0.298	0.57	45	0.797466	0.586276	-0.0142755	FALSE	Up	0.282	0.334	45	3.08045	1.43893	0.148941	FALSE
G1/S-Specific Transcription	Up	0.003	0.003	30	5.16925	5.31157	0.0483388	TRUE	Up	0.045	0.066	30	1.96427	2.41457	0.0221191	FALSE	Up	0.193	0.251	30	2.49914	2.53687	0.072663	FALSE	Up	0.283	0.341	30	2.56442	2.72595	0.119513	FALSE
Aggrephagy	Up	0.349	0.399	39	0.37766	-0.595319	0.0105551	FALSE	Up	0.017	0.013	39	2.76361	1.23153	0.0168209	FALSE	Down	0.257	0.447	39	1.13698	0.0358678	-0.0153242	FALSE	Up	0.283	0.324	39	1.71622	0.24657	0.0255212	FALSE
TGF-beta receptor signaling in EMT (epithelial to mesenchymal transition)	Up	0.664	0.723	12	-0.793297	-0.509847	0.000410452	FALSE	Up	0.67	0.551	12	0.0736266	-0.183528	0.00303063	FALSE	Down	0.378	0.341	12	1.57306	0.872593	-0.00608982	FALSE	Down	0.283	0.273	12	2.11783	1.36226	-0.0202725	FALSE
Glycogen storage disease type XV (GYG1)	Up	0.358	0.388	2	0.284835	0.525064	0.0328225	FALSE	Down	0.743	0.777	2	-0.550332	-0.323199	-0.0025873	FALSE	Down	0.345	0.41	2	0.907933	1.17269	-0.112661	FALSE	Up	0.284	0.399	2	1.18097	1.49543	0.120957	FALSE
Glycogen storage disease type 0 (muscle GYS1)	Up	0.358	0.388	2	0.284835	0.525064	0.0328225	FALSE	Down	0.743	0.777	2	-0.550332	-0.323199	-0.0025873	FALSE	Down	0.345	0.41	2	0.907933	1.17269	-0.112661	FALSE	Up	0.284	0.399	2	1.18097	1.49543	0.120957	FALSE
Defective SLC9A9 causes autism 16 (AUTS16)	Up	0.061	0.106	1	1.66834	1.98041	0.0906763	FALSE	Up	0.98	0.985	1	-1.1094	-0.975246	0.0094626	FALSE	Down	0.655	0.634	1	-0.240144	-0.110171	-0.080894	FALSE	Up	0.284	0.432	1	1.1701	1.44932	0.21119	FALSE
PI-3K cascade:FGFR4	Down	0.712	0.696	21	-0.603305	-1.41105	-0.00219705	FALSE	Up	0.615	0.541	21	0.00715053	-0.990241	0.00770742	FALSE	Up	0.704	0.788	21	-1.5459	-1.96556	0.00055706	FALSE	Down	0.284	0.369	21	1.70544	0.186338	-0.0306135	FALSE
Constitutive Signaling by AKT1 E17K in Cancer	Up	0.802	0.829	23	-1.0822	-0.913985	0.00959857	FALSE	Up	0.025	0.032	23	2.26746	2.30828	0.0167726	FALSE	Up	0.055	0.197	23	3.18658	3.21338	0.123926	FALSE	Down	0.285	0.476	23	1.48338	1.53757	-0.0397271	FALSE
Mitotic Telophase/Cytokinesis	Up	0.159	0.201	12	1.56429	2.05885	0.0259365	FALSE	Down	0.026	0.033	12	2.7226	3.24922	-0.050558	FALSE	Down	0.738	0.66	12	-0.552923	-0.204161	-0.0326506	FALSE	Up	0.285	0.414	12	1.65128	2.18203	0.176472	FALSE
Eukaryotic Translation Initiation	Up	0.735	0.68	93	-2.24717	-1.40429	0.00331454	FALSE	Down	0.621	0.625	93	-1.20147	-0.394436	-0.0326109	FALSE	Down	0.069	0.116	93	12.4815	13.0441	-0.226639	FALSE	Up	0.286	0.358	93	3.03242	3.84664	0.117737	FALSE
Cap-dependent Translation Initiation	Up	0.735	0.68	93	-2.24717	-1.40429	0.00331454	FALSE	Down	0.621	0.625	93	-1.20147	-0.394436	-0.0326109	FALSE	Down	0.069	0.116	93	12.4815	13.0441	-0.226639	FALSE	Up	0.286	0.358	93	3.03242	3.84664	0.117737	FALSE
Mitochondrial ABC transporters	Up	0.626	0.621	4	-0.464538	-0.118098	0.0310758	FALSE	Up	0.151	0.187	4	0.871491	1.37305	0.0153092	FALSE	Up	0.045	0.106	4	2.76562	3.40461	0.166752	FALSE	Down	0.287	0.403	4	0.933746	1.4465	-0.0464376	FALSE
Defective MGAT2 causes MGAT2-CDG (CDG-2a)	Down	0.602	0.607	1	-0.376956	-0.234331	-0.0206864	FALSE	Down	0.356	0.372	1	0.429124	0.64204	-0.0533898	FALSE	Down	0.216	0.306	1	1.53404	1.80792	-0.217378	FALSE	Up	0.287	0.412	1	1.19128	1.44649	0.186496	FALSE
Severe congenital neutropenia type 4 (G6PC3)	Up	0.109	0.156	1	1.64522	1.94583	0.0891412	FALSE	Up	0.055	0.055	1	1.6494	1.94712	0.112441	FALSE	Down	0.346	0.412	1	0.993381	1.23484	-0.184588	FALSE	Up	0.287	0.424	1	1.30238	1.58174	0.207152	FALSE
Attachment of GPI anchor to uPAR	Up	0.472	0.487	7	0.123985	0.625227	0.043791	FALSE	Down	0.883	0.913	7	-1.00214	-0.508372	-0.0228566	FALSE	Down	0.593	0.574	7	0.521659	0.989711	-0.0954059	FALSE	Up	0.287	0.438	7	1.37686	2.02621	0.134138	FALSE
Defective Mismatch Repair Associated With MSH6	Up	0.082	0.134	2	1.26804	1.6049	0.0602262	FALSE	Down	0.189	0.232	2	0.567666	0.865646	-0.0617739	FALSE	Down	0.614	0.574	2	-0.220571	-0.0328231	-0.0726324	FALSE	Up	0.288	0.427	2	1.39522	1.73923	0.23511	FALSE
Toll Like Receptor 4 (TLR4) Cascade	Up	0.955	0.936	114	-1.65519	-1.55948	0.0135367	FALSE	Down	0.228	0.208	114	1.28709	1.03736	-0.00734228	FALSE	Up	0.543	0.542	114	1.17753	0.628907	0.00333128	FALSE	Up	0.29	0.342	114	2.69627	1.90694	0.0232342	FALSE
Cooperation of Prefoldin and TriC/CCT in actin and tubulin folding	Up	0.163	0.183	31	1.39736	0.664882	0.028034	FALSE	Up	0.201	0.112	31	1.70035	0.766559	0.00676627	FALSE	Down	0.14	0.353	31	2.46075	2.25433	-0.0750803	FALSE	Up	0.292	0.427	31	1.67336	1.1149	0.0720079	FALSE
Glutamate and glutamine metabolism	Up	0.809	0.772	13	-0.872321	-0.261708	0.00379023	FALSE	Down	0.047	0.072	13	1.51155	2.397	-0.00811082	FALSE	Down	0.191	0.213	13	1.95962	2.74235	-0.0316943	FALSE	Up	0.293	0.417	13	1.11456	1.9555	0.0361292	FALSE
Activation of the pre-replicative complex	Up	0.047	0.08	32	2.25794	2.80392	0.0387064	FALSE	Down	0.312	0.344	32	0.534983	0.991554	-0.0130118	FALSE	Down	0.531	0.51	32	0.606083	0.954378	-0.0106692	FALSE	Up	0.294	0.366	32	2.65721	3.14819	0.165837	FALSE
tRNA processing in the mitochondrion	Up	0.462	0.481	4	0.00875038	0.381633	0.0246592	FALSE	Down	0.203	0.226	4	0.699888	1.16764	-0.027011	FALSE	Down	0.123	0.203	4	2.39997	2.95524	-0.160514	FALSE	Up	0.296	0.459	4	1.12213	1.61828	0.128661	FALSE
FRS-mediated FGFR4 signaling	Up	0.509	0.496	23	-0.0514548	-1.21735	0.00281825	FALSE	Up	0.678	0.624	23	-0.40983	-1.3599	0.00914338	FALSE	Down	0.865	0.902	23	-2.88076	-3.02066	-0.0071278	FALSE	Down	0.296	0.351	23	1.73169	0.0352677	-0.0162346	FALSE
PTK6 Regulates RHO GTPases, RAS GTPase and MAP kinases	Up	0.98	0.918	13	-1.27032	-1.69761	0.0129154	FALSE	Up	0.999	0.998	13	-1.85864	-1.93803	0.000808719	FALSE	Down	0.533	0.673	13	-0.262705	-0.236875	-0.0380492	FALSE	Up	0.297	0.351	13	1.42157	0.771247	0.0781202	FALSE
Defective DHDDS causes retinitis pigmentosa 59	Up	0.092	0.14	2	1.00964	1.31704	0.0649399	FALSE	Down	0.088	0.097	2	0.999439	1.32129	-0.0283058	FALSE	Down	0.578	0.573	2	0.142998	0.357032	-0.132128	FALSE	Up	0.297	0.47	2	0.823067	1.13448	0.191242	FALSE
SMAD2/SMAD3:SMAD4 heterotrimer regulates transcription	Up	0.556	0.616	29	-0.0945404	0.27213	0.0251305	FALSE	Up	0.057	0.056	29	1.89612	1.96296	0.0160411	FALSE	Up	0.161	0.2	29	3.12736	2.74556	0.0592802	FALSE	Up	0.299	0.286	29	2.16159	1.62892	0.0106442	FALSE
DNA strand elongation	Up	0.005	0.004	29	3.71612	4.04897	0.0468079	TRUE	Down	0.791	0.792	29	-0.716064	-0.395772	-0.00134835	FALSE	Down	0.188	0.256	29	1.63838	1.89652	-0.0438513	FALSE	Up	0.299	0.366	29	2.42872	2.6859	0.182159	FALSE
Activation of RAS in B cells	Up	0.695	0.518	5	0.0450858	-0.854292	0.0243188	FALSE	Down	0.52	0.518	5	0.158646	-0.345244	-0.0185704	FALSE	Down	0.47	0.729	5	-0.425346	-0.27583	-0.0342192	FALSE	Up	0.299	0.365	5	1.41798	0.513301	0.0958705	FALSE
Apoptosis induced DNA fragmentation	Up	0.381	0.449	13	0.459103	1.09603	0.0443049	FALSE	Up	0.104	0.104	13	1.92718	2.60935	0.0199628	FALSE	Down	0.53	0.501	13	0.58711	1.09668	-0.0460912	FALSE	Up	0.299	0.397	13	1.51294	2.21837	0.184173	FALSE
Influenza Viral RNA Transcription and Replication	Up	0.859	0.829	115	-2.96934	-3.55315	0.0035994	FALSE	Down	0.58	0.569	115	-0.468918	-1.29409	-0.0341979	FALSE	Down	0.046	0.114	115	11.74	10.2483	-0.18612	FALSE	Up	0.3	0.332	115	3.34169	1.6172	0.112745	FALSE
mRNA decay by 3' to 5' exoribonuclease	Up	0.631	0.616	15	-0.290695	0.318193	0.0122506	FALSE	Down	0.631	0.676	15	-0.298727	0.42622	-0.026055	FALSE	Down	0.415	0.418	15	1.13666	1.793	-0.115566	FALSE	Up	0.3	0.41	15	1.57206	2.34718	0.0987818	FALSE
Phospholipase C-mediated cascade; FGFR3	Down	0.87	0.867	14	-1.21213	-1.61747	-0.0108005	FALSE	Up	0.617	0.56	14	-0.107303	-0.854607	0.0151299	FALSE	Down	0.722	0.753	14	-1.44116	-1.83856	-0.0194465	FALSE	Down	0.3	0.381	14	1.641	0.439886	-0.0707526	FALSE
Recruitment of NuMA to mitotic centrosomes	Up	0.414	0.359	87	0.272462	0.0337193	0.0180489	FALSE	Down	0.067	0.059	87	1.88493	1.71256	-0.00664907	FALSE	Down	0.401	0.429	87	0.654082	0.611241	-0.016718	FALSE	Up	0.301	0.351	87	1.6441	1.43407	0.0679847	FALSE
Defective CYP2U1 causes Spastic paraplegia 56, autosomal recessive (SPG56)	Up	0.052	0.094	1	1.68314	1.94694	0.0498368	FALSE	Up	0.288	0.325	1	0.240888	0.432896	0.0353841	FALSE	Down	0.514	0.523	1	0.173687	0.323022	-0.0598444	FALSE	Up	0.301	0.381	1	0.860401	1.08162	0.0879353	FALSE
L13a-mediated translational silencing of Ceruloplasmin expression	Up	0.767	0.71	85	-2.48957	-1.78425	0.000376651	FALSE	Down	0.618	0.627	85	-1.14376	-0.479688	-0.0338373	FALSE	Down	0.065	0.118	85	12.7191	13.131	-0.237046	FALSE	Up	0.302	0.371	85	2.94188	3.59217	0.117863	FALSE
Regulation of MECP2 expression and activity	Down	0.757	0.702	28	-0.355713	-0.633292	-0.00157414	FALSE	Down	0.688	0.658	28	-0.119791	-0.299693	-0.0124855	FALSE	Down	0.293	0.391	28	1.40774	1.18114	-0.0111631	FALSE	Up	0.302	0.388	28	1.76396	1.33036	0.0625465	FALSE
RUNX1 regulates transcription of genes involved in interleukin signaling	Up	0.921	0.887	5	-1.20959	-0.970169	0.018741	FALSE	Up	0.9	0.925	5	-1.00358	-0.667535	0.00121166	FALSE	Down	0.686	0.645	5	0.0374731	0.268825	-0.102937	FALSE	Up	0.302	0.415	5	1.50269	1.82798	0.0990538	FALSE
Generation of second messenger molecules	Up	0.682	0.678	31	-0.490941	0.220595	0.02323	FALSE	Down	0.96	0.961	31	-1.91605	-1.26813	-0.00991306	FALSE	Down	0.188	0.243	31	4.03814	4.64595	-0.224727	FALSE	Up	0.303	0.39	31	2.03435	2.6602	0.155334	FALSE
Iron uptake and transport	Up	0.854	0.815	55	-0.796838	0.132614	0.0190029	FALSE	Up	0.096	0.104	55	1.54721	2.54101	0.0162873	FALSE	Up	0.328	0.266	55	2.35214	3.00459	0.0463208	FALSE	Down	0.303	0.33	55	1.83306	2.55616	-0.00566456	FALSE
Signaling by BRAF and RAF fusions	Up	0.821	0.747	58	-0.368668	-0.300608	0.0147327	FALSE	Down	0.239	0.243	58	0.982927	1.21674	-0.000890302	FALSE	Down	0.681	0.691	58	0.0294092	0.390011	-0.00942767	FALSE	Up	0.304	0.385	58	1.48754	1.55629	0.0363101	FALSE
Activation of anterior HOX genes in hindbrain development during early embryogenesis	Up	0.035	0.053	79	3.5249	1.48158	0.0299676	FALSE	Up	0.21	0.127	79	1.84223	0.167614	0.0236789	FALSE	Down	0.737	0.808	79	-0.67047	-1.37337	-0.023358	FALSE	Up	0.304	0.347	79	2.11631	0.509653	0.0996915	FALSE
Activation of HOX genes during differentiation	Up	0.035	0.053	79	3.5249	1.48158	0.0299676	FALSE	Up	0.21	0.127	79	1.84223	0.167614	0.0236789	FALSE	Down	0.737	0.808	79	-0.67047	-1.37337	-0.023358	FALSE	Up	0.304	0.347	79	2.11631	0.509653	0.0996915	FALSE
DNA replication initiation	Up	0.427	0.444	8	-0.0366574	0.249375	0.0356992	FALSE	Down	0.846	0.868	8	-0.986091	-0.661275	-0.0304433	FALSE	Up	0.221	0.286	8	1.5232	1.79364	0.0275732	FALSE	Up	0.307	0.395	8	1.1437	1.46829	0.137749	FALSE
Branched-chain amino acid catabolism	Up	0.972	0.934	21	-1.59604	-0.89473	0.0152397	FALSE	Down	0.822	0.87	21	-0.780052	0.144937	-0.0202849	FALSE	Down	0.565	0.485	21	0.932858	1.75727	-0.0889034	FALSE	Up	0.307	0.428	21	1.31444	2.36288	0.0879457	FALSE
GTP hydrolysis and joining of the 60S ribosomal subunit	Up	0.763	0.701	86	-2.41074	-1.6801	0.00135637	FALSE	Down	0.62	0.626	86	-1.13924	-0.446366	-0.0343958	FALSE	Down	0.065	0.12	86	12.5533	12.9821	-0.235253	FALSE	Up	0.309	0.375	86	2.83683	3.51564	0.118257	FALSE
Late endosomal microautophagy	Up	0.601	0.654	31	-0.274685	0.439616	0.0102096	FALSE	Up	0.298	0.287	31	0.830454	1.26602	0.0124005	FALSE	Up	0.229	0.243	31	2.68089	2.84823	0.00482057	FALSE	Down	0.309	0.321	31	1.87297	2.00593	-0.00343598	FALSE
NOTCH4 Activation and Transmission of Signal to the Nucleus	Up	0.338	0.378	11	0.600201	0.803558	0.0406849	FALSE	Down	0.933	0.934	11	-0.969168	-0.703349	-0.00790725	FALSE	Down	0.533	0.543	11	0.665915	0.820143	-0.102267	FALSE	Up	0.309	0.437	11	1.34266	1.51857	0.0983032	FALSE
Synthesis of PIPs at the early endosome membrane	Up	0.993	0.975	16	-1.98085	-1.43301	0.0142775	FALSE	Down	0.789	0.832	16	-0.705392	0.00135671	-0.0394615	FALSE	Down	0.762	0.664	16	-0.120512	0.437376	-0.0490396	FALSE	Up	0.31	0.443	16	1.43403	2.27381	0.11469	FALSE
Cytokine Signaling in Immune system	Up	0.772	0.72	815	-0.391823	0.951999	0.0152037	FALSE	Down	0.518	0.536	815	0.937939	2.57062	-0.000288926	FALSE	Down	0.392	0.261	815	5.16152	5.42602	-0.0379121	FALSE	Up	0.311	0.276	815	4.48175	4.68224	0.0483633	FALSE
Fatty acyl-CoA biosynthesis	Up	0.218	0.254	32	0.960754	2.09343	0.0183017	FALSE	Down	0.912	0.939	32	-1.10712	-0.0102439	-0.00323522	FALSE	Down	0.815	0.65	32	-0.247976	0.612492	-0.0370199	FALSE	Up	0.311	0.436	32	1.35321	2.60435	0.0561278	FALSE
Respiratory electron transport	Up	0.035	0.035	82	3.62517	5.55045	0.0332863	FALSE	Down	0.564	0.621	82	-0.606002	1.25128	-0.00188955	FALSE	Down	0.302	0.254	82	3.00175	4.71079	-0.0944221	FALSE	Up	0.313	0.356	82	1.59249	3.55391	0.0953854	FALSE
2-LTR circle formation	Up	0.793	0.758	7	-0.726873	-0.376724	0.0180281	FALSE	Down	0.561	0.596	7	-0.114217	0.322845	-0.0245934	FALSE	Down	0.393	0.414	7	1.13745	1.52683	-0.131311	FALSE	Up	0.313	0.443	7	1.22171	1.69865	0.132255	FALSE
Formation of the beta-catenin:TCF transactivating complex	Up	0.077	0.076	55	3.58178	1.26346	0.0313233	FALSE	Up	0.807	0.481	55	0.408815	-1.37031	0.0235628	FALSE	Down	0.34	0.595	55	0.636423	0.366388	-0.0566903	FALSE	Up	0.315	0.361	55	2.30534	0.686665	0.115019	FALSE
Plasma lipoprotein clearance	Up	0.257	0.306	31	0.566173	1.29572	0.0181478	FALSE	Up	0.024	0.027	31	1.7826	2.45962	0.0283278	FALSE	Up	0.157	0.186	31	2.30363	2.82063	0.0313138	FALSE	Up	0.316	0.42	31	1.33203	2.00317	0.00626471	FALSE
NOD1/2 Signaling Pathway	Up	0.986	0.987	30	-2.0553	-1.78148	0.0123268	FALSE	Down	0.151	0.133	30	1.30155	0.989188	-0.00965906	FALSE	Up	0.438	0.471	30	0.972631	0.606047	0.00293444	FALSE	Up	0.318	0.376	30	1.85535	1.32493	0.011784	FALSE
DNA methylation	Up	0.031	0.058	27	4.87755	1.42785	0.0670038	FALSE	Up	0.089	0.063	27	3.45772	0.375354	0.0657389	FALSE	Down	0.591	0.809	27	-1.27679	-2.11994	-0.0126647	FALSE	Up	0.318	0.36	27	2.58873	-0.12526	0.163456	FALSE
Lysine catabolism	Up	0.522	0.518	12	-0.378399	0.253443	0.00337892	FALSE	Down	0.967	0.971	12	-1.56541	-0.931371	-0.0137397	FALSE	Down	0.909	0.756	12	-1.18038	-0.743421	-0.00830836	FALSE	Up	0.318	0.391	12	0.667338	1.44386	0.0244949	FALSE
Loss of Nlp from mitotic centrosomes	Up	0.334	0.31	65	0.476895	0.532707	0.0189516	FALSE	Down	0.157	0.165	65	0.991302	1.2783	-0.017797	FALSE	Down	0.36	0.361	65	1.01499	1.10848	-0.018525	FALSE	Up	0.319	0.36	65	1.5167	1.57177	0.0842175	FALSE
Loss of proteins required for interphase microtubule organization from the centrosome	Up	0.334	0.31	65	0.476895	0.532707	0.0189516	FALSE	Down	0.157	0.165	65	0.991302	1.2783	-0.017797	FALSE	Down	0.36	0.361	65	1.01499	1.10848	-0.018525	FALSE	Up	0.319	0.36	65	1.5167	1.57177	0.0842175	FALSE
Synthesis, secretion, and inactivation of Glucose-dependent Insulinotropic Polypeptide (GIP)	Up	0.295	0.332	13	0.63415	1.26286	0.0167303	FALSE	Up	0.772	0.815	13	-0.7387	-0.0864787	0.00933299	FALSE	Down	0.475	0.449	13	0.605559	1.18834	-0.0511095	FALSE	Up	0.319	0.437	13	1.22874	1.95846	0.0132537	FALSE
Post-transcriptional silencing by small RNAs	Down	0.483	0.52	6	0.0214132	0.132206	-0.0302984	FALSE	Down	0.059	0.084	6	1.41246	1.45568	-0.027991	FALSE	Up	0.237	0.335	6	1.78805	1.81967	0.0977997	FALSE	Up	0.32	0.446	6	1.3297	1.37461	0.0122263	FALSE
Utilization of Ketone Bodies	Up	0.917	0.892	3	-1.1902	-0.962371	0.00935475	FALSE	Down	0.543	0.585	3	0.100576	0.482066	-0.0584568	FALSE	Down	0.606	0.602	3	0.306067	0.611544	-0.0819883	FALSE	Up	0.323	0.453	3	1.24264	1.68385	0.175799	FALSE
Nonsense-Mediated Decay (NMD)	Down	0.882	0.826	95	-2.89891	-2.20987	-0.000392652	FALSE	Down	0.583	0.585	95	-0.565103	0.0525207	-0.0287254	FALSE	Down	0.051	0.111	95	12.0278	12.2526	-0.182141	FALSE	Up	0.324	0.385	95	2.48583	2.95275	0.0808867	FALSE
Nonsense Mediated Decay (NMD) enhanced by the Exon Junction Complex (EJC)	Down	0.882	0.826	95	-2.89891	-2.20987	-0.000392652	FALSE	Down	0.583	0.585	95	-0.565103	0.0525207	-0.0287254	FALSE	Down	0.051	0.111	95	12.0278	12.2526	-0.182141	FALSE	Up	0.324	0.385	95	2.48583	2.95275	0.0808867	FALSE
RUNX1 regulates transcription of genes involved in differentiation of myeloid cells	Down	0.404	0.357	7	0.573693	0.390097	-0.00964185	FALSE	Up	0.245	0.347	7	0.578961	0.829017	0.0500557	FALSE	Up	0.134	0.287	7	1.78675	2.08768	0.0724266	FALSE	Up	0.324	0.471	7	1.10407	1.31784	0.00729389	FALSE
CDC6 association with the ORC:origin complex	Up	0.103	0.151	11	1.54672	1.8171	0.0422866	FALSE	Up	0.054	0.065	11	1.82568	2.06961	0.0109939	FALSE	Up	0.768	0.672	11	-0.245979	-0.146762	0.0667724	FALSE	Up	0.324	0.453	11	1.5382	1.85779	0.100688	FALSE
Proton-coupled monocarboxylate transport	Up	0.91	0.876	5	-1.05952	-0.773797	0.0113475	FALSE	Up	0.055	0.062	5	1.67104	2.1131	0.0866829	FALSE	Up	0.166	0.23	5	2.07391	2.51079	0.139561	FALSE	Down	0.325	0.456	5	1.24306	1.67472	-0.0928617	FALSE
Diseases of Mismatch Repair (MMR)	Up	0.426	0.444	6	0.113666	0.530211	0.0363386	FALSE	Down	0.226	0.261	6	0.704062	1.18853	-0.0607891	FALSE	Down	0.693	0.598	6	-0.527877	-0.23566	-0.072109	FALSE	Up	0.325	0.436	6	1.27458	1.78292	0.167194	FALSE
Formation of Incision Complex in GG-NER	Up	0.948	0.931	38	-1.7645	-1.42615	0.0173935	FALSE	Down	0.45	0.4	38	0.403037	0.333729	-0.0135114	FALSE	Down	0.041	0.113	38	3.34056	3.22139	-0.0143525	FALSE	Up	0.326	0.315	38	1.55931	1.18886	0.0664772	FALSE
Defective SLC26A2 causes chondrodysplasias	Up	0.556	0.564	1	-0.269908	-0.14275	0.0232855	FALSE	Down	0.992	0.995	1	-1.29586	-1.17567	-0.00177912	FALSE	Down	0.483	0.51	1	0.393145	0.534685	-0.0997248	FALSE	Up	0.326	0.42	1	1.0237	1.21194	0.135668	FALSE
STING mediated induction of host immune responses	Up	0.172	0.207	15	0.850599	1.52714	0.0291357	FALSE	Down	0.726	0.769	15	-0.380096	0.263093	-0.0263078	FALSE	Down	0.366	0.383	15	1.23678	1.87992	-0.0973413	FALSE	Up	0.328	0.488	15	1.2618	2.00926	0.128274	FALSE
Establishment of Sister Chromatid Cohesion	Up	0.71	0.701	10	-0.667655	-0.184222	0.0261104	FALSE	Down	0.106	0.123	10	2.00145	2.60071	-0.0707427	FALSE	Down	0.874	0.738	10	-1.39237	-1.11647	-0.0593264	FALSE	Up	0.328	0.425	10	1.50062	2.08409	0.159516	FALSE
Interaction between PHLDA1 and AURKA	Up	0.914	0.881	1	-1.03366	-0.94344	0.0056843	FALSE	Down	0.358	0.381	1	0.331439	0.46086	-0.0539886	FALSE	Up	0.175	0.263	1	2.05917	2.23238	0.293545	FALSE	Up	0.329	0.436	1	1.18365	1.3221	0.216555	FALSE
SMAD2/3 Phosphorylation Motif Mutants in Cancer	Down	0.581	0.606	6	-0.16733	0.040149	-0.0037428	FALSE	Down	0.145	0.147	6	1.23924	1.336	-0.0299934	FALSE	Down	0.527	0.537	6	0.794567	0.799084	-0.0319392	FALSE	Up	0.329	0.435	6	1.42856	1.47772	0.0347969	FALSE
TGFBR1 KD Mutants in Cancer	Down	0.581	0.606	6	-0.16733	0.040149	-0.0037428	FALSE	Down	0.145	0.147	6	1.23924	1.336	-0.0299934	FALSE	Down	0.527	0.537	6	0.794567	0.799084	-0.0319392	FALSE	Up	0.329	0.435	6	1.42856	1.47772	0.0347969	FALSE
mRNA 3'-end processing	Up	0.679	0.643	55	-0.595075	0.507851	0.0152438	FALSE	Down	0.346	0.382	55	0.50886	1.81137	-0.0438058	FALSE	Down	0.211	0.23	55	3.44333	4.67705	-0.096364	FALSE	Up	0.332	0.394	55	1.69946	3.06207	0.108607	FALSE
HDR through MMEJ (alt-NHEJ)	Up	0.275	0.344	9	0.646821	1.047	0.0270604	FALSE	Down	0.797	0.818	9	-0.51785	-0.17923	-0.0360124	FALSE	Down	0.265	0.332	9	1.56149	1.976	-0.0860675	FALSE	Up	0.333	0.449	9	1.36758	1.74807	0.1604	FALSE
Unwinding of DNA	Up	0.007	0.013	11	3.63207	4.38517	0.0558082	TRUE	Up	0.313	0.357	11	0.221517	0.804272	0.0206269	FALSE	Down	0.266	0.287	11	1.24754	1.79139	-0.0602801	FALSE	Up	0.333	0.389	11	1.98119	2.63493	0.219142	FALSE
NOTCH2 Activation and Transmission of Signal to the Nucleus	Up	0.476	0.541	20	0.108916	0.445267	0.0210999	FALSE	Up	0.459	0.379	20	0.454196	0.428784	0.0116293	FALSE	Down	0.623	0.531	20	0.576659	0.253264	-0.00564583	FALSE	Up	0.333	0.342	20	1.88482	1.50606	0.00327669	FALSE
SHC-mediated cascade:FGFR4	Down	0.453	0.469	21	0.0492222	-1.10165	-0.000104474	FALSE	Up	0.643	0.587	21	-0.234454	-1.26901	0.0141717	FALSE	Down	0.796	0.879	21	-2.41917	-2.70542	-0.00989213	FALSE	Down	0.333	0.377	21	1.46789	-0.194589	-0.0297749	FALSE
Lagging Strand Synthesis	Up	0.026	0.042	18	1.87754	1.71129	0.0413078	FALSE	Down	0.955	0.928	18	-1.08206	-1.13108	-0.0147776	FALSE	Down	0.28	0.396	18	1.10433	1.00685	-0.0338116	FALSE	Up	0.335	0.413	18	1.53399	1.34938	0.159558	FALSE
Axonal growth inhibition (RHOA activation)	Down	0.116	0.177	8	1.2467	1.79296	-0.0123986	FALSE	Up	0.77	0.835	8	-0.57714	-0.0688259	0.0139848	FALSE	Down	0.802	0.694	8	-0.420652	-0.269126	-0.0330453	FALSE	Down	0.335	0.433	8	1.00304	1.41191	-0.0117985	FALSE
Reproduction	Up	0.078	0.065	102	2.81109	2.01008	0.0248204	FALSE	Up	0.209	0.113	102	1.6825	1.07126	0.00532276	FALSE	Down	0.841	0.795	102	-1.00996	-0.762689	-0.0152555	FALSE	Up	0.336	0.358	102	1.91196	1.38415	0.083308	FALSE
Budding and maturation of HIV virion	Up	0.913	0.908	25	-1.16267	-0.61415	0.0219157	FALSE	Up	0.275	0.23	25	1.02352	1.23431	0.0208504	FALSE	Up	0.083	0.128	25	3.72476	3.81194	0.0462605	FALSE	Down	0.337	0.332	25	1.85603	1.78601	-0.0147667	FALSE
Vpr-mediated induction of apoptosis by mitochondrial outer membrane permeabilization	Up	0.138	0.188	3	1.39392	1.78292	0.0491559	FALSE	Up	0.704	0.73	3	-0.511744	-0.213789	0.0318107	FALSE	Down	0.178	0.242	3	2.7278	3.19352	-0.253515	FALSE	Up	0.338	0.434	3	1.18116	1.56301	0.189795	FALSE
Activation of ATR in response to replication stress	Up	0.015	0.028	33	2.84909	3.30463	0.045043	FALSE	Down	0.139	0.16	33	1.09989	1.47894	-0.00911716	FALSE	Down	0.532	0.5	33	0.356169	0.692429	-0.0217003	FALSE	Up	0.338	0.388	33	2.43496	2.81872	0.179377	FALSE
Homologous DNA Pairing and Strand Exchange	Up	0.055	0.084	37	1.65367	2.13334	0.0364694	FALSE	Down	0.562	0.581	37	-0.263707	0.152898	-0.0277166	FALSE	Up	0.269	0.292	37	1.34549	1.6842	0.0141752	FALSE	Up	0.339	0.417	37	1.56626	2.02584	0.124141	FALSE
Meiotic recombination	Up	0.022	0.038	48	4.32744	1.83342	0.0504201	FALSE	Up	0.324	0.152	48	2.01265	-0.289921	0.0203528	FALSE	Up	0.38	0.669	48	0.153536	-0.363486	0.00311788	FALSE	Up	0.34	0.37	48	2.37161	0.295541	0.144451	FALSE
Cross-presentation of particulate exogenous antigens (phagosomes)	Down	0.666	0.663	7	-0.34765	-0.0177951	-0.00104499	FALSE	Down	0.937	0.953	7	-1.25818	-0.900717	-0.0214201	FALSE	Down	0.807	0.736	7	-0.405572	-0.140321	-0.0477245	FALSE	Up	0.34	0.458	7	1.24509	1.68057	0.0176623	FALSE
PCNA-Dependent Long Patch Base Excision Repair	Up	0.182	0.209	19	0.641904	0.516232	0.0290428	FALSE	Down	0.974	0.953	19	-1.26691	-1.28336	-0.0152742	FALSE	Down	0.274	0.364	19	1.05233	1.0227	-0.0683441	FALSE	Up	0.341	0.425	19	1.1508	1.0226	0.131002	FALSE
mRNA Editing: A to I Conversion	Down	0.765	0.739	2	-0.821042	-0.625358	-0.0013346	FALSE	Down	0.184	0.211	2	0.791714	1.13344	-0.0710504	FALSE	Down	0.411	0.465	2	0.711712	1.01518	-0.111991	FALSE	Up	0.341	0.44	2	0.950922	1.31133	0.125932	FALSE
C6 deamination of adenosine	Down	0.765	0.739	2	-0.821042	-0.625358	-0.0013346	FALSE	Down	0.184	0.211	2	0.791714	1.13344	-0.0710504	FALSE	Down	0.411	0.465	2	0.711712	1.01518	-0.111991	FALSE	Up	0.341	0.44	2	0.950922	1.31133	0.125932	FALSE
Formation of editosomes by ADAR proteins	Down	0.765	0.739	2	-0.821042	-0.625358	-0.0013346	FALSE	Down	0.184	0.211	2	0.791714	1.13344	-0.0710504	FALSE	Down	0.411	0.465	2	0.711712	1.01518	-0.111991	FALSE	Up	0.341	0.44	2	0.950922	1.31133	0.125932	FALSE
PI-3K cascade:FGFR2	Down	0.706	0.697	24	-0.731869	-1.48124	-0.0016318	FALSE	Up	0.724	0.629	24	-0.387761	-1.31903	9.2525e-06	FALSE	Down	0.769	0.82	24	-2.00989	-2.38662	-0.000237098	FALSE	Down	0.341	0.394	24	1.57659	0.113021	-0.0382688	FALSE
FRS-mediated FGFR2 signaling	Up	0.56	0.532	26	-0.209351	-1.29996	0.00276132	FALSE	Up	0.792	0.713	26	-0.764437	-1.65637	0.00187169	FALSE	Down	0.9	0.915	26	-3.25118	-3.36757	-0.00697415	FALSE	Down	0.341	0.378	26	1.61076	-0.025708	-0.0249602	FALSE
Processing of Intronless Pre-mRNAs	Up	0.406	0.417	18	0.145291	0.731502	0.0134552	FALSE	Down	0.162	0.175	18	1.17136	1.79352	-0.060004	FALSE	Down	0.371	0.363	18	1.10206	1.63779	-0.0973496	FALSE	Up	0.342	0.402	18	1.09057	1.76923	0.135031	FALSE
TLR3 deficiency - HSE	Up	0.724	0.712	1	-0.59295	-0.482109	0.0525612	FALSE	Down	0.819	0.84	1	-0.724919	-0.590755	-0.051337	FALSE	Down	0.635	0.628	1	-0.127682	-0.0207734	-0.18671	FALSE	Up	0.342	0.429	1	1.12867	1.31157	0.579434	FALSE
Prevention of phagosomal-lysosomal fusion	Down	0.894	0.907	7	-1.22481	-1.0624	-0.0139398	FALSE	Up	0.56	0.393	7	0.467665	-0.0743489	0.0128626	FALSE	Up	0.2	0.262	7	2.47029	1.74175	0.0704224	FALSE	Down	0.343	0.253	7	2.10859	0.992992	-0.0842743	FALSE
IRF3-mediated induction of type I IFN	Up	0.442	0.469	12	0.0838439	0.613931	0.0312439	FALSE	Down	0.629	0.676	12	-0.111777	0.452713	-0.0229382	FALSE	Down	0.322	0.353	12	1.33658	1.92125	-0.121736	FALSE	Up	0.344	0.514	12	1.12684	1.77233	0.126239	FALSE
Alpha-oxidation of phytanate	Up	0.615	0.603	6	-0.391802	0.00690128	0.0210754	FALSE	Down	0.093	0.106	6	1.38915	1.95049	-0.0256049	FALSE	Down	0.352	0.376	6	0.97199	1.43642	-0.0898858	FALSE	Up	0.345	0.443	6	1.01606	1.55906	0.133584	FALSE
TICAM1-dependent activation of IRF3/IRF7	Up	0.901	0.906	10	-1.36234	-1.17253	0.0223624	FALSE	Up	0.537	0.359	10	0.419323	-0.0127665	0.0202446	FALSE	Up	0.477	0.427	10	0.962367	0.334817	0.00570332	FALSE	Up	0.345	0.286	10	1.8354	0.994605	0.0275846	FALSE
MECP2 regulates transcription of neuronal ligands	Down	0.433	0.477	8	0.130593	0.133352	-0.00100812	FALSE	Up	0.152	0.248	8	0.678808	0.911892	0.017645	FALSE	Down	0.709	0.642	8	-0.393455	-0.589966	-0.0212177	FALSE	Down	0.345	0.448	8	1.00965	0.99966	-0.00337574	FALSE
DARPP-32 events	Up	0.46	0.519	21	-0.0179867	-0.378208	0.0296962	FALSE	Down	0.258	0.159	21	1.12932	0.270297	-0.0057315	FALSE	Down	0.101	0.193	21	2.3925	1.42815	-0.0365182	FALSE	Up	0.346	0.304	21	1.9677	0.671115	0.0393028	FALSE
RUNX3 regulates WNT signaling	Down	0.559	0.594	8	-0.202362	0.0949844	-0.0179283	FALSE	Down	0.95	0.954	8	-1.26895	-1.05222	-0.018101	FALSE	Down	0.304	0.362	8	1.67656	1.86976	-0.198893	FALSE	Up	0.346	0.458	8	1.40562	1.63279	0.123341	FALSE
FGFR2 mutant receptor activation	Down	0.866	0.867	34	-1.11049	-1.90865	-0.000516942	FALSE	Up	0.527	0.462	34	0.300017	-0.902614	0.00107943	FALSE	Down	0.564	0.735	34	-0.724708	-1.59371	-0.0397917	FALSE	Down	0.346	0.426	34	1.25718	-0.201779	-0.0003407	FALSE
Dopamine clearance from the synaptic cleft	Up	0.795	0.772	4	-0.799893	-0.551542	0.0193002	FALSE	Up	0.067	0.089	4	1.50179	1.85957	0.0594975	FALSE	Up	0.404	0.439	4	0.883597	1.15528	0.0419377	FALSE	Down	0.347	0.468	4	0.929364	1.25499	-0.0254662	FALSE
Activated PKN1 stimulates transcription of AR (androgen receptor) regulated genes KLK2 and KLK3	Up	0.037	0.055	29	4.72055	1.40185	0.0614055	FALSE	Up	0.173	0.097	29	2.8655	-0.149717	0.0616452	FALSE	Down	0.651	0.827	29	-1.44892	-2.25743	-0.0140296	FALSE	Up	0.348	0.381	29	2.37408	-0.238006	0.154719	FALSE
CREB phosphorylation	Down	0.855	0.84	7	-0.819387	-0.888835	-0.00117404	FALSE	Down	0.335	0.402	7	0.4377	0.318547	-0.0263998	FALSE	Up	0.192	0.362	7	1.39718	1.17565	0.0554666	FALSE	Up	0.349	0.535	7	1.05563	0.983243	0.00784873	FALSE
Negative regulation of FGFR1 signaling	Up	0.835	0.838	31	-1.31486	-2.00821	0.00482131	FALSE	Up	0.626	0.528	31	-0.0272365	-1.24756	0.015062	FALSE	Up	0.601	0.694	31	-0.801325	-1.83821	0.010858	FALSE	Down	0.349	0.332	31	1.92532	-0.130053	-0.0245185	FALSE
Signaling by EGFR	Up	0.763	0.733	47	-0.595804	-1.11188	0.00711305	FALSE	Up	0.859	0.827	47	-0.809925	-1.39616	0.00112506	FALSE	Up	0.465	0.58	47	0.231991	-0.30439	0.00679732	FALSE	Up	0.35	0.314	47	1.81443	0.538098	0.0251729	FALSE
Interferon Signaling	Up	0.421	0.441	194	1.04866	2.17359	0.0399996	FALSE	Down	0.725	0.74	194	-0.4651	0.617853	-0.0148896	FALSE	Down	0.239	0.247	194	5.04515	5.63373	-0.089346	FALSE	Up	0.352	0.371	194	3.3087	3.58975	0.128794	FALSE
WNT5A-dependent internalization of FZD4	Up	0.771	0.728	16	-0.89855	-0.749196	0.0183103	FALSE	Up	0.023	0.026	16	2.54038	2.59141	0.0412389	FALSE	Up	0.148	0.223	16	2.68748	2.56417	0.0777954	FALSE	Up	0.353	0.416	16	1.21793	1.18389	0.00409511	FALSE
PLC-gamma1 signalling	Up	0.39	0.454	3	0.169909	0.0792768	0.00844735	FALSE	Up	0.864	0.841	3	-0.63666	-0.724832	0.00487721	FALSE	Down	0.619	0.542	3	0.18137	-0.401324	-0.086417	FALSE	Down	0.353	0.375	3	1.345	0.829628	-0.00808264	FALSE
Fanconi Anemia Pathway	Up	0.843	0.85	32	-1.05722	-0.350762	0.0116188	FALSE	Down	0.026	0.02	32	2.07192	2.45645	-0.0230807	FALSE	Down	0.753	0.552	32	0.265914	0.303614	-0.0161119	FALSE	Up	0.353	0.307	32	1.58178	1.70978	0.0661467	FALSE
Glycosphingolipid metabolism	Up	0.658	0.623	42	-0.416149	0.674781	0.0199618	FALSE	Up	0.509	0.594	42	-0.187723	1.11958	0.0070767	FALSE	Down	0.8	0.615	42	0.0753299	1.07236	-0.0582192	FALSE	Up	0.353	0.468	42	0.952848	2.3171	0.0361156	FALSE
AMPK inhibits chREBP transcriptional activation activity	Up	0.113	0.143	8	1.17921	1.62385	0.00793026	FALSE	Up	0.007	0.011	8	2.70442	3.42966	0.0556911	TRUE	Up	0.146	0.212	8	2.51637	3.15125	0.12085	FALSE	Down	0.354	0.454	8	0.80982	1.41249	-0.108538	FALSE
Removal of the Flap Intermediate from the C-strand	Up	0.11	0.163	17	1.20927	1.08631	0.0366335	FALSE	Down	0.661	0.668	17	-0.151786	-0.184283	-0.0104515	FALSE	Down	0.207	0.345	17	1.87768	1.75107	-0.0544148	FALSE	Up	0.354	0.449	17	1.22372	1.07854	0.136336	FALSE
Defective BTD causes biotidinase deficiency	Up	0.45	0.463	1	-0.248515	-0.0906257	0.0173747	FALSE	Up	0.9	0.918	1	-0.939708	-0.796279	0.00879081	FALSE	Down	0.322	0.366	1	0.586141	0.78994	-0.0774088	FALSE	Up	0.356	0.443	1	0.61946	0.854958	0.0828106	FALSE
SUMO is proteolytically processed	Up	0.9	0.841	5	-1.05651	-0.896345	0.0196335	FALSE	Down	0.626	0.667	5	-0.301442	0.0413344	-0.046862	FALSE	Down	0.541	0.507	5	0.381915	0.542537	-0.0986322	FALSE	Up	0.356	0.442	5	1.06988	1.35947	0.146751	FALSE
CD28 dependent Vav1 pathway	Up	0.763	0.775	12	-0.828205	-0.738499	0.012903	FALSE	Down	0.991	0.993	12	-2.16787	-1.94621	-0.0304226	FALSE	Down	0.672	0.696	12	-0.303915	-0.266702	-0.0980913	FALSE	Up	0.356	0.419	12	1.45386	1.11118	0.121339	FALSE
Loss of Function of SMAD2/3 in Cancer	Down	0.754	0.754	7	-0.57917	-0.354737	-0.0029547	FALSE	Down	0.165	0.17	7	1.09454	1.21386	-0.0311034	FALSE	Down	0.598	0.579	7	0.455588	0.481466	-0.0299494	FALSE	Up	0.358	0.428	7	1.38698	1.45858	0.041107	FALSE
Agmatine biosynthesis	Up	0.584	0.597	2	-0.233274	0.0232498	0.0133521	FALSE	Up	0.398	0.433	2	0.102596	0.424212	0.0437777	FALSE	Down	0.505	0.522	2	0.463019	0.749122	-0.100446	FALSE	Up	0.359	0.49	2	0.952576	1.33724	0.0896483	FALSE
Regulation of innate immune responses to cytosolic DNA	Up	0.702	0.736	12	-0.69587	-0.32153	0.0185032	FALSE	Up	0.411	0.309	12	0.637865	0.493363	0.0105113	FALSE	Down	0.323	0.312	12	1.70291	1.37373	-0.0245033	FALSE	Up	0.36	0.307	12	1.97807	1.45056	0.0211354	FALSE
Signaling by FGFR3 fusions in cancer	Up	0.75	0.651	10	-0.36474	-1.47621	0.033277	FALSE	Down	0.498	0.413	10	0.420882	-0.918516	-0.0234728	FALSE	Up	0.429	0.725	10	-0.729466	-1.21546	5.7358e-05	FALSE	Up	0.36	0.395	10	1.43226	-0.295251	0.0766713	FALSE
RUNX3 regulates NOTCH signaling	Down	0.62	0.54	14	0.0340363	-0.163754	-0.0095227	FALSE	Up	0.86	0.887	14	-0.687467	-0.531945	0.0142656	FALSE	Up	0.251	0.389	14	1.40782	1.48179	0.0366153	FALSE	Down	0.361	0.507	14	1.11193	1.17369	-0.0455958	FALSE
Assembly of the ORC complex at the origin of replication	Up	0.237	0.293	6	1.11686	1.45285	0.0546018	FALSE	Down	0.16	0.189	6	1.32361	1.69564	-0.0365103	FALSE	Down	0.894	0.795	6	-1.35273	-1.15641	-0.0217848	FALSE	Up	0.361	0.467	6	1.35789	1.7332	0.170935	FALSE
Transcriptional regulation of granulopoiesis	Up	0.133	0.114	51	3.64424	1.14194	0.0390021	FALSE	Up	0.448	0.256	51	1.9175	-0.182694	0.0516943	FALSE	Up	0.26	0.565	51	1.52674	0.842098	0.0229361	FALSE	Up	0.362	0.403	51	2.58634	0.58455	0.0826445	FALSE
SHC-mediated cascade:FGFR2	Up	0.504	0.504	24	-0.121485	-1.19182	0.000199199	FALSE	Up	0.749	0.687	24	-0.613762	-1.57979	0.00566552	FALSE	Down	0.849	0.897	24	-2.82676	-3.0787	-0.00938014	FALSE	Down	0.362	0.395	24	1.35439	-0.243304	-0.0375351	FALSE
Platelet sensitization by LDL	Up	0.576	0.618	17	-0.265518	-0.824484	0.0208904	FALSE	Down	0.72	0.62	17	-0.111773	-0.885875	-0.0212181	FALSE	Down	0.207	0.337	17	1.66741	0.425437	-0.0473758	FALSE	Up	0.363	0.299	17	1.79816	0.29389	0.0965265	FALSE
TP53 Regulates Metabolic Genes	Up	0.182	0.244	79	1.1853	2.26358	0.0182324	FALSE	Down	0.237	0.294	79	0.840721	1.92523	-0.00297467	FALSE	Down	0.223	0.224	79	2.65274	3.50672	-0.0344436	FALSE	Up	0.364	0.458	79	1.48507	2.37799	0.0697611	FALSE
Resolution of AP sites via the single-nucleotide replacement pathway	Up	0.646	0.648	4	-0.316368	-0.0131151	0.00550481	FALSE	Down	0.974	0.976	4	-1.40021	-1.10118	-0.0288944	FALSE	Down	0.341	0.392	4	1.37957	1.7824	-0.194451	FALSE	Up	0.364	0.473	4	0.972221	1.40264	0.139442	FALSE
Sphingolipid de novo biosynthesis	Up	0.058	0.089	44	1.55694	2.96753	0.0263282	FALSE	Down	0.898	0.943	44	-1.28192	0.0342138	-0.00265902	FALSE	Down	0.861	0.662	44	-0.291842	0.744247	-0.0340634	FALSE	Up	0.364	0.441	44	0.935156	2.38875	0.0363855	FALSE
Apoptotic execution phase	Up	0.572	0.577	51	0.158561	1.14826	0.0204235	FALSE	Down	0.116	0.156	51	1.31661	2.38058	-0.012882	FALSE	Down	0.58	0.472	51	1.09681	1.93296	-0.0095695	FALSE	Up	0.366	0.469	51	1.33641	2.36577	0.0723117	FALSE
UNC93B1 deficiency - HSE	Up	0.49	0.515	2	0.121102	0.36979	0.057288	FALSE	Down	0.913	0.937	2	-1.04125	-0.835424	-0.0162513	FALSE	Down	0.596	0.607	2	0.187286	0.397701	-0.145468	FALSE	Up	0.368	0.489	2	1.02599	1.31224	0.349004	FALSE
Cohesin Loading onto Chromatin	Down	0.736	0.716	9	-0.999822	-0.576956	-0.00249958	FALSE	Down	0.115	0.131	9	1.84281	2.38198	-0.0926944	FALSE	Down	0.801	0.71	9	-1.11492	-0.84088	-0.0662706	FALSE	Up	0.368	0.441	9	1.02861	1.53154	0.139319	FALSE
Signaling by NOTCH1 PEST Domain Mutants in Cancer	Up	0.551	0.51	51	0.065942	0.0109341	0.0171558	FALSE	Up	0.738	0.75	51	-0.501865	-0.36093	0.0118836	FALSE	Up	0.376	0.365	51	1.52834	1.15771	0.00505159	FALSE	Up	0.369	0.361	51	1.79984	1.36801	0.0115432	FALSE
Signaling by NOTCH1 in Cancer	Up	0.551	0.51	51	0.065942	0.0109341	0.0171558	FALSE	Up	0.738	0.75	51	-0.501865	-0.36093	0.0118836	FALSE	Up	0.376	0.365	51	1.52834	1.15771	0.00505159	FALSE	Up	0.369	0.361	51	1.79984	1.36801	0.0115432	FALSE
Constitutive Signaling by NOTCH1 PEST Domain Mutants	Up	0.551	0.51	51	0.065942	0.0109341	0.0171558	FALSE	Up	0.738	0.75	51	-0.501865	-0.36093	0.0118836	FALSE	Up	0.376	0.365	51	1.52834	1.15771	0.00505159	FALSE	Up	0.369	0.361	51	1.79984	1.36801	0.0115432	FALSE
Signaling by NOTCH1 HD+PEST Domain Mutants in Cancer	Up	0.551	0.51	51	0.065942	0.0109341	0.0171558	FALSE	Up	0.738	0.75	51	-0.501865	-0.36093	0.0118836	FALSE	Up	0.376	0.365	51	1.52834	1.15771	0.00505159	FALSE	Up	0.369	0.361	51	1.79984	1.36801	0.0115432	FALSE
Constitutive Signaling by NOTCH1 HD+PEST Domain Mutants	Up	0.551	0.51	51	0.065942	0.0109341	0.0171558	FALSE	Up	0.738	0.75	51	-0.501865	-0.36093	0.0118836	FALSE	Up	0.376	0.365	51	1.52834	1.15771	0.00505159	FALSE	Up	0.369	0.361	51	1.79984	1.36801	0.0115432	FALSE
RUNX3 regulates RUNX1-mediated transcription	Down	0.656	0.66	2	-0.321225	-0.191565	-0.00628843	FALSE	Down	0.832	0.853	2	-0.617002	-0.462994	-0.00296823	FALSE	Down	0.376	0.468	2	1.10422	1.21958	-0.223263	FALSE	Up	0.369	0.448	2	1.11442	1.15048	0.185516	FALSE
Role of ABL in ROBO-SLIT signaling	Down	0.793	0.731	8	-0.944981	-0.665869	-0.00168887	FALSE	Down	0.147	0.18	8	0.589196	0.918227	-0.00727158	FALSE	Down	0.792	0.66	8	-0.67588	-0.492888	-0.0444261	FALSE	Up	0.369	0.431	8	0.653236	0.996307	0.0373481	FALSE
Prefoldin mediated transfer of substrate to CCT/TriC	Up	0.191	0.203	26	1.43503	0.891387	0.0296557	FALSE	Down	0.343	0.283	26	1.03024	0.491614	-0.00617261	FALSE	Down	0.161	0.351	26	2.53881	2.54689	-0.0742882	FALSE	Up	0.371	0.497	26	1.18394	1.00044	0.0794	FALSE
Defective MMAA causes methylmalonic aciduria type cblA	Up	0.267	0.305	2	0.596986	0.852255	0.046559	FALSE	Down	0.858	0.885	2	-0.805671	-0.590724	-0.0249184	FALSE	Down	0.41	0.46	2	0.830863	1.08001	-0.134633	FALSE	Up	0.371	0.47	2	0.954314	1.24411	0.148211	FALSE
Defective MUT causes methylmalonic aciduria mut type	Up	0.267	0.305	2	0.596986	0.852255	0.046559	FALSE	Down	0.858	0.885	2	-0.805671	-0.590724	-0.0249184	FALSE	Down	0.41	0.46	2	0.830863	1.08001	-0.134633	FALSE	Up	0.371	0.47	2	0.954314	1.24411	0.148211	FALSE
Defective GALE can cause Epimerase-deficiency galactosemia (EDG)	Up	0.946	0.895	1	-1.11444	-1.02155	0.00177122	FALSE	Down	0.998	0.999	1	-1.24793	-1.12249	-0.00331219	FALSE	Up	0.854	0.754	1	-0.888367	-0.820573	0.00663595	FALSE	Down	0.372	0.481	1	0.787002	1.04033	-0.108345	FALSE
mTORC1-mediated signalling	Up	0.912	0.895	22	-1.18028	-0.690671	0.0180596	FALSE	Down	0.292	0.341	22	0.438983	0.911361	-0.000918383	FALSE	Down	0.569	0.523	22	0.564272	0.891435	-0.0240988	FALSE	Up	0.373	0.472	22	1.06333	1.47027	0.0470887	FALSE
RUNX1 regulates transcription of genes involved in differentiation of keratinocytes	Up	0.072	0.115	6	1.84658	2.2404	0.011859	FALSE	Up	0.469	0.511	6	0.045827	0.384021	0.0285601	FALSE	Down	0.631	0.599	6	-0.104564	0.0903767	-0.0293202	FALSE	Up	0.373	0.456	6	1.09353	1.3756	0.0942714	FALSE
MPS VII - Sly syndrome	Up	0.025	0.045	1	1.8975	2.13068	0.0555854	FALSE	Up	0.528	0.563	1	-0.212997	-0.0579057	0.0251832	FALSE	Down	0.152	0.243	1	1.68773	1.91725	-0.138637	FALSE	Up	0.374	0.494	1	0.876748	1.06799	0.140959	FALSE
RNA Polymerase II Transcription Termination	Up	0.739	0.688	64	-0.839269	0.352145	0.012626	FALSE	Down	0.409	0.458	64	0.145819	1.54939	-0.0385054	FALSE	Down	0.205	0.201	64	3.45565	4.78093	-0.0943387	FALSE	Up	0.374	0.424	64	1.40185	2.8639	0.102587	FALSE
Activated NTRK2 signals through FRS2 and FRS3	Up	0.531	0.401	11	0.279038	-0.92082	0.0282695	FALSE	Up	0.554	0.564	11	-0.196298	-0.762253	0.00354361	FALSE	Down	0.866	0.883	11	-2.3143	-2.38123	-0.0107171	FALSE	Up	0.375	0.361	11	1.41444	0.05437	0.0578743	FALSE
PTK6 Regulates RTKs and Their Effectors AKT1 and DOK1	Down	0.805	0.862	7	-1.00996	-0.973782	-0.00412321	FALSE	Up	0.391	0.265	7	0.653337	-0.0783208	0.0398935	FALSE	Up	0.465	0.449	7	0.963432	-0.127155	0.0934055	FALSE	Down	0.376	0.297	7	1.87188	0.586708	-0.0908536	FALSE
Signaling by FGFR in disease	Up	0.807	0.828	63	-0.882342	-1.68898	0.00706957	FALSE	Down	0.403	0.352	63	0.54468	-0.629141	-0.010112	FALSE	Down	0.482	0.684	63	-0.634976	-1.36223	-0.0176839	FALSE	Up	0.376	0.402	63	1.3788	-0.244416	0.0192256	FALSE
Senescence-Associated Secretory Phenotype (SASP)	Up	0.147	0.151	67	2.6927	0.328211	0.0313781	FALSE	Up	0.328	0.153	67	2.09589	-0.322118	0.0279859	FALSE	Up	0.267	0.595	67	0.926252	-0.0718395	0.00402309	FALSE	Up	0.377	0.35	67	2.33547	-0.150057	0.0687032	FALSE
RHO GTPases activate IQGAPs	Up	0.432	0.379	28	0.458703	-0.993779	0.0154697	FALSE	Up	0.092	0.074	28	1.98999	0.344579	0.0280269	FALSE	Up	0.38	0.577	28	0.238516	-0.805834	0.00267146	FALSE	Up	0.377	0.432	28	1.31259	-0.203983	0.024066	FALSE
Metabolism of folate and pterines	Up	0.183	0.214	16	1.00404	1.85843	0.0227051	FALSE	Up	0.713	0.775	16	-0.486852	0.35082	0.0250214	FALSE	Down	0.563	0.485	16	0.53285	1.25269	-0.0451457	FALSE	Up	0.377	0.472	16	0.976126	1.91071	0.0965517	FALSE
NR1H2 & NR1H3 regulate gene expression linked to gluconeogenesis	Up	0.377	0.423	5	-0.00187593	0.207867	0.0135409	FALSE	Up	0.686	0.716	5	-0.497169	-0.285118	0.0127618	FALSE	Down	0.635	0.611	5	-0.172658	-0.0459497	-0.00412795	FALSE	Down	0.377	0.455	5	0.876428	1.006	-0.0230037	FALSE
Interferon gamma signaling	Up	0.429	0.429	91	0.822499	2.07748	0.0415381	FALSE	Down	0.925	0.939	91	-1.72976	-0.229838	-0.0091286	FALSE	Down	0.251	0.276	91	3.8678	5.35067	-0.116147	FALSE	Up	0.378	0.44	91	1.90251	3.36307	0.130157	FALSE
PI5P, PP2A and IER3 Regulate PI3K/AKT Signaling	Up	0.975	0.971	96	-1.98621	-2.11589	0.00750126	FALSE	Up	0.659	0.617	96	-0.103154	-0.662757	0.00648904	FALSE	Down	0.634	0.708	96	-0.361146	-0.767908	-0.0127867	FALSE	Up	0.378	0.426	96	1.38708	0.424874	0.0120868	FALSE
Nonsense Mediated Decay (NMD) independent of the Exon Junction Complex (EJC)	Down	0.859	0.804	75	-3.15636	-2.65381	-0.00565434	FALSE	Down	0.501	0.516	75	0.0400864	0.506248	-0.030111	FALSE	Down	0.061	0.135	75	12.0677	12.1707	-0.215333	FALSE	Up	0.379	0.426	75	1.89233	2.2722	0.0797742	FALSE
WNT5A-dependent internalization of FZD2, FZD5 and ROR2	Up	0.297	0.318	13	0.603052	0.838163	0.0350162	FALSE	Up	0.041	0.037	13	2.43693	2.56879	0.0468473	FALSE	Up	0.123	0.165	13	3.06939	3.05774	0.142688	FALSE	Down	0.379	0.431	13	1.16197	1.2835	-0.0212664	FALSE
Estrogen-stimulated signaling through PRKCZ	Up	0.319	0.378	5	0.322996	-0.743503	0.0236106	FALSE	Down	0.754	0.618	5	-0.172707	-1.08089	-0.00677568	FALSE	Down	0.755	0.89	5	-1.72691	-1.76824	-0.0108229	FALSE	Up	0.382	0.43	5	1.08157	-0.233662	0.0694003	FALSE
Signaling by activated point mutants of FGFR3	Down	0.857	0.834	13	-1.21853	-1.54994	-0.0097104	FALSE	Up	0.583	0.534	13	-0.111203	-0.769338	0.0194197	FALSE	Down	0.806	0.809	13	-2.0869	-2.1867	-0.00196403	FALSE	Down	0.382	0.433	13	1.21038	0.272556	-0.0890045	FALSE
FGFR3 mutant receptor activation	Down	0.857	0.834	13	-1.21853	-1.54994	-0.0097104	FALSE	Up	0.583	0.534	13	-0.111203	-0.769338	0.0194197	FALSE	Down	0.806	0.809	13	-2.0869	-2.1867	-0.00196403	FALSE	Down	0.382	0.433	13	1.21038	0.272556	-0.0890045	FALSE
ER Quality Control Compartment (ERQC)	Up	0.304	0.416	18	0.446465	1.0846	0.0276099	FALSE	Down	0.87	0.786	18	-0.53836	-0.441062	-0.000127017	FALSE	Up	0.349	0.326	18	1.99681	1.99905	0.0647178	FALSE	Up	0.383	0.362	18	1.7412	1.57486	0.0141514	FALSE
Caspase-mediated cleavage of cytoskeletal proteins	Down	0.087	0.128	12	1.38426	1.94749	-0.00568422	FALSE	Down	0.847	0.868	12	-0.897774	-0.419228	-0.00970302	FALSE	Down	0.433	0.425	12	0.864871	1.34077	-0.0518341	FALSE	Up	0.383	0.496	12	0.907346	1.46516	0.0473763	FALSE
Toll-like Receptor Cascades	Up	0.812	0.819	137	-0.922052	-0.525453	0.015849	FALSE	Down	0.376	0.354	137	0.785602	0.848417	-0.0076852	FALSE	Up	0.659	0.596	137	0.872949	0.612996	0.00194225	FALSE	Up	0.383	0.409	137	2.36243	1.95169	0.031504	FALSE
Formation of the ternary complex, and subsequently, the 43S complex	Up	0.485	0.496	40	-0.231768	0.298016	0.00162138	FALSE	Down	0.67	0.676	40	-1.12672	-0.62209	-0.0347041	FALSE	Down	0.055	0.113	40	9.26365	9.64272	-0.261103	FALSE	Up	0.384	0.431	40	1.25725	1.90641	0.12204	FALSE
G-protein mediated events	Up	0.528	0.542	51	-0.0973981	-0.056423	0.00308455	FALSE	Up	0.588	0.547	51	-0.00604246	-0.0686117	0.00271628	FALSE	Down	0.939	0.886	51	-1.80685	-1.77279	-0.0291888	FALSE	Up	0.384	0.437	51	1.03961	0.960847	0.0170574	FALSE
Estrogen-dependent nuclear events downstream of ESR-membrane signaling	Up	0.514	0.644	22	-0.17075	-0.131796	7.21977e-05	FALSE	Up	0.641	0.721	22	-0.35934	-0.419878	0.0232027	FALSE	Up	0.061	0.241	22	2.63256	2.59602	0.0939384	FALSE	Down	0.386	0.602	22	0.843386	0.799954	-0.055324	FALSE
DAG and IP3 signaling	Up	0.67	0.644	37	-0.361875	-0.572967	0.00510936	FALSE	Down	0.542	0.478	37	0.185999	-0.15235	-0.00558152	FALSE	Down	0.685	0.655	37	-0.437602	-0.721864	-0.0439598	FALSE	Up	0.387	0.442	37	1.2746	0.799418	0.0393966	FALSE
Membrane binding and targetting of GAG proteins	Up	0.958	0.95	11	-1.44877	-1.1652	0.0127944	FALSE	Up	0.282	0.215	11	1.06811	0.838293	0.0486869	FALSE	Up	0.142	0.214	11	2.73411	2.35148	0.094785	FALSE	Down	0.388	0.336	11	1.87792	1.20036	-0.076467	FALSE
Synthesis And Processing Of GAG, GAGPOL Polyproteins	Up	0.958	0.95	11	-1.44877	-1.1652	0.0127944	FALSE	Up	0.282	0.215	11	1.06811	0.838293	0.0486869	FALSE	Up	0.142	0.214	11	2.73411	2.35148	0.094785	FALSE	Down	0.388	0.336	11	1.87792	1.20036	-0.076467	FALSE
Pyrophosphate hydrolysis	Up	0.368	0.404	2	0.329068	0.624026	0.0521365	FALSE	Down	0.501	0.539	2	0.00196543	0.303321	-0.0583644	FALSE	Down	0.292	0.359	2	1.39542	1.76476	-0.216931	FALSE	Up	0.388	0.501	2	0.905112	1.26775	0.20454	FALSE
IkBA variant leads to EDA-ID	Up	1	0.997	7	-2.20665	-2.14904	0.00975126	FALSE	Down	0.755	0.684	7	-0.0797175	-0.607437	-0.0175827	FALSE	Down	0.446	0.619	7	0.308349	-0.0995586	-0.101467	FALSE	Up	0.388	0.46	7	1.252	0.477241	0.126244	FALSE
TP53 Regulates Transcription of Genes Involved in G1 Cell Cycle Arrest	Up	0.053	0.087	14	1.73385	1.57652	0.0193313	FALSE	Up	0.081	0.11	14	1.06524	1.02496	0.0504524	FALSE	Up	0.478	0.501	14	0.393244	0.191699	0.0462173	FALSE	Up	0.388	0.415	14	1.28515	0.947576	0.0572985	FALSE
Downregulation of ERBB4 signaling	Up	0.992	0.987	7	-1.85754	-1.85806	0.00196982	FALSE	Up	0.382	0.168	7	0.924135	-0.00823143	0.0129718	FALSE	Up	0.63	0.583	7	0.288081	-0.607785	0.0692235	FALSE	Down	0.388	0.346	7	1.86798	0.62888	-0.0376136	FALSE
Processive synthesis on the C-strand of the telomere	Up	0.168	0.217	19	0.883174	0.800889	0.0342992	FALSE	Down	0.651	0.649	19	-0.178695	-0.174322	-0.0104279	FALSE	Down	0.193	0.338	19	1.77551	1.6818	-0.0553572	FALSE	Up	0.391	0.466	19	1.14289	1.03901	0.135156	FALSE
Negative regulation of the PI3K/AKT network	Up	0.992	0.99	103	-2.19133	-2.26185	0.00622406	FALSE	Up	0.736	0.714	103	-0.298849	-0.769565	0.0048515	FALSE	Down	0.511	0.657	103	0.140192	-0.173152	-0.00787336	FALSE	Up	0.391	0.438	103	1.36189	0.499041	0.00850492	FALSE
RIP-mediated NFkB activation via ZBP1	Up	0.985	0.984	17	-1.88707	-1.61837	0.0216076	FALSE	Down	0.559	0.545	17	-0.0185551	-0.108342	-0.00579426	FALSE	Down	0.712	0.706	17	-0.283787	-0.357216	-0.0829494	FALSE	Up	0.393	0.464	17	1.1782	0.939495	0.134894	FALSE
PLC beta mediated events	Up	0.535	0.548	50	-0.100932	-0.080546	0.00377347	FALSE	Up	0.581	0.546	50	-0.00667645	-0.0934658	0.00350127	FALSE	Down	0.926	0.866	50	-1.6964	-1.671	-0.029659	FALSE	Up	0.393	0.45	50	0.997986	0.893183	0.0191105	FALSE
Formation of Senescence-Associated Heterochromatin Foci (SAHF)	Up	0.319	0.388	15	0.822931	1.46129	0.0391066	FALSE	Up	0.554	0.59	15	0.241127	0.786627	0.0369753	FALSE	Down	0.49	0.506	15	1.33909	1.75724	-0.0314198	FALSE	Up	0.394	0.46	15	1.66325	2.01867	0.185529	FALSE
Defective Base Excision Repair Associated with OGG1	Up	0.271	0.331	1	0.451884	0.604658	0.0386764	FALSE	Up	0.003	0.005	1	3.83325	4.0808	0.157911	TRUE	Down	0.724	0.683	1	-0.554531	-0.471816	-0.0336987	FALSE	Up	0.394	0.485	1	0.855756	1.03064	0.130068	FALSE
Defective OGG1 Substrate Binding	Up	0.271	0.331	1	0.451884	0.604658	0.0386764	FALSE	Up	0.003	0.005	1	3.83325	4.0808	0.157911	TRUE	Down	0.724	0.683	1	-0.554531	-0.471816	-0.0336987	FALSE	Up	0.394	0.485	1	0.855756	1.03064	0.130068	FALSE
Defective OGG1 Substrate Processing	Up	0.271	0.331	1	0.451884	0.604658	0.0386764	FALSE	Up	0.003	0.005	1	3.83325	4.0808	0.157911	TRUE	Down	0.724	0.683	1	-0.554531	-0.471816	-0.0336987	FALSE	Up	0.394	0.485	1	0.855756	1.03064	0.130068	FALSE
Defective OGG1 Localization	Up	0.271	0.331	1	0.451884	0.604658	0.0386764	FALSE	Up	0.003	0.005	1	3.83325	4.0808	0.157911	TRUE	Down	0.724	0.683	1	-0.554531	-0.471816	-0.0336987	FALSE	Up	0.394	0.485	1	0.855756	1.03064	0.130068	FALSE
COX reactions	Up	0.338	0.362	1	0.436047	0.651055	0.068259	FALSE	Up	0.218	0.227	1	1.0502	1.32027	0.1185	FALSE	Up	0.625	0.61	1	-0.197875	-0.0638463	0.0791831	FALSE	Down	0.395	0.469	1	0.877239	1.13667	-0.186923	FALSE
Defective GCLC causes Hemolytic anemia due to gamma-glutamylcysteine synthetase deficiency (HAGGSD)	Up	0.245	0.294	2	0.91081	1.22924	0.0867307	FALSE	Up	0.212	0.239	2	1.09686	1.44427	0.0778143	FALSE	Up	0.086	0.165	2	3.82486	4.39012	0.491556	FALSE	Down	0.396	0.493	2	0.966478	1.30533	-0.144992	FALSE
Regulation of TP53 Activity through Methylation	Down	0.99	0.981	16	-2.03856	-1.86512	-0.00665956	FALSE	Down	0.459	0.37	16	0.302089	-0.0333664	-0.0148921	FALSE	Down	0.246	0.279	16	1.57207	1.01224	-0.019284	FALSE	Up	0.397	0.281	16	1.48536	0.600104	0.0295613	FALSE
KSRP (KHSRP) binds and destabilizes mRNA	Up	0.764	0.792	16	-0.835181	-0.391823	0.0092139	FALSE	Down	0.732	0.786	16	-0.568841	-0.177171	-0.0247216	FALSE	Down	0.381	0.448	16	1.02238	1.34148	-0.0460198	FALSE	Up	0.397	0.562	16	0.896532	1.38177	0.0840014	FALSE
Signaling by FGFR1	Up	0.775	0.739	48	-0.956714	-2.02471	0.010301	FALSE	Up	0.73	0.578	48	-0.183673	-1.67228	0.00829056	FALSE	Up	0.523	0.656	48	-0.621253	-1.86625	0.00277089	FALSE	Down	0.397	0.332	48	1.89421	-0.565312	-0.00519971	FALSE
OAS antiviral response	Up	0.316	0.357	9	0.887341	1.49253	0.11135	FALSE	Down	0.857	0.896	9	-0.736501	-0.215119	-0.0604107	FALSE	Down	0.416	0.444	9	1.29561	1.80987	-0.19009	FALSE	Up	0.398	0.52	9	1.4674	2.08073	0.296119	FALSE
Aberrant regulation of mitotic exit in cancer due to RB1 defects	Up	0.609	0.621	18	-0.131435	-0.2374	0.0225751	FALSE	Down	0.706	0.725	18	-0.236247	-0.286192	-0.011077	FALSE	Up	0.099	0.223	18	2.17557	2.04202	0.0406396	FALSE	Up	0.4	0.513	18	0.957364	0.842388	0.0168443	FALSE
Signaling by moderate kinase activity BRAF mutants	Up	0.669	0.626	41	-0.058224	-0.45689	0.0184518	FALSE	Up	0.24	0.224	41	1.02962	0.721609	0.0139715	FALSE	Down	0.37	0.549	41	0.646894	0.678808	-0.0143105	FALSE	Up	0.401	0.428	41	1.22361	0.672007	0.02052	FALSE
Signaling by RAS mutants	Up	0.669	0.626	41	-0.058224	-0.45689	0.0184518	FALSE	Up	0.24	0.224	41	1.02962	0.721609	0.0139715	FALSE	Down	0.37	0.549	41	0.646894	0.678808	-0.0143105	FALSE	Up	0.401	0.428	41	1.22361	0.672007	0.02052	FALSE
Paradoxical activation of RAF signaling by kinase inactive BRAF	Up	0.669	0.626	41	-0.058224	-0.45689	0.0184518	FALSE	Up	0.24	0.224	41	1.02962	0.721609	0.0139715	FALSE	Down	0.37	0.549	41	0.646894	0.678808	-0.0143105	FALSE	Up	0.401	0.428	41	1.22361	0.672007	0.02052	FALSE
Signaling downstream of RAS mutants	Up	0.669	0.626	41	-0.058224	-0.45689	0.0184518	FALSE	Up	0.24	0.224	41	1.02962	0.721609	0.0139715	FALSE	Down	0.37	0.549	41	0.646894	0.678808	-0.0143105	FALSE	Up	0.401	0.428	41	1.22361	0.672007	0.02052	FALSE
Translesion synthesis by Y family DNA polymerases bypasses lesions on DNA template	Up	0.637	0.613	35	-0.412089	-0.189507	0.0221695	FALSE	Down	0.385	0.307	35	0.443165	0.456216	-0.00588541	FALSE	Down	0.44	0.393	35	1.09213	0.882082	-0.0196476	FALSE	Up	0.401	0.329	35	1.51888	1.19152	0.0862177	FALSE
Regulation of glycolysis by fructose 2,6-bisphosphate metabolism	Up	0.515	0.661	11	-0.669434	-0.962754	0.00241434	FALSE	Down	0.354	0.239	11	0.774323	-0.26115	-0.0226712	FALSE	Down	0.334	0.41	11	1.02233	-0.224258	-0.0507293	FALSE	Up	0.402	0.32	11	1.50821	-0.0116051	0.0825093	FALSE
Mismatch Repair	Up	0.093	0.119	16	1.30408	1.31033	0.0322874	FALSE	Down	0.432	0.467	16	0.0566016	0.156718	-0.0178498	FALSE	Down	0.533	0.526	16	0.23777	0.185111	-0.0647123	FALSE	Up	0.402	0.492	16	1.07949	1.10813	0.150256	FALSE
Transcriptional activation of p53 responsive genes	Up	0.839	0.855	3	-0.935557	-0.776787	0.0240976	FALSE	Up	0.194	0.224	3	0.754121	0.703167	0.0651089	FALSE	Down	0.579	0.545	3	0.345914	-0.0056294	-0.123282	FALSE	Up	0.402	0.393	3	1.35593	0.835118	0.112537	FALSE
Transcriptional activation of cell cycle inhibitor p21	Up	0.839	0.855	3	-0.935557	-0.776787	0.0240976	FALSE	Up	0.194	0.224	3	0.754121	0.703167	0.0651089	FALSE	Down	0.579	0.545	3	0.345914	-0.0056294	-0.123282	FALSE	Up	0.402	0.393	3	1.35593	0.835118	0.112537	FALSE
Phospholipase C-mediated cascade; FGFR4	Down	0.704	0.733	16	-0.728191	-1.11849	-0.018062	FALSE	Up	0.581	0.558	16	-0.0155979	-0.667026	0.0208412	FALSE	Down	0.786	0.787	16	-1.56775	-1.90579	-0.0147821	FALSE	Down	0.402	0.435	16	1.25939	0.202751	-0.0681049	FALSE
Opioid Signalling	Up	0.273	0.358	83	0.521028	0.300092	0.0130329	FALSE	Up	0.603	0.523	83	0.0523196	-0.356809	0.00560701	FALSE	Down	0.82	0.754	83	-0.781868	-1.21817	-0.028316	FALSE	Up	0.402	0.417	83	1.27691	0.643977	0.0158404	FALSE
NOTCH3 Activation and Transmission of Signal to the Nucleus	Up	0.446	0.56	23	0.0626274	0.384319	0.0294684	FALSE	Up	0.369	0.341	23	0.552768	0.546368	0.0286401	FALSE	Up	0.459	0.447	23	1.10137	0.825704	0.0221042	FALSE	Down	0.403	0.4	23	1.65117	1.25966	-0.0164559	FALSE
Initiation of Nuclear Envelope (NE) Reformation	Up	0.646	0.637	18	-0.162487	-0.0308396	0.0487564	FALSE	Down	0.471	0.495	18	0.250924	0.436625	-0.014579	FALSE	Down	0.544	0.531	18	0.886413	0.756356	-0.00751034	FALSE	Up	0.403	0.453	18	1.50837	1.36151	0.148002	FALSE
Diseases of carbohydrate metabolism	Up	0.216	0.308	29	0.783585	1.64734	0.00949065	FALSE	Up	0.247	0.234	29	0.802495	1.34071	0.037815	FALSE	Up	0.641	0.503	29	0.555388	0.739162	0.0264577	FALSE	Down	0.405	0.387	29	1.54344	1.78976	-0.0506847	FALSE
TP53 Regulates Transcription of Genes Involved in Cytochrome C Release	Down	0.545	0.534	20	-0.0547047	0.356204	-0.011013	FALSE	Up	0.933	0.944	20	-1.14272	-0.629852	0.00327289	FALSE	Down	0.652	0.586	20	0.158232	0.563067	-0.0323445	FALSE	Up	0.405	0.479	20	1.02877	1.51583	0.00905392	FALSE
Removal of the Flap Intermediate	Up	0.031	0.046	14	2.19362	2.01819	0.0454631	FALSE	Down	0.976	0.961	14	-1.28252	-1.35723	-0.0109427	FALSE	Down	0.237	0.367	14	1.57624	1.42376	-0.0266457	FALSE	Up	0.406	0.479	14	1.15425	0.986407	0.160922	FALSE
Aspartate and asparagine metabolism	Down	0.211	0.236	11	0.629458	1.31372	-0.00080143	FALSE	Down	0.24	0.287	11	0.394275	1.12527	-0.010776	FALSE	Down	0.378	0.362	11	0.966698	1.57528	-0.0517828	FALSE	Up	0.406	0.479	11	0.792637	1.52853	0.0637872	FALSE
PTK6 Down-Regulation	Up	0.765	0.745	3	-0.64696	-0.426474	0.0240508	FALSE	Up	0.824	0.846	3	-0.769389	-0.502917	0.0214569	FALSE	Down	0.605	0.582	3	0.0937696	0.271261	-0.036103	FALSE	Up	0.407	0.495	3	0.897936	1.15623	0.0274253	FALSE
Abasic sugar-phosphate removal via the single-nucleotide replacement pathway	Up	0.702	0.696	2	-0.425947	-0.222283	0.0430211	FALSE	Down	0.816	0.836	2	-0.554839	-0.322252	-0.0567263	FALSE	Down	0.407	0.47	2	0.95562	1.25529	-0.232905	FALSE	Up	0.408	0.515	2	0.94985	1.28574	0.1868	FALSE
AXIN mutants destabilize the destruction complex, activating WNT signaling	Up	0.847	0.843	14	-1.21272	-1.5224	0.0180579	FALSE	Down	0.374	0.304	14	0.666853	-0.222223	-0.0341984	FALSE	Down	0.197	0.32	14	1.7417	0.469022	-0.0464452	FALSE	Up	0.41	0.35	14	1.53896	0.135086	0.0850088	FALSE
truncated APC mutants destabilize the destruction complex	Up	0.847	0.843	14	-1.21272	-1.5224	0.0180579	FALSE	Down	0.374	0.304	14	0.666853	-0.222223	-0.0341984	FALSE	Down	0.197	0.32	14	1.7417	0.469022	-0.0464452	FALSE	Up	0.41	0.35	14	1.53896	0.135086	0.0850088	FALSE
AMER1 mutants destabilize the destruction complex	Up	0.847	0.843	14	-1.21272	-1.5224	0.0180579	FALSE	Down	0.374	0.304	14	0.666853	-0.222223	-0.0341984	FALSE	Down	0.197	0.32	14	1.7417	0.469022	-0.0464452	FALSE	Up	0.41	0.35	14	1.53896	0.135086	0.0850088	FALSE
APC truncation mutants have impaired AXIN binding	Up	0.847	0.843	14	-1.21272	-1.5224	0.0180579	FALSE	Down	0.374	0.304	14	0.666853	-0.222223	-0.0341984	FALSE	Down	0.197	0.32	14	1.7417	0.469022	-0.0464452	FALSE	Up	0.41	0.35	14	1.53896	0.135086	0.0850088	FALSE
AXIN missense mutants destabilize the destruction complex	Up	0.847	0.843	14	-1.21272	-1.5224	0.0180579	FALSE	Down	0.374	0.304	14	0.666853	-0.222223	-0.0341984	FALSE	Down	0.197	0.32	14	1.7417	0.469022	-0.0464452	FALSE	Up	0.41	0.35	14	1.53896	0.135086	0.0850088	FALSE
Truncations of AMER1 destabilize the destruction complex	Up	0.847	0.843	14	-1.21272	-1.5224	0.0180579	FALSE	Down	0.374	0.304	14	0.666853	-0.222223	-0.0341984	FALSE	Down	0.197	0.32	14	1.7417	0.469022	-0.0464452	FALSE	Up	0.41	0.35	14	1.53896	0.135086	0.0850088	FALSE
Molybdenum cofactor biosynthesis	Up	0.693	0.68	6	-0.604602	-0.18837	0.0127812	FALSE	Up	0.704	0.748	6	-0.502334	-0.0105838	0.00954	FALSE	Down	0.405	0.437	6	1.06436	1.52337	-0.110996	FALSE	Up	0.41	0.513	6	0.92013	1.45667	0.0804403	FALSE
phosphorylation site mutants of CTNNB1 are not targeted to the proteasome by the destruction complex	Up	0.851	0.843	15	-1.28344	-1.58297	0.0185521	FALSE	Down	0.328	0.258	15	0.81078	-0.0845228	-0.0369635	FALSE	Down	0.233	0.34	15	1.64622	0.40926	-0.049698	FALSE	Up	0.412	0.365	15	1.52615	0.150932	0.0873285	FALSE
Misspliced GSK3beta mutants stabilize beta-catenin	Up	0.851	0.843	15	-1.28344	-1.58297	0.0185521	FALSE	Down	0.328	0.258	15	0.81078	-0.0845228	-0.0369635	FALSE	Down	0.233	0.34	15	1.64622	0.40926	-0.049698	FALSE	Up	0.412	0.365	15	1.52615	0.150932	0.0873285	FALSE
S33 mutants of beta-catenin aren't phosphorylated	Up	0.851	0.843	15	-1.28344	-1.58297	0.0185521	FALSE	Down	0.328	0.258	15	0.81078	-0.0845228	-0.0369635	FALSE	Down	0.233	0.34	15	1.64622	0.40926	-0.049698	FALSE	Up	0.412	0.365	15	1.52615	0.150932	0.0873285	FALSE
S37 mutants of beta-catenin aren't phosphorylated	Up	0.851	0.843	15	-1.28344	-1.58297	0.0185521	FALSE	Down	0.328	0.258	15	0.81078	-0.0845228	-0.0369635	FALSE	Down	0.233	0.34	15	1.64622	0.40926	-0.049698	FALSE	Up	0.412	0.365	15	1.52615	0.150932	0.0873285	FALSE
S45 mutants of beta-catenin aren't phosphorylated	Up	0.851	0.843	15	-1.28344	-1.58297	0.0185521	FALSE	Down	0.328	0.258	15	0.81078	-0.0845228	-0.0369635	FALSE	Down	0.233	0.34	15	1.64622	0.40926	-0.049698	FALSE	Up	0.412	0.365	15	1.52615	0.150932	0.0873285	FALSE
T41 mutants of beta-catenin aren't phosphorylated	Up	0.851	0.843	15	-1.28344	-1.58297	0.0185521	FALSE	Down	0.328	0.258	15	0.81078	-0.0845228	-0.0369635	FALSE	Down	0.233	0.34	15	1.64622	0.40926	-0.049698	FALSE	Up	0.412	0.365	15	1.52615	0.150932	0.0873285	FALSE
Defective GSS causes Glutathione synthetase deficiency (GSS deficiency)	Up	0.156	0.207	1	0.860262	1.10172	0.0413059	FALSE	Up	0.65	0.696	1	-0.457903	-0.285761	0.0204307	FALSE	Down	0.303	0.376	1	1.15003	1.40597	-0.152418	FALSE	Up	0.412	0.508	1	0.716979	0.95874	0.128302	FALSE
Defective Mismatch Repair Associated With MSH3	Up	0.512	0.539	2	-0.00447076	0.232157	0.0526913	FALSE	Down	0.365	0.42	2	0.370923	0.656522	-0.074713	FALSE	Down	0.829	0.781	2	-0.697698	-0.555717	-0.0711802	FALSE	Up	0.413	0.538	2	0.934406	1.24727	0.231519	FALSE
FGFR2c ligand binding and activation	Down	0.734	0.733	14	-0.998961	-1.35538	-0.0154362	FALSE	Up	0.653	0.59	14	-0.30838	-0.944358	0.0179115	FALSE	Down	0.806	0.802	14	-2.16009	-2.2484	-0.00241488	FALSE	Down	0.414	0.455	14	0.994587	0.081945	-0.0852688	FALSE
Response of EIF2AK4 (GCN2) to amino acid deficiency	Down	0.794	0.738	81	-2.46294	-1.79329	-0.00456777	FALSE	Down	0.576	0.586	81	-0.67591	-0.040508	-0.0314254	FALSE	Down	0.089	0.154	81	10.7954	10.9983	-0.216057	FALSE	Up	0.416	0.449	81	1.32582	1.85308	0.0914702	FALSE
Organic cation transport	Down	0.906	0.871	8	-1.15068	-0.740532	-0.0111065	FALSE	Up	0.686	0.745	8	-0.40407	0.131703	0.0248692	FALSE	Up	0.497	0.486	8	0.640824	1.14018	0.118206	FALSE	Down	0.416	0.511	8	0.788537	1.40018	-0.110665	FALSE
Formation of a pool of free 40S subunits	Down	0.769	0.72	76	-2.63808	-2.03376	-0.00368103	FALSE	Down	0.619	0.622	76	-1.09361	-0.544588	-0.0346147	FALSE	Down	0.067	0.13	76	12.8426	13.1206	-0.244209	FALSE	Up	0.418	0.445	76	1.43905	1.92703	0.104324	FALSE
Collagen biosynthesis and modifying enzymes	Up	0.779	0.735	64	-2.3939	-1.24766	0.0190281	FALSE	Up	0.622	0.653	64	-1.59294	-0.198291	0.0344367	FALSE	Up	0.795	0.57	64	-3.01618	-2.12827	0.00795558	FALSE	Down	0.418	0.444	64	0.898377	2.41887	-0.0531616	FALSE
Endosomal/Vacuolar pathway	Up	0.641	0.613	12	-0.467443	-0.020503	0.027864	FALSE	Down	0.669	0.712	12	-0.56647	0.0127315	-0.0278021	FALSE	Down	0.179	0.238	12	3.13299	3.76237	-0.156436	FALSE	Up	0.421	0.495	12	1.03552	1.63271	0.115348	FALSE
Detoxification of Reactive Oxygen Species	Up	0.284	0.325	36	1.25376	2.31756	0.0140819	FALSE	Up	0.58	0.655	36	0.032782	1.1967	0.0313842	FALSE	Up	0.413	0.413	36	2.42322	3.43332	0.029831	FALSE	Up	0.421	0.518	36	1.32813	2.48549	0.0122907	FALSE
Defective ALG2 causes ALG2-CDG (CDG-1i)	Up	0.345	0.38	1	0.35202	0.555172	0.0507017	FALSE	Up	0.397	0.431	1	0.271413	0.487018	0.0606159	FALSE	Down	0.505	0.521	1	0.245413	0.417702	-0.114327	FALSE	Up	0.421	0.506	1	0.820248	1.06864	0.141485	FALSE
Interactions of Tat with host cellular proteins	Down	0.475	0.513	2	0.0178258	0.192164	-0.0363479	FALSE	Down	0.511	0.515	2	0.141394	0.265365	-0.0399034	FALSE	Down	0.657	0.62	2	-0.22211	-0.132996	-0.096775	FALSE	Up	0.421	0.513	2	0.880033	1.04709	0.0334287	FALSE
The NLRP3 inflammasome	Up	0.463	0.516	15	0.362436	0.660985	0.0418404	FALSE	Down	0.452	0.426	15	0.473289	0.602274	-0.0132249	FALSE	Down	0.739	0.698	15	0.285616	0.349103	-0.0526659	FALSE	Up	0.422	0.468	15	1.38267	1.37975	0.116819	FALSE
Resolution of AP sites via the multiple-nucleotide patch replacement pathway	Up	0.447	0.396	23	0.0789944	0.0496674	0.0265823	FALSE	Down	0.993	0.983	23	-1.60676	-1.49631	-0.014429	FALSE	Down	0.236	0.321	23	1.38928	1.47193	-0.0728823	FALSE	Up	0.423	0.467	23	0.962967	0.949094	0.12573	FALSE
Pentose phosphate pathway	Up	0.629	0.622	15	-0.19688	0.519087	0.0280721	FALSE	Up	0.787	0.83	15	-0.729409	0.0293099	0.0214212	FALSE	Up	0.421	0.402	15	1.26423	2.00469	0.0293179	FALSE	Down	0.423	0.513	15	1.04605	1.91798	-0.00205981	FALSE
Zinc transporters	Up	0.472	0.473	16	-0.0818984	0.639613	0.0155507	FALSE	Down	0.132	0.175	16	0.967801	1.86539	-0.00604252	FALSE	Down	0.677	0.55	16	-0.443986	0.129943	-0.05879	FALSE	Up	0.423	0.467	16	0.608384	1.46277	0.0614436	FALSE
Gap junction degradation	Up	0.469	0.517	11	0.0222291	0.296028	0.0215001	FALSE	Up	0.027	0.034	11	1.85589	2.15036	0.0273582	FALSE	Up	0.709	0.617	11	0.0543939	0.0251512	0.00973502	FALSE	Up	0.424	0.413	11	1.14941	1.04253	0.0290286	FALSE
Downstream signaling of activated FGFR1	Up	0.68	0.599	32	-0.499649	-1.6904	0.0143064	FALSE	Up	0.833	0.704	32	-0.674322	-1.8407	0.00122037	FALSE	Down	0.657	0.741	32	-1.77396	-2.39061	-0.0075762	FALSE	Up	0.425	0.4	32	1.44161	-0.489771	0.000795951	FALSE
Regulation of actin dynamics for phagocytic cup formation	Up	0.62	0.602	66	-0.139817	0.369755	0.0252082	FALSE	Up	0.718	0.8	66	-0.826898	-0.0354428	0.00981597	FALSE	Down	0.625	0.566	66	0.575289	0.935728	-0.0764524	FALSE	Up	0.426	0.459	66	1.24085	1.54408	0.0885761	FALSE
Eukaryotic Translation Termination	Down	0.826	0.769	73	-2.94484	-2.4039	-0.00689743	FALSE	Down	0.523	0.546	73	-0.22943	0.313509	-0.0293609	FALSE	Down	0.066	0.144	73	12.2793	12.4417	-0.218152	FALSE	Up	0.427	0.462	73	1.44648	1.87933	0.0732771	FALSE
Recruitment of mitotic centrosome proteins and complexes	Up	0.521	0.438	74	-0.0885326	0.108344	0.0174021	FALSE	Down	0.166	0.179	74	0.936191	1.4148	-0.0194334	FALSE	Down	0.504	0.436	74	0.541187	0.747763	-0.0186056	FALSE	Up	0.428	0.431	74	1.13521	1.37367	0.0777959	FALSE
Centrosome maturation	Up	0.521	0.438	74	-0.0885326	0.108344	0.0174021	FALSE	Down	0.166	0.179	74	0.936191	1.4148	-0.0194334	FALSE	Down	0.504	0.436	74	0.541187	0.747763	-0.0186056	FALSE	Up	0.428	0.431	74	1.13521	1.37367	0.0777959	FALSE
Extra-nuclear estrogen signaling	Up	0.183	0.264	70	1.23558	0.549353	0.00943317	FALSE	Up	0.641	0.581	70	0.0616504	-0.651934	0.01712	FALSE	Up	0.304	0.555	70	0.569711	0.174471	0.0247355	FALSE	Down	0.429	0.514	70	1.12828	0.303358	-0.0098808	FALSE
Defective SLC5A1 causes congenital glucose/galactose malabsorption (GGM)	Down	0.008	0.023	1	3.94446	4.40083	-0.126291	TRUE	Up	0.695	0.735	1	-0.47827	-0.310311	0.0283253	FALSE	Down	0.623	0.599	1	-0.178712	-0.0484611	-0.0654706	FALSE	Down	0.429	0.515	1	0.665769	0.897534	-0.12414	FALSE
NCAM signaling for neurite out-growth	Up	0.884	0.83	59	-2.12046	-1.75031	0.00794621	FALSE	Up	0.645	0.662	59	-1.03098	-0.506668	0.0268738	FALSE	Up	0.662	0.582	59	-1.74966	-1.16409	0.032688	FALSE	Down	0.429	0.453	59	0.827429	1.31995	-0.0533075	FALSE
Formyl peptide receptors bind formyl peptides and many other ligands	Up	0.4	0.402	8	0.788857	0.971079	0.0197626	FALSE	Up	0.051	0.054	8	2.54902	2.97309	0.0179126	FALSE	Up	0.403	0.473	8	1.69075	2.12808	0.0225241	FALSE	Down	0.43	0.509	8	1.26033	1.55176	-0.0635079	FALSE
Formation of the active cofactor, UDP-glucuronate	Up	0.06	0.098	2	1.79786	2.16869	0.104214	FALSE	Down	0.808	0.836	2	-0.759271	-0.549901	-0.0278769	FALSE	Down	0.778	0.716	2	-0.614269	-0.448796	-0.0859422	FALSE	Up	0.43	0.512	2	0.795833	1.11797	0.184305	FALSE
Binding of TCF/LEF:CTNNB1 to target gene promoters	Down	0.599	0.607	9	-0.337338	-0.00825189	-0.0144104	FALSE	Down	0.972	0.975	9	-1.49786	-1.18328	-0.0149773	FALSE	Down	0.275	0.33	9	1.66281	1.91921	-0.176223	FALSE	Up	0.431	0.51	9	1.05884	1.35738	0.110558	FALSE
Regulation of gene expression in late stage (branching morphogenesis) pancreatic bud precursor cells	Down	0.864	0.755	16	-0.550117	-0.667426	-0.00416028	FALSE	Up	0.802	0.849	16	-0.526853	-0.220731	0.0257301	FALSE	Up	0.548	0.563	16	0.606613	0.709721	0.0484252	FALSE	Down	0.431	0.549	16	0.97757	1.16302	-0.0546184	FALSE
Tie2 Signaling	Up	0.505	0.381	18	0.425847	-0.797943	0.0277539	FALSE	Up	0.434	0.364	18	0.52241	-0.454538	0.00102466	FALSE	Down	0.613	0.756	18	-0.793426	-1.2351	-0.0117022	FALSE	Up	0.431	0.369	18	1.34536	-0.11392	0.0440519	FALSE
Phospholipase C-mediated cascade; FGFR2	Down	0.692	0.733	19	-0.85652	-1.20771	-0.014843	FALSE	Up	0.701	0.656	19	-0.457637	-1.05351	0.00904344	FALSE	Down	0.837	0.818	19	-2.07235	-2.36478	-0.0133632	FALSE	Down	0.432	0.456	19	1.13468	0.117181	-0.0718552	FALSE
PLCG1 events in ERBB2 signaling	Up	0.483	0.601	3	-0.30715	-0.584311	0.0102537	FALSE	Up	0.554	0.622	3	-0.146097	-0.49115	0.0114442	FALSE	Down	0.224	0.392	3	1.15137	0.334364	-0.0298985	FALSE	Up	0.434	0.464	3	0.924585	0.107944	0.00580751	FALSE
Resolution of D-loop Structures through Synthesis-Dependent Strand Annealing (SDSA)	Up	0.133	0.171	23	1.21067	1.72291	0.039906	FALSE	Down	0.974	0.977	23	-1.66421	-1.12409	-0.0260583	FALSE	Up	0.368	0.369	23	1.24237	1.63549	0.0639133	FALSE	Up	0.434	0.516	23	0.941164	1.56366	0.117413	FALSE
Peroxisomal protein import	Up	0.583	0.615	56	-0.161876	0.972818	0.00687204	FALSE	Down	0.824	0.808	56	-0.529974	0.316183	-0.00497116	FALSE	Down	0.868	0.65	56	0.0344986	0.689978	-0.0343723	FALSE	Up	0.434	0.4	56	1.20834	1.93986	0.0398381	FALSE
Breakdown of the nuclear lamina	Up	0.16	0.224	2	1.24544	1.41382	0.0694173	FALSE	Down	0.431	0.469	2	0.195348	0.371961	-0.000417725	FALSE	Up	0.878	0.791	2	-1.1766	-1.09405	0.0273456	FALSE	Up	0.436	0.523	2	0.869782	1.00927	0.219168	FALSE
Selenoamino acid metabolism	Up	0.723	0.679	94	-1.87966	-0.967958	0.00114052	FALSE	Down	0.556	0.57	94	-0.549426	0.363257	-0.0299326	FALSE	Down	0.07	0.128	94	11.2489	11.7843	-0.194043	FALSE	Up	0.437	0.461	94	1.13733	1.95115	0.0883126	FALSE
APOBEC3G mediated resistance to HIV-1 infection	Up	0.964	0.942	4	-1.28187	-1.0807	0.00292837	FALSE	Down	0.101	0.106	4	1.15479	1.36297	-0.0269987	FALSE	Down	0.233	0.33	4	1.54641	1.69856	-0.171399	FALSE	Up	0.437	0.531	4	0.997238	1.16953	0.130813	FALSE
Loss of MECP2 binding ability to the NCoR/SMRT complex	Up	0.451	0.488	6	0.168396	0.166684	0.00283898	FALSE	Down	0.996	0.999	6	-1.62562	-1.50015	-0.0082013	FALSE	Up	0.47	0.523	6	0.553116	0.489979	0.0087672	FALSE	Up	0.437	0.561	6	0.815576	0.820185	0.0344325	FALSE
Signaling by FGFR2 IIIa TM	Up	0.94	0.918	20	-1.36841	-2.12155	0.0111528	FALSE	Down	0.226	0.184	20	0.929197	-0.390606	-0.0128786	FALSE	Down	0.121	0.459	20	1.07545	-0.0684448	-0.0711271	FALSE	Up	0.438	0.47	20	0.93352	-0.487789	0.0705718	FALSE
Metabolism of cofactors	Up	0.004	0.009	18	3.03383	3.34382	0.03404	TRUE	Down	0.685	0.71	18	-0.553329	-0.193905	-0.0104686	FALSE	Down	0.557	0.449	18	0.397834	0.36642	-0.0640919	FALSE	Up	0.439	0.465	18	0.813089	0.967606	0.0935355	FALSE
Presynaptic phase of homologous DNA pairing and strand exchange	Up	0.038	0.075	34	1.75483	2.16659	0.0374968	FALSE	Down	0.541	0.551	34	-0.193788	0.143046	-0.0313045	FALSE	Up	0.232	0.277	34	1.42495	1.7033	0.0161623	FALSE	Up	0.441	0.486	34	0.982159	1.31903	0.126157	FALSE
GP1b-IX-V activation signalling	Up	0.426	0.53	11	0.411477	0.518421	0.0153021	FALSE	Up	0.044	0.051	11	1.98439	1.70029	0.0182584	FALSE	Down	0.735	0.715	11	-0.535107	-0.571185	-0.0635594	FALSE	Down	0.441	0.535	11	0.89282	0.846074	-0.0160842	FALSE
Defective SLCO1B3 causes hyperbilirubinemia, Rotor type (HBLRR)	Down	0.007	0.018	1	3.86781	4.23048	-0.109286	TRUE	Down	0.868	0.893	1	-0.765578	-0.623991	-0.0158008	FALSE	Down	0.725	0.661	1	-0.742928	-0.667275	-0.0140343	FALSE	Down	0.442	0.5	1	0.496017	0.686167	-0.081352	FALSE
E2F-enabled inhibition of pre-replication complex formation	Up	0.147	0.181	9	1.56703	1.59028	0.0716736	FALSE	Down	0.233	0.274	9	0.897294	1.11914	-0.0246847	FALSE	Up	0.839	0.761	9	-0.897236	-0.832979	0.0468018	FALSE	Up	0.442	0.534	9	1.16535	1.33677	0.184454	FALSE
Electric Transmission Across Gap Junctions	Up	0.206	0.262	5	0.861904	1.34219	0.0302388	FALSE	Up	0.565	0.624	5	-0.122146	0.337326	0.0347552	FALSE	Up	0.938	0.839	5	-1.40734	-1.19882	0.0173558	FALSE	Down	0.442	0.543	5	0.847459	1.36668	-0.00575812	FALSE
Transmission across Electrical Synapses	Up	0.206	0.262	5	0.861904	1.34219	0.0302388	FALSE	Up	0.565	0.624	5	-0.122146	0.337326	0.0347552	FALSE	Up	0.938	0.839	5	-1.40734	-1.19882	0.0173558	FALSE	Down	0.442	0.543	5	0.847459	1.36668	-0.00575812	FALSE
Biosynthesis of DPAn-3-derived maresins	Up	0.853	0.825	2	-0.970308	-0.821459	0.00246844	FALSE	Up	0.311	0.341	2	0.741131	1.00078	0.0870625	FALSE	Up	0.872	0.813	2	-0.994576	-0.903178	0.0352648	FALSE	Down	0.443	0.54	2	0.859315	1.13369	-0.182711	FALSE
APC-Cdc20 mediated degradation of Nek2A	Up	0.303	0.434	22	0.40964	0.364766	0.0248423	FALSE	Up	0.249	0.206	22	0.942889	0.533624	0.00945204	FALSE	Up	0.099	0.21	22	2.38276	1.83357	0.0364326	FALSE	Up	0.445	0.438	22	1.53851	0.818887	0.0314884	FALSE
RAS GTPase cycle mutants	Up	0.079	0.186	3	1.1036	-0.168198	0.0484727	FALSE	Down	0.744	0.579	3	-0.096745	-0.92469	-0.0101379	FALSE	Down	0.726	0.862	3	-1.49552	-1.49178	-0.00277795	FALSE	Up	0.445	0.417	3	1.11859	-0.235586	0.0973613	FALSE
Transferrin endocytosis and recycling	Up	0.725	0.704	30	-0.478552	0.376384	0.0181163	FALSE	Up	0.215	0.279	30	0.718726	1.75181	0.0296517	FALSE	Up	0.452	0.4	30	1.17762	2.03975	0.0478386	FALSE	Down	0.446	0.548	30	0.905284	1.94483	-0.013373	FALSE
Eukaryotic Translation Elongation	Down	0.854	0.788	72	-3.2269	-2.73578	-0.0083357	FALSE	Down	0.579	0.59	72	-0.70243	-0.220658	-0.0346932	FALSE	Down	0.073	0.145	72	11.951	12.056	-0.241448	FALSE	Up	0.447	0.474	72	1.05699	1.4272	0.0912198	FALSE
STAT5 Activation	Up	0.08	0.101	7	2.14372	1.64685	0.0150835	FALSE	Down	0.847	0.882	7	-1.05431	-0.963435	-0.00530201	FALSE	Down	0.51	0.584	7	0.06468	0.126901	-0.0713112	FALSE	Up	0.448	0.438	7	1.25542	0.726691	0.0905188	FALSE
PI-3K cascade:FGFR1	Up	0.78	0.756	22	-0.979833	-1.71962	0.00992317	FALSE	Up	0.713	0.617	22	-0.395489	-1.34674	0.00420491	FALSE	Up	0.67	0.768	22	-1.78671	-2.16354	0.00524792	FALSE	Down	0.448	0.451	22	1.12359	-0.307529	-0.0242288	FALSE
Defective ALG3 causes ALG3-CDG (CDG-1d)	Up	0.23	0.278	1	0.926149	0.929686	0.0841757	FALSE	Up	0.38	0.397	1	0.476722	0.496926	0.0887828	FALSE	Down	0.295	0.383	1	1.3022	1.30509	-0.297307	FALSE	Up	0.449	0.528	1	0.776244	0.784121	0.234611	FALSE
Pre-NOTCH Processing in the Endoplasmic Reticulum	Up	0.874	0.862	6	-0.830903	-0.49407	0.00603442	FALSE	Down	0.581	0.62	6	-0.0368991	0.337977	-0.00301708	FALSE	Down	0.817	0.753	6	-0.498678	-0.208996	-0.017142	FALSE	Up	0.449	0.585	6	0.739923	1.23408	0.0505078	FALSE
Choline catabolism	Up	0.171	0.212	6	0.631893	1.13508	0.0118244	FALSE	Down	0.914	0.941	6	-1.32066	-0.897917	-0.00460719	FALSE	Down	0.879	0.735	6	-1.4255	-1.18755	-0.0166644	FALSE	Up	0.449	0.49	6	0.330612	0.850712	0.0223635	FALSE
Activated NTRK2 signals through RAS	Up	0.394	0.331	9	0.465932	-0.754732	0.0271056	FALSE	Up	0.445	0.489	9	0.0800081	-0.607199	0.014032	FALSE	Down	0.747	0.821	9	-1.64869	-1.93627	-0.0179648	FALSE	Up	0.45	0.389	9	1.03767	-0.29351	0.042749	FALSE
Intestinal lipid absorption	Down	0.855	0.827	1	-0.968091	-0.859958	-0.00481247	FALSE	Up	0.99	0.994	1	-1.19832	-1.0671	0.00452924	FALSE	Down	0.814	0.728	1	-0.932457	-0.867914	-0.00339937	FALSE	Down	0.451	0.545	1	0.532592	0.799221	-0.0949814	FALSE
HDR through Single Strand Annealing (SSA)	Up	0.157	0.206	33	0.720142	1.08629	0.0292751	FALSE	Down	0.32	0.346	33	0.338854	0.645108	-0.0350405	FALSE	Down	0.165	0.236	33	1.72623	1.98184	-0.00282646	FALSE	Up	0.453	0.499	33	0.844708	1.13629	0.116804	FALSE
Processive synthesis on the lagging strand	Up	0.036	0.06	15	1.86192	1.71436	0.0426985	FALSE	Down	0.981	0.97	15	-1.37178	-1.41872	-0.00878792	FALSE	Down	0.235	0.366	15	1.4882	1.35717	-0.0282704	FALSE	Up	0.453	0.518	15	0.921324	0.7849	0.152167	FALSE
ERKs are inactivated	Up	0.264	0.52	12	-0.100644	-0.370845	0.0173739	FALSE	Up	0.493	0.427	12	0.174829	-0.637543	0.00948423	FALSE	Down	0.411	0.486	12	0.596707	-0.630365	-0.0863205	FALSE	Up	0.454	0.401	12	1.24495	-0.100795	0.0848347	FALSE
Synthesis of PS	Up	0.15	0.194	2	0.787279	1.12964	0.0384154	FALSE	Up	0.027	0.038	2	1.29124	1.69284	0.00216905	FALSE	Down	0.054	0.115	2	2.69187	3.20827	-0.221817	FALSE	Up	0.455	0.55	2	0.582644	0.929397	0.108187	FALSE
NGF processing	Up	0.275	0.342	3	0.391463	0.547895	0.0249947	FALSE	Up	0.7	0.69	3	-0.244963	-0.199416	0.0556489	FALSE	Up	0.238	0.292	3	1.4063	1.40444	0.184529	FALSE	Down	0.456	0.507	3	0.768297	0.82406	-0.141668	FALSE
Expression and Processing of Neurotrophins	Up	0.275	0.342	3	0.391463	0.547895	0.0249947	FALSE	Up	0.7	0.69	3	-0.244963	-0.199416	0.0556489	FALSE	Up	0.238	0.292	3	1.4063	1.40444	0.184529	FALSE	Down	0.456	0.507	3	0.768297	0.82406	-0.141668	FALSE
FRS-mediated FGFR1 signaling	Up	0.629	0.584	24	-0.42415	-1.51821	0.0137195	FALSE	Up	0.785	0.696	24	-0.786541	-1.69438	0.00587292	FALSE	Down	0.842	0.873	24	-3.08469	-3.18988	-0.00250764	FALSE	Down	0.456	0.439	24	1.17569	-0.434215	-0.0109811	FALSE
Integrin cell surface interactions	Up	0.903	0.862	80	-1.45171	-0.320162	0.0166361	FALSE	Up	0.443	0.475	80	0.536077	1.87578	0.0322756	FALSE	Up	0.939	0.772	80	-2.4938	-1.64529	0.0145713	FALSE	Down	0.456	0.476	80	0.968889	2.31996	-0.0632324	FALSE
Nicotinamide salvaging	Down	0.084	0.116	19	1.93517	2.74808	-0.00492694	FALSE	Down	0.049	0.07	19	1.77388	2.69389	-0.0214364	FALSE	Down	0.949	0.839	19	-1.14217	-0.616347	-0.02465	FALSE	Up	0.456	0.543	19	0.910528	1.73845	0.010962	FALSE
TFAP2A acts as a transcriptional repressor during retinoic acid induced cell differentiation	Up	0.479	0.512	4	0.101966	0.409792	0.00941264	FALSE	Down	0.236	0.277	4	0.568181	0.920092	-0.00984363	FALSE	Down	0.498	0.51	4	0.512458	0.799342	-0.123922	FALSE	Up	0.457	0.585	4	0.803961	1.16876	0.115792	FALSE
Sema4D in semaphorin signaling	Up	0.827	0.811	24	-0.91526	-0.41544	0.0103478	FALSE	Up	0.043	0.103	24	1.30567	2.0165	0.0288292	FALSE	Up	0.427	0.451	24	0.868062	1.22919	0.0337917	FALSE	Down	0.458	0.532	24	0.947818	1.34953	-0.0267927	FALSE
Deactivation of the beta-catenin transactivating complex	Down	0.382	0.458	38	0.366415	1.05646	-0.00177925	FALSE	Up	0.534	0.533	38	0.210391	0.659036	0.00682154	FALSE	Down	0.538	0.448	38	1.20128	1.20395	-0.0110875	FALSE	Up	0.458	0.427	38	1.69031	1.62332	0.0219246	FALSE
rRNA processing in the mitochondrion	Up	0.456	0.465	10	0.0372739	0.646755	0.0177986	FALSE	Down	0.442	0.485	10	0.00761282	0.686326	-0.00568248	FALSE	Down	0.244	0.29	10	1.84821	2.54966	-0.114255	FALSE	Up	0.459	0.534	10	0.64545	1.36565	0.0945125	FALSE
Golgi Cisternae Pericentriolar Stack Reorganization	Up	0.588	0.534	13	0.0652447	0.0430961	0.0463822	FALSE	Up	0.144	0.164	13	0.834339	0.95484	0.0132495	FALSE	Down	0.559	0.599	13	0.0623412	0.296018	-0.00808325	FALSE	Up	0.459	0.538	13	0.622589	0.816035	0.146099	FALSE
Signaling by NOTCH2	Up	0.906	0.899	32	-1.10562	-0.796823	0.007246	FALSE	Up	0.718	0.695	32	-0.122811	0.0425483	0.000588442	FALSE	Down	0.572	0.529	32	0.886334	0.745632	-0.0482221	FALSE	Up	0.459	0.481	32	1.43917	1.3182	0.0307693	FALSE
Sulfur amino acid metabolism	Up	0.033	0.043	24	1.54272	2.56061	0.026055	FALSE	Up	0.501	0.582	24	-0.242206	0.754907	0.0115739	FALSE	Down	0.637	0.478	24	0.203803	0.969829	-0.0524012	FALSE	Up	0.459	0.495	24	0.623359	1.63099	0.0634475	FALSE
Collagen chain trimerization	Up	0.806	0.75	41	-2.5074	-1.71236	0.0174531	FALSE	Up	0.636	0.659	41	-1.69437	-0.694874	0.0371885	FALSE	Up	0.803	0.617	41	-3.78825	-3.24467	0.0246328	FALSE	Down	0.46	0.467	41	0.565122	1.68152	-0.0881985	FALSE
Hemostasis	Up	0.506	0.462	583	0.883035	3.12021	0.0135633	FALSE	Up	0.109	0.153	583	2.5454	5.13137	0.0195539	FALSE	Down	0.94	0.636	583	-0.0394546	1.84951	-0.00919127	FALSE	Up	0.46	0.447	583	1.752	4.08277	0.00804795	FALSE
Rab regulation of trafficking	Up	0.9	0.832	109	-1.29279	0.360551	0.0188647	FALSE	Up	0.389	0.507	109	0.061912	2.08544	0.00287769	FALSE	Up	0.355	0.275	109	2.69897	4.36291	0.00594007	FALSE	Up	0.461	0.508	109	0.887595	2.86038	0.0342413	FALSE
Synthesis of very long-chain fatty acyl-CoAs	Up	0.209	0.255	21	1.01253	1.95828	0.020248	FALSE	Down	0.873	0.901	21	-0.896761	0.00840672	-0.00538952	FALSE	Down	0.777	0.656	21	-0.150966	0.558006	-0.025691	FALSE	Up	0.461	0.538	21	0.799833	1.80947	0.0281417	FALSE
Calcitonin-like ligand receptors	Up	0.577	0.592	10	-0.036962	0.449757	0.00902525	FALSE	Up	0.719	0.759	10	-0.280735	0.266609	0.0286158	FALSE	Up	0.964	0.909	10	-1.84995	-1.56958	0.0150573	FALSE	Down	0.461	0.554	10	0.851706	1.44392	-0.0632515	FALSE
Pexophagy	Up	0.961	0.96	8	-1.56545	-1.3839	0.00556538	FALSE	Up	0.101	0.078	8	1.5073	1.01586	0.0354314	FALSE	Up	0.115	0.191	8	2.30324	1.66898	0.104858	FALSE	Down	0.462	0.314	8	1.67571	0.659472	-0.0490217	FALSE
MET activates PTPN11	Up	0.447	0.373	5	0.285591	-0.50258	0.0178	FALSE	Up	0.894	0.93	5	-1.18858	-1.29513	0.00495214	FALSE	Up	0.268	0.423	5	0.685952	0.273976	0.0721753	FALSE	Up	0.462	0.426	5	1.2071	0.219435	0.0417307	FALSE
Signaling by MET	Up	0.738	0.695	73	-0.660156	-0.586812	0.0240303	FALSE	Up	0.171	0.211	73	1.34019	1.54184	0.0202693	FALSE	Up	0.539	0.499	73	-0.489072	-0.423754	0.0220912	FALSE	Down	0.463	0.42	73	1.24427	0.869661	-0.00327595	FALSE
Defective PMM2 causes PMM2-CDG (CDG-1a)	Up	0.754	0.729	1	-0.73469	-0.616574	0.0147643	FALSE	Down	0.788	0.818	1	-0.527971	-0.365628	-0.0325535	FALSE	Down	0.669	0.633	1	-0.383578	-0.27368	-0.0553231	FALSE	Up	0.463	0.545	1	0.701104	0.92815	0.161894	FALSE
Neurotoxicity of clostridium toxins	Down	0.656	0.648	9	-0.63257	-0.170948	-0.0197881	FALSE	Up	0.978	0.988	9	-1.78601	-1.32057	0.00923804	FALSE	Down	0.918	0.803	9	-1.43691	-1.20062	-0.00635435	FALSE	Down	0.465	0.522	9	0.45115	0.989996	-0.0709974	FALSE
Mismatch repair (MMR) directed by MSH2:MSH6 (MutSalpha)	Up	0.067	0.109	15	1.31981	1.27749	0.0319166	FALSE	Down	0.491	0.51	15	-0.0274101	0.0179175	-0.0149214	FALSE	Down	0.486	0.515	15	0.35557	0.272229	-0.0651293	FALSE	Up	0.466	0.536	15	0.940809	0.906947	0.150571	FALSE
SUMOylation of transcription factors	Up	0.903	0.869	18	-1.50879	-1.04803	0.00602083	FALSE	Up	0.343	0.382	18	0.225334	0.667927	0.00273525	FALSE	Down	0.743	0.647	18	-0.238495	-0.0953323	-0.0348595	FALSE	Up	0.466	0.474	18	0.84637	1.08914	0.0489794	FALSE
Signaling by PTK6	Up	0.971	0.955	47	-1.61945	-1.70117	0.00781836	FALSE	Up	0.956	0.958	47	-1.28247	-1.27402	0.00828129	FALSE	Up	0.782	0.723	47	-0.580558	-0.818347	0.000177767	FALSE	Up	0.467	0.415	47	1.23075	0.647746	0.0107732	FALSE
Signaling by Non-Receptor Tyrosine Kinases	Up	0.971	0.955	47	-1.61945	-1.70117	0.00781836	FALSE	Up	0.956	0.958	47	-1.28247	-1.27402	0.00828129	FALSE	Up	0.782	0.723	47	-0.580558	-0.818347	0.000177767	FALSE	Up	0.467	0.415	47	1.23075	0.647746	0.0107732	FALSE
Response of Mtb to phagocytosis	Up	0.967	0.962	19	-1.44654	-1.06015	0.00108935	FALSE	Down	0.777	0.679	19	-0.0648162	-0.152793	-0.00790419	FALSE	Down	0.298	0.359	19	1.85442	1.72558	-0.00767653	FALSE	Up	0.468	0.411	19	1.39542	1.02255	0.00871773	FALSE
Selenocysteine synthesis	Down	0.823	0.765	73	-2.94092	-2.38601	-0.00636596	FALSE	Down	0.57	0.582	73	-0.67516	-0.137451	-0.0322232	FALSE	Down	0.081	0.156	73	11.7176	11.852	-0.229717	FALSE	Up	0.469	0.482	73	0.869451	1.29107	0.0888963	FALSE
Abacavir transmembrane transport	Down	0.721	0.7	5	-0.55261	-0.218019	-0.0087171	FALSE	Up	0.844	0.871	5	-0.828405	-0.445957	0.00898443	FALSE	Up	0.406	0.433	5	0.966401	1.37657	0.168462	FALSE	Down	0.469	0.541	5	0.598436	1.05635	-0.12875	FALSE
Metabolism of nucleotides	Up	0.164	0.188	92	1.19354	3.10648	0.0166836	FALSE	Up	0.291	0.417	92	0.199829	2.25813	0.0136945	FALSE	Down	0.477	0.281	92	1.64174	3.33035	-0.00177706	FALSE	Up	0.469	0.497	92	0.789478	2.86016	0.0250916	FALSE
Methionine salvage pathway	Up	0.069	0.098	6	1.3827	1.95917	0.0386497	FALSE	Up	0.271	0.305	6	0.373439	0.91858	0.000462052	FALSE	Down	0.488	0.477	6	0.620167	1.06075	-0.0942026	FALSE	Up	0.469	0.561	6	0.639051	1.18856	0.112056	FALSE
Peptide chain elongation	Down	0.848	0.789	69	-3.24369	-2.78429	-0.00923016	FALSE	Down	0.578	0.581	69	-0.647709	-0.210923	-0.0352732	FALSE	Down	0.076	0.151	69	11.941	11.9744	-0.244978	FALSE	Up	0.47	0.486	69	0.814479	1.12102	0.0926424	FALSE
Defective SLC17A8 causes autosomal dominant deafness 25 (DFNA25)	Down	0.403	0.445	1	0.193562	0.389471	-0.032384	FALSE	Down	0.833	0.878	1	-0.781213	-0.626401	-0.0143811	FALSE	Up	0.624	0.585	1	-0.476217	-0.368888	0.0268606	FALSE	Down	0.47	0.535	1	0.38038	0.606224	-0.0704812	FALSE
Creatine metabolism	Up	0.811	0.78	10	-0.847366	-0.320915	0.0221985	FALSE	Up	0.059	0.102	10	1.24837	2.01797	0.0808502	FALSE	Up	0.6	0.546	10	0.384191	0.956056	0.143327	FALSE	Down	0.471	0.537	10	0.741036	1.4796	-0.146213	FALSE
Alpha-defensins	Up	0.296	0.338	7	0.563835	1.01796	0.0076149	FALSE	Up	0.621	0.675	7	-0.166672	0.303827	0.0336442	FALSE	Down	0.802	0.71	7	-0.428476	-0.150678	-0.0134149	FALSE	Down	0.471	0.552	7	0.819241	1.27379	-0.0210058	FALSE
Processing of Capped Intronless Pre-mRNA	Up	0.566	0.557	27	-0.32419	0.414603	0.00784611	FALSE	Down	0.292	0.312	27	0.454642	1.26457	-0.0420408	FALSE	Down	0.392	0.355	27	1.30567	2.02267	-0.0922205	FALSE	Up	0.473	0.51	27	0.62319	1.48351	0.111954	FALSE
Signaling by FGFR1 in disease	Up	0.615	0.657	38	-0.396617	-0.899581	0.0087891	FALSE	Down	0.48	0.452	38	0.274879	-0.486404	-0.017695	FALSE	Up	0.57	0.697	38	-0.993313	-1.17618	0.00603545	FALSE	Up	0.473	0.438	38	1.20345	-0.0266232	0.0123528	FALSE
Variant SLC6A20 contributes towards hyperglycinuria (HG) and iminoglycinuria (IG)	Up	0.873	0.83	1	-1.01476	-0.915836	0.00400207	FALSE	Up	0.928	0.946	1	-0.940441	-0.799892	0.0125085	FALSE	Down	0.223	0.309	1	1.5217	1.79452	-0.185199	FALSE	Up	0.475	0.532	1	0.525002	0.74193	0.0935992	FALSE
Variant SLC6A20 contributes towards hyperglycinuria (HG) and iminoglycinuria (IG)	Up	0.873	0.83	1	-1.01476	-0.915836	0.00400207	FALSE	Up	0.928	0.946	1	-0.940441	-0.799892	0.0125085	FALSE	Down	0.223	0.309	1	1.5217	1.79452	-0.185199	FALSE	Up	0.475	0.532	1	0.525002	0.74193	0.0935992	FALSE
Vitamin D (calciferol) metabolism	Up	0.265	0.301	11	0.396849	0.888758	0.00155063	FALSE	Up	0.413	0.454	11	0.129001	0.622301	0.0154749	FALSE	Down	0.585	0.534	11	0.0786664	0.427307	-0.0359095	FALSE	Up	0.475	0.496	11	0.546055	0.984426	0.0246969	FALSE
Small interfering RNA (siRNA) biogenesis	Down	0.858	0.839	7	-0.858896	-0.545102	-0.00136153	FALSE	Down	0.288	0.302	7	0.432162	0.733161	-0.0107437	FALSE	Up	0.166	0.217	7	1.99553	2.21286	0.0644196	FALSE	Up	0.476	0.525	7	0.693764	0.962393	0.00277958	FALSE
Synthesis of pyrophosphates in the cytosol	Down	0.217	0.243	9	0.807366	1.46151	-0.000983768	FALSE	Up	0.038	0.061	9	1.62168	2.40907	0.00827808	FALSE	Up	0.338	0.356	9	1.31903	1.97421	0.0843038	FALSE	Down	0.477	0.556	9	0.673412	1.38785	-0.0250691	FALSE
Zinc influx into cells by the SLC39 gene family	Up	0.986	0.967	9	-1.75059	-1.34068	0.00645781	FALSE	Down	0.212	0.262	9	0.466992	1.12878	-0.00999159	FALSE	Down	0.604	0.513	9	0.0626785	0.533154	-0.0849919	FALSE	Up	0.477	0.529	9	0.537096	1.19167	0.0694959	FALSE
Toxicity of botulinum toxin type D (BoNT/D)	Down	0.572	0.598	5	-0.345701	0.0302682	-0.0273423	FALSE	Up	0.919	0.952	5	-1.19513	-0.85295	0.000569896	FALSE	Down	0.85	0.754	5	-0.762223	-0.587827	-0.0322486	FALSE	Down	0.477	0.543	5	0.463899	0.887154	-0.0618108	FALSE
Toxicity of botulinum toxin type F (BoNT/F)	Down	0.572	0.598	5	-0.345701	0.0302682	-0.0273423	FALSE	Up	0.919	0.952	5	-1.19513	-0.85295	0.000569896	FALSE	Down	0.85	0.754	5	-0.762223	-0.587827	-0.0322486	FALSE	Down	0.477	0.543	5	0.463899	0.887154	-0.0618108	FALSE
tRNA modification in the nucleus and cytosol	Up	0.803	0.75	41	-1.13514	0.0196973	0.00741662	FALSE	Down	0.651	0.723	41	-0.650204	0.721156	-0.0248394	FALSE	Down	0.602	0.459	41	0.782624	1.91757	-0.0858438	FALSE	Up	0.478	0.518	41	0.710794	2.15542	0.0669849	FALSE
Factors involved in megakaryocyte development and platelet production	Up	0.147	0.18	147	1.65811	2.39621	0.0119252	FALSE	Up	0.271	0.288	147	1.06992	1.93152	0.0153443	FALSE	Up	0.801	0.666	147	0.110051	0.792284	0.0195785	FALSE	Up	0.478	0.523	147	1.36874	2.1683	0.0210192	FALSE
Synthesis of IPs in the ER lumen	Up	0.236	0.282	1	0.89867	1.18493	0.0722536	FALSE	Down	0.441	0.476	1	0.0671232	0.298755	-0.0438244	FALSE	Up	0.125	0.217	1	2.4597	2.90702	0.314873	FALSE	Up	0.481	0.56	1	0.594103	0.865902	0.125433	FALSE
Polo-like kinase mediated events	Up	0.095	0.119	16	1.77676	1.96228	0.0486743	FALSE	Up	0.507	0.551	16	0.0776461	0.4158	0.0254073	FALSE	Up	0.391	0.425	16	1.13405	1.39118	0.0500954	FALSE	Up	0.481	0.526	16	0.875162	1.17462	0.14945	FALSE
Signaling by TGF-beta Receptor Complex in Cancer	Up	0.529	0.565	8	-0.0635464	0.216457	0.00653111	FALSE	Down	0.247	0.245	8	0.828149	0.989725	-0.02273	FALSE	Down	0.697	0.661	8	0.220408	0.273841	-0.0307922	FALSE	Up	0.482	0.537	8	1.04217	1.15536	0.0418005	FALSE
Repression of WNT target genes	Down	0.406	0.414	14	0.464678	0.848918	-0.0217603	FALSE	Down	0.984	0.988	14	-2.22994	-1.72207	-0.00889573	FALSE	Down	0.303	0.338	14	2.01768	2.32892	-0.145891	FALSE	Up	0.483	0.508	14	1.10319	1.35791	0.0926195	FALSE
GAB1 signalosome	Up	0.868	0.867	17	-0.999201	-1.51651	0.012115	FALSE	Down	0.969	0.964	17	-1.43438	-2.00724	-0.00373107	FALSE	Up	0.437	0.656	17	-0.167545	-0.504689	0.00101761	FALSE	Up	0.483	0.541	17	0.823747	0.0483882	0.0227237	FALSE
Maturation of protein 3a	Up	0.38	0.415	8	0.531496	0.940166	0.0116892	FALSE	Up	0.958	0.968	8	-1.10586	-0.696037	0.0323765	FALSE	Up	0.463	0.506	8	1.12806	1.53446	0.145172	FALSE	Down	0.483	0.588	8	0.797925	1.26574	-0.0330013	FALSE
Loss of Function of TGFBR1 in Cancer	Up	0.372	0.443	7	0.356318	0.62331	0.00721072	FALSE	Down	0.232	0.223	7	0.938104	1.0811	-0.0205823	FALSE	Down	0.645	0.62	7	0.515664	0.551091	-0.0326181	FALSE	Up	0.483	0.541	7	1.04973	1.14465	0.0364908	FALSE
MECP2 regulates transcription of genes involved in GABA signaling	Down	0.2	0.256	3	0.683937	1.01353	-0.0333998	FALSE	Up	0.881	0.906	3	-0.846698	-0.557883	0.0232439	FALSE	Up	0.833	0.728	3	-1.08587	-0.934683	0.00770126	FALSE	Down	0.483	0.522	3	0.436826	0.747363	-0.0832906	FALSE
FGFR3 ligand binding and activation	Down	0.876	0.857	14	-1.24936	-1.53225	-0.00663905	FALSE	Up	0.505	0.485	14	0.0885091	-0.492212	0.0106539	FALSE	Up	0.842	0.831	14	-2.18959	-2.26412	0.000526159	FALSE	Down	0.484	0.487	14	0.935108	0.0663508	-0.0855186	FALSE
FGFR3c ligand binding and activation	Down	0.876	0.857	14	-1.24936	-1.53225	-0.00663905	FALSE	Up	0.505	0.485	14	0.0885091	-0.492212	0.0106539	FALSE	Up	0.842	0.831	14	-2.18959	-2.26412	0.000526159	FALSE	Down	0.484	0.487	14	0.935108	0.0663508	-0.0855186	FALSE
Adenylate cyclase inhibitory pathway	Down	0.439	0.472	14	-0.00784405	0.150706	-0.00215283	FALSE	Up	0.444	0.472	14	0.0691015	0.214059	0.0244541	FALSE	Down	0.904	0.815	14	-1.69315	-1.52933	-0.0196211	FALSE	Down	0.484	0.528	14	0.471342	0.639421	-0.0251696	FALSE
Anchoring of the basal body to the plasma membrane	Up	0.454	0.392	90	0.106278	0.596273	0.0159188	FALSE	Down	0.355	0.369	90	0.228945	0.988541	-0.0181775	FALSE	Down	0.433	0.356	90	0.958764	1.45993	-0.00517715	FALSE	Up	0.485	0.457	90	0.868088	1.40466	0.0634023	FALSE
Vitamins	Down	0.496	0.499	6	-0.144076	0.254563	-0.0135546	FALSE	Up	0.797	0.84	6	-0.847488	-0.434724	0.00400642	FALSE	Down	0.853	0.733	6	-1.06003	-0.804966	-0.0399722	FALSE	Down	0.486	0.545	6	0.604453	1.08605	-0.0870829	FALSE
Influenza Virus Induced Apoptosis	Up	0.752	0.749	2	-0.676345	-0.559629	0.0237077	FALSE	Down	0.927	0.929	2	-1.01865	-0.907446	-0.0135132	FALSE	Down	0.115	0.194	2	3.05018	3.1187	-0.34681	FALSE	Up	0.487	0.555	2	0.688157	0.855807	0.15524	FALSE
Glycogen synthesis	Up	0.568	0.677	12	-0.271821	0.172562	0.00967544	FALSE	Up	0.434	0.325	12	0.657685	0.549111	0.0331765	FALSE	Up	0.324	0.335	12	2.0627	1.77234	0.0962551	FALSE	Down	0.487	0.382	12	1.61305	1.07273	-0.0688648	FALSE
RUNX1 regulates estrogen receptor mediated transcription	Up	0.791	0.771	5	-0.801713	-0.602882	0.00666331	FALSE	Up	0.952	0.959	5	-1.31018	-1.05666	0.00278394	FALSE	Down	0.436	0.464	5	0.470465	0.643005	-0.0561437	FALSE	Up	0.487	0.528	5	0.546595	0.755945	0.0977387	FALSE
RUNX1 regulates transcription of genes involved in BCR signaling	Down	0.568	0.585	5	-0.0446906	0.3168	-0.0324447	FALSE	Down	0.521	0.578	5	0.0710411	0.501961	-0.0476094	FALSE	Down	0.421	0.478	5	1.27677	1.64636	-0.133767	FALSE	Up	0.488	0.559	5	0.90616	1.23453	0.114486	FALSE
Transcriptional activation of mitochondrial biogenesis	Up	0.667	0.57	53	-0.114041	0.426987	0.00720522	FALSE	Down	0.212	0.256	53	0.59551	1.52865	-0.0136087	FALSE	Down	0.503	0.412	53	1.02292	1.66255	-0.0379085	FALSE	Up	0.488	0.536	53	0.678844	1.55859	0.0570239	FALSE
Neurotransmitter uptake and metabolism In glial cells	Down	0.943	0.895	4	-1.32205	-1.07711	-0.00482978	FALSE	Up	0.228	0.275	4	0.744184	1.17812	0.0634882	FALSE	Up	0.367	0.402	4	0.987828	1.38892	0.146189	FALSE	Down	0.489	0.564	4	0.559427	0.993421	-0.129586	FALSE
Astrocytic Glutamate-Glutamine Uptake And Metabolism	Down	0.943	0.895	4	-1.32205	-1.07711	-0.00482978	FALSE	Up	0.228	0.275	4	0.744184	1.17812	0.0634882	FALSE	Up	0.367	0.402	4	0.987828	1.38892	0.146189	FALSE	Down	0.489	0.564	4	0.559427	0.993421	-0.129586	FALSE
Blockage of phagosome acidification	Up	0.188	0.242	1	0.580501	0.69191	0.0415612	FALSE	Up	0.703	0.732	1	-0.354331	-0.236982	0.0285071	FALSE	Down	0.787	0.723	1	-0.73493	-0.669253	-0.0194523	FALSE	Up	0.491	0.553	1	0.54293	0.660277	0.114866	FALSE
ALKBH2 mediated reversal of alkylation damage	Down	0.195	0.239	1	1.00228	1.2912	-0.0657651	FALSE	Down	0.876	0.897	1	-0.885102	-0.730568	-0.0158862	FALSE	Down	0.233	0.316	1	1.68472	2.03565	-0.240901	FALSE	Up	0.492	0.553	1	0.5567	0.819253	0.122181	FALSE
Infection with Mycobacterium tuberculosis	Up	0.847	0.857	23	-0.991891	-0.515424	0.0113227	FALSE	Up	0.649	0.576	23	0.187369	0.264644	0.00701669	FALSE	Up	0.288	0.339	23	2.13244	2.12179	0.00787231	FALSE	Up	0.492	0.444	23	1.34209	1.12637	0.0111506	FALSE
PTK6 Regulates Cell Cycle	Up	0.052	0.093	6	2.42323	2.02097	0.0346127	FALSE	Up	0.981	0.959	6	-1.24456	-1.27494	0.00105189	FALSE	Down	0.39	0.501	6	0.51062	0.390501	-0.0559859	FALSE	Up	0.492	0.546	6	0.683534	0.451778	0.0906011	FALSE
TALDO1 deficiency: failed conversion of SH7P, GA3P to Fru(6)P, E4P	Down	0.868	0.832	1	-0.992248	-0.895988	-0.00925325	FALSE	Up	0.22	0.239	1	0.934997	1.12684	0.119312	FALSE	Up	0.505	0.536	1	0.424541	0.573166	0.1697	FALSE	Down	0.495	0.545	1	0.643203	0.82591	-0.196477	FALSE
TALDO1 deficiency: failed conversion of Fru(6)P, E4P to SH7P, GA3P	Down	0.868	0.832	1	-0.992248	-0.895988	-0.00925325	FALSE	Up	0.22	0.239	1	0.934997	1.12684	0.119312	FALSE	Up	0.505	0.536	1	0.424541	0.573166	0.1697	FALSE	Down	0.495	0.545	1	0.643203	0.82591	-0.196477	FALSE
SHC-mediated cascade:FGFR1	Up	0.571	0.555	22	-0.342309	-1.41733	0.0119206	FALSE	Up	0.749	0.665	22	-0.631538	-1.61909	0.0103754	FALSE	Down	0.764	0.842	22	-2.6399	-2.88639	-0.00472631	FALSE	Down	0.495	0.461	22	0.891501	-0.679698	-0.0234283	FALSE
Abnormal conversion of 2-oxoglutarate to 2-hydroxyglutarate	Up	0.03	0.05	1	2.41899	2.68982	0.072106	FALSE	Down	0.519	0.548	1	-0.148542	0.0128934	-0.0330577	FALSE	Down	0.513	0.512	1	-0.0677208	0.0527381	-0.0543788	FALSE	Up	0.496	0.555	1	0.414232	0.594717	0.0926665	FALSE
NADPH regeneration	Up	0.03	0.05	1	2.41899	2.68982	0.072106	FALSE	Down	0.519	0.548	1	-0.148542	0.0128934	-0.0330577	FALSE	Down	0.513	0.512	1	-0.0677208	0.0527381	-0.0543788	FALSE	Up	0.496	0.555	1	0.414232	0.594717	0.0926665	FALSE
Interleukin-4 and Interleukin-13 signaling	Up	0.687	0.684	104	0.0138611	1.05154	0.00221281	FALSE	Up	0.335	0.372	104	1.34983	2.42204	0.01262	FALSE	Down	0.629	0.542	104	1.8351	2.44794	-0.0031203	FALSE	Down	0.497	0.527	104	1.85815	2.6873	-0.00462059	FALSE
NR1D1 (REV-ERBA) represses gene expression	Up	0.754	0.709	4	-0.508524	-0.502832	0.0050991	FALSE	Up	0.633	0.674	4	-0.180594	0.0233697	0.0138821	FALSE	Down	0.465	0.506	4	0.609881	0.660145	-0.0807848	FALSE	Up	0.498	0.528	4	0.927645	0.856311	0.14337	FALSE
Defective SLC3A1 causes cystinuria (CSNU)	Down	0.284	0.323	2	0.255365	0.505478	-0.0274563	FALSE	Up	0.67	0.708	2	-0.504708	-0.254017	0.017044	FALSE	Up	0.632	0.584	2	-0.311002	-0.129352	0.0300578	FALSE	Down	0.499	0.55	2	0.346503	0.630972	-0.0288997	FALSE
Defective SLC7A9 causes cystinuria (CSNU)	Down	0.284	0.323	2	0.255365	0.505478	-0.0274563	FALSE	Up	0.67	0.708	2	-0.504708	-0.254017	0.017044	FALSE	Up	0.632	0.584	2	-0.311002	-0.129352	0.0300578	FALSE	Down	0.499	0.55	2	0.346503	0.630972	-0.0288997	FALSE
VEGFA-VEGFR2 Pathway	Up	0.974	0.957	88	-2.15158	-2.13877	0.011168	FALSE	Down	0.387	0.383	88	0.54416	0.311426	-0.00189521	FALSE	Down	0.679	0.651	88	-0.383137	-0.632018	-0.0248991	FALSE	Up	0.5	0.482	88	1.27826	0.656748	0.0428813	FALSE
Signaling by activated point mutants of FGFR1	Down	0.701	0.709	12	-0.973486	-1.32232	-0.00861394	FALSE	Up	0.53	0.495	12	-0.0296203	-0.711648	0.013964	FALSE	Down	0.81	0.802	12	-2.26718	-2.34149	-0.00047104	FALSE	Down	0.501	0.5	12	0.634822	-0.231439	-0.0757062	FALSE
Activated NTRK3 signals through RAS	Up	0.295	0.26	8	0.760054	-0.566676	0.029455	FALSE	Up	0.701	0.652	8	-0.208465	-0.970257	0.00326122	FALSE	Down	0.59	0.796	8	-1.13019	-1.42905	-0.0123307	FALSE	Up	0.502	0.423	8	1.10056	-0.368832	0.0602711	FALSE
Glutathione synthesis and recycling	Up	0.282	0.32	12	0.608065	1.29011	0.0386076	FALSE	Up	0.077	0.102	12	1.43762	2.21611	0.0471229	FALSE	Up	0.285	0.312	12	1.49665	2.17154	0.0546357	FALSE	Up	0.503	0.573	12	0.612962	1.34754	0.0121591	FALSE
Serine biosynthesis	Up	0.447	0.459	9	0.129826	0.718939	0.0112081	FALSE	Up	0.22	0.267	9	0.570003	1.2619	0.00167886	FALSE	Down	0.796	0.687	9	-0.822607	-0.431344	-0.0098469	FALSE	Up	0.505	0.582	9	0.673898	1.37005	0.036661	FALSE
ROBO receptors bind AKAP5	Down	0.451	0.576	8	-0.134304	0.0160348	-0.0336752	FALSE	Down	0.033	0.047	8	1.76644	1.54125	-0.044133	FALSE	Down	0.438	0.542	8	0.277715	0.322487	-0.100243	FALSE	Up	0.506	0.507	8	0.846077	0.581269	0.0451883	FALSE
Hyaluronan metabolism	Up	0.017	0.041	17	1.69055	2.48034	0.0219708	FALSE	Up	0.714	0.763	17	-0.740482	0.0357385	0.0254341	FALSE	Up	0.569	0.461	17	0.462507	1.07726	0.000206189	FALSE	Up	0.506	0.55	17	0.505612	1.29454	0.0232161	FALSE
FGFR4 ligand binding and activation	Down	0.688	0.7	15	-0.71543	-1.03546	-0.0176013	FALSE	Up	0.57	0.541	15	-0.0159697	-0.579487	0.0249398	FALSE	Up	0.866	0.849	15	-2.16967	-2.22778	0.000680403	FALSE	Down	0.506	0.51	15	0.84214	0.0381663	-0.0837468	FALSE
Viral mRNA Translation	Down	0.84	0.777	69	-3.05786	-2.58199	-0.00867959	FALSE	Down	0.58	0.59	69	-0.690913	-0.248259	-0.0364801	FALSE	Down	0.08	0.147	69	11.829	11.8637	-0.240721	FALSE	Up	0.507	0.504	69	0.431707	0.728563	0.0894559	FALSE
Regulation of TP53 Degradation	Up	0.996	0.992	30	-2.2981	-2.47242	0.00268602	FALSE	Down	0.195	0.104	30	1.04738	0.116389	-0.0176704	FALSE	Down	0.166	0.331	30	1.67217	0.527176	-0.0233558	FALSE	Up	0.507	0.363	30	1.58497	0.00897317	0.0527856	FALSE
Transport of small molecules	Up	0.384	0.239	677	1.04828	3.70145	0.0103026	FALSE	Up	0.209	0.235	677	1.20758	4.59399	0.016518	FALSE	Up	0.724	0.28	677	1.45741	2.97904	0.00956922	FALSE	Up	0.507	0.354	677	1.34964	3.70017	0.00150315	FALSE
Activated point mutants of FGFR2	Down	0.674	0.698	18	-0.84654	-1.13152	-0.0142803	FALSE	Up	0.67	0.642	18	-0.47005	-0.9825	0.0118035	FALSE	Down	0.9	0.874	18	-2.63168	-2.66646	-0.00039903	FALSE	Down	0.508	0.511	18	0.747176	-0.0359224	-0.0850984	FALSE
NR1H2 and NR1H3-mediated signaling	Down	0.269	0.309	44	0.72203	1.33839	-0.00293654	FALSE	Down	0.686	0.758	44	-0.655698	0.112536	-0.000112743	FALSE	Up	0.746	0.623	44	-0.363643	0.0627774	0.00603294	FALSE	Up	0.509	0.558	44	0.750228	1.36843	0.00415306	FALSE
Biosynthesis of DPAn-6 SPMs	Up	0.896	0.868	2	-1.14725	-0.994953	0.0223265	FALSE	Up	0.387	0.417	2	0.540992	0.812735	0.094637	FALSE	Down	0.901	0.838	2	-1.30363	-1.21585	-0.0104113	FALSE	Down	0.511	0.588	2	0.587307	0.86619	-0.171209	FALSE
Sema4D mediated inhibition of cell attachment and migration	Up	0.932	0.896	8	-1.29706	-1.10531	0.00933649	FALSE	Up	0.725	0.858	8	-0.559226	-0.152443	0.0271345	FALSE	Down	0.399	0.418	8	0.574439	0.578901	-0.0789839	FALSE	Up	0.512	0.536	8	0.808414	0.737783	0.0620468	FALSE
ChREBP activates metabolic gene expression	Down	0.975	0.947	8	-1.61607	-1.24231	-0.00315079	FALSE	Up	0.673	0.738	8	-0.381218	0.151985	0.0152474	FALSE	Down	0.56	0.507	8	0.359282	0.816019	-0.0458332	FALSE	Up	0.512	0.582	8	0.512562	1.09406	0.0629577	FALSE
NTF4 activates NTRK2 (TRKB) signaling	Down	0.759	0.734	2	-0.715033	-0.525441	-0.0185333	FALSE	Up	0.796	0.837	2	-0.640659	-0.407791	0.0291414	FALSE	Up	0.847	0.769	2	-1.01697	-0.904971	0.0203492	FALSE	Down	0.512	0.595	2	0.510914	0.79064	-0.11387	FALSE
BH3-only proteins associate with and inactivate anti-apoptotic BCL-2 members	Down	0.668	0.674	8	-0.317775	0.0470573	-0.00417338	FALSE	Up	0.022	0.032	8	1.93835	2.4221	0.0469977	FALSE	Up	0.338	0.402	8	1.19151	1.57173	0.0332681	FALSE	Down	0.513	0.602	8	0.758202	1.16107	-0.103492	FALSE
Nef and signal transduction	Down	0.967	0.941	7	-1.74128	-1.58149	-0.0152369	FALSE	Down	0.61	0.672	7	-0.396112	-0.220125	-0.0513719	FALSE	Down	0.386	0.443	7	1.01238	0.955592	-0.144285	FALSE	Up	0.513	0.529	7	0.981487	0.740549	0.130636	FALSE
Activation of NIMA Kinases NEK9, NEK6, NEK7	Up	0.22	0.242	7	1.39688	1.20119	0.0709111	FALSE	Up	0.288	0.314	7	0.811209	0.840571	0.0282758	FALSE	Up	0.522	0.552	7	0.254152	0.32846	0.105688	FALSE	Up	0.513	0.556	7	0.83334	0.880393	0.20969	FALSE
Defective MMADHC causes methylmalonic aciduria and homocystinuria type cblD	Up	0.141	0.193	2	0.781731	1.08476	0.038945	FALSE	Down	0.311	0.367	2	0.300463	0.597802	-0.0314036	FALSE	Down	0.619	0.577	2	-0.266591	-0.081683	-0.0522846	FALSE	Up	0.513	0.574	2	0.465255	0.766139	0.0846872	FALSE
Immune System	Up	0.792	0.699	1982	-0.527464	4.2396	0.0123788	FALSE	Down	0.566	0.625	1982	0.370611	5.85551	-0.000419524	FALSE	Down	0.675	0.382	1982	5.78835	9.49243	-0.0285349	FALSE	Up	0.513	0.465	1982	3.65006	8.15913	0.0386326	FALSE
Collagen formation	Up	0.828	0.764	84	-2.49313	-1.18082	0.017455	FALSE	Up	0.576	0.601	84	-1.19789	0.436885	0.0330391	FALSE	Up	0.847	0.604	84	-3.08673	-2.05202	0.0119572	FALSE	Down	0.513	0.504	84	0.119371	1.80566	-0.0406209	FALSE
Phosphorylation of proteins involved in G1/S transition by active Cyclin E:Cdk2 complexes	Up	1e-05	0.01	4	3.73961	3.21705	0.0748302	TRUE	Down	0.945	0.93	4	-0.942632	-1.04934	-0.0330003	FALSE	Up	0.722	0.721	4	-0.722012	-0.796494	0.0452623	FALSE	Up	0.514	0.535	4	0.623699	0.375502	0.164009	FALSE
Signaling by PDGF	Up	0.766	0.718	55	-0.942061	-1.02608	0.0141538	FALSE	Up	0.48	0.457	55	0.263809	0.19598	0.00992118	FALSE	Up	0.842	0.747	55	-1.96961	-1.94301	0.00979165	FALSE	Down	0.514	0.489	55	0.86192	0.561314	-0.0151133	FALSE
Incretin synthesis, secretion, and inactivation	Up	0.203	0.25	23	1.03702	1.62241	0.0101218	FALSE	Up	0.606	0.651	23	-0.275692	0.397631	0.0161362	FALSE	Down	0.79	0.681	23	-0.73855	-0.159198	-0.0276602	FALSE	Up	0.515	0.581	23	0.624834	1.34138	0.00425755	FALSE
Ion homeostasis	Up	0.591	0.557	47	-0.123773	0.588514	0.00368301	FALSE	Up	0.702	0.708	47	-0.381538	0.323699	0.0101096	FALSE	Up	0.754	0.603	47	-0.22267	0.419194	0.00607799	FALSE	Down	0.517	0.5	47	0.872508	1.57039	-0.00210657	FALSE
EPH-ephrin mediated repulsion of cells	Up	0.214	0.285	49	0.893234	1.61792	0.0163639	FALSE	Up	0.137	0.162	49	1.09775	1.68739	0.0129681	FALSE	Up	0.567	0.473	49	0.550309	0.799702	0.00949927	FALSE	Up	0.518	0.521	49	0.855813	1.32018	0.00645292	FALSE
Neutrophil degranulation	Up	0.533	0.49	447	1.02144	3.67585	0.0137521	FALSE	Down	0.66	0.687	447	-0.972843	2.24662	-0.00532676	FALSE	Down	0.704	0.531	447	2.47334	4.58419	-0.0250103	FALSE	Up	0.518	0.502	447	2.27224	4.89649	0.0353975	FALSE
Toxicity of botulinum toxin type A (BoNT/A)	Down	0.498	0.49	4	-0.40488	-0.106038	-0.0212094	FALSE	Up	0.988	0.993	4	-1.81118	-1.51816	0.0101673	FALSE	Up	0.878	0.759	4	-1.22236	-1.05133	0.0177011	FALSE	Down	0.518	0.54	4	0.228026	0.605826	-0.0721142	FALSE
Defective F8 cleavage by thrombin	Up	0.306	0.358	3	0.379434	0.483794	0.0130622	FALSE	Up	0.586	0.606	3	-0.132951	-0.0065553	0.00989597	FALSE	Down	0.742	0.665	3	-1.00092	-0.900262	-0.00876724	FALSE	Down	0.519	0.546	3	0.375789	0.495082	-0.0973715	FALSE
SUMOylation of transcription cofactors	Down	0.824	0.749	41	-1.02668	-0.589884	-0.00308237	FALSE	Down	0.604	0.713	41	-0.493946	0.273036	-0.0154518	FALSE	Down	0.591	0.527	41	0.349655	0.943272	-0.0651897	FALSE	Up	0.52	0.571	41	0.543075	1.29726	0.055509	FALSE
Purinergic signaling in leishmaniasis infection	Up	0.726	0.716	24	-0.359998	0.106703	0.0299025	FALSE	Down	0.73	0.738	24	-0.223837	0.16197	-0.00930476	FALSE	Down	0.599	0.582	24	0.942337	1.30795	-0.0169875	FALSE	Up	0.52	0.561	24	1.17181	1.48352	0.0775821	FALSE
Cell recruitment (pro-inflammatory response)	Up	0.726	0.716	24	-0.359998	0.106703	0.0299025	FALSE	Down	0.73	0.738	24	-0.223837	0.16197	-0.00930476	FALSE	Down	0.599	0.582	24	0.942337	1.30795	-0.0169875	FALSE	Up	0.52	0.561	24	1.17181	1.48352	0.0775821	FALSE
Maturation of nucleoprotein	Up	0.507	0.548	10	0.0526459	0.427425	0.0435432	FALSE	Down	0.089	0.117	10	1.42842	1.83402	-0.0392049	FALSE	Down	0.786	0.712	10	-0.563934	-0.338084	-0.0788044	FALSE	Up	0.52	0.569	10	0.653375	0.989818	0.13524	FALSE
Scavenging by Class A Receptors	Up	0.167	0.235	16	1.34927	1.95163	0.0310073	FALSE	Up	0.473	0.484	16	-0.0218433	0.494383	0.0473407	FALSE	Down	0.808	0.682	16	-1.39019	-0.998212	-0.00830866	FALSE	Down	0.52	0.538	16	0.471284	1.05917	-0.0254719	FALSE
Conjugation of phenylacetate with glutamine	Down	0.25	0.295	2	0.481704	0.77763	-0.0330153	FALSE	Up	0.986	0.993	2	-1.43418	-1.23469	0.00903811	FALSE	Up	0.84	0.735	2	-1.106	-0.995622	0.0100055	FALSE	Down	0.521	0.561	2	0.380561	0.693306	-0.0750326	FALSE
Interleukin-2 signaling	Down	0.274	0.282	12	1.15379	1.19378	-0.0282835	FALSE	Down	0.375	0.388	12	0.629668	0.868752	-0.0267505	FALSE	Down	0.333	0.397	12	1.82033	1.85767	-0.0884236	FALSE	Up	0.522	0.533	12	0.825211	0.88238	0.0670862	FALSE
FGFR2 alternative splicing	Up	0.69	0.704	23	-0.52397	-0.987637	0.0130715	FALSE	Down	0.332	0.304	23	0.588168	-0.132219	-0.0067971	FALSE	Down	0.319	0.463	23	0.961459	0.100641	-0.0608101	FALSE	Up	0.523	0.512	23	0.730029	-0.0823128	0.0639711	FALSE
SUMOylation of DNA methylation proteins	Down	0.488	0.482	16	-0.454123	-0.0388358	-0.00400399	FALSE	Down	0.646	0.699	16	-0.643704	-0.157805	-0.000502479	FALSE	Down	0.692	0.58	16	-0.554646	-0.229696	-0.0355868	FALSE	Up	0.524	0.538	16	0.34112	0.802966	0.0310209	FALSE
Zinc efflux and compartmentalization by the SLC30 family	Up	0.046	0.096	7	1.86117	2.4872	0.0272415	FALSE	Down	0.187	0.224	7	0.933658	1.5403	-0.000965137	FALSE	Down	0.746	0.626	7	-0.742315	-0.408084	-0.0251017	FALSE	Up	0.524	0.55	7	0.310781	0.860272	0.0510907	FALSE
Post-chaperonin tubulin folding pathway	Up	0.437	0.375	20	0.614427	-0.765618	0.0212439	FALSE	Up	0.145	0.108	20	1.89421	0.329795	0.0420972	FALSE	Down	0.35	0.59	20	0.228933	-0.394922	-0.023882	FALSE	Up	0.525	0.59	20	0.423276	-0.496828	0.0245435	FALSE
VxPx cargo-targeting to cilium	Up	0.916	0.867	20	-1.20891	-0.551768	0.013343	FALSE	Down	0.944	0.967	20	-1.64481	-0.860043	-0.0139675	FALSE	Up	0.53	0.446	20	0.630978	1.33106	0.0149732	FALSE	Up	0.526	0.567	20	0.49316	1.36243	0.00875452	FALSE
Mismatch repair (MMR) directed by MSH2:MSH3 (MutSbeta)	Up	0.184	0.205	15	0.855149	0.776233	0.0309119	FALSE	Down	0.571	0.577	15	-0.0992501	-0.0584441	-0.0166466	FALSE	Down	0.572	0.556	15	0.181348	0.0812948	-0.0649357	FALSE	Up	0.527	0.561	15	0.772543	0.727307	0.150092	FALSE
Organelle biogenesis and maintenance	Up	0.404	0.327	272	0.368919	1.8493	0.0132431	FALSE	Down	0.14	0.148	272	1.25437	3.13166	-0.0103625	FALSE	Down	0.436	0.283	272	1.746	3.24733	-0.0220071	FALSE	Up	0.529	0.486	272	0.623732	2.37192	0.0519648	FALSE
Abacavir transport and metabolism	Down	0.896	0.847	10	-1.0573	-0.686449	-0.00357399	FALSE	Up	0.966	0.975	10	-1.46234	-0.990162	0.00370877	FALSE	Up	0.578	0.534	10	0.293997	0.785671	0.0797811	FALSE	Down	0.529	0.597	10	0.606642	1.18208	-0.0823727	FALSE
Synthesis of PIPs at the late endosome membrane	Up	0.979	0.957	11	-1.71417	-1.27735	0.0160153	FALSE	Down	0.606	0.659	11	-0.189709	0.389118	-0.0464347	FALSE	Down	0.68	0.616	11	0.237994	0.709856	-0.0699563	FALSE	Up	0.529	0.6	11	0.581229	1.19819	0.101375	FALSE
MAPK targets/ Nuclear events mediated by MAP kinases	Up	0.807	0.835	30	-1.15347	-1.3366	0.0105349	FALSE	Down	0.283	0.295	30	0.664174	0.0471789	-0.0163568	FALSE	Down	0.591	0.608	30	0.0156815	-0.845398	-0.0180241	FALSE	Up	0.531	0.548	30	0.84428	0.0262602	0.0469168	FALSE
Signaling by RAF1 mutants	Up	0.624	0.584	37	0.0233394	-0.485654	0.0185446	FALSE	Up	0.244	0.234	37	1.04241	0.606305	0.0161939	FALSE	Down	0.572	0.697	37	-0.190371	-0.289053	-0.00253675	FALSE	Up	0.532	0.506	37	0.934412	0.238775	0.00896008	FALSE
Manipulation of host energy metabolism	Up	0.197	0.26	1	0.788533	1.01782	0.0502139	FALSE	Down	0.187	0.208	1	0.798865	1.03863	-0.0735646	FALSE	Down	0.147	0.216	1	2.1428	2.47968	-0.231512	FALSE	Up	0.533	0.596	1	0.343988	0.556172	0.121791	FALSE
Notch-HLH transcription pathway	Down	0.833	0.724	25	-0.725273	-0.799638	-0.00188967	FALSE	Up	0.893	0.922	25	-1.22437	-0.870603	0.00862738	FALSE	Up	0.558	0.533	25	0.439425	0.428606	0.0280971	FALSE	Up	0.533	0.544	25	0.681865	0.725735	0.000209716	FALSE
Resolution of Abasic Sites (AP sites)	Up	0.504	0.44	36	0.00474048	0.343566	0.0136345	FALSE	Down	0.997	0.996	36	-2.01724	-1.58246	-0.00269037	FALSE	Down	0.343	0.339	36	1.07144	1.44366	-0.0616896	FALSE	Up	0.534	0.536	36	0.685293	1.07651	0.0883448	FALSE
NFG and proNGF binds to p75NTR	Up	0.37	0.389	3	0.394122	0.585657	0.0259392	FALSE	Up	0.835	0.868	3	-0.823561	-0.574484	0.0290577	FALSE	Down	0.892	0.802	3	-1.34542	-1.21768	-0.0156266	FALSE	Down	0.534	0.571	3	0.439359	0.685117	-0.093308	FALSE
SHC-related events triggered by IGF1R	Up	0.007	0.028	8	2.05342	0.813057	0.0115378	TRUE	Down	0.967	0.922	8	-0.880004	-1.67712	-0.0137459	FALSE	Down	0.621	0.835	8	-1.20169	-1.50541	-0.0118789	FALSE	Up	0.535	0.394	8	0.984575	-0.489244	0.0566249	FALSE
Signaling by PDGFRA transmembrane, juxtamembrane and kinase domain mutants	Up	0.234	0.393	12	0.45453	-0.640808	0.0395382	FALSE	Down	0.24	0.229	12	1.06112	-0.371196	-0.0298314	FALSE	Down	0.485	0.725	12	-0.872131	-1.33308	-0.0284043	FALSE	Up	0.536	0.472	12	0.876253	-0.707538	0.0927421	FALSE
Signaling by PDGFRA extracellular domain mutants	Up	0.234	0.393	12	0.45453	-0.640808	0.0395382	FALSE	Down	0.24	0.229	12	1.06112	-0.371196	-0.0298314	FALSE	Down	0.485	0.725	12	-0.872131	-1.33308	-0.0284043	FALSE	Up	0.536	0.472	12	0.876253	-0.707538	0.0927421	FALSE
Nephrin family interactions	Down	0.854	0.85	21	-1.16015	-0.796398	-0.00310947	FALSE	Down	0.861	0.735	21	-0.460669	-0.574819	-0.00386286	FALSE	Down	0.638	0.576	21	-0.168804	-0.0717947	-0.0087215	FALSE	Up	0.536	0.53	21	0.553118	0.697089	0.0419167	FALSE
IKK complex recruitment mediated by RIP1	Up	1	0.999	18	-2.32231	-2.27944	0.0121822	FALSE	Down	0.521	0.384	18	0.588966	-0.0117939	-0.0151387	FALSE	Up	0.382	0.479	18	1.25712	0.625197	0.0404384	FALSE	Up	0.537	0.48	18	1.62865	0.59862	0.00462617	FALSE
Interleukin-27 signaling	Up	0.341	0.357	11	0.672465	0.872165	0.0353193	FALSE	Down	0.208	0.252	11	0.87468	1.23063	-0.0207548	FALSE	Down	0.629	0.612	11	0.199206	0.448635	-0.0806982	FALSE	Up	0.538	0.598	11	0.697644	0.994967	0.109046	FALSE
Energy dependent regulation of mTOR by LKB1-AMPK	Up	0.608	0.615	28	-0.260742	0.356781	0.0133628	FALSE	Up	0.081	0.119	28	0.997691	1.70787	0.0153231	FALSE	Up	0.277	0.312	28	1.41422	2.06975	0.050586	FALSE	Down	0.54	0.595	28	0.336163	1.06186	-0.0507189	FALSE
Signaling by SCF-KIT	Up	0.672	0.634	42	-0.223207	-0.736239	0.0125824	FALSE	Down	0.75	0.696	42	-0.462456	-0.973721	-0.0159093	FALSE	Down	0.725	0.781	42	-0.796935	-0.889135	-0.0214243	FALSE	Up	0.54	0.53	42	1.09703	0.284479	0.0532933	FALSE
Ubiquinol biosynthesis	Up	0.034	0.059	7	2.11423	2.82768	0.030606	FALSE	Down	0.826	0.856	7	-1.02421	-0.516799	-0.0138422	FALSE	Down	0.52	0.496	7	0.512459	1.00805	-0.053507	FALSE	Up	0.541	0.584	7	0.341275	0.943601	0.090732	FALSE
PI3K/AKT activation	Up	0.653	0.684	9	-0.545753	-0.751468	0.0146157	FALSE	Down	0.265	0.19	9	1.12081	0.274642	-0.00685184	FALSE	Down	0.614	0.657	9	-0.0537669	-0.563161	-0.0133433	FALSE	Down	0.541	0.536	9	0.778163	0.17892	-0.00982064	FALSE
Beta-catenin phosphorylation cascade	Up	0.894	0.88	17	-1.40265	-1.60934	0.0110492	FALSE	Down	0.517	0.414	17	0.39308	-0.370228	-0.0298037	FALSE	Down	0.284	0.371	17	1.59541	0.516036	-0.0269882	FALSE	Up	0.542	0.451	17	1.31991	0.121013	0.0615026	FALSE
Signaling by VEGF	Up	0.953	0.932	96	-1.90618	-1.74477	0.0110998	FALSE	Up	0.321	0.323	96	0.625924	0.569239	0.00136591	FALSE	Down	0.747	0.681	96	-0.667986	-0.811682	-0.0242555	FALSE	Up	0.542	0.508	96	1.07132	0.624959	0.0368125	FALSE
RAB geranylgeranylation	Up	0.747	0.715	61	-0.266108	1.12724	0.0144289	FALSE	Up	0.478	0.582	61	0.0856092	1.65291	0.00306332	FALSE	Up	0.79	0.611	61	0.530741	1.71521	0.00573321	FALSE	Up	0.543	0.604	61	0.83193	2.41435	0.006226	FALSE
PI3K/AKT Signaling in Cancer	Up	0.982	0.982	98	-2.0644	-2.04136	0.0026601	FALSE	Up	0.415	0.457	98	0.270307	0.0228452	0.0090021	FALSE	Up	0.545	0.67	98	-0.13465	-0.115069	0.0182623	FALSE	Down	0.544	0.592	98	0.762697	0.31916	-0.00752146	FALSE
RAB GEFs exchange GTP for GDP on RABs	Up	0.873	0.825	80	-1.0653	0.33396	0.0184362	FALSE	Down	0.44	0.579	80	-0.0496068	1.65018	-0.00517627	FALSE	Down	0.571	0.441	80	1.26987	2.55257	-0.00564193	FALSE	Up	0.544	0.581	80	0.661776	2.31401	0.0500487	FALSE
Metabolism of carbohydrates	Up	0.605	0.583	271	-0.210911	1.60703	0.0114845	FALSE	Up	0.867	0.878	271	-1.07649	0.568104	0.00824775	FALSE	Down	0.73	0.415	271	1.05289	1.94227	-0.0189055	FALSE	Up	0.544	0.34	271	1.57011	2.6179	0.0217123	FALSE
Defective SLC24A1 causes congenital stationary night blindness 1D (CSNB1D)	Up	0.925	0.871	1	-1.14999	-1.06091	0.00069242	FALSE	Up	0.668	0.716	1	-0.575685	-0.426682	0.0148952	FALSE	Down	0.697	0.599	1	-0.788198	-0.715773	-0.00902463	FALSE	Up	0.549	0.557	1	0.0827759	0.254907	0.0530715	FALSE
APEX1-Independent Resolution of AP Sites via the Single Nucleotide Replacement Pathway	Down	0.169	0.233	7	0.760909	1.25758	-0.00723062	FALSE	Up	0.569	0.627	7	-0.143569	0.29586	0.0141052	FALSE	Down	0.711	0.631	7	-0.206578	0.152293	-0.0425335	FALSE	Up	0.549	0.594	7	0.425584	0.933652	0.00514922	FALSE
Signalling to RAS	Up	0.867	0.76	20	-0.660919	-1.33991	0.0184115	FALSE	Up	0.738	0.715	20	-0.365832	-0.837632	0.0094633	FALSE	Up	0.852	0.858	20	-1.71334	-1.86535	0.0135675	FALSE	Up	0.55	0.524	20	0.715094	-0.0720576	0.00443433	FALSE
Other interleukin signaling	Down	0.442	0.437	23	-0.0031094	0.726556	-0.00539143	FALSE	Up	0.906	0.931	23	-1.21787	-0.455008	0.0149804	FALSE	Down	0.689	0.564	23	0.0242185	0.617055	-0.0432919	FALSE	Up	0.551	0.571	23	0.55172	1.31692	0.0143149	FALSE
Defective ABCC2 causes Dubin-Johnson syndrome	Down	0.452	0.464	1	-0.211739	-0.0510777	-0.0172239	FALSE	Down	0.893	0.921	1	-0.973896	-0.832504	-0.00817621	FALSE	Up	0.604	0.578	1	-0.228235	-0.0997466	0.0421696	FALSE	Down	0.552	0.572	1	0.150921	0.356322	-0.0585019	FALSE
FGFR1c ligand binding and activation	Down	0.681	0.691	13	-0.932019	-1.21568	-0.00588045	FALSE	Up	0.324	0.354	13	0.507876	-0.0540293	0.0203598	FALSE	Up	0.816	0.799	13	-2.22793	-2.26088	0.00376785	FALSE	Down	0.552	0.518	13	0.462303	-0.323718	-0.0728774	FALSE
Post NMDA receptor activation events	Up	0.226	0.244	75	0.517403	-0.378658	0.00468861	FALSE	Up	0.713	0.49	75	0.0184949	-1.09723	0.0133236	FALSE	Down	0.851	0.873	75	-2.04108	-2.35798	-0.0205336	FALSE	Up	0.553	0.553	75	0.370093	-0.476415	0.0134977	FALSE
Synthesis of wybutosine at G37 of tRNA(Phe)	Up	0.771	0.741	6	-0.724582	-0.3098	0.0225597	FALSE	Down	0.751	0.797	6	-0.684373	-0.192927	-0.020669	FALSE	Down	0.493	0.495	6	0.76831	1.26017	-0.131606	FALSE	Up	0.556	0.615	6	0.541023	1.11766	0.120554	FALSE
Phospholipase C-mediated cascade: FGFR1	Down	0.774	0.772	17	-1.15056	-1.47303	-0.00144379	FALSE	Up	0.69	0.647	17	-0.472984	-1.07856	0.015536	FALSE	Down	0.747	0.74	17	-1.83531	-2.12552	-0.00780924	FALSE	Down	0.556	0.512	17	0.604488	-0.360249	-0.0576371	FALSE
Sema4D induced cell migration and growth-cone collapse	Up	0.822	0.82	20	-0.785003	-0.279243	0.0111034	FALSE	Up	0.013	0.033	20	1.73151	2.4136	0.0322042	FALSE	Up	0.547	0.516	20	0.626706	1.00555	0.0611459	FALSE	Down	0.557	0.627	20	0.590575	1.12603	-0.0551866	FALSE
Regulation of TP53 Expression	Down	0.477	0.603	2	-0.278376	-0.105877	-0.0225982	FALSE	Up	0.725	0.696	2	-0.233817	-0.438308	0.0119139	FALSE	Down	0.16	0.276	2	2.07885	1.72653	-0.217492	FALSE	Up	0.558	0.453	2	1.06916	0.299098	0.177363	FALSE
TRKA activation by NGF	Up	0.37	0.393	2	0.308446	0.424936	0.0251571	FALSE	Up	0.85	0.878	2	-0.779363	-0.588091	0.0276346	FALSE	Down	0.866	0.782	2	-1.28549	-1.20216	-0.00626598	FALSE	Down	0.558	0.586	2	0.391483	0.547138	-0.0953851	FALSE
Calmodulin induced events	Up	0.624	0.603	32	-0.203792	-0.381992	0.00907102	FALSE	Up	0.594	0.533	32	0.0579062	-0.216622	0.00233419	FALSE	Down	0.819	0.771	32	-1.10715	-1.20186	-0.0301316	FALSE	Up	0.559	0.574	32	0.759477	0.459725	0.0265285	FALSE
CaM pathway	Up	0.624	0.603	32	-0.203792	-0.381992	0.00907102	FALSE	Up	0.594	0.533	32	0.0579062	-0.216622	0.00233419	FALSE	Down	0.819	0.771	32	-1.10715	-1.20186	-0.0301316	FALSE	Up	0.559	0.574	32	0.759477	0.459725	0.0265285	FALSE
MPS IX - Natowicz syndrome	Down	0.141	0.18	1	0.702262	0.912274	-0.0362341	FALSE	Up	0.719	0.762	1	-0.575199	-0.41803	0.0192184	FALSE	Up	0.581	0.55	1	-0.172016	-0.046905	0.0446296	FALSE	Down	0.56	0.6	1	0.294243	0.492391	-0.0810881	FALSE
Synthesis, secretion, and inactivation of Glucagon-like Peptide-1 (GLP-1)	Up	0.108	0.169	20	1.25425	1.77984	0.0149608	FALSE	Up	0.731	0.775	20	-0.576633	0.00816493	0.0100071	FALSE	Down	0.776	0.698	20	-0.506198	0.0466528	-0.0342003	FALSE	Up	0.56	0.603	20	0.547788	1.19311	0.0177991	FALSE
Trafficking and processing of endosomal TLR	Up	0.064	0.089	10	2.60882	3.23666	0.0705598	FALSE	Up	0.574	0.617	10	-0.0820429	0.473572	0.00408159	FALSE	Down	0.338	0.373	10	1.59886	2.16053	-0.0181726	FALSE	Up	0.561	0.622	10	0.695797	1.2576	0.155914	FALSE
PECAM1 interactions	Up	0.62	0.568	11	-0.11359	-0.596414	0.0082102	FALSE	Down	0.387	0.335	11	0.669682	0.255148	-0.029582	FALSE	Down	0.414	0.526	11	0.842999	0.495246	-0.0942149	FALSE	Up	0.561	0.551	11	0.993959	0.345407	0.0599312	FALSE
PI Metabolism	Up	0.999	0.999	82	-3.0351	-1.88051	0.00758544	FALSE	Down	0.725	0.747	82	-0.570158	0.705651	-0.0142854	FALSE	Down	0.633	0.468	82	1.07326	2.21159	-0.00231495	FALSE	Up	0.562	0.595	82	0.592028	2.06109	0.0380022	FALSE
Syndecan interactions	Up	0.581	0.657	27	-0.0229822	0.391573	0.0344638	FALSE	Up	0.233	0.261	27	1.03065	1.23521	0.0201713	FALSE	Down	0.703	0.661	27	-0.0845891	0.166767	-0.0305115	FALSE	Down	0.562	0.586	27	0.762272	0.94512	-0.0409825	FALSE
FGFR3b ligand binding and activation	Down	0.605	0.597	7	-0.460865	-0.747963	-0.00506889	FALSE	Up	0.489	0.482	7	0.0612726	-0.34334	0.0410045	FALSE	Up	0.736	0.732	7	-1.40769	-1.47047	0.0124684	FALSE	Down	0.562	0.537	7	0.436901	-0.0770876	-0.0954263	FALSE
Ras activation upon Ca2+ influx through NMDA receptor	Up	0.513	0.39	19	0.219339	-0.390568	0.00435945	FALSE	Down	0.859	0.799	19	-0.610646	-0.936997	-0.00406413	FALSE	Down	0.875	0.848	19	-1.88811	-1.88304	-0.0366094	FALSE	Up	0.562	0.498	19	0.786959	0.16175	0.0286213	FALSE
Competing endogenous RNAs (ceRNAs) regulate PTEN translation	Down	0.66	0.655	10	-0.193298	0.0388527	-0.00887258	FALSE	Down	0.024	0.029	10	2.25649	2.56947	-0.0183129	FALSE	Up	0.307	0.368	10	1.60076	1.77627	0.0367616	FALSE	Up	0.563	0.602	10	0.725154	0.924814	0.0455792	FALSE
Signaling by high-kinase activity BRAF mutants	Up	0.754	0.753	33	-0.489458	-0.660276	0.0149234	FALSE	Up	0.283	0.301	33	0.870183	0.680634	0.0209099	FALSE	Down	0.456	0.603	33	0.2935	0.407623	-0.00981937	FALSE	Up	0.563	0.548	33	0.713709	0.325353	0.0027067	FALSE
Defective ALG9 causes ALG9-CDG (CDG-1l)	Down	0.952	0.905	1	-1.16778	-1.07917	-0.00058999	FALSE	Down	0.093	0.105	1	1.29823	1.57503	-0.0649622	FALSE	Down	0.288	0.353	1	1.11613	1.36894	-0.138978	FALSE	Up	0.564	0.621	1	0.317483	0.533583	0.0892826	FALSE
PI and PC transport between ER and Golgi membranes	Up	0.748	0.734	1	-0.583785	-0.445016	0.0197078	FALSE	Down	0.191	0.219	1	0.823823	1.09413	-0.0730108	FALSE	Down	0.653	0.632	1	-0.158583	-0.0151043	-0.083634	FALSE	Up	0.564	0.617	1	0.460527	0.703621	0.12533	FALSE
ADP signalling through P2Y purinoceptor 12	Up	0.145	0.193	20	1.19416	0.663479	0.0139825	FALSE	Up	0.581	0.55	20	0.0282974	-0.40663	0.0260111	FALSE	Down	0.78	0.793	20	-1.24873	-1.4205	-0.0126668	FALSE	Down	0.564	0.593	20	0.378058	0.00513128	-0.0270842	FALSE
DCC mediated attractive signaling	Up	0.913	0.911	12	-1.51754	-1.28008	0.00653005	FALSE	Up	0.496	0.588	12	-0.209133	0.112647	0.0233244	FALSE	Down	0.861	0.789	12	-1.75324	-1.61155	-0.0084	FALSE	Up	0.564	0.566	12	0.190808	0.327172	0.0186954	FALSE
Degradation of the extracellular matrix	Up	0.78	0.709	131	-1.51526	0.0854615	0.0123431	FALSE	Up	0.394	0.428	131	0.453802	2.41137	0.0349839	FALSE	Up	0.949	0.733	131	-3.95475	-2.87153	0.0322753	FALSE	Down	0.564	0.531	131	-0.250345	1.59636	-0.0510164	FALSE
Defective F8 binding to von Willebrand factor	Up	0.095	0.155	2	1.07256	1.14226	0.0133823	FALSE	Up	0.258	0.279	2	0.594791	0.671716	0.0213099	FALSE	Down	0.651	0.593	2	-0.694046	-0.612076	-0.028162	FALSE	Down	0.565	0.567	2	0.163839	0.261101	-0.0660144	FALSE
CREB1 phosphorylation through NMDA receptor-mediated activation of RAS signaling	Up	0.35	0.353	26	0.311675	-0.259343	0.000449652	FALSE	Down	0.744	0.685	26	-0.408838	-0.850781	-0.00900405	FALSE	Down	0.895	0.884	26	-2.02209	-2.12421	-0.0268189	FALSE	Up	0.565	0.547	26	0.529008	-0.0934919	0.0315209	FALSE
Collagen degradation	Up	0.689	0.646	60	-1.19539	-0.122262	0.0213322	FALSE	Up	0.467	0.483	60	-0.0188892	1.24332	0.0409798	FALSE	Up	0.884	0.661	60	-2.82713	-2.11476	0.0466277	FALSE	Down	0.566	0.554	60	-0.14902	1.08795	-0.0642322	FALSE
Chylomicron assembly	Down	0.514	0.547	10	-0.231911	0.0841943	-9.918e-05	FALSE	Up	0.983	0.989	10	-1.88072	-1.57733	0.0217712	FALSE	Down	0.897	0.8	10	-1.65866	-1.41849	-0.0208616	FALSE	Down	0.566	0.571	10	0.365573	0.630889	-0.0310556	FALSE
Resolution of D-Loop Structures	Up	0.191	0.226	28	0.843445	1.4592	0.0368762	FALSE	Down	0.904	0.931	28	-1.30967	-0.614031	-0.0181771	FALSE	Up	0.472	0.409	28	0.635427	1.08986	0.0548747	FALSE	Up	0.567	0.599	28	0.402508	1.12623	0.0972778	FALSE
Resolution of D-loop Structures through Holliday Junction Intermediates	Up	0.191	0.226	28	0.843445	1.4592	0.0368762	FALSE	Down	0.904	0.931	28	-1.30967	-0.614031	-0.0181771	FALSE	Up	0.472	0.409	28	0.635427	1.08986	0.0548747	FALSE	Up	0.567	0.599	28	0.402508	1.12623	0.0972778	FALSE
TP53 Regulates Transcription of Cell Death Genes	Up	0.649	0.602	40	-0.208835	0.534265	0.00286569	FALSE	Down	0.753	0.807	40	-0.693083	0.223596	-0.000359304	FALSE	Down	0.835	0.684	40	-0.491367	0.157159	-0.0176988	FALSE	Up	0.567	0.583	40	0.664308	1.53066	0.031972	FALSE
Purine salvage	Up	0.692	0.684	12	-0.30897	0.316213	0.0213484	FALSE	Up	0.215	0.277	12	0.796301	1.59972	0.0401609	FALSE	Up	0.063	0.119	12	3.63526	4.57054	0.0879933	FALSE	Down	0.568	0.614	12	0.49456	1.27193	-0.0427685	FALSE
Interleukin-35 Signalling	Up	0.532	0.521	12	0.214499	0.410854	0.0263204	FALSE	Down	0.453	0.49	12	0.32003	0.665016	-0.0440106	FALSE	Down	0.535	0.552	12	0.699461	1.01795	-0.107129	FALSE	Up	0.568	0.616	12	0.699531	1.03342	0.124458	FALSE
The fatty acid cycling model	Down	0.137	0.175	5	0.883473	1.38089	-0.00495825	FALSE	Up	0.103	0.123	5	1.03423	1.58244	0.0409513	FALSE	Up	0.657	0.59	5	-0.152548	0.189041	0.0314676	FALSE	Up	0.568	0.604	5	0.321238	0.812206	0.00177661	FALSE
The proton buffering model	Down	0.137	0.175	5	0.883473	1.38089	-0.00495825	FALSE	Up	0.103	0.123	5	1.03423	1.58244	0.0409513	FALSE	Up	0.657	0.59	5	-0.152548	0.189041	0.0314676	FALSE	Up	0.568	0.604	5	0.321238	0.812206	0.00177661	FALSE
Rap1 signalling	Down	0.925	0.908	14	-1.34868	-1.09745	-0.00459456	FALSE	Down	0.319	0.3	14	0.633083	0.64104	-0.00749409	FALSE	Down	0.532	0.581	14	0.163416	0.421862	-0.0400762	FALSE	Up	0.569	0.573	14	0.635448	0.669672	0.0298966	FALSE
Sensing of DNA Double Strand Breaks	Up	0.248	0.318	6	0.743461	0.856533	0.0422775	FALSE	Down	0.416	0.436	6	0.25424	0.36567	-0.0726709	FALSE	Down	0.682	0.656	6	-0.368908	-0.265356	-0.0748524	FALSE	Up	0.569	0.602	6	0.437363	0.551106	0.173989	FALSE
Defective TCN2 causes hereditary megaloblastic anemia	Up	0.197	0.26	1	0.936689	1.17664	0.0811133	FALSE	Up	0.646	0.69	1	-0.394542	-0.221875	0.0277624	FALSE	Down	0.648	0.62	1	-0.347626	-0.232409	-0.0415771	FALSE	Up	0.57	0.597	1	0.328641	0.539891	0.129075	FALSE
Defective SLC6A5 causes hyperekplexia 3 (HKPX3)	Down	0.461	0.478	1	-0.120288	0.0509013	-0.0226661	FALSE	Up	0.45	0.48	1	0.00718627	0.211619	0.0367831	FALSE	Up	0.813	0.738	1	-0.857722	-0.786989	0.00811846	FALSE	Down	0.571	0.613	1	0.258348	0.475943	-0.0836581	FALSE
SOS-mediated signalling	Up	0.391	0.391	7	0.494212	-0.61001	0.0210951	FALSE	Down	0.325	0.376	7	0.504187	-0.333716	-0.0129788	FALSE	Down	0.849	0.942	7	-1.97922	-2.03241	-0.00966693	FALSE	Up	0.571	0.491	7	0.900621	-0.460951	0.0405986	FALSE
Physiological factors	Up	0.915	0.88	12	-1.25387	-0.816501	0.00729506	FALSE	Up	0.504	0.537	12	-0.0496933	0.522674	0.0479627	FALSE	Up	0.223	0.26	12	1.84333	2.24702	0.123302	FALSE	Down	0.572	0.555	12	0.521125	0.982231	-0.105048	FALSE
Activation, myristolyation of BID and translocation to mitochondria	Down	0.72	0.688	5	-0.593598	-0.350452	-0.00419708	FALSE	Down	0.704	0.741	5	-0.396363	-0.0861484	-0.0887968	FALSE	Down	0.43	0.467	5	0.873349	1.23301	-0.279651	FALSE	Up	0.572	0.615	5	0.421694	0.788235	0.149184	FALSE
G alpha (12/13) signalling events	Up	0.538	0.499	74	-0.0393444	0.552845	0.0100415	FALSE	Up	0.496	0.539	74	-0.140503	0.59717	0.00991727	FALSE	Up	0.797	0.63	74	-0.631864	-0.00111779	0.0221299	FALSE	Down	0.573	0.582	74	0.269067	1.04287	-0.00712561	FALSE
VLDL assembly	Down	0.081	0.149	5	1.06766	1.49627	-0.0033491	FALSE	Up	0.81	0.835	5	-0.715414	-0.416108	0.035459	FALSE	Down	0.73	0.661	5	-0.474916	-0.26094	-0.0434607	FALSE	Up	0.574	0.633	5	0.439538	0.817453	0.00250317	FALSE
Interleukin-9 signaling	Down	0.028	0.052	9	2.08088	2.37712	-0.0232518	FALSE	Down	0.381	0.392	9	0.261728	0.47133	-0.0468241	FALSE	Down	0.743	0.673	9	-0.291416	-0.126907	-0.0664986	FALSE	Up	0.575	0.581	9	0.250336	0.496434	0.0546627	FALSE
NRAGE signals death through JNK	Up	0.668	0.653	55	-0.584887	0.394641	0.00518984	FALSE	Down	0.954	0.967	55	-1.80855	-0.836883	-0.00094388	FALSE	Up	0.647	0.511	55	0.0258026	0.858323	0.0143335	FALSE	Down	0.576	0.555	55	0.192794	1.18635	-0.00346353	FALSE
RET signaling	Up	0.91	0.853	39	-1.32941	-1.59705	0.00336016	FALSE	Up	0.408	0.378	39	0.476816	0.0817884	0.017578	FALSE	Up	0.715	0.687	39	-0.587151	-1.00344	0.0151935	FALSE	Down	0.576	0.503	39	0.903254	0.186222	-0.00671369	FALSE
EPH-Ephrin signaling	Up	0.578	0.591	86	-0.522147	0.399676	0.0100878	FALSE	Up	0.424	0.459	86	0.0957143	0.933909	0.00342756	FALSE	Down	0.76	0.591	86	-0.388895	0.109234	-0.00283011	FALSE	Up	0.577	0.552	86	0.464858	1.18309	0.00743175	FALSE
Transport of inorganic cations/anions and amino acids/oligopeptides	Up	0.123	0.126	100	1.29516	3.03882	0.00740513	FALSE	Up	0.516	0.593	100	-0.140479	1.75281	0.0258695	FALSE	Up	0.908	0.615	100	-0.506694	0.846315	0.0242555	FALSE	Down	0.577	0.528	100	0.433534	2.27423	-0.0160184	FALSE
APC/C:Cdc20 mediated degradation of Cyclin B	Up	0.55	0.61	20	-0.0649426	-0.413922	0.0298267	FALSE	Up	0.673	0.56	20	0.0880217	-0.532693	0.00789558	FALSE	Up	0.095	0.232	20	2.42878	1.68234	0.0706916	FALSE	Up	0.579	0.518	20	1.17338	0.19262	0.0153661	FALSE
Signaling by NTRKs	Up	0.933	0.89	131	-1.82071	-1.68898	0.00757267	FALSE	Up	0.244	0.277	131	0.864121	0.998859	0.0124331	FALSE	Up	0.522	0.467	131	0.610852	0.310018	0.00845659	FALSE	Up	0.579	0.491	131	1.05037	0.58037	0.00564255	FALSE
Activation of RAC1 downstream of NMDARs	Up	0.518	0.432	7	0.00430765	-0.289364	0.0117994	FALSE	Up	0.977	0.957	7	-1.59521	-1.76138	0.0162617	FALSE	Down	0.504	0.504	7	0.25511	0.0125555	-0.0464357	FALSE	Up	0.583	0.478	7	0.627162	0.112707	0.0392876	FALSE
Toxicity of botulinum toxin type G (BoNT/G)	Down	0.694	0.711	3	-0.569586	-0.312211	-0.0279995	FALSE	Down	0.881	0.907	3	-0.919051	-0.678062	-0.0131383	FALSE	Down	0.715	0.661	3	-0.348535	-0.241094	-0.063125	FALSE	Down	0.584	0.615	3	0.33134	0.591693	-0.0524167	FALSE
Platelet degranulation	Up	0.256	0.28	119	1.28928	2.78248	0.0165614	FALSE	Up	0.169	0.197	119	1.72975	3.42667	0.029463	FALSE	Down	0.88	0.658	119	-0.803874	0.364852	-0.0172	FALSE	Down	0.584	0.56	119	0.358401	1.98073	-0.0143233	FALSE
RUNX1 and FOXP3 control the development of regulatory T lymphocytes (Tregs)	Down	0.676	0.67	10	-0.226065	0.248472	-0.0265695	FALSE	Down	0.513	0.57	10	0.258412	0.824154	-0.0224529	FALSE	Down	0.597	0.576	10	0.850336	1.28379	-0.09968	FALSE	Up	0.585	0.633	10	0.761482	1.24281	0.0663662	FALSE
Kinesins	Up	0.006	0.038	59	2.51347	2.51232	0.0203709	TRUE	Up	0.32	0.232	59	0.812102	0.681555	0.0277343	FALSE	Up	0.691	0.673	59	-0.264863	-0.106058	0.0204984	FALSE	Up	0.585	0.624	59	0.419525	0.695262	0.0227742	FALSE
Phospholipid metabolism	Up	0.998	0.991	200	-2.93154	-0.844948	0.00689193	FALSE	Up	0.507	0.616	200	-0.0929511	2.36183	0.00164666	FALSE	Up	0.87	0.554	200	0.681296	2.64048	0.00881897	FALSE	Up	0.585	0.603	200	0.556962	3.09495	0.00680849	FALSE
Frs2-mediated activation	Up	0.63	0.66	11	-0.386351	-0.326353	0.00624214	FALSE	Down	0.504	0.533	11	0.0548002	0.0533939	-0.00676747	FALSE	Down	0.549	0.605	11	0.250215	0.211798	-0.0136967	FALSE	Up	0.586	0.591	11	0.488713	0.374177	0.036335	FALSE
Defective CYP11A1 causes Adrenal insufficiency, congenital, with 46,XY sex reversal (AICSR)	Down	0.122	0.169	3	1.13652	1.46993	-0.00210086	FALSE	Up	0.669	0.71	3	-0.39505	-0.108167	0.00687228	FALSE	Down	0.8	0.729	3	-0.670228	-0.493408	-0.0446812	FALSE	Down	0.586	0.621	3	0.304313	0.616279	-0.0419835	FALSE
Defective MAT1A causes Methionine adenosyltransferase deficiency (MATD)	Down	0.38	0.423	1	0.120482	0.292647	-0.0296954	FALSE	Up	0.88	0.916	1	-0.769904	-0.622359	0.0169447	FALSE	Down	0.841	0.771	1	-0.978263	-0.919261	-0.00077025	FALSE	Down	0.586	0.623	1	0.255173	0.451211	-0.0840425	FALSE
Beta oxidation of myristoyl-CoA to lauroyl-CoA	Up	0.055	0.085	3	1.3408	1.69915	0.000364457	FALSE	Down	0.996	0.995	3	-1.77023	-1.54203	-0.0101549	FALSE	Down	0.376	0.394	3	0.608354	0.872078	-0.063079	FALSE	Up	0.588	0.63	3	0.255496	0.569825	0.0535555	FALSE
MET activates PI3K/AKT signaling	Up	0.787	0.816	6	-0.894214	-1.27808	0.0118221	FALSE	Down	0.703	0.595	6	-0.0129107	-0.805828	-0.0241282	FALSE	Up	0.231	0.457	6	0.671464	0.121138	0.0307545	FALSE	Up	0.589	0.569	6	0.715095	-0.209901	0.0429327	FALSE
Biosynthesis of DPA-derived SPMs	Down	0.927	0.901	4	-1.30689	-1.09611	-0.00876306	FALSE	Up	0.588	0.623	4	0.11857	0.437356	0.0269129	FALSE	Up	0.911	0.855	4	-1.23278	-1.08746	0.0504337	FALSE	Down	0.589	0.653	4	0.513299	0.845391	-0.177791	FALSE
Biosynthesis of DPAn-3 SPMs	Down	0.927	0.901	4	-1.30689	-1.09611	-0.00876306	FALSE	Up	0.588	0.623	4	0.11857	0.437356	0.0269129	FALSE	Up	0.911	0.855	4	-1.23278	-1.08746	0.0504337	FALSE	Down	0.589	0.653	4	0.513299	0.845391	-0.177791	FALSE
NR1H3 & NR1H2 regulate gene expression linked to cholesterol transport and efflux	Down	0.644	0.612	36	-0.316019	0.119866	-0.00639179	FALSE	Down	0.802	0.859	36	-0.904323	-0.275132	-0.004414	FALSE	Up	0.62	0.532	36	0.149818	0.485708	0.011165	FALSE	Down	0.593	0.61	36	0.559178	1.03027	-0.000983534	FALSE
IRS-mediated signalling	Up	0.773	0.711	47	-0.743577	-1.49264	0.0041298	FALSE	Up	0.463	0.423	47	0.45377	-0.494055	0.00078459	FALSE	Down	0.863	0.866	47	-2.40757	-2.62441	-0.00307654	FALSE	Down	0.593	0.506	47	0.937725	-0.433816	-0.0131892	FALSE
RUNX3 regulates p14-ARF	Down	0.962	0.938	8	-1.53837	-1.62854	-0.0041752	FALSE	Down	0.671	0.7	8	-0.188743	-0.335788	-0.00795863	FALSE	Down	0.133	0.372	8	1.19893	1.28053	-0.131627	FALSE	Up	0.595	0.646	8	0.25648	0.224113	0.0832309	FALSE
Fcgamma receptor (FCGR) dependent phagocytosis	Up	0.582	0.598	86	-0.133693	0.251382	0.0189905	FALSE	Down	0.566	0.566	86	-0.091623	0.219465	-0.00245267	FALSE	Down	0.609	0.58	86	0.551034	0.688986	-0.0695817	FALSE	Up	0.595	0.563	86	0.793551	0.84868	0.0790626	FALSE
Defective SLC1A1 is implicated in schizophrenia 18 (SCZD18) and dicarboxylic aminoaciduria (DCBXA)	Down	0.006	0.024	1	2.70517	3.05897	-0.0708808	TRUE	Down	0.98	0.986	1	-1.16029	-1.03136	-0.00498284	FALSE	Down	0.781	0.698	1	-0.841141	-0.770371	-0.00933154	FALSE	Down	0.595	0.611	1	0.156556	0.352317	-0.0816565	FALSE
Protein methylation	Up	0.985	0.921	16	-1.30474	-1.17015	0.0019131	FALSE	Down	0.291	0.224	16	0.611897	0.911672	-0.025842	FALSE	Down	0.385	0.355	16	1.37433	1.61671	-0.0649633	FALSE	Up	0.596	0.545	16	0.72515	0.969956	0.0741369	FALSE
Activated NTRK3 signals through PLCG1	Down	0.726	0.717	3	-0.570752	-0.593726	-0.0170526	FALSE	Up	0.439	0.47	3	0.243863	0.232626	0.0206475	FALSE	Down	0.421	0.405	3	0.934383	0.423002	-0.0424745	FALSE	Up	0.596	0.515	3	0.821981	0.380768	0.00592069	FALSE
Conversion from APC/C:Cdc20 to APC/C:Cdh1 in late anaphase	Up	0.767	0.745	18	-0.47193	-0.565508	0.0195291	FALSE	Down	0.684	0.703	18	-0.173621	-0.198426	-0.00309278	FALSE	Up	0.107	0.239	18	2.06801	1.95491	0.035142	FALSE	Up	0.597	0.642	18	0.566894	0.497233	0.0111759	FALSE
HDMs demethylate histones	Down	0.353	0.313	24	0.984271	1.25801	-0.00138491	FALSE	Down	0.392	0.386	24	0.6333	1.1721	-0.0254988	FALSE	Down	0.669	0.597	24	-0.0424699	0.515425	-0.00877394	FALSE	Up	0.597	0.607	24	0.453688	1.12574	0.0563285	FALSE
Organic cation/anion/zwitterion transport	Down	0.839	0.808	13	-1.06086	-0.488178	-0.013859	FALSE	Up	0.785	0.83	13	-0.868095	-0.1931	0.0282229	FALSE	Up	0.772	0.652	13	-0.685605	-0.193849	0.0698389	FALSE	Down	0.597	0.598	13	0.158256	0.894654	-0.0910213	FALSE
Smooth Muscle Contraction	Up	0.934	0.835	35	-1.05037	-0.418083	0.00802293	FALSE	Up	0.946	0.938	35	-1.26971	-0.447506	0.0195178	FALSE	Down	0.779	0.637	35	0.0968676	0.798329	-0.0238211	FALSE	Down	0.597	0.608	35	0.420676	1.34689	-0.0165607	FALSE
YAP1- and WWTR1 (TAZ)-stimulated gene expression	Up	0.867	0.829	14	-1.08245	-0.603611	0.00776823	FALSE	Up	0.6	0.621	14	-0.260441	0.323272	0.047416	FALSE	Up	0.346	0.341	14	1.4668	1.88344	0.0914985	FALSE	Down	0.599	0.596	14	0.511826	1.02619	-0.0966553	FALSE
Synthesis of Dolichyl-phosphate	Up	0.229	0.282	6	0.745776	1.21485	0.0354909	FALSE	Up	0.622	0.67	6	-0.36919	0.0802726	0.00156596	FALSE	Down	0.536	0.502	6	0.217213	0.579962	-0.103284	FALSE	Up	0.599	0.608	6	0.205625	0.668108	0.111916	FALSE
Plasmalogen biosynthesis	Up	0.142	0.204	3	1.05694	1.47012	0.0652458	FALSE	Down	0.178	0.201	3	0.895234	1.3255	-0.0436527	FALSE	Down	0.668	0.633	3	-0.167116	0.0832224	-0.111488	FALSE	Up	0.599	0.63	3	0.29059	0.658638	0.156865	FALSE
Intestinal absorption	Down	0.191	0.24	4	0.685054	1.07894	-0.028928	FALSE	Up	0.15	0.196	4	0.817403	1.22549	0.046152	FALSE	Up	0.751	0.669	4	-0.449273	-0.213948	0.0164933	FALSE	Down	0.6	0.617	4	0.119188	0.531233	-0.0742702	FALSE
Signaling by FGFR	Up	0.858	0.831	82	-1.14685	-2.10382	0.00666604	FALSE	Up	0.473	0.381	82	0.507951	-0.906737	0.00340831	FALSE	Down	0.577	0.676	82	-0.582024	-1.8954	-0.0206848	FALSE	Up	0.601	0.419	82	1.29909	-0.924285	0.00938058	FALSE
Adherens junctions interactions	Up	0.435	0.466	28	0.0683053	0.965625	6.27957e-05	FALSE	Up	0.371	0.399	28	0.207647	1.03546	0.0333073	FALSE	Up	0.801	0.597	28	-0.955311	-0.606694	0.0236649	FALSE	Down	0.602	0.54	28	0.147255	0.78101	-0.0332623	FALSE
Non-integrin membrane-ECM interactions	Up	0.927	0.903	56	-2.1097	-1.34545	0.0194798	FALSE	Up	0.289	0.31	56	1.06521	1.8492	0.0308029	FALSE	Down	0.839	0.663	56	-2.41848	-1.90982	-0.0134713	FALSE	Down	0.602	0.567	56	-0.205565	0.511445	-0.0443871	FALSE
p38MAPK events	Up	0.949	0.886	13	-1.12383	-1.57975	0.0194041	FALSE	Up	0.297	0.303	13	0.462664	0.0330694	0.00983187	FALSE	Up	0.761	0.818	13	-1.18929	-1.14996	0.0343539	FALSE	Up	0.604	0.602	13	0.520519	-0.00269364	0.00519504	FALSE
G-protein activation	Up	0.095	0.151	25	1.5706	1.21809	0.0131744	FALSE	Up	0.334	0.349	25	0.42479	0.197396	0.0279937	FALSE	Down	0.856	0.82	25	-1.53762	-1.60345	-0.00689021	FALSE	Down	0.604	0.615	25	0.244549	0.0554088	-0.029529	FALSE
RHO GTPases activate PAKs	Up	0.88	0.806	21	-1.04221	-0.906147	0.00356183	FALSE	Up	0.464	0.51	21	0.103387	0.43772	0.0128389	FALSE	Down	0.683	0.619	21	-0.238251	-0.125184	-0.0155429	FALSE	Up	0.605	0.581	21	0.638122	0.656342	0.0162487	FALSE
Diseases of DNA repair	Up	0.335	0.366	11	0.407083	0.962914	0.0238491	FALSE	Down	0.084	0.108	11	1.32346	1.95414	-0.00588749	FALSE	Down	0.699	0.586	11	-0.317358	0.101525	-0.0236701	FALSE	Up	0.606	0.649	11	0.443161	1.04649	0.0877307	FALSE
Signaling by cytosolic PDGFRA and PDGFRB fusion proteins	Up	0.912	0.89	3	-1.15844	-0.958011	0.0185115	FALSE	Down	0.354	0.387	3	0.398339	0.720384	-0.0636766	FALSE	Down	0.868	0.781	3	-0.983622	-0.825454	-0.0263071	FALSE	Up	0.606	0.639	3	0.371025	0.681916	0.118232	FALSE
RAF-independent MAPK1/3 activation	Up	0.473	0.433	21	0.488496	0.303547	0.0173084	FALSE	Down	0.955	0.957	21	-1.54798	-1.38164	-0.0127732	FALSE	Down	0.639	0.658	21	0.0122503	0.140419	-0.0495097	FALSE	Up	0.607	0.633	21	0.663938	0.635469	0.0703729	FALSE
DAP12 signaling	Up	0.86	0.766	26	-0.687854	-1.50058	0.0122495	FALSE	Down	0.749	0.681	26	-0.190458	-0.966818	-0.0364499	FALSE	Down	0.299	0.518	26	0.740384	0.217409	-0.0838851	FALSE	Up	0.608	0.511	26	1.17012	-0.202228	0.0731575	FALSE
Apoptotic cleavage of cellular proteins	Up	0.586	0.577	37	0.10529	0.853792	0.0125638	FALSE	Down	0.579	0.617	37	0.0183377	0.832269	-0.0200779	FALSE	Up	0.567	0.473	37	0.987979	1.63825	0.00610459	FALSE	Up	0.608	0.626	37	0.703111	1.4606	0.0323147	FALSE
Tetrahydrobiopterin (BH4) synthesis, recycling, salvage and regulation	Up	0.039	0.067	10	1.53647	1.2698	0.0326372	FALSE	Down	0.329	0.379	10	0.161516	0.168157	-0.00584828	FALSE	Down	0.627	0.54	10	0.126412	-0.368465	-0.0724727	FALSE	Up	0.608	0.557	10	0.67435	0.32064	0.0955848	FALSE
TYSND1 cleaves peroxisomal proteins	Up	0.456	0.48	7	0.205885	0.646289	0.034372	FALSE	Down	0.929	0.953	7	-1.07446	-0.621233	-0.0305613	FALSE	Down	0.733	0.682	7	0.0484571	0.418222	-0.0525359	FALSE	Up	0.608	0.66	7	0.491535	1.00283	0.101919	FALSE
CREB3 factors activate genes	Up	0.515	0.522	9	-0.0697401	0.51302	0.00121414	FALSE	Down	0.501	0.563	9	0.0697159	0.710856	-0.00620259	FALSE	Down	0.769	0.656	9	-0.454111	-0.0272272	-0.0522911	FALSE	Up	0.608	0.641	9	0.372909	1.01392	0.0340962	FALSE
Activated NTRK2 signals through PI3K	Up	0.931	0.916	7	-1.20972	-1.45538	0.0116448	FALSE	Up	0.298	0.306	7	0.683013	0.0894995	0.0101711	FALSE	Up	0.509	0.596	7	-0.0106338	-0.466591	0.0213191	FALSE	Down	0.609	0.582	7	0.702939	-0.00778917	-0.00595432	FALSE
Activated NTRK2 signals through PLCG1	Down	0.834	0.805	4	-0.870266	-0.84488	-0.0107119	FALSE	Up	0.234	0.278	4	0.626018	0.662812	0.0405353	FALSE	Down	0.688	0.572	4	-0.0655079	-0.517099	-0.0476155	FALSE	Down	0.609	0.533	4	0.711927	0.411096	-0.0199164	FALSE
Transcriptional regulation of white adipocyte differentiation	Up	0.617	0.582	79	-0.107959	0.882741	0.00214841	FALSE	Down	0.777	0.845	79	-0.70303	0.50502	-0.000375674	FALSE	Down	0.737	0.546	79	0.29274	1.09783	-0.00918519	FALSE	Up	0.609	0.619	79	0.540379	1.65188	0.0285893	FALSE
Toxicity of botulinum toxin type C (BoNT/C)	Up	0.516	0.526	2	-0.160079	0.0412804	0.00123727	FALSE	Up	0.764	0.811	2	-0.641178	-0.393509	0.0259007	FALSE	Up	0.771	0.68	2	-0.73946	-0.619479	0.0330516	FALSE	Down	0.609	0.635	2	0.259156	0.506158	-0.0919686	FALSE
Methylation of MeSeH for excretion	Up	0.893	0.853	1	-1.01124	-0.907817	0.00503596	FALSE	Up	0.174	0.22	1	0.762097	1.04199	0.0721213	FALSE	Down	0.863	0.762	1	-0.943261	-0.880094	-0.00366023	FALSE	Down	0.609	0.628	1	0.191808	0.424871	-0.0954746	FALSE
Defective Mismatch Repair Associated With MLH1	Up	0.815	0.768	3	-0.93507	-0.730096	0.0199096	FALSE	Down	0.4	0.43	3	0.340191	0.652181	-0.0598036	FALSE	Down	0.656	0.609	3	-0.320462	-0.125247	-0.0763105	FALSE	Up	0.61	0.641	3	0.274074	0.570232	0.129136	FALSE
Defective Mismatch Repair Associated With PMS2	Up	0.815	0.768	3	-0.93507	-0.730096	0.0199096	FALSE	Down	0.4	0.43	3	0.340191	0.652181	-0.0598036	FALSE	Down	0.656	0.609	3	-0.320462	-0.125247	-0.0763105	FALSE	Up	0.61	0.641	3	0.274074	0.570232	0.129136	FALSE
Activation of NMDA receptors and postsynaptic events	Up	0.45	0.412	87	0.0533348	-0.597446	0.00165966	FALSE	Up	0.879	0.707	87	-0.575541	-1.42875	0.0125977	FALSE	Down	0.9	0.879	87	-2.52154	-2.69791	-0.0137403	FALSE	Up	0.61	0.582	87	0.246719	-0.33079	0.00525692	FALSE
Regulation of TP53 Expression and Degradation	Up	0.996	0.988	31	-2.15487	-2.2845	0.000926695	FALSE	Down	0.259	0.149	31	0.936051	0.0513999	-0.018078	FALSE	Down	0.118	0.278	31	1.91423	0.842692	-0.0282819	FALSE	Up	0.611	0.408	31	1.41515	-0.108702	0.0522642	FALSE
Reduction of cytosolic Ca++ levels	Up	0.541	0.438	11	0.205419	0.262178	0.0279504	FALSE	Up	0.579	0.537	11	0.0365927	0.228851	0.0139456	FALSE	Down	0.744	0.652	11	-0.218634	-0.101572	-0.0179774	FALSE	Up	0.611	0.586	11	0.594086	0.780284	0.0335454	FALSE
Insulin receptor signalling cascade	Up	0.641	0.612	50	-0.331405	-1.18015	0.00602758	FALSE	Up	0.513	0.448	50	0.28352	-0.739563	0.00207856	FALSE	Down	0.857	0.879	50	-2.39029	-2.72345	-0.00558473	FALSE	Down	0.611	0.503	50	0.86891	-0.59673	-0.0109051	FALSE
Caspase activation via Dependence Receptors in the absence of ligand	Up	0.991	0.97	9	-1.83687	-1.4806	0.0121763	FALSE	Up	0.807	0.852	9	-0.824391	-0.277469	0.00100221	FALSE	Down	0.66	0.593	9	0.018202	0.454656	-0.0356911	FALSE	Up	0.612	0.635	9	0.374229	0.946712	0.0280309	FALSE
Carnitine metabolism	Down	0.751	0.718	14	-0.900839	-0.423169	-0.0154675	FALSE	Up	0.828	0.86	14	-1.13083	-0.517039	0.0127583	FALSE	Down	0.748	0.668	14	-0.610139	-0.25733	-0.0294052	FALSE	Up	0.612	0.623	14	0.204185	0.779061	0.0312149	FALSE
NOTCH1 Intracellular Domain Regulates Transcription	Up	0.788	0.713	41	-0.527045	-0.64861	0.00295616	FALSE	Up	0.779	0.774	41	-0.624692	-0.589027	0.00818723	FALSE	Up	0.415	0.398	41	1.48918	1.01335	0.0211378	FALSE	Down	0.613	0.501	41	1.12555	0.547597	-0.0114041	FALSE
XAV939 inhibits tankyrase, stabilizing AXIN	Down	0.844	0.824	2	-0.955451	-0.807132	-0.0191082	FALSE	Down	0.112	0.131	2	1.29797	1.51506	-0.0929472	FALSE	Down	0.749	0.696	2	-0.574657	-0.464152	-0.0771227	FALSE	Up	0.614	0.625	2	0.242122	0.448091	0.125391	FALSE
CD28 dependent PI3K/Akt signaling	Up	0.884	0.904	20	-1.30294	-1.23277	0.00290343	FALSE	Down	0.697	0.587	20	0.0604627	-0.494166	-0.0327886	FALSE	Down	0.364	0.512	20	0.873753	0.559196	-0.0814854	FALSE	Up	0.617	0.649	20	0.575711	0.208432	0.0689841	FALSE
Toxicity of botulinum toxin type E (BoNT/E)	Down	0.392	0.409	3	-0.0118228	0.264053	-0.0256018	FALSE	Up	0.998	0.998	3	-2.07322	-1.85404	0.00269854	FALSE	Up	0.83	0.725	3	-1.12549	-0.989899	0.0129037	FALSE	Down	0.618	0.615	3	0.0729378	0.377595	-0.0716968	FALSE
Response to elevated platelet cytosolic Ca2+	Up	0.291	0.315	125	0.985588	2.4939	0.0163064	FALSE	Up	0.174	0.206	125	1.5849	3.28418	0.0275851	FALSE	Down	0.886	0.656	125	-0.813994	0.331006	-0.0184458	FALSE	Down	0.618	0.564	125	0.247956	1.83761	-0.0115576	FALSE
Signaling by NTRK1 (TRKA)	Up	0.889	0.85	114	-1.59546	-1.47627	0.00690282	FALSE	Up	0.166	0.182	114	1.43951	1.43513	0.00949247	FALSE	Up	0.529	0.49	114	0.429657	0.128009	0.00624308	FALSE	Up	0.619	0.526	114	0.776642	0.328133	0.00822877	FALSE
Defective SLC29A3 causes histiocytosis-lymphadenopathy plus syndrome (HLAS)	Up	0.248	0.294	1	0.840845	1.08774	0.082035	FALSE	Up	0.118	0.126	1	1.61396	1.91952	0.110073	FALSE	Down	0.816	0.749	1	-0.746622	-0.665231	-0.0285317	FALSE	Up	0.62	0.646	1	0.229142	0.444763	0.121296	FALSE
Galactose catabolism	Up	0.605	0.604	5	-0.166691	0.221136	0.0315576	FALSE	Up	0.637	0.702	5	-0.180092	0.263128	0.0353466	FALSE	Up	0.331	0.387	5	1.18046	1.63313	0.154574	FALSE	Down	0.621	0.655	5	0.358981	0.829656	-0.088713	FALSE
Extracellular matrix organization	Up	0.915	0.885	288	-2.7895	-0.353044	0.00988001	FALSE	Up	0.431	0.465	288	0.154899	3.05959	0.0281408	FALSE	Up	0.995	0.855	288	-5.56661	-3.87784	0.00744017	FALSE	Down	0.621	0.574	288	-0.703229	2.05209	-0.0402262	FALSE
Activation of AMPK downstream of NMDARs	Up	0.037	0.081	27	1.92438	0.57963	0.0119394	FALSE	Up	0.42	0.213	27	0.795233	-0.758465	0.0371784	FALSE	Down	0.448	0.632	27	-0.207622	-0.942984	-0.0153471	FALSE	Up	0.624	0.6	27	0.254327	-0.731927	0.00438337	FALSE
Trafficking of AMPA receptors	Down	0.499	0.558	32	0.0152547	0.537836	-0.00278894	FALSE	Up	0.07	0.102	32	1.32858	1.74861	0.0147501	FALSE	Up	0.2	0.238	32	1.91433	2.19479	0.0422738	FALSE	Down	0.625	0.63	32	0.532366	0.934434	-0.0286068	FALSE
Glutamate binding, activation of AMPA receptors and synaptic plasticity	Down	0.499	0.558	32	0.0152547	0.537836	-0.00278894	FALSE	Up	0.07	0.102	32	1.32858	1.74861	0.0147501	FALSE	Up	0.2	0.238	32	1.91433	2.19479	0.0422738	FALSE	Down	0.625	0.63	32	0.532366	0.934434	-0.0286068	FALSE
Tryptophan catabolism	Up	0.023	0.039	12	2.36255	3.23243	0.0396294	FALSE	Up	0.053	0.07	12	1.28988	2.11383	0.0210757	FALSE	Up	0.577	0.52	12	0.708645	1.29621	0.025325	FALSE	Up	0.625	0.656	12	0.395394	1.14453	0.0184445	FALSE
RHO GTPases Activate NADPH Oxidases	Up	0.78	0.811	22	-1.01004	-0.605199	0.000967594	FALSE	Down	0.974	0.973	22	-1.82026	-1.53341	-0.00923526	FALSE	Down	0.822	0.757	22	-0.956082	-0.852034	-0.045671	FALSE	Up	0.628	0.655	22	0.54989	0.672857	0.0428717	FALSE
Ca-dependent events	Up	0.541	0.557	34	-0.0577203	-0.250279	0.0110542	FALSE	Up	0.675	0.601	34	-0.0874912	-0.422171	0.00378361	FALSE	Down	0.848	0.81	34	-1.32503	-1.4242	-0.0287371	FALSE	Up	0.628	0.617	34	0.613729	0.2856	0.0259672	FALSE
Metal ion SLC transporters	Up	0.421	0.433	25	0.237744	1.16877	0.0169906	FALSE	Up	0.416	0.505	25	0.0619624	1.10068	0.00367976	FALSE	Down	0.925	0.763	25	-1.22731	-0.574718	-0.0359113	FALSE	Up	0.628	0.638	25	0.268082	1.3013	0.0335351	FALSE
Complex I biogenesis	Up	0.087	0.094	44	2.15055	3.51579	0.0227097	FALSE	Up	0.568	0.617	44	-0.51309	0.860938	0.00334139	FALSE	Down	0.26	0.248	44	2.48307	3.79102	-0.0872846	FALSE	Up	0.629	0.592	44	-0.0794119	1.2856	0.0727051	FALSE
FCERI mediated Ca+2 mobilization	Up	0.382	0.367	39	1.29132	1.04473	0.0347726	FALSE	Down	0.362	0.368	39	1.05027	1.06394	-0.00377061	FALSE	Down	0.483	0.518	39	1.26207	1.21306	-0.0974168	FALSE	Up	0.63	0.597	39	0.995393	0.750326	0.0873507	FALSE
Parasite infection	Up	0.496	0.517	63	0.100064	0.626753	0.0209218	FALSE	Up	0.536	0.579	63	-0.0290272	0.521364	0.00276648	FALSE	Down	0.664	0.621	63	0.0162416	0.488568	-0.0736276	FALSE	Up	0.63	0.62	63	0.352119	0.769496	0.0779958	FALSE
Leishmania phagocytosis	Up	0.496	0.517	63	0.100064	0.626753	0.0209218	FALSE	Up	0.536	0.579	63	-0.0290272	0.521364	0.00276648	FALSE	Down	0.664	0.621	63	0.0162416	0.488568	-0.0736276	FALSE	Up	0.63	0.62	63	0.352119	0.769496	0.0779958	FALSE
FCGR3A-mediated phagocytosis	Up	0.496	0.517	63	0.100064	0.626753	0.0209218	FALSE	Up	0.536	0.579	63	-0.0290272	0.521364	0.00276648	FALSE	Down	0.664	0.621	63	0.0162416	0.488568	-0.0736276	FALSE	Up	0.63	0.62	63	0.352119	0.769496	0.0779958	FALSE
Inhibition of PKR	Up	0.173	0.211	1	1.28097	1.54568	0.193895	FALSE	Down	0.345	0.383	1	0.506614	0.729951	-0.149419	FALSE	Down	0.687	0.667	1	-0.204322	-0.0763503	-0.160264	FALSE	Up	0.63	0.67	1	0.287023	0.495741	0.365046	FALSE
Transport of bile salts and organic acids, metal ions and amine compounds	Up	0.754	0.693	79	-0.882342	0.657775	0.00530831	FALSE	Up	0.15	0.216	79	1.10215	2.98303	0.0330844	FALSE	Up	0.858	0.606	79	-0.904157	0.358195	0.0498154	FALSE	Down	0.63	0.592	79	-0.120361	1.64961	-0.0425642	FALSE
G alpha (z) signalling events	Up	0.446	0.447	47	0.200218	0.18206	0.00640431	FALSE	Up	0.165	0.221	47	0.783632	0.861472	0.0228502	FALSE	Down	0.919	0.853	47	-1.71436	-1.59997	-0.0212342	FALSE	Down	0.63	0.627	47	0.228367	0.288341	-0.00136247	FALSE
Suppression of phagosomal maturation	Down	0.987	0.981	12	-1.72357	-1.45956	-0.0110373	FALSE	Down	0.706	0.568	12	0.0824503	-0.179985	-0.00533605	FALSE	Up	0.432	0.4	12	1.31832	0.866164	0.0372368	FALSE	Down	0.631	0.436	12	1.35373	0.657318	-0.0227293	FALSE
Ca2+ pathway	Up	0.628	0.575	59	-0.0673256	-0.0879241	0.0080215	FALSE	Up	0.499	0.442	59	0.29664	0.227603	0.00572041	FALSE	Down	0.473	0.501	59	0.437829	0.542089	-0.0130728	FALSE	Up	0.631	0.617	59	0.495414	0.481978	0.016335	FALSE
Defective CYP26C1 causes Focal facial dermal dysplasia 4 (FFDD4)	Down	0.856	0.823	1	-0.868389	-0.761678	-0.0085849	FALSE	Up	0.823	0.858	1	-0.621808	-0.46948	0.0219275	FALSE	Up	0.848	0.77	1	-0.832657	-0.762274	0.0148277	FALSE	Down	0.631	0.661	1	0.208242	0.39648	-0.0905102	FALSE
The phototransduction cascade	Down	0.216	0.211	33	0.813414	1.26405	-0.00118445	FALSE	Up	0.243	0.272	33	0.690996	1.34363	0.0104688	FALSE	Down	0.805	0.613	33	-0.72799	-0.464243	-0.0413342	FALSE	Up	0.632	0.555	33	0.370477	0.790584	0.0209691	FALSE
Regulation of KIT signaling	Up	0.891	0.879	16	-1.22663	-1.26861	0.00463358	FALSE	Down	0.619	0.593	16	-0.0149299	-0.258924	-0.0155557	FALSE	Down	0.594	0.683	16	-0.0781689	-0.0271629	-0.0673545	FALSE	Up	0.633	0.659	16	0.308001	0.118757	0.0762737	FALSE
Transcriptional Regulation by MECP2	Down	0.719	0.666	59	-0.269826	0.0649138	-0.0118004	FALSE	Down	0.286	0.33	59	0.695718	1.20217	-0.00495056	FALSE	Up	0.848	0.709	59	-0.683089	-0.496119	0.0014206	FALSE	Up	0.633	0.604	59	0.703469	0.985664	0.0117525	FALSE
GABA synthesis, release, reuptake and degradation	Up	0.857	0.817	16	-1.13918	-0.592882	0.0036741	FALSE	Up	0.176	0.245	16	0.639344	1.36692	0.0445067	FALSE	Up	0.375	0.347	16	0.960482	1.4549	0.0503676	FALSE	Down	0.634	0.613	16	0.0373974	0.657484	-0.041283	FALSE
G2/M DNA replication checkpoint	Up	0.279	0.314	5	1.02638	0.808516	0.0803467	FALSE	Up	0.628	0.646	5	-0.114123	-0.0867291	0.0373069	FALSE	Up	0.644	0.631	5	-0.055499	-0.0987514	0.0996718	FALSE	Up	0.634	0.637	5	0.355013	0.314182	0.220695	FALSE
TP53 Regulates Transcription of Death Receptors and Ligands	Up	0.997	0.991	11	-2.45292	-2.11276	0.0011505	FALSE	Up	0.568	0.605	11	-0.28365	0.0870685	0.0206015	FALSE	Down	0.863	0.734	11	-0.904913	-0.858219	-0.0452259	FALSE	Up	0.634	0.564	11	0.52456	0.631884	0.0707724	FALSE
RA biosynthesis pathway	Up	0.343	0.365	22	0.348788	1.20241	0.00938006	FALSE	Up	0.982	0.991	22	-2.00343	-1.20403	0.00913515	FALSE	Down	0.885	0.713	22	-1.13043	-0.548923	-0.0446864	FALSE	Up	0.634	0.623	22	0.0456093	0.941365	0.00191434	FALSE
TP53 Regulates Transcription of Caspase Activators and Caspases	Up	0.877	0.881	11	-1.0209	-0.651746	0.018989	FALSE	Down	0.475	0.51	11	0.0922348	0.385776	-0.00274269	FALSE	Down	0.944	0.857	11	-1.27988	-1.28394	-0.0156776	FALSE	Up	0.634	0.628	11	0.783772	0.858631	0.0881362	FALSE
CS/DS degradation	Up	0.182	0.234	13	1.10958	1.66082	0.0165828	FALSE	Up	0.776	0.83	13	-0.789189	-0.255394	0.0161898	FALSE	Down	0.909	0.777	13	-1.82551	-1.50896	-0.0245026	FALSE	Down	0.635	0.646	13	0.0598953	0.621708	-0.012169	FALSE
Platelet activation, signaling and aggregation	Up	0.677	0.613	244	-0.506189	0.692411	0.0107913	FALSE	Up	0.122	0.162	244	1.97963	3.4808	0.0189942	FALSE	Down	0.91	0.731	244	-1.34799	-0.333503	-0.0239706	FALSE	Up	0.635	0.579	244	0.215521	1.47701	0.000890205	FALSE
N-glycan trimming and elongation in the cis-Golgi	Up	0.266	0.3	4	0.708096	1.12074	0.0570334	FALSE	Down	0.944	0.957	4	-1.31635	-0.999756	-0.014179	FALSE	Up	0.341	0.397	4	1.28725	1.70549	0.0111769	FALSE	Up	0.636	0.666	4	0.249576	0.666402	0.063176	FALSE
Signalling to ERKs	Up	0.777	0.724	33	-0.658034	-1.05349	0.00853453	FALSE	Down	0.501	0.542	33	-0.0770505	-0.347302	-0.00372386	FALSE	Up	0.621	0.701	33	-0.605856	-0.65513	0.0125029	FALSE	Up	0.637	0.581	33	0.384675	-0.217181	0.0163872	FALSE
Signaling by NOTCH1 HD Domain Mutants in Cancer	Up	0.833	0.84	13	-1.42811	-1.1927	0.00960627	FALSE	Up	0.235	0.178	13	1.28014	1.00066	0.0322302	FALSE	Up	0.668	0.579	13	-0.23931	-0.771221	0.0720499	FALSE	Down	0.637	0.546	13	0.716344	0.034548	-0.0501346	FALSE
Constitutive Signaling by NOTCH1 HD Domain Mutants	Up	0.833	0.84	13	-1.42811	-1.1927	0.00960627	FALSE	Up	0.235	0.178	13	1.28014	1.00066	0.0322302	FALSE	Up	0.668	0.579	13	-0.23931	-0.771221	0.0720499	FALSE	Down	0.637	0.546	13	0.716344	0.034548	-0.0501346	FALSE
Signaling by MAPK mutants	Up	0.867	0.857	6	-1.09395	-0.916563	0.00623304	FALSE	Down	0.945	0.943	6	-1.09291	-1.02244	-0.00663382	FALSE	Down	0.728	0.733	6	-0.525579	-0.361427	-0.0714386	FALSE	Up	0.637	0.686	6	0.157486	0.32327	0.0534008	FALSE
Downregulation of ERBB2:ERBB3 signaling	Up	0.994	0.994	9	-2.05652	-2.06891	0.00249301	FALSE	Up	0.834	0.696	9	-0.253593	-0.930852	0.0184337	FALSE	Up	0.342	0.444	9	0.990178	0.00491017	0.0459844	FALSE	Down	0.638	0.508	9	0.950497	-0.194441	-0.0394464	FALSE
Defective F8 accelerates dissociation of the A2 domain	Down	0.181	0.225	1	0.60415	0.680501	-0.0321205	FALSE	Down	0.449	0.485	1	-0.0504611	0.0411466	-0.0273735	FALSE	Down	0.566	0.549	1	-0.39018	-0.326174	-0.0304123	FALSE	Down	0.638	0.621	1	-0.00819218	0.0817527	-0.050198	FALSE
Defective F8 binding to the cell membrane	Down	0.181	0.225	1	0.60415	0.680501	-0.0321205	FALSE	Down	0.449	0.485	1	-0.0504611	0.0411466	-0.0273735	FALSE	Down	0.566	0.549	1	-0.39018	-0.326174	-0.0304123	FALSE	Down	0.638	0.621	1	-0.00819218	0.0817527	-0.050198	FALSE
Defective F8 secretion	Down	0.181	0.225	1	0.60415	0.680501	-0.0321205	FALSE	Down	0.449	0.485	1	-0.0504611	0.0411466	-0.0273735	FALSE	Down	0.566	0.549	1	-0.39018	-0.326174	-0.0304123	FALSE	Down	0.638	0.621	1	-0.00819218	0.0817527	-0.050198	FALSE
Regulation of necroptotic cell death	Up	0.928	0.922	15	-1.18843	-0.920196	0.0217222	FALSE	Down	0.824	0.731	15	-0.210044	-0.440523	-0.00575842	FALSE	Up	0.514	0.485	15	1.25142	0.811154	0.0156363	FALSE	Down	0.639	0.531	15	1.23985	0.612646	-0.00398496	FALSE
IKBKB deficiency causes SCID	Up	0.967	0.948	3	-1.38382	-1.37996	0.0136539	FALSE	Down	0.731	0.702	3	-0.314295	-0.558286	-0.0208427	FALSE	Down	0.65	0.722	3	-0.339947	-0.488767	-0.0484973	FALSE	Up	0.639	0.627	3	0.4144	0.0332147	0.102456	FALSE
IKBKG deficiency causes anhidrotic ectodermal dysplasia with immunodeficiency (EDA-ID) (via TLR)	Up	0.967	0.948	3	-1.38382	-1.37996	0.0136539	FALSE	Down	0.731	0.702	3	-0.314295	-0.558286	-0.0208427	FALSE	Down	0.65	0.722	3	-0.339947	-0.488767	-0.0484973	FALSE	Up	0.639	0.627	3	0.4144	0.0332147	0.102456	FALSE
RSK activation	Down	0.188	0.331	6	0.431512	0.433451	-0.00671731	FALSE	Down	0.258	0.273	6	0.532471	0.263102	-0.0211065	FALSE	Down	0.749	0.753	6	-0.919232	-0.95579	-0.0214749	FALSE	Up	0.639	0.654	6	0.138519	-0.0445003	0.0491908	FALSE
Defective SLC33A1 causes spastic paraplegia 42 (SPG42)	Up	0.627	0.634	1	-0.3169	-0.158247	0.0390902	FALSE	Down	0.586	0.629	1	-0.100284	0.101572	-0.0631972	FALSE	Down	0.869	0.791	1	-0.886517	-0.818191	-0.0147111	FALSE	Up	0.639	0.672	1	0.275802	0.499896	0.166655	FALSE
Cytosolic iron-sulfur cluster assembly	Up	0.436	0.44	12	-0.0109051	0.5142	0.0218189	FALSE	Up	0.966	0.977	12	-1.6912	-1.10215	0.0174556	FALSE	Down	0.209	0.256	12	1.86601	2.50931	-0.0285779	FALSE	Up	0.642	0.671	12	0.0841773	0.780823	0.0558733	FALSE
mRNA Editing	Down	0.537	0.539	9	-0.034514	0.548911	-0.0103515	FALSE	Down	0.622	0.676	9	-0.259736	0.37094	-0.00835022	FALSE	Down	0.827	0.699	9	-0.857824	-0.457047	-0.0185398	FALSE	Up	0.642	0.65	9	0.176552	0.832131	0.0155152	FALSE
Defective factor IX causes hemophilia B	Down	0.065	0.109	8	1.82123	2.36923	-0.0195527	FALSE	Up	0.168	0.204	8	0.865691	1.35524	0.00609839	FALSE	Down	0.887	0.783	8	-1.16911	-0.892201	-0.0326209	FALSE	Down	0.642	0.635	8	-0.0423385	0.413089	-0.084448	FALSE
Transport of nucleosides and free purine and pyrimidine bases across the plasma membrane	Up	0.37	0.396	11	0.417913	1.04976	0.0306185	FALSE	Up	0.59	0.663	11	-0.148887	0.529455	0.0392924	FALSE	Down	0.598	0.553	11	0.49905	1.02437	-0.0984696	FALSE	Up	0.643	0.665	11	0.379675	1.06558	0.0599035	FALSE
NCAM1 interactions	Up	0.796	0.746	42	-1.95338	-1.09705	0.003966	FALSE	Up	0.766	0.821	42	-1.93605	-0.934274	0.0296965	FALSE	Up	0.894	0.712	42	-2.96115	-2.36171	0.0175228	FALSE	Down	0.643	0.596	42	-0.739571	0.258299	-0.0732947	FALSE
Signalling to STAT3	Up	0.521	0.545	3	-0.149818	-0.0475735	0.0117356	FALSE	Up	0.922	0.932	3	-0.967632	-0.817021	0.00574252	FALSE	Down	0.917	0.854	3	-1.44423	-1.3669	-0.0147778	FALSE	Down	0.643	0.65	3	0.252218	0.333169	-0.0364873	FALSE
Defective translocation of RB1 mutants to the nucleus	Up	0.19	0.251	1	0.903555	0.880136	0.0859568	FALSE	Down	0.363	0.378	1	0.45735	0.454781	-0.0940493	FALSE	Up	0.744	0.711	1	-0.590677	-0.547668	0.0467388	FALSE	Up	0.644	0.652	1	0.297833	0.308034	0.145237	FALSE
Defective SLC11A2 causes hypochromic microcytic anemia, with iron overload 1 (AHMIO1)	Up	0.398	0.426	1	0.218649	0.411748	0.0444646	FALSE	Down	0.967	0.978	1	-1.09907	-0.965137	-0.0100078	FALSE	Up	0.833	0.751	1	-0.960513	-0.899743	0.0024159	FALSE	Up	0.644	0.658	1	0.144816	0.349825	0.0985708	FALSE
Gamma carboxylation, hypusine formation and arylsulfatase activation	Up	0.952	0.917	36	-1.4128	-0.488668	0.00273271	FALSE	Up	0.96	0.969	36	-1.52213	-0.528494	0.0179408	FALSE	Down	0.914	0.747	36	-0.83684	-0.127667	-0.00818214	FALSE	Down	0.644	0.664	36	0.430587	1.51208	-0.0124574	FALSE
Inactivation, recovery and regulation of the phototransduction cascade	Down	0.166	0.172	32	1.02932	1.4712	-0.0012431	FALSE	Up	0.214	0.243	32	0.803477	1.43989	0.0103304	FALSE	Down	0.784	0.616	32	-0.599943	-0.344909	-0.0423439	FALSE	Up	0.645	0.573	32	0.361588	0.757781	0.0199659	FALSE
Glycogen metabolism	Up	0.858	0.808	22	-0.737494	-0.413341	0.00815411	FALSE	Up	0.644	0.478	22	0.201808	0.242586	0.0150631	FALSE	Up	0.503	0.41	22	1.21222	1.07364	0.0492414	FALSE	Down	0.646	0.492	22	1.12243	0.841511	-0.0397475	FALSE
Beta oxidation of decanoyl-CoA to octanoyl-CoA-CoA	Up	0.09	0.132	4	0.898471	1.26458	0.0252971	FALSE	Down	0.878	0.904	4	-0.768712	-0.431106	-0.0325811	FALSE	Down	0.125	0.181	4	1.9261	2.34192	-0.123004	FALSE	Up	0.647	0.702	4	0.282749	0.648526	0.0934955	FALSE
Beta oxidation of octanoyl-CoA to hexanoyl-CoA	Up	0.09	0.132	4	0.898471	1.26458	0.0252971	FALSE	Down	0.878	0.904	4	-0.768712	-0.431106	-0.0325811	FALSE	Down	0.125	0.181	4	1.9261	2.34192	-0.123004	FALSE	Up	0.647	0.702	4	0.282749	0.648526	0.0934955	FALSE
Muscle contraction	Up	0.819	0.75	191	-1.35251	0.754719	0.000825553	FALSE	Up	0.607	0.675	191	-0.880073	1.52339	0.0223745	FALSE	Up	0.961	0.772	191	-1.92493	-0.2567	0.0177339	FALSE	Down	0.647	0.588	191	-0.140838	2.23065	-0.042435	FALSE
Norepinephrine Neurotransmitter Release Cycle	Down	0.984	0.967	17	-2.18465	-1.68397	-0.000521885	FALSE	Up	0.566	0.622	17	-0.34236	0.337176	0.0310235	FALSE	Up	0.744	0.612	17	-0.540393	-0.10061	0.0525272	FALSE	Down	0.648	0.611	17	-0.157651	0.481594	-0.0666788	FALSE
TRAF3 deficiency - HSE	Up	0.901	0.873	3	-0.973486	-0.804167	0.0289293	FALSE	Down	0.86	0.884	3	-0.68102	-0.477969	-0.0133621	FALSE	Down	0.815	0.763	3	-0.725199	-0.58195	-0.0675889	FALSE	Up	0.648	0.691	3	0.354169	0.602154	0.232043	FALSE
Biosynthesis of electrophilic ω-3 PUFA oxo-derivatives	Down	0.763	0.755	2	-0.700971	-0.555177	-0.0398527	FALSE	Down	0.665	0.692	2	-0.373309	-0.194221	-0.0408112	FALSE	Up	0.728	0.699	2	-0.439781	-0.322056	0.111279	FALSE	Down	0.649	0.664	2	0.138607	0.329373	-0.184373	FALSE
Reactions specific to the complex N-glycan synthesis pathway	Down	0.324	0.349	9	0.589271	1.03147	-0.00435367	FALSE	Up	0.894	0.916	9	-0.912719	-0.436566	0.0127537	FALSE	Up	0.735	0.653	9	-0.258069	0.133349	0.00393988	FALSE	Up	0.649	0.681	9	0.284257	0.828231	0.0264154	FALSE
Defective SLC34A2 causes pulmonary alveolar microlithiasis (PALM)	Down	0.25	0.293	1	0.46856	0.651758	-0.0392545	FALSE	Down	0.999	1	1	-1.30855	-1.18798	-0.00171794	FALSE	Up	0.841	0.753	1	-0.96859	-0.908948	0.00153154	FALSE	Down	0.649	0.669	1	0.20304	0.385734	-0.0862503	FALSE
Defective SLC34A2 causes pulmonary alveolar microlithiasis (PALM)	Down	0.25	0.293	1	0.46856	0.651758	-0.0392545	FALSE	Down	0.999	1	1	-1.30855	-1.18798	-0.00171794	FALSE	Up	0.841	0.753	1	-0.96859	-0.908948	0.00153154	FALSE	Down	0.649	0.669	1	0.20304	0.385734	-0.0862503	FALSE
Antigen activates B Cell Receptor (BCR) leading to generation of second messengers	Up	0.216	0.252	40	2.04297	2.02514	0.0263164	FALSE	Up	0.813	0.769	40	-0.826826	-0.897644	0.00779149	FALSE	Down	0.555	0.584	40	0.76972	0.916458	-0.124727	FALSE	Up	0.651	0.623	40	0.527932	0.446038	0.0967215	FALSE
Classical antibody-mediated complement activation	Up	0.049	0.085	14	3.93742	4.29092	0.104561	FALSE	Up	0.267	0.297	14	1.06753	1.41981	0.0908378	FALSE	Down	0.665	0.629	14	0.0233257	0.254701	-0.132762	FALSE	Up	0.652	0.641	14	0.226422	0.582303	0.111173	FALSE
Inhibition of the proteolytic activity of APC/C required for the onset of anaphase by mitotic spindle checkpoint components	Up	0.292	0.37	19	0.60716	0.576294	0.0260664	FALSE	Down	0.432	0.495	19	0.226471	0.277703	-0.00315566	FALSE	Up	0.194	0.332	19	1.50302	1.50905	0.00723456	FALSE	Up	0.653	0.692	19	0.294481	0.346578	0.0622361	FALSE
Inactivation of APC/C via direct inhibition of the APC/C complex	Up	0.292	0.37	19	0.60716	0.576294	0.0260664	FALSE	Down	0.432	0.495	19	0.226471	0.277703	-0.00315566	FALSE	Up	0.194	0.332	19	1.50302	1.50905	0.00723456	FALSE	Up	0.653	0.692	19	0.294481	0.346578	0.0622361	FALSE
Removal of aminoterminal propeptides from gamma-carboxylated proteins	Up	0.982	0.961	9	-2.02171	-1.71265	0.00450214	FALSE	Up	0.611	0.621	9	-0.267901	0.0690685	0.0374022	FALSE	Up	0.747	0.654	9	-0.482483	-0.333621	0.0951947	FALSE	Down	0.653	0.647	9	0.232587	0.584679	-0.110522	FALSE
MAP2K and MAPK activation	Up	0.805	0.784	37	-0.702728	-0.795767	0.0152087	FALSE	Up	0.347	0.355	37	0.625886	0.528988	0.0202108	FALSE	Down	0.583	0.665	37	-0.178391	-0.020099	-0.0105878	FALSE	Up	0.654	0.607	37	0.332998	0.0651842	0.00156367	FALSE
TRAF6 mediated NF-kB activation	Up	0.668	0.739	24	-0.57746	-0.321769	0.024798	FALSE	Down	0.017	0.021	24	2.12628	2.14697	-0.0260838	FALSE	Down	0.797	0.764	24	-0.604073	-0.591687	-0.0601724	FALSE	Up	0.654	0.607	24	0.502822	0.307573	0.0586142	FALSE
Defects in cobalamin (B12) metabolism	Up	0.422	0.446	14	0.187414	0.802162	0.0200269	FALSE	Down	0.702	0.746	14	-0.502012	0.136699	-0.0118953	FALSE	Down	0.773	0.645	14	-0.486575	-0.0184749	-0.0461157	FALSE	Up	0.655	0.658	14	0.223608	0.892696	0.0674864	FALSE
Ceramide signalling	Up	0.375	0.393	3	0.148584	0.31589	0.0299404	FALSE	Up	0.721	0.769	3	-0.555718	-0.298799	0.0299047	FALSE	Down	0.861	0.787	3	-1.2087	-1.07303	-0.0189448	FALSE	Down	0.655	0.661	3	0.208363	0.426027	-0.0826862	FALSE
Netrin-1 signaling	Down	0.991	0.964	48	-2.4168	-1.95152	-0.000184394	FALSE	Up	0.326	0.421	48	0.147223	0.925044	0.0210797	FALSE	Down	0.908	0.752	48	-2.20113	-1.87532	-0.00105143	FALSE	Down	0.655	0.594	48	-0.144811	0.359342	-0.00615237	FALSE
Biosynthesis of protectin and resolvin conjugates in tissue regeneration (PCTR and RCTR)	Down	0.663	0.657	1	-0.4482	-0.313029	-0.023096	FALSE	Up	0.848	0.884	1	-0.654692	-0.501452	0.0260404	FALSE	Up	0.897	0.81	1	-0.942456	-0.880517	0.00477445	FALSE	Down	0.656	0.675	1	0.224734	0.419127	-0.110016	FALSE
FGFR1 ligand binding and activation	Up	0.737	0.741	17	-1.11328	-1.31269	0.00160878	FALSE	Up	0.465	0.481	17	-0.00384291	-0.425123	0.0236388	FALSE	Up	0.837	0.802	17	-2.39587	-2.3791	0.00991745	FALSE	Down	0.657	0.575	17	0.0446643	-0.609731	-0.0697226	FALSE
Defective F9 activation	Down	0.072	0.124	5	1.88498	2.38174	-0.0341917	FALSE	Up	0.071	0.091	5	1.73499	2.18713	0.00791207	FALSE	Down	0.856	0.788	5	-0.744077	-0.494042	-0.0503211	FALSE	Down	0.657	0.685	5	0.187198	0.597027	-0.112408	FALSE
Signaling by Insulin receptor	Up	0.685	0.655	73	-0.442958	-0.735777	0.00928146	FALSE	Up	0.389	0.407	73	0.54152	0.182275	0.00740369	FALSE	Down	0.87	0.859	73	-1.81275	-1.71923	-0.00539978	FALSE	Up	0.657	0.564	73	0.743086	-0.00629386	0.000578119	FALSE
ECM proteoglycans	Up	0.638	0.591	74	-0.577224	0.47525	0.0173335	FALSE	Up	0.483	0.498	74	0.0276067	1.25782	0.0357076	FALSE	Up	0.959	0.794	74	-3.50619	-2.79535	0.00876595	FALSE	Down	0.657	0.603	74	-0.722017	0.511578	-0.0675371	FALSE
GPVI-mediated activation cascade	Up	0.921	0.891	32	-1.36296	-1.45808	0.00945622	FALSE	Up	0.213	0.244	32	1.13275	1.12997	0.00591631	FALSE	Down	0.658	0.646	32	-0.0669225	-0.164768	-0.0314144	FALSE	Up	0.66	0.635	32	0.68456	0.347393	0.0384326	FALSE
Signalling to p38 via RIT and RIN	Down	0.193	0.268	5	1.04053	1.38216	-0.0206091	FALSE	Down	0.504	0.556	5	-0.0413957	0.319439	-0.0214392	FALSE	Up	0.546	0.523	5	0.165949	0.3895	0.0307762	FALSE	Down	0.661	0.676	5	0.198241	0.515846	-0.0863082	FALSE
TFAP2 (AP-2) family regulates transcription of other transcription factors	Up	0.417	0.441	4	0.204383	0.537723	0.00435776	FALSE	Up	0.047	0.066	4	1.3943	1.84558	0.0608305	FALSE	Down	0.557	0.53	4	0.0916885	0.38079	-0.00127056	FALSE	Down	0.661	0.667	4	0.1631	0.543907	-0.000934836	FALSE
Defective HEXB causes GM2G2	Up	0.02	0.044	1	2.36218	2.5786	0.171459	FALSE	Down	0.988	0.991	1	-1.07225	-0.947765	-0.0202575	FALSE	Down	0.634	0.631	1	-0.0348523	0.0737609	-0.174895	FALSE	Up	0.661	0.678	1	0.198495	0.348581	0.207823	FALSE
Electron transport from NADPH to Ferredoxin	Up	0.158	0.226	2	0.748395	1.00386	0.0377985	FALSE	Up	0.699	0.728	2	-0.455067	-0.23032	0.0316959	FALSE	Down	0.725	0.674	2	-0.432973	-0.281943	-0.046229	FALSE	Up	0.661	0.665	2	0.108292	0.35134	0.00176359	FALSE
PI3K Cascade	Up	0.844	0.806	43	-1.03262	-1.42776	7.41856e-05	FALSE	Up	0.444	0.415	43	0.475168	-0.20895	0.00367344	FALSE	Down	0.867	0.853	43	-2.0542	-2.25411	-0.00144321	FALSE	Down	0.661	0.569	43	0.658454	-0.331301	-0.0250097	FALSE
MET receptor recycling	Up	0.553	0.589	10	-0.296135	-0.100023	0.0198557	FALSE	Up	0.806	0.865	10	-0.755063	-0.445232	0.0119735	FALSE	Up	0.394	0.429	10	0.793392	0.829206	0.0361087	FALSE	Up	0.662	0.63	10	0.319573	0.344916	0.0281815	FALSE
Glycogen storage diseases	Up	0.278	0.409	13	0.398729	0.909823	0.00318011	FALSE	Up	0.133	0.101	13	1.38145	1.36174	0.0382619	FALSE	Up	0.559	0.469	13	0.968022	0.631406	0.00173328	FALSE	Down	0.662	0.509	13	1.08	0.577015	-0.0362416	FALSE
MAPK3 (ERK1) activation	Up	0.331	0.287	10	0.865088	0.0941042	0.0299119	FALSE	Down	0.936	0.918	10	-1.11609	-1.32693	-0.0240503	FALSE	Down	0.601	0.695	10	-0.123781	-0.360082	-0.032376	FALSE	Up	0.662	0.621	10	0.558252	-0.051369	0.103116	FALSE
Activated NTRK2 signals through CDK5	Up	0.589	0.651	6	-0.321496	-0.147288	0.0246122	FALSE	Up	0.84	0.907	6	-0.854311	-0.585203	0.0352916	FALSE	Down	0.7	0.689	6	-0.353785	-0.347635	-0.0465502	FALSE	Up	0.662	0.642	6	0.5067	0.395053	0.0530935	FALSE
Mitochondrial Uncoupling	Down	0.208	0.253	6	0.68372	1.20554	-0.00837262	FALSE	Up	0.217	0.266	6	0.579663	1.14234	0.0366862	FALSE	Up	0.732	0.653	6	-0.42604	-0.0780557	0.0221091	FALSE	Down	0.662	0.67	6	0.0980069	0.618114	-0.00729341	FALSE
Platelet Adhesion to exposed collagen	Up	0.114	0.172	13	2.05562	2.40516	0.0283002	FALSE	Up	0.023	0.032	13	2.55099	2.98466	0.028573	FALSE	Down	0.859	0.78	13	-0.905821	-0.558094	-0.0232456	FALSE	Down	0.662	0.702	13	0.226679	0.746601	-0.0451078	FALSE
POLB-Dependent Long Patch Base Excision Repair	Up	0.927	0.885	8	-1.13254	-0.824523	0.0257777	FALSE	Down	0.991	0.995	8	-1.71189	-1.30658	-0.0167135	FALSE	Down	0.314	0.36	8	1.42649	1.816	-0.126265	FALSE	Up	0.663	0.666	8	0.322682	0.733255	0.132781	FALSE
Release of apoptotic factors from the mitochondria	Up	0.052	0.089	5	1.48974	1.91423	0.0532437	FALSE	Up	0.671	0.727	5	-0.43828	-0.0543805	0.0133608	FALSE	Down	0.364	0.388	5	0.837023	1.17108	-0.106825	FALSE	Up	0.663	0.667	5	0.148228	0.535812	0.0912391	FALSE
Abacavir metabolism	Up	0.859	0.806	5	-0.942637	-0.752766	0.00156912	FALSE	Down	0.969	0.97	5	-1.23965	-0.954345	-0.00156689	FALSE	Down	0.746	0.685	5	-0.550627	-0.265458	-0.00889969	FALSE	Down	0.664	0.677	5	0.259486	0.615359	-0.0359956	FALSE
ZBP1(DAI) mediated induction of type I IFNs	Up	0.979	0.976	21	-1.79622	-1.45027	0.0234481	FALSE	Down	0.585	0.596	21	-0.0871938	-0.0440947	-0.00463732	FALSE	Down	0.81	0.747	21	-0.6773	-0.672442	-0.0748817	FALSE	Up	0.664	0.624	21	0.454654	0.340731	0.110873	FALSE
Signaling by ERBB4	Up	0.035	0.13	50	1.66081	1.60466	0.0242199	FALSE	Up	0.913	0.839	50	-0.704308	-1.19478	0.00810461	FALSE	Down	0.868	0.824	50	-1.31561	-1.6001	-0.0149568	FALSE	Up	0.665	0.515	50	0.691899	-0.141431	0.0234007	FALSE
Regulation of PTEN localization	Up	0.925	0.925	8	-1.27621	-1.16061	0.00700062	FALSE	Up	0.954	0.843	8	-0.62871	-1.21543	0.00490022	FALSE	Up	0.484	0.476	8	1.26353	0.460078	0.102605	FALSE	Down	0.666	0.502	8	1.32892	0.240673	-0.0300618	FALSE
Glycerophospholipid biosynthesis	Up	0.924	0.891	119	-1.33454	0.424828	0.00652174	FALSE	Up	0.295	0.403	119	0.428309	2.57642	0.0119977	FALSE	Up	0.924	0.693	119	-0.0222156	1.58591	0.0157142	FALSE	Down	0.667	0.658	119	0.27282	2.36589	-0.0136904	FALSE
Regulation of PTEN mRNA translation	Down	0.715	0.712	12	-0.401481	-0.149729	-0.0138708	FALSE	Down	0.04	0.06	12	1.89299	2.2244	-0.0252375	FALSE	Up	0.335	0.383	12	1.42139	1.61154	0.0408338	FALSE	Up	0.668	0.671	12	0.379771	0.610662	0.0396956	FALSE
Glycogen storage disease type Ia (G6PC)	Down	0.101	0.14	1	1.19705	1.42255	-0.0492814	FALSE	Down	0.214	0.238	1	0.824925	1.03624	-0.0661011	FALSE	Down	0.71	0.647	1	-0.617761	-0.531847	-0.0239993	FALSE	Down	0.669	0.655	1	0.00786923	0.18137	-0.0633005	FALSE
Stimulation of the cell death response by PAK-2p34	Up	0.667	0.685	2	-0.489616	-0.371237	0.0321467	FALSE	Down	0.775	0.783	2	-0.491761	-0.442118	-0.0526341	FALSE	Down	0.759	0.733	2	-0.564809	-0.484646	-0.0614734	FALSE	Up	0.672	0.682	2	0.20906	0.281918	0.136964	FALSE
Signaling by Type 1 Insulin-like Growth Factor 1 Receptor (IGF1R)	Up	0.631	0.61	52	-0.245834	-0.983124	0.000646028	FALSE	Up	0.543	0.473	52	0.245623	-0.600641	0.00268264	FALSE	Down	0.89	0.888	52	-2.33653	-2.59185	-0.00063922	FALSE	Down	0.672	0.544	52	0.770817	-0.548624	-0.0157456	FALSE
Interleukin-23 signaling	Up	0.504	0.509	9	0.119741	0.364122	0.00757156	FALSE	Down	0.903	0.926	9	-0.842365	-0.466447	-0.0379936	FALSE	Down	0.372	0.44	9	1.20327	1.62168	-0.0756258	FALSE	Up	0.674	0.695	9	0.27343	0.630132	0.0904887	FALSE
FGFR1 mutant receptor activation	Up	0.596	0.671	31	-0.431024	-0.480585	0.00488033	FALSE	Down	0.433	0.419	31	0.357426	-0.0124964	-0.0155691	FALSE	Up	0.722	0.761	31	-1.35632	-1.2113	0.00775507	FALSE	Down	0.674	0.606	31	0.349949	-0.19123	-0.00514818	FALSE
Signaling by Retinoic Acid	Up	0.754	0.732	42	-0.677378	0.400675	0.00820105	FALSE	Up	0.998	1	42	-2.47102	-1.36978	0.00522063	FALSE	Down	0.974	0.844	42	-1.57155	-0.823191	-0.0366413	FALSE	Up	0.674	0.655	42	0.179293	1.3662	0.0213512	FALSE
RHO GTPases activate CIT	Up	0.365	0.409	18	0.140203	0.586585	0.000993404	FALSE	Up	0.365	0.465	18	0.113905	0.642624	0.027392	FALSE	Down	0.476	0.47	18	0.759485	1.00539	-0.00593124	FALSE	Up	0.675	0.6	18	0.414006	0.586207	0.0213884	FALSE
RUNX1 regulates expression of components of tight junctions	Up	0.916	0.876	4	-1.03405	-0.817763	0.0167358	FALSE	Up	0.897	0.917	4	-0.846894	-0.562343	0.0181847	FALSE	Down	0.811	0.739	4	-0.602793	-0.480675	-0.0457518	FALSE	Up	0.675	0.669	4	0.370316	0.563207	0.0448248	FALSE
Defective GCK causes maturity-onset diabetes of the young 2 (MODY2)	Down	0.777	0.754	1	-0.69105	-0.582326	-0.012908	FALSE	Up	0.897	0.919	1	-0.798789	-0.66445	0.0197963	FALSE	Up	0.862	0.762	1	-0.964479	-0.904904	0.00204155	FALSE	Down	0.675	0.678	1	0.0931182	0.250686	-0.0803437	FALSE
Signaling by Hippo	Up	0.725	0.682	19	-0.708234	-0.168759	0.0175137	FALSE	Down	0.676	0.725	19	-0.629143	0.0706729	-0.00603745	FALSE	Down	0.922	0.805	19	-1.18994	-0.805891	-0.0164212	FALSE	Up	0.675	0.639	19	0.115279	0.689348	0.0327192	FALSE
CD22 mediated BCR regulation	Up	0.123	0.161	17	2.75213	2.96045	0.0575148	FALSE	Up	0.585	0.57	17	0.0769629	0.308206	0.0580401	FALSE	Down	0.448	0.499	17	1.31437	1.61265	-0.191824	FALSE	Up	0.676	0.671	17	0.120711	0.449242	0.125787	FALSE
CLEC7A/inflammasome pathway	Down	0.936	0.942	6	-1.26678	-1.05511	-0.0175309	FALSE	Down	0.336	0.312	6	0.842163	0.654968	-0.0355699	FALSE	Down	0.676	0.665	6	0.133307	0.00834979	-0.0963309	FALSE	Up	0.676	0.649	6	0.766897	0.489353	0.056357	FALSE
Neurotransmitter release cycle	Up	0.764	0.728	45	-1.02405	0.0241836	0.00647466	FALSE	Up	0.534	0.582	45	-0.39923	0.775754	0.0257617	FALSE	Up	0.755	0.544	45	-0.531384	0.268472	0.0234605	FALSE	Down	0.676	0.616	45	-0.345855	0.764703	-0.0388563	FALSE
Innate Immune System	Up	0.556	0.516	977	1.31734	4.11763	0.0112715	FALSE	Down	0.547	0.6	977	0.280708	3.58369	-0.00182821	FALSE	Down	0.8	0.569	977	2.59312	4.2218	-0.0253601	FALSE	Up	0.676	0.575	977	2.12054	4.30846	0.0362655	FALSE
Defects of contact activation system (CAS) and kallikrein/kinin system (KKS)	Up	0.254	0.3	15	0.806483	1.4027	0.00701543	FALSE	Up	0.36	0.418	15	0.441723	1.06079	0.0249902	FALSE	Down	0.967	0.867	15	-1.84062	-1.4845	-0.024592	FALSE	Down	0.676	0.666	15	0.0222053	0.611106	-0.0459527	FALSE
Diseases of hemostasis	Up	0.254	0.3	15	0.806483	1.4027	0.00701543	FALSE	Up	0.36	0.418	15	0.441723	1.06079	0.0249902	FALSE	Down	0.967	0.867	15	-1.84062	-1.4845	-0.024592	FALSE	Down	0.676	0.666	15	0.0222053	0.611106	-0.0459527	FALSE
Digestion of dietary carbohydrate	Down	0.425	0.447	7	0.200767	0.721334	-0.0342235	FALSE	Down	0.028	0.058	7	1.75708	2.47042	-0.0549162	FALSE	Down	0.712	0.624	7	-0.385373	0.00716393	-0.0687241	FALSE	Down	0.677	0.658	7	-0.125802	0.428928	-0.0610374	FALSE
SMAC (DIABLO) binds to IAPs	Up	0.647	0.638	7	-0.259615	0.03169	0.0376996	FALSE	Down	1	1	7	-2.19801	-1.87484	-0.0178987	FALSE	Down	0.56	0.551	7	0.353371	0.655648	-0.0382036	FALSE	Up	0.678	0.695	7	0.267802	0.639556	0.105991	FALSE
SMAC(DIABLO)-mediated dissociation of IAP:caspase complexes	Up	0.647	0.638	7	-0.259615	0.03169	0.0376996	FALSE	Down	1	1	7	-2.19801	-1.87484	-0.0178987	FALSE	Down	0.56	0.551	7	0.353371	0.655648	-0.0382036	FALSE	Up	0.678	0.695	7	0.267802	0.639556	0.105991	FALSE
Fructose catabolism	Up	0.246	0.286	5	0.562266	0.994664	0.0431126	FALSE	Up	0.495	0.548	5	-0.221246	0.222299	0.0214222	FALSE	Down	0.882	0.76	5	-1.26836	-1.0484	-0.0343465	FALSE	Up	0.678	0.665	5	0.0335062	0.47607	0.0368504	FALSE
Signaling by ERBB2 KD Mutants	Up	0.706	0.646	21	-0.361116	-1.56428	0.0231398	FALSE	Down	0.926	0.903	21	-0.9356	-1.92426	-0.00049451	FALSE	Down	0.379	0.639	21	-0.127286	-1.11572	-0.017022	FALSE	Up	0.679	0.512	21	0.75691	-1.04885	0.0366688	FALSE
Role of phospholipids in phagocytosis	Up	0.289	0.338	32	1.25291	1.34218	0.0436716	FALSE	Up	0.363	0.316	32	1.10386	0.883906	0.00764511	FALSE	Down	0.474	0.521	32	1.43523	1.29339	-0.113653	FALSE	Up	0.679	0.65	32	0.53532	0.384082	0.0986579	FALSE
Prolactin receptor signaling	Up	0.018	0.023	13	2.90119	2.51554	0.0338086	FALSE	Up	0.269	0.326	13	0.492903	0.657513	0.0059951	FALSE	Up	0.584	0.527	13	0.336758	0.102516	0.0210349	FALSE	Up	0.679	0.534	13	0.697229	0.181897	0.0845943	FALSE
Interleukin-3, Interleukin-5 and GM-CSF signaling	Down	0.55	0.546	45	0.133389	-0.135738	-0.00502538	FALSE	Down	0.678	0.575	45	0.0750318	-0.561718	-0.0183099	FALSE	Down	0.634	0.632	45	0.269349	-0.176429	-0.00962751	FALSE	Up	0.679	0.562	45	0.81215	-0.144559	0.027681	FALSE
G beta:gamma signalling through BTK	Up	0.047	0.1	16	1.77428	1.06399	0.0282707	FALSE	Up	0.564	0.524	16	0.125521	-0.448722	0.0272918	FALSE	Down	0.786	0.817	16	-1.18881	-1.43179	-0.00826836	FALSE	Down	0.679	0.679	16	0.186904	-0.318635	-0.00319684	FALSE
Ion influx/efflux at host-pathogen interface	Up	0.338	0.372	4	0.550163	0.918419	0.0241999	FALSE	Down	0.985	0.983	4	-1.50244	-1.20395	-0.00553662	FALSE	Up	0.431	0.46	4	0.85399	1.21404	0.0937102	FALSE	Down	0.68	0.696	4	0.216296	0.601097	-0.00755674	FALSE
Essential fructosuria	Up	0.847	0.819	1	-0.881925	-0.770724	0.00759406	FALSE	Up	0.879	0.918	1	-0.73502	-0.577301	0.0235264	FALSE	Up	0.859	0.778	1	-0.892573	-0.825183	0.00720194	FALSE	Down	0.681	0.688	1	0.0859351	0.291876	-0.0856854	FALSE
Assembly of collagen fibrils and other multimeric structures	Up	0.891	0.837	56	-2.51717	-1.57209	0.0170604	FALSE	Up	0.53	0.557	56	-0.70132	0.553505	0.0363655	FALSE	Up	0.862	0.654	56	-3.19522	-2.45917	0.0261705	FALSE	Down	0.681	0.625	56	-1.15782	0.0307884	-0.0511976	FALSE
Tyrosine catabolism	Up	0.431	0.441	5	0.00215555	0.398678	0.000215508	FALSE	Up	0.457	0.508	5	-0.0438602	0.427682	0.024212	FALSE	Up	0.812	0.691	5	-0.997289	-0.739772	0.00998874	FALSE	Down	0.682	0.674	5	0.0363487	0.483411	-0.0725718	FALSE
Intracellular oxygen transport	Down	0.795	0.762	3	-0.839663	-0.574959	-0.0178487	FALSE	Up	0.967	0.974	3	-1.3549	-1.06739	0.0152526	FALSE	Down	0.86	0.745	3	-1.22897	-1.07354	-0.0246679	FALSE	Down	0.683	0.671	3	-0.109696	0.266067	-0.0933957	FALSE
Signaling by NOTCH1	Up	0.723	0.667	67	-0.461142	-0.236887	0.00795634	FALSE	Up	0.64	0.673	67	-0.386109	0.0669091	0.00919869	FALSE	Up	0.637	0.506	67	0.597935	0.457647	0.00350095	FALSE	Up	0.684	0.57	67	0.708004	0.586557	0.00519239	FALSE
Scavenging by Class B Receptors	Up	0.941	0.893	5	-1.50653	-1.34014	0.00757147	FALSE	Up	0.271	0.289	5	0.66688	0.841056	0.0150764	FALSE	Up	0.911	0.814	5	-1.71676	-1.55744	0.00142442	FALSE	Down	0.685	0.649	5	0.101201	0.238755	-0.0867987	FALSE
Acyl chain remodeling of CL	Up	0.058	0.076	4	1.39315	1.65326	0.030755	FALSE	Up	0.989	0.991	4	-1.61027	-1.36719	0.00184491	FALSE	Down	0.425	0.459	4	0.597714	0.856327	-0.0655228	FALSE	Up	0.686	0.681	4	0.046518	0.320943	0.0600215	FALSE
Signaling by Leptin	Down	0.189	0.187	10	1.30651	0.941835	-0.0069892	FALSE	Down	0.395	0.444	10	0.305662	0.406349	-0.0110628	FALSE	Up	0.832	0.796	10	-1.06046	-1.01069	0.00876587	FALSE	Up	0.687	0.638	10	0.306736	0.122658	0.0072709	FALSE
Erythropoietin activates RAS	Up	0.165	0.167	14	1.18832	0.168677	0.0236264	FALSE	Down	0.259	0.344	14	0.587323	0.0480302	-0.0173633	FALSE	Up	0.766	0.864	14	-1.19531	-1.31041	0.0138421	FALSE	Up	0.688	0.592	14	0.738966	-0.308414	0.048738	FALSE
Mitochondrial Fatty Acid Beta-Oxidation	Up	0.189	0.202	33	0.709058	1.78172	0.0133418	FALSE	Down	0.723	0.82	33	-0.731063	0.403886	-0.00104157	FALSE	Down	0.453	0.324	33	1.04803	1.99301	-0.0235459	FALSE	Up	0.689	0.644	33	-0.0809234	1.05205	0.0343499	FALSE
PKA-mediated phosphorylation of key metabolic factors	Down	0.309	0.455	4	-0.033832	0.010015	-0.0104954	FALSE	Up	0.005	0.005	4	2.79898	2.46286	0.00993975	TRUE	Up	0.729	0.748	4	-0.760167	-0.652667	0.0421396	FALSE	Up	0.691	0.635	4	0.16649	-0.107342	0.0093073	FALSE
Laminin interactions	Up	0.775	0.726	27	-1.41922	-0.75074	0.0245468	FALSE	Up	0.226	0.267	27	1.29233	2.21777	0.0386646	FALSE	Down	0.893	0.716	27	-2.79492	-2.35532	-0.000221376	FALSE	Down	0.691	0.638	27	-0.909336	-0.109568	-0.0230485	FALSE
Signaling by Receptor Tyrosine Kinases	Up	0.906	0.905	471	-2.11276	-0.716468	0.00974543	FALSE	Up	0.378	0.407	471	0.530935	1.89105	0.0104365	FALSE	Down	0.915	0.74	471	-2.32067	-1.74056	-0.00611076	FALSE	Up	0.691	0.574	471	0.245207	0.9947	0.00508936	FALSE
Ketone body metabolism	Up	0.777	0.753	9	-0.604147	-0.0856034	0.00342327	FALSE	Down	0.181	0.227	9	1.02885	1.74408	-0.0335531	FALSE	Down	0.606	0.563	9	0.427233	0.953998	-0.0677903	FALSE	Up	0.692	0.702	9	0.159577	0.787621	0.0773799	FALSE
MET activates PTK2 signaling	Up	0.592	0.563	27	-0.668589	-0.20817	0.0339543	FALSE	Up	0.349	0.359	27	0.655336	1.18562	0.0472042	FALSE	Up	0.786	0.617	27	-2.59784	-2.22258	0.0257741	FALSE	Down	0.693	0.643	27	-1.12251	-0.465365	-0.0521465	FALSE
Amino acid transport across the plasma membrane	Up	0.234	0.27	32	0.863059	1.95907	0.0186033	FALSE	Up	0.162	0.221	32	1.12046	2.36321	0.0393565	FALSE	Up	0.245	0.25	32	2.51586	3.64065	0.0687094	FALSE	Down	0.694	0.686	32	0.02012	1.1576	-0.00916495	FALSE
CREB1 phosphorylation through the activation of Adenylate Cyclase	Up	0.699	0.66	10	-0.273908	-0.857412	0.00832816	FALSE	Up	0.02	0.016	10	1.88677	0.966619	0.0016674	FALSE	Up	0.455	0.586	10	0.0620283	-0.356104	0.000516652	FALSE	Up	0.694	0.658	10	0.508406	-0.178464	0.0072541	FALSE
Interleukin-15 signaling	Down	0.172	0.207	14	1.33792	1.13027	-0.0194374	FALSE	Down	0.505	0.539	14	0.113327	0.0918949	-0.0408689	FALSE	Down	0.666	0.666	14	-0.394744	-0.512017	-0.038361	FALSE	Up	0.695	0.638	14	0.218113	-0.0777084	0.053699	FALSE
Anchoring fibril formation	Up	0.861	0.804	13	-1.83676	-1.49388	0.0185237	FALSE	Up	0.512	0.517	13	-0.297316	0.184804	0.0438874	FALSE	Up	0.79	0.627	13	-2.43151	-2.1465	0.0175184	FALSE	Down	0.696	0.63	13	-0.932051	-0.448965	-0.0668116	FALSE
Activated NOTCH1 Transmits Signal to the Nucleus	Up	0.654	0.685	29	-0.438504	0.0155807	0.0130602	FALSE	Up	0.326	0.289	29	0.7244	0.948823	0.0199221	FALSE	Up	0.756	0.629	29	-0.0772845	-0.222541	0.00203006	FALSE	Up	0.697	0.579	29	0.741631	0.56417	0.00521798	FALSE
Sterols are 12-hydroxylated by CYP8B1	Down	0.065	0.125	2	1.62432	1.78876	-0.0536707	FALSE	Up	0.196	0.247	2	0.850095	1.04954	0.0293554	FALSE	Down	0.903	0.82	2	-1.20611	-1.1172	-0.0118346	FALSE	Down	0.697	0.7	2	0.14542	0.311341	-0.093922	FALSE
IGF1R signaling cascade	Up	0.605	0.593	51	-0.138604	-0.900702	0.00047229	FALSE	Up	0.563	0.483	51	0.214437	-0.674438	0.0017323	FALSE	Down	0.906	0.898	51	-2.33915	-2.61845	-0.00178219	FALSE	Down	0.697	0.548	51	0.755046	-0.610291	-0.014258	FALSE
Insulin processing	Up	0.51	0.518	24	-0.100589	0.753333	0.0128091	FALSE	Down	0.74	0.814	24	-0.911302	-0.00937696	-0.0356573	FALSE	Down	0.915	0.786	24	-1.66653	-1.13964	-0.0180409	FALSE	Up	0.697	0.671	24	-0.293746	0.614924	0.0603854	FALSE
Organic anion transporters	Down	0.091	0.139	10	1.57195	2.26274	-0.00672361	FALSE	Up	0.802	0.874	10	-1.2685	-0.709877	0.0227551	FALSE	Down	0.96	0.84	10	-2.10783	-1.82166	-0.00244813	FALSE	Down	0.697	0.666	10	-0.230879	0.370376	-0.033696	FALSE
Glycogen breakdown (glycogenolysis)	Up	0.832	0.699	14	-0.499773	-0.313322	0.0157623	FALSE	Up	0.687	0.632	14	-0.164408	0.205201	0.00448981	FALSE	Up	0.594	0.506	14	0.392601	0.715928	0.0504977	FALSE	Down	0.698	0.665	14	0.417524	0.797587	-0.0252165	FALSE
Metabolic disorders of biological oxidation enzymes	Up	0.084	0.138	33	1.47516	2.4315	0.0102463	FALSE	Up	0.606	0.674	33	-0.41639	0.582953	0.0164061	FALSE	Up	0.837	0.681	33	-0.738043	-0.0186621	0.0234997	FALSE	Down	0.698	0.681	33	-0.0301066	0.970959	-0.0285859	FALSE
Endosomal Sorting Complex Required For Transport (ESCRT)	Up	0.916	0.905	27	-1.21276	-0.618869	0.0167216	FALSE	Up	0.735	0.683	27	-0.363195	-0.0632615	0.0113456	FALSE	Up	0.202	0.234	27	2.60926	2.78072	0.0215032	FALSE	Down	0.7	0.584	27	0.559818	0.601854	-0.00138707	FALSE
Androgen biosynthesis	Up	0.123	0.168	11	1.32167	1.81223	0.0261534	FALSE	Up	0.993	0.993	11	-1.95864	-1.47048	0.0225603	FALSE	Up	0.927	0.82	11	-1.60013	-1.29833	8.22355e-05	FALSE	Up	0.7	0.71	11	0.0219543	0.609556	0.014819	FALSE
Synthesis of bile acids and bile salts	Down	0.084	0.122	34	1.63867	2.6096	-0.00612978	FALSE	Down	0.638	0.702	34	-0.462233	0.501426	-0.00182802	FALSE	Down	0.943	0.782	34	-1.59048	-0.979653	-0.0156385	FALSE	Up	0.7	0.684	34	-0.0136569	0.950732	0.00815117	FALSE
TNFR1-mediated ceramide production	Down	0.954	0.914	5	-1.3024	-1.01525	-0.00413819	FALSE	Up	0.441	0.488	5	0.2074	0.647768	0.0242045	FALSE	Down	0.827	0.762	5	-0.523943	-0.241506	-0.0770909	FALSE	Up	0.701	0.725	5	0.297974	0.737849	0.0488008	FALSE
TWIK-related spinal cord K+ channel (TRESK)	Down	0.054	0.105	1	1.88938	2.22924	-0.0948866	FALSE	Up	0.141	0.167	1	1.31801	1.61384	0.0926697	FALSE	Down	0.86	0.78	1	-0.944296	-0.881709	-0.00536671	FALSE	Down	0.701	0.702	1	-0.00197548	0.202415	-0.106927	FALSE
Signaling by Erythropoietin	Up	0.187	0.245	25	1.20746	0.354526	0.00524761	FALSE	Down	0.285	0.3	25	0.822212	0.0876242	-0.0326538	FALSE	Down	0.64	0.742	25	-0.593954	-1.10301	-0.00063927	FALSE	Up	0.702	0.602	25	0.636332	-0.564163	0.0474905	FALSE
Diseases of Immune System	Up	0.872	0.888	23	-1.21839	-0.833434	0.015741	FALSE	Down	0.968	0.951	23	-1.54387	-1.44247	-0.0155308	FALSE	Up	0.663	0.665	23	0.105379	0.200005	0.00450738	FALSE	Up	0.703	0.679	23	0.515692	0.449245	0.0895137	FALSE
Diseases associated with the TLR signaling cascade	Up	0.872	0.888	23	-1.21839	-0.833434	0.015741	FALSE	Down	0.968	0.951	23	-1.54387	-1.44247	-0.0155308	FALSE	Up	0.663	0.665	23	0.105379	0.200005	0.00450738	FALSE	Up	0.703	0.679	23	0.515692	0.449245	0.0895137	FALSE
TRAIL signaling	Up	0.454	0.489	7	0.313804	0.650817	0.0237434	FALSE	Down	0.884	0.912	7	-0.93789	-0.597683	-0.0307929	FALSE	Down	0.811	0.738	7	-0.758079	-0.498577	-0.0493828	FALSE	Up	0.703	0.699	7	0.0404567	0.427988	0.0466356	FALSE
Negative regulators of DDX58/IFIH1 signaling	Up	0.804	0.814	31	-0.723573	-0.0666531	0.0301459	FALSE	Down	0.015	0.011	31	2.57141	3.04802	-0.0182374	FALSE	Down	0.356	0.368	31	2.00254	2.28023	-0.0319131	FALSE	Up	0.704	0.617	31	0.805924	0.893089	0.0560022	FALSE
Activation of AKT2	Down	0.929	0.891	3	-1.24184	-1.15626	-0.0134989	FALSE	Down	0.619	0.647	3	-0.203979	-0.133418	-0.0289295	FALSE	Down	0.625	0.633	3	-0.198658	-0.0968785	-0.0653083	FALSE	Down	0.705	0.667	3	0.217103	0.155434	-0.0252797	FALSE
RHO GTPases activate KTN1	Up	0.704	0.694	10	-0.833874	-0.584666	0.0212261	FALSE	Down	0.969	0.987	10	-1.78847	-1.37024	-0.0189868	FALSE	Down	0.713	0.639	10	-0.626266	-0.624071	-0.047431	FALSE	Up	0.705	0.628	10	0.17061	0.114073	0.060394	FALSE
rRNA modification in the mitochondrion	Up	0.43	0.451	6	0.0409758	0.523355	0.0132248	FALSE	Up	0.696	0.763	6	-0.561628	-0.0673273	0.00853651	FALSE	Down	0.536	0.506	6	0.426461	0.878649	-0.0834153	FALSE	Up	0.706	0.694	6	-0.0829467	0.441722	0.0717471	FALSE
Defective SLC35A1 causes congenital disorder of glycosylation 2F (CDG2F)	Up	0.096	0.17	1	1.21023	1.428	0.102556	FALSE	Down	0.76	0.787	1	-0.413407	-0.258066	-0.0471103	FALSE	Down	0.724	0.694	1	-0.393191	-0.292602	-0.0789876	FALSE	Up	0.707	0.709	1	0.0985074	0.271325	0.133865	FALSE
Defective SLC35A1 causes congenital disorder of glycosylation 2F (CDG2F)	Up	0.096	0.17	1	1.21023	1.428	0.102556	FALSE	Down	0.76	0.787	1	-0.413407	-0.258066	-0.0471103	FALSE	Down	0.724	0.694	1	-0.393191	-0.292602	-0.0789876	FALSE	Up	0.707	0.709	1	0.0985074	0.271325	0.133865	FALSE
Defective CYP24A1 causes Hypercalcemia, infantile (HCAI)	Down	0.194	0.233	1	0.624748	0.829717	-0.0365519	FALSE	Up	0.401	0.431	1	0.185692	0.380471	0.0456195	FALSE	Down	0.737	0.681	1	-0.742482	-0.664146	-0.0144576	FALSE	Down	0.707	0.692	1	-0.119851	0.0559262	-0.0575918	FALSE
Receptor Mediated Mitophagy	Up	0.111	0.217	11	1.08583	1.58839	0.0107411	FALSE	Down	0.013	0.027	11	2.26969	2.54369	-0.00291064	FALSE	Up	0.434	0.503	11	0.599005	0.981701	0.000578254	FALSE	Up	0.708	0.711	11	0.0399007	0.387475	0.0222478	FALSE
Displacement of DNA glycosylase by APEX1	Up	0.859	0.822	9	-0.838025	-0.404583	0.00608691	FALSE	Up	0.694	0.724	9	-0.323086	0.174527	0.0200816	FALSE	Down	0.562	0.518	9	0.369778	0.834445	-0.0829231	FALSE	Up	0.708	0.72	9	0.188863	0.762044	0.0840284	FALSE
Interleukin-10 signaling	Up	0.533	0.532	44	0.444303	1.41637	0.000855286	FALSE	Up	0.582	0.626	44	0.0586788	1.15102	0.00563654	FALSE	Down	0.856	0.76	44	-0.852879	-0.0681312	-0.0260709	FALSE	Up	0.708	0.7	44	0.317756	1.38078	0.0262402	FALSE
Digestion and absorption	Down	0.641	0.613	22	-0.543879	0.277629	-0.0217071	FALSE	Up	0.308	0.364	22	0.50333	1.52369	0.000283606	FALSE	Down	0.924	0.781	22	-2.01996	-1.48871	-0.0113738	FALSE	Down	0.708	0.661	22	-0.547454	0.397067	-0.063742	FALSE
Defective CHST3 causes SEDCJD	Up	0.585	0.589	8	-0.190847	0.162024	0.0142809	FALSE	Up	0.596	0.624	8	-0.212664	0.190824	0.0198742	FALSE	Down	0.936	0.813	8	-2.06769	-1.86392	-0.0131669	FALSE	Down	0.708	0.677	8	-0.201157	0.20185	-0.0356608	FALSE
Insulin effects increased synthesis of Xylulose-5-Phosphate	Down	0.907	0.868	2	-1.2942	-1.14255	-0.0118442	FALSE	Up	0.53	0.549	2	-0.104269	0.129396	0.066409	FALSE	Up	0.641	0.611	2	-0.229678	-0.065478	0.0974832	FALSE	Down	0.709	0.698	2	-0.124221	0.110858	-0.074812	FALSE
IRS-related events triggered by IGF1R	Down	0.644	0.644	50	-0.3222	-0.94668	-0.000349946	FALSE	Up	0.552	0.477	50	0.2539	-0.58967	0.00129946	FALSE	Up	0.916	0.903	50	-2.51141	-2.67444	0.000572339	FALSE	Down	0.709	0.567	50	0.661286	-0.602548	-0.0163295	FALSE
Methylation	Up	0.437	0.459	14	0.277333	0.904112	0.00654696	FALSE	Down	0.82	0.859	14	-0.684464	-0.00518163	-0.0135654	FALSE	Down	0.515	0.47	14	0.768845	1.36757	-0.0755342	FALSE	Up	0.71	0.715	14	0.199458	0.884222	0.05018	FALSE
Hypusine synthesis from eIF5A-lysine	Down	0.493	0.516	4	-0.056316	0.331668	-0.00497143	FALSE	Up	0.907	0.922	4	-1.06333	-0.700466	0.0150454	FALSE	Down	0.813	0.712	4	-0.73854	-0.486502	-0.0364512	FALSE	Up	0.71	0.708	4	0.0652619	0.505657	0.0424258	FALSE
Activation and oligomerization of BAK protein	Up	0.185	0.249	2	0.870519	1.19429	0.0210673	FALSE	Up	0.598	0.645	2	-0.312596	-0.0384427	0.0169532	FALSE	Down	0.611	0.598	2	-0.0398835	0.181668	-0.0594983	FALSE	Up	0.712	0.718	2	0.0496098	0.339949	0.057313	FALSE
Keratan sulfate degradation	Up	0.029	0.06	12	2.55143	3.21267	0.0037275	FALSE	Down	0.802	0.846	12	-0.693491	-0.119322	-0.00381251	FALSE	Down	0.853	0.753	12	-0.512771	-0.105179	-0.0345864	FALSE	Up	0.712	0.7	12	0.106522	0.686955	0.0478726	FALSE
Activation of IRF3/IRF7 mediated by TBK1/IKK epsilon	Up	0.918	0.868	14	-1.16193	-1.31422	0.0227707	FALSE	Up	0.608	0.527	14	-0.00811625	-0.31842	0.0121891	FALSE	Up	0.495	0.502	14	0.785623	0.223186	0.0291068	FALSE	Up	0.713	0.508	14	1.10012	0.120245	0.0022056	FALSE
TFAP2 (AP-2) family regulates transcription of cell cycle factors	Down	0.694	0.699	4	-0.456307	-0.240853	-0.015852	FALSE	Up	0.56	0.637	4	-0.211015	0.0971194	0.0303316	FALSE	Down	0.496	0.487	4	0.619145	0.651875	-0.0351521	FALSE	Up	0.714	0.688	4	0.130166	0.277862	0.0441498	FALSE
Defective SLC26A4 causes Pendred syndrome (PDS)	Down	0.024	0.051	1	1.97568	2.31196	-0.0618256	FALSE	Down	0.937	0.955	1	-0.967758	-0.824687	-0.00949091	FALSE	Down	0.736	0.639	1	-0.859994	-0.789479	-0.0071178	FALSE	Down	0.714	0.68	1	-0.228692	-0.0440183	-0.0460364	FALSE
VEGF ligand-receptor interactions	Down	0.739	0.704	7	-0.821322	-0.436611	-0.0132354	FALSE	Up	0.689	0.726	7	-0.426483	0.0500322	0.0315901	FALSE	Up	0.739	0.63	7	-0.574512	-0.265582	0.00554181	FALSE	Down	0.714	0.674	7	-0.0981418	0.357945	-0.0724865	FALSE
VEGF binds to VEGFR leading to receptor dimerization	Down	0.739	0.704	7	-0.821322	-0.436611	-0.0132354	FALSE	Up	0.689	0.726	7	-0.426483	0.0500322	0.0315901	FALSE	Up	0.739	0.63	7	-0.574512	-0.265582	0.00554181	FALSE	Down	0.714	0.674	7	-0.0981418	0.357945	-0.0724865	FALSE
Defective CYP27B1 causes Rickets vitamin D-dependent 1A (VDDR1A)	Up	0.825	0.801	1	-0.824452	-0.713757	0.012011	FALSE	Up	0.671	0.703	1	-0.326355	-0.156886	0.043373	FALSE	Up	0.85	0.772	1	-0.956319	-0.895517	0.00321633	FALSE	Down	0.715	0.704	1	0.0181855	0.20142	-0.0954296	FALSE
Signal amplification	Up	0.459	0.478	31	0.222473	-0.0264716	0.0149826	FALSE	Up	0.056	0.091	31	1.44447	1.28045	0.0270876	FALSE	Up	0.871	0.838	31	-1.72379	-1.72621	0.00384617	FALSE	Down	0.715	0.714	31	-0.197537	-0.241824	-0.0174965	FALSE
Mucopolysaccharidoses	Up	0.184	0.231	9	0.880189	1.39276	0.0130277	FALSE	Up	0.833	0.867	9	-0.882433	-0.378975	0.00875664	FALSE	Down	0.805	0.704	9	-0.847524	-0.515638	-0.0357721	FALSE	Up	0.716	0.713	9	0.145807	0.663607	0.0430739	FALSE
G2 Phase	Up	0.367	0.401	6	0.422889	0.0283811	0.0109529	FALSE	Up	0.096	0.12	6	1.13702	0.766671	0.061659	FALSE	Up	0.218	0.405	6	0.940459	0.74479	0.162792	FALSE	Down	0.717	0.69	6	0.213586	-0.105023	-0.0572535	FALSE
IRAK2 mediated activation of TAK1 complex upon TLR7/8 or 9 stimulation	Up	0.992	0.985	11	-1.8818	-1.8271	0.000248608	FALSE	Up	0.363	0.21	11	0.950774	0.24894	0.0119571	FALSE	Up	0.307	0.386	11	1.85591	1.10167	0.100943	FALSE	Down	0.717	0.543	11	1.24422	0.148157	-0.031161	FALSE
TCF7L2 mutants don't bind CTBP	Up	0.356	0.394	3	0.385759	0.661704	0.0249167	FALSE	Up	0.784	0.806	3	-0.705671	-0.442753	0.00291634	FALSE	Down	0.686	0.644	3	-0.271045	-0.0583014	-0.0255611	FALSE	Up	0.717	0.71	3	0.0502203	0.302345	0.108101	FALSE
MyD88 deficiency (TLR5)	Up	0.505	0.53	2	-0.0767892	0.0665743	0.0412838	FALSE	Up	0.812	0.826	2	-0.798627	-0.68929	0.0140549	FALSE	Up	0.725	0.693	2	-0.475296	-0.343051	0.0369782	FALSE	Up	0.717	0.72	2	0.271841	0.350822	0.127509	FALSE
Mtb iron assimilation by chelation	Up	0.67	0.671	1	-0.50908	-0.377869	0.0536076	FALSE	Up	0.225	0.245	1	1.0635	1.30167	0.173755	FALSE	Up	0.754	0.729	1	-0.310666	-0.196924	0.163436	FALSE	Down	0.717	0.718	1	-0.0262438	0.15459	-0.166057	FALSE
Latent infection - Other responses of Mtb to phagocytosis	Up	0.67	0.671	1	-0.50908	-0.377869	0.0536076	FALSE	Up	0.225	0.245	1	1.0635	1.30167	0.173755	FALSE	Up	0.754	0.729	1	-0.310666	-0.196924	0.163436	FALSE	Down	0.717	0.718	1	-0.0262438	0.15459	-0.166057	FALSE
Proline catabolism	Down	0.961	0.925	1	-1.1475	-1.05663	-0.00109297	FALSE	Up	0.6	0.643	1	-0.216529	-0.0111127	0.0344865	FALSE	Up	0.823	0.741	1	-0.8276	-0.751769	0.0111475	FALSE	Down	0.717	0.722	1	0.00680567	0.224916	-0.0743137	FALSE
ABC transporters in lipid homeostasis	Down	0.939	0.903	18	-1.81538	-1.22909	-0.00809118	FALSE	Down	0.809	0.852	18	-1.04401	-0.3022	-0.00652725	FALSE	Down	0.906	0.763	18	-1.71617	-1.22406	-0.0371925	FALSE	Down	0.717	0.668	18	-0.432587	0.337027	-0.00815171	FALSE
FGFR2 ligand binding and activation	Down	0.773	0.764	21	-0.952398	-1.10714	-0.0182172	FALSE	Up	0.785	0.742	21	-0.548564	-0.89145	0.00422114	FALSE	Down	0.925	0.891	21	-2.53084	-2.46815	-0.0311399	FALSE	Down	0.717	0.626	21	0.205318	-0.41905	-0.0695649	FALSE
AKT-mediated inactivation of FOXO1A	Down	0.781	0.784	3	-0.85644	-0.933382	-0.0238371	FALSE	Down	0.826	0.852	3	-0.773113	-0.897075	-0.0155379	FALSE	Down	0.561	0.661	3	0.0526422	-0.194053	-0.0884146	FALSE	Up	0.718	0.761	3	-0.200558	-0.251768	0.0850449	FALSE
FCGR3A-mediated IL10 synthesis	Up	0.266	0.317	46	1.27943	1.16394	0.0251771	FALSE	Up	0.087	0.076	46	2.55599	2.1887	0.00454085	FALSE	Down	0.578	0.612	46	0.386454	0.287396	-0.0856923	FALSE	Up	0.718	0.698	46	0.321465	0.154187	0.0643833	FALSE
STAT6-mediated induction of chemokines	Up	0.113	0.162	3	1.19134	1.49065	0.016883	FALSE	Down	0.839	0.85	3	-0.551175	-0.314467	-0.027994	FALSE	Down	0.651	0.65	3	0.0977814	0.350823	-0.0784266	FALSE	Up	0.718	0.758	3	0.290696	0.617353	0.119646	FALSE
RUNX2 regulates osteoblast differentiation	Up	0.658	0.672	22	-0.46541	-0.126417	0.011283	FALSE	Up	0.61	0.573	22	-0.0935752	0.0770522	0.00186184	FALSE	Down	0.718	0.651	22	-0.564926	-0.277153	-0.0493555	FALSE	Up	0.718	0.681	22	-0.0607325	0.219669	0.014135	FALSE
Defective SLC35D1 causes Schneckenbecken dysplasia (SCHBCKD)	Up	0.268	0.312	1	0.58876	0.747028	0.0474571	FALSE	Down	0.548	0.575	1	-0.0971053	0.052675	-0.0366532	FALSE	Up	0.831	0.752	1	-0.989659	-0.931607	4.802e-05	FALSE	Up	0.718	0.702	1	-0.110002	0.0365232	0.0799361	FALSE
Signaling by PDGFR in disease	Up	0.828	0.736	20	-0.710771	-1.32601	0.0264093	FALSE	Down	0.255	0.259	20	1.10427	0.350136	-0.0350331	FALSE	Down	0.872	0.839	20	-1.98653	-2.2016	-0.0219401	FALSE	Up	0.718	0.586	20	0.265239	-0.659553	0.0677153	FALSE
Integration of viral DNA into host genomic DNA	Up	0.912	0.88	3	-1.00663	-0.811239	0.00011486	FALSE	Down	0.302	0.34	3	0.507468	0.801185	-0.00804767	FALSE	Down	0.487	0.505	3	0.570583	0.796417	-0.132413	FALSE	Up	0.719	0.714	3	0.111029	0.374559	0.101539	FALSE
Autointegration results in viral DNA circles	Up	0.912	0.88	3	-1.00663	-0.811239	0.00011486	FALSE	Down	0.302	0.34	3	0.507468	0.801185	-0.00804767	FALSE	Down	0.487	0.505	3	0.570583	0.796417	-0.132413	FALSE	Up	0.719	0.714	3	0.111029	0.374559	0.101539	FALSE
Glutamate Neurotransmitter Release Cycle	Up	0.799	0.758	21	-1.22617	-0.549886	0.00295536	FALSE	Up	0.981	0.99	21	-2.23183	-1.51727	0.0182908	FALSE	Down	0.821	0.663	21	-1.15777	-0.640017	-0.00885773	FALSE	Down	0.719	0.663	21	-0.605395	0.176664	-0.0320711	FALSE
Bile acid and bile salt metabolism	Down	0.009	0.029	43	3.62108	4.84993	-0.0135409	TRUE	Up	0.737	0.783	43	-0.848612	0.237771	0.00024684	FALSE	Down	0.926	0.768	43	-1.77682	-1.06923	-0.00157111	FALSE	Down	0.72	0.668	43	-0.26689	0.833561	-0.00218481	FALSE
Regulation of cholesterol biosynthesis by SREBP (SREBF)	Up	0.759	0.676	55	-0.535047	0.301815	0.00588146	FALSE	Down	0.33	0.425	55	0.254324	1.41692	-0.00924782	FALSE	Down	0.802	0.646	55	-0.265299	0.529284	-0.0175591	FALSE	Up	0.721	0.723	55	0.0567206	1.19497	0.0553793	FALSE
Defective CYP21A2 causes Adrenal hyperplasia 3 (AH3)	Down	0.538	0.547	1	-0.283273	-0.143725	-0.0229987	FALSE	Up	0.703	0.739	1	-0.385486	-0.22566	0.034692	FALSE	Down	0.808	0.727	1	-0.906384	-0.842084	-0.00612662	FALSE	Down	0.721	0.713	1	0.028305	0.202768	-0.0801684	FALSE
Constitutive Signaling by Overexpressed ERBB2	Up	0.312	0.303	10	0.701983	-0.794449	0.0263334	FALSE	Down	0.982	0.979	10	-1.29339	-1.97165	-0.0214952	FALSE	Down	0.551	0.776	10	-0.893007	-1.59495	-0.0428247	FALSE	Up	0.722	0.494	10	0.802225	-0.990893	0.0823304	FALSE
Activation of caspases through apoptosome-mediated cleavage	Up	0.63	0.624	6	-0.150299	0.104491	0.0408736	FALSE	Down	1	0.999	6	-2.03737	-1.74818	-0.0186153	FALSE	Down	0.655	0.613	6	0.0487642	0.288536	-0.0235825	FALSE	Up	0.723	0.732	6	0.177134	0.495986	0.105091	FALSE
Transport of connexons to the plasma membrane	Up	0.146	0.202	19	1.26316	-0.176844	0.0190979	FALSE	Up	0.062	0.05	19	2.17168	0.42295	0.0600194	FALSE	Up	0.52	0.702	19	-0.486795	-1.30245	0.00985887	FALSE	Up	0.725	0.701	19	-0.0628074	-1.13941	0.000931517	FALSE
Lysosomal oligosaccharide catabolism	Up	0.715	0.691	4	-0.790258	-0.475622	0.0140066	FALSE	Down	0.989	0.991	4	-1.68574	-1.37532	-0.015703	FALSE	Down	0.521	0.509	4	0.218779	0.572389	-0.0589202	FALSE	Up	0.725	0.704	4	-0.190598	0.225327	0.0530654	FALSE
Downstream signal transduction	Up	0.525	0.507	27	0.0790258	-0.771018	0.0127599	FALSE	Down	0.248	0.236	27	0.888877	-0.0268795	-0.00938382	FALSE	Down	0.63	0.736	27	-0.86381	-1.25401	-0.0311213	FALSE	Up	0.726	0.593	27	0.489637	-0.745758	0.0654784	FALSE
MPS IIIC - Sanfilippo syndrome C	Up	0.33	0.374	1	0.434386	0.621305	0.0614159	FALSE	Down	0.818	0.862	1	-0.746282	-0.599678	-0.0222572	FALSE	Up	0.829	0.747	1	-0.987467	-0.929229	0.00019694	FALSE	Up	0.726	0.7	1	-0.186759	-0.0184982	0.0613206	FALSE
FGFR1b ligand binding and activation	Up	0.952	0.944	7	-1.87819	-1.81176	0.00844832	FALSE	Down	0.854	0.802	7	-0.699735	-1.04469	-0.00206982	FALSE	Down	0.861	0.826	7	-1.8257	-1.84641	-0.0129007	FALSE	Down	0.726	0.639	7	-0.050495	-0.493803	-0.0555045	FALSE
PKA activation in glucagon signalling	Up	0.464	0.529	15	-0.0414041	-0.0712051	0.0124544	FALSE	Up	0.058	0.052	15	1.43888	1.08402	0.0232319	FALSE	Up	0.704	0.712	15	-0.715573	-0.652384	0.027159	FALSE	Down	0.727	0.682	15	0.146443	-0.0551518	-0.0256445	FALSE
Gamma-carboxylation, transport, and amino-terminal cleavage of proteins	Up	0.905	0.886	10	-1.48149	-1.10232	0.00840539	FALSE	Up	0.673	0.685	10	-0.485266	-0.116967	0.0349462	FALSE	Up	0.798	0.674	10	-0.690986	-0.524306	0.0845265	FALSE	Down	0.727	0.68	10	-0.0401549	0.338477	-0.0976807	FALSE
Adenylate cyclase activating pathway	Up	0.525	0.532	10	-0.229936	-0.0996787	0.00443221	FALSE	Up	0.367	0.398	10	0.272391	0.360129	0.027323	FALSE	Down	0.886	0.816	10	-1.66262	-1.52517	-0.0110227	FALSE	Down	0.727	0.687	10	-0.206656	-0.0461475	-0.0231358	FALSE
EGR2 and SOX10-mediated initiation of Schwann cell myelination	Up	0.816	0.759	28	-1.06111	-0.355684	0.00532683	FALSE	Up	0.934	0.982	28	-1.83419	-0.96042	0.00837878	FALSE	Down	0.94	0.785	28	-2.07464	-1.66385	-0.0232353	FALSE	Down	0.727	0.657	28	-0.545491	0.194441	-0.00272452	FALSE
Signaling by NTRK3 (TRKC)	Up	0.733	0.63	17	-0.327088	-1.35854	0.0212502	FALSE	Down	0.614	0.442	17	0.243076	-0.87389	-0.00119502	FALSE	Down	0.47	0.689	17	-0.458	-0.97073	-0.0592183	FALSE	Up	0.728	0.575	17	0.657304	-0.777277	0.0707867	FALSE
ERK/MAPK targets	Up	0.664	0.774	21	-0.745151	-0.897937	0.0132096	FALSE	Down	0.343	0.309	21	0.460309	-0.208462	-0.00848019	FALSE	Down	0.608	0.617	21	0.0523038	-0.885642	-0.0469786	FALSE	Up	0.729	0.648	21	0.500281	-0.475189	0.0699284	FALSE
NrCAM interactions	Up	0.531	0.555	7	0.0402898	0.403639	0.0185431	FALSE	Up	0.001	0.003	7	2.30829	2.76539	0.0641592	TRUE	Up	0.326	0.396	7	1.11434	1.48833	0.113373	FALSE	Down	0.73	0.732	7	0.185936	0.576418	-0.0479885	FALSE
Microtubule-dependent trafficking of connexons from Golgi to the plasma membrane	Up	0.161	0.224	18	1.19307	-0.337221	0.0228458	FALSE	Up	0.047	0.039	18	2.43443	0.602493	0.0624232	FALSE	Up	0.444	0.685	18	-0.392711	-1.25647	0.00788601	FALSE	Up	0.731	0.693	18	-0.108932	-1.26521	0.00575737	FALSE
PKA-mediated phosphorylation of CREB	Up	0.648	0.625	18	-0.250553	-0.630355	0.00868546	FALSE	Up	0.089	0.066	18	1.19978	0.60519	0.0125537	FALSE	Down	0.737	0.729	18	-0.783881	-1.01049	-0.00876982	FALSE	Up	0.732	0.678	18	0.229624	-0.20484	0.000134871	FALSE
PKA activation	Up	0.492	0.475	16	0.0926909	-0.268021	0.0120169	FALSE	Up	0.092	0.05	16	1.27118	0.654246	0.0202497	FALSE	Down	0.819	0.789	16	-1.15792	-1.3154	-0.00515741	FALSE	Down	0.735	0.655	16	0.30776	-0.182473	-0.00804287	FALSE
TGFBR2 MSI Frameshift Mutants in Cancer	Down	0.499	0.536	2	-0.0942722	0.027804	-0.0167396	FALSE	Down	0.755	0.787	2	-0.333427	-0.21544	-0.0464663	FALSE	Down	0.321	0.376	2	1.30169	1.23308	-0.18064	FALSE	Up	0.736	0.728	2	0.0258894	0.135052	0.10407	FALSE
Depolymerisation of the Nuclear Lamina	Up	0.775	0.738	14	-0.337365	-0.175777	0.0363968	FALSE	Down	0.625	0.7	14	-0.160978	0.197593	-0.00513941	FALSE	Up	0.432	0.484	14	0.879436	1.06234	0.0174304	FALSE	Up	0.736	0.743	14	0.385771	0.560124	0.12152	FALSE
Defective SLC5A5 causes thyroid dyshormonogenesis 1 (TDH1)	Down	0.954	0.913	1	-1.10798	-1.01691	-0.00217957	FALSE	Up	0.319	0.378	1	0.407736	0.588946	0.0608595	FALSE	Up	0.839	0.77	1	-0.801389	-0.730587	0.0158821	FALSE	Down	0.738	0.729	1	-0.0206679	0.142385	-0.0915989	FALSE
Phase 1 - inactivation of fast Na+ channels	Down	0.348	0.374	7	0.240945	0.779765	-0.019516	FALSE	Up	0.455	0.483	7	-0.00422047	0.576824	0.00748145	FALSE	Up	0.944	0.811	7	-1.88014	-1.64597	0.000698396	FALSE	Down	0.738	0.685	7	-0.537774	-0.00992418	-0.0638441	FALSE
Defective SLCO1B1 causes hyperbilirubinemia, Rotor type (HBLRR)	Down	0.016	0.035	1	3.11286	3.43436	-0.0895703	FALSE	Up	0.978	0.983	1	-1.17529	-1.04971	0.00504898	FALSE	Up	0.596	0.58	1	-0.167091	-0.0503816	0.0623179	FALSE	Down	0.74	0.707	1	-0.264982	-0.108014	-0.046863	FALSE
Post-translational protein phosphorylation	Up	0.315	0.307	101	0.897464	2.37923	0.00699743	FALSE	Up	0.359	0.416	101	0.398165	2.1036	0.02803	FALSE	Down	0.982	0.885	101	-3.07597	-1.96517	-0.0133602	FALSE	Down	0.74	0.672	101	-0.533098	1.09993	-0.0135769	FALSE
Intestinal hexose absorption	Down	0.074	0.114	3	1.34996	1.74234	-0.0369665	FALSE	Up	0.015	0.03	3	1.63571	2.03117	0.0600262	FALSE	Up	0.63	0.598	3	0.0195787	0.254045	0.0231241	FALSE	Down	0.742	0.704	3	-0.169866	0.151984	-0.0673665	FALSE
EGFR Transactivation by Gastrin	Up	0.725	0.71	9	-0.458171	-1.36221	0.0172418	FALSE	Down	0.948	0.936	9	-1.03202	-1.71581	-0.0143227	FALSE	Down	0.688	0.857	9	-1.50303	-1.71246	-0.027685	FALSE	Up	0.742	0.602	9	0.403422	-0.920307	0.0702361	FALSE
EPHB-mediated forward signaling	Up	0.875	0.869	37	-1.41331	-0.915134	0.00763789	FALSE	Down	0.609	0.639	37	-0.374671	0.0163962	-0.00509851	FALSE	Down	0.905	0.8	37	-1.50114	-1.25181	-0.0185196	FALSE	Up	0.742	0.674	37	0.0494831	0.272189	0.0212213	FALSE
CHL1 interactions	Up	0.028	0.055	9	2.57333	3.10169	0.0395373	FALSE	Up	0.109	0.136	9	1.29617	1.7916	0.0577793	FALSE	Up	0.201	0.252	9	2.05593	2.38714	0.0633122	FALSE	Up	0.744	0.697	9	-0.0577634	0.281879	0.00779162	FALSE
Coenzyme A biosynthesis	Up	0.221	0.261	8	0.632384	1.23343	0.00805502	FALSE	Down	0.717	0.776	8	-0.6339	-0.0650106	-0.0181274	FALSE	Down	0.848	0.723	8	-0.916557	-0.552453	-0.00136998	FALSE	Down	0.744	0.721	8	-0.215696	0.370723	-0.0126469	FALSE
CRMPs in Sema3A signaling	Up	0.426	0.435	15	0.118507	0.725691	0.0143848	FALSE	Up	0.688	0.742	15	-0.625313	0.0112292	0.0254925	FALSE	Down	0.88	0.747	15	-1.53612	-1.17318	-0.0118467	FALSE	Down	0.744	0.704	15	-0.318261	0.337545	-0.00446035	FALSE
G-protein beta:gamma signalling	Up	0.354	0.384	29	0.495848	0.0735161	0.0170733	FALSE	Up	0.814	0.823	29	-0.733121	-0.979008	0.00733604	FALSE	Down	0.897	0.873	29	-1.65675	-1.87014	-0.0215461	FALSE	Up	0.745	0.718	29	-0.0854917	-0.416716	0.0270829	FALSE
Defective SLC22A5 causes systemic primary carnitine deficiency (CDSP)	Down	0.701	0.686	1	-0.647754	-0.527459	-0.0115439	FALSE	Up	0.18	0.205	1	0.485007	0.688242	0.0349739	FALSE	Down	0.618	0.569	1	-0.48256	-0.38471	-0.0243284	FALSE	Up	0.746	0.708	1	-0.224918	-0.0585865	0.0518907	FALSE
Cobalamin (Cbl, vitamin B12) transport and metabolism	Up	0.545	0.541	20	-0.282023	0.430505	0.00924578	FALSE	Up	0.53	0.593	20	-0.209111	0.592222	0.00134715	FALSE	Down	0.877	0.733	20	-1.26517	-0.75648	-0.0294271	FALSE	Up	0.747	0.706	20	-0.321449	0.454503	0.031799	FALSE
Dissolution of Fibrin Clot	Up	0.071	0.123	12	1.8652	2.65669	0.0328093	FALSE	Up	0.9	0.918	12	-1.08167	-0.441227	0.0149828	FALSE	Down	0.722	0.636	12	-0.0577226	0.47941	-0.0742596	FALSE	Up	0.748	0.735	12	-0.0683089	0.647122	0.0525889	FALSE
Metabolism of fat-soluble vitamins	Down	0.903	0.855	47	-1.6426	-0.842395	-0.00294138	FALSE	Up	0.898	0.943	47	-1.77841	-0.86849	0.019978	FALSE	Down	0.962	0.849	47	-2.74239	-2.0617	-0.00249902	FALSE	Down	0.748	0.685	47	-0.53062	0.421699	-0.0318677	FALSE
Regulation of TNFR1 signaling	Up	0.921	0.926	29	-1.41967	-0.876242	0.0040464	FALSE	Down	0.705	0.653	29	-0.0598736	0.0776707	-0.00442982	FALSE	Down	0.245	0.297	29	2.14256	2.18609	-0.0257384	FALSE	Up	0.749	0.627	29	0.559512	0.36973	0.0197411	FALSE
Regulation of FZD by ubiquitination	Up	0.789	0.811	18	-1.01253	-0.467691	0.00249892	FALSE	Up	0.58	0.499	18	0.0600575	0.199153	0.0284876	FALSE	Up	0.843	0.677	18	-0.514672	-0.741503	0.0404214	FALSE	Down	0.749	0.583	18	0.275742	0.0625223	-0.0710211	FALSE
mRNA decay by 5' to 3' exoribonuclease	Up	0.96	0.923	15	-1.50163	-0.888299	0.0124401	FALSE	Down	0.357	0.429	15	0.223379	1.07122	-0.0326584	FALSE	Down	0.217	0.243	15	2.1436	2.99293	-0.0699062	FALSE	Up	0.75	0.73	15	-0.0833617	0.739272	0.0801499	FALSE
TRAF6-mediated induction of TAK1 complex within TLR4 complex	Up	0.99	0.986	12	-1.94587	-1.85406	0.001692	FALSE	Up	0.317	0.196	12	1.02512	0.415871	0.0151075	FALSE	Up	0.367	0.435	12	1.63513	0.942571	0.0895644	FALSE	Down	0.75	0.593	12	0.987433	-0.0191578	-0.0256911	FALSE
SHC1 events in EGFR signaling	Up	0.6	0.569	14	0.0130815	-1.04693	0.0199992	FALSE	Up	0.966	0.974	14	-1.34387	-1.99924	0.00110591	FALSE	Up	0.704	0.839	14	-1.57626	-1.8929	0.0098415	FALSE	Up	0.75	0.634	14	0.216514	-1.014	0.0125687	FALSE
Constitutive Signaling by Aberrant PI3K in Cancer	Up	0.949	0.946	73	-1.69323	-1.7771	0.0016116	FALSE	Up	0.87	0.846	73	-0.89189	-1.22005	0.00844052	FALSE	Down	0.867	0.85	73	-1.9285	-1.93299	-0.0162052	FALSE	Up	0.75	0.69	73	0.165479	-0.39856	0.00213788	FALSE
Synthesis of PIPs at the plasma membrane	Up	1	1	53	-2.76094	-1.95812	0.00571866	FALSE	Down	0.751	0.736	53	-0.357472	0.448799	-0.0167076	FALSE	Down	0.477	0.42	53	1.45764	2.27581	-0.00227462	FALSE	Up	0.751	0.724	53	0.0269261	1.0101	0.0392451	FALSE
Defective factor XII causes hereditary angioedema	Down	0.947	0.919	3	-1.26734	-1.08965	-0.00752256	FALSE	Up	0.68	0.73	3	-0.461837	-0.181354	0.0364094	FALSE	Up	0.926	0.851	3	-1.47179	-1.36133	0.0160067	FALSE	Down	0.751	0.725	3	-0.151242	0.0789821	-0.102263	FALSE
Interleukin-21 signaling	Down	0.06	0.093	10	1.93728	2.2804	-0.0255314	FALSE	Down	0.364	0.371	10	0.631747	0.909997	-0.0615368	FALSE	Down	0.554	0.551	10	0.481763	0.759171	-0.106902	FALSE	Up	0.752	0.705	10	-0.201476	0.0673744	0.0740524	FALSE
Cyclin A/B1/B2 associated events during G2/M transition	Up	0.548	0.56	24	-0.0393298	-0.280423	0.0327576	FALSE	Up	0.626	0.609	24	-0.0226927	-0.291915	0.00487502	FALSE	Up	0.576	0.586	24	0.0881412	-0.364881	0.00199762	FALSE	Up	0.753	0.651	24	0.327684	-0.240877	0.114041	FALSE
Acrosome Reaction and Sperm:Oocyte Membrane Binding	Up	0.274	0.34	5	0.585331	1.0706	0.0181961	FALSE	Up	0.178	0.234	5	0.772061	1.29696	0.0621622	FALSE	Up	0.914	0.81	5	-1.48716	-1.27623	0.0164379	FALSE	Down	0.753	0.732	5	-0.176909	0.281173	-0.0813025	FALSE
Intrinsic Pathway of Fibrin Clot Formation	Down	0.265	0.331	22	0.871716	1.61676	-0.0109237	FALSE	Up	0.593	0.645	22	-0.0667924	0.690819	0.0192067	FALSE	Down	0.969	0.877	22	-1.76187	-1.28219	-0.0276904	FALSE	Down	0.753	0.719	22	-0.145541	0.601078	-0.0294227	FALSE
Defective SLC2A10 causes arterial tortuosity syndrome (ATS)	Up	0.585	0.59	1	-0.279221	-0.117473	0.0238682	FALSE	Up	0.233	0.299	1	0.49249	0.733625	0.0605428	FALSE	Up	0.685	0.64	1	-0.331145	-0.207642	0.0513416	FALSE	Down	0.754	0.745	1	-0.0683643	0.131317	-0.075698	FALSE
Toxicity of botulinum toxin type B (BoNT/B)	Down	0.899	0.864	3	-1.1538	-0.955746	-0.0154577	FALSE	Up	0.979	0.979	3	-1.3172	-1.11103	0.017684	FALSE	Down	0.741	0.673	3	-0.399159	-0.300583	-0.0365197	FALSE	Down	0.754	0.729	3	-0.0892013	0.128613	-0.0283419	FALSE
Interleukin-6 signaling	Up	0.456	0.402	11	0.681744	0.290377	0.0265998	FALSE	Down	0.838	0.852	11	-0.869562	-0.776744	-0.0344763	FALSE	Down	0.775	0.746	11	-0.740174	-0.722655	-0.033322	FALSE	Up	0.754	0.687	11	0.216182	-0.0294576	0.112397	FALSE
Metabolism of vitamins and cofactors	Up	0.225	0.222	182	0.749792	2.82485	0.00721508	FALSE	Up	0.848	0.94	182	-1.30159	0.968359	0.00563076	FALSE	Down	0.987	0.786	182	-1.71827	-0.109345	-0.0231539	FALSE	Up	0.754	0.664	182	-0.181811	2.01038	0.0214454	FALSE
Defective SLC4A4 causes renal tubular acidosis, proximal, with ocular abnormalities and mental retardation (pRTA-OA)	Up	0.511	0.525	1	-0.126183	0.0445425	0.0301254	FALSE	Down	0.894	0.92	1	-0.838451	-0.687242	-0.0155995	FALSE	Down	0.606	0.595	1	-0.207017	-0.0738655	-0.0522523	FALSE	Up	0.755	0.734	1	-0.267716	-0.0856797	0.0764203	FALSE
ATF4 activates genes in response to endoplasmic reticulum stress	Up	0.263	0.317	27	0.891314	1.73839	0.00513276	FALSE	Down	0.303	0.369	27	0.470254	1.38718	-0.00793576	FALSE	Down	0.626	0.564	27	0.670296	1.42652	-0.0411264	FALSE	Up	0.755	0.754	27	0.164859	1.05562	0.0593871	FALSE
Defective F8 sulfation at Y1699	Down	0.704	0.674	3	-0.657602	-0.489241	-0.0178694	FALSE	Up	0.618	0.644	3	-0.209237	0.0490637	0.022999	FALSE	Up	0.797	0.718	3	-0.779251	-0.626968	0.00478772	FALSE	Down	0.755	0.725	3	-0.177431	0.0756149	-0.0623771	FALSE
Digestion of dietary lipid	Down	0.433	0.451	6	0.0647898	0.529804	-0.0209183	FALSE	Down	0.956	0.97	6	-1.54386	-1.12834	-0.00519411	FALSE	Up	0.925	0.789	6	-1.58282	-1.3559	0.0147993	FALSE	Down	0.755	0.703	6	-0.430992	0.0461447	-0.0561693	FALSE
Toxicity of tetanus toxin (TeNT)	Down	0.901	0.842	1	-1.10012	-1.0165	-0.00251734	FALSE	Up	0.731	0.763	1	-0.502589	-0.426403	0.0245604	FALSE	Down	0.331	0.412	1	0.869235	0.890722	-0.147509	FALSE	Up	0.756	0.715	1	-0.104139	-0.0476727	0.0609598	FALSE
Synthesis of bile acids and bile salts via 24-hydroxycholesterol	Down	0.126	0.168	14	1.31861	1.94532	-0.00947673	FALSE	Up	0.401	0.453	14	0.253263	0.907353	0.00611168	FALSE	Down	0.954	0.841	14	-1.81111	-1.45439	-0.0144428	FALSE	Down	0.756	0.723	14	-0.171978	0.433959	-0.00654586	FALSE
Digestion	Down	0.753	0.714	18	-0.924218	-0.201684	-0.0201024	FALSE	Down	0.408	0.455	18	0.171125	1.10679	-0.00990936	FALSE	Down	0.927	0.794	18	-2.02137	-1.54497	-0.0175665	FALSE	Down	0.757	0.697	18	-0.661419	0.188548	-0.0614023	FALSE
NTRK2 activates RAC1	Up	0.944	0.935	4	-1.35995	-1.24436	0.0116644	FALSE	Up	0.568	0.679	4	-0.334092	-0.113577	0.0466404	FALSE	Down	0.878	0.792	4	-1.21252	-1.30929	-0.00996393	FALSE	Down	0.758	0.666	4	0.11151	-0.120893	-0.0186121	FALSE
MyD88 deficiency (TLR2/4)	Up	0.519	0.539	10	0.171309	0.421775	0.0179964	FALSE	Down	0.857	0.877	10	-1.18554	-0.847016	-0.0147539	FALSE	Up	0.607	0.615	10	0.351218	0.621611	0.0963774	FALSE	Up	0.759	0.737	10	-0.11361	0.134988	0.0318967	FALSE
IRAK4 deficiency (TLR2/4)	Up	0.519	0.539	10	0.171309	0.421775	0.0179964	FALSE	Down	0.857	0.877	10	-1.18554	-0.847016	-0.0147539	FALSE	Up	0.607	0.615	10	0.351218	0.621611	0.0963774	FALSE	Up	0.759	0.737	10	-0.11361	0.134988	0.0318967	FALSE
Metabolism of water-soluble vitamins and cofactors	Up	0.246	0.252	118	0.906385	2.88133	0.00766201	FALSE	Up	0.52	0.655	118	-0.365761	1.75157	0.00221966	FALSE	Down	0.931	0.678	118	-0.637952	0.949232	-0.0248637	FALSE	Up	0.759	0.698	118	-0.137617	1.9448	0.0337946	FALSE
POU5F1 (OCT4), SOX2, NANOG repress genes related to differentiation	Up	0.03	0.053	9	2.15506	2.83919	0.015183	FALSE	Down	0.28	0.317	9	0.666949	1.27572	-0.018187	FALSE	Down	0.947	0.862	9	-1.32294	-0.981528	-0.0130295	FALSE	Down	0.759	0.741	9	0.0253897	0.609586	-0.0118855	FALSE
Mitochondrial transcription initiation	Up	0.67	0.669	3	-0.39109	-0.0977286	0.0306347	FALSE	Down	0.695	0.748	3	-0.374332	-0.0314554	-0.0397722	FALSE	Down	0.464	0.492	3	0.699939	1.0486	-0.144538	FALSE	Up	0.76	0.751	3	-0.0751282	0.28112	0.0857565	FALSE
Transcription from mitochondrial promoters	Up	0.67	0.669	3	-0.39109	-0.0977286	0.0306347	FALSE	Down	0.695	0.748	3	-0.374332	-0.0314554	-0.0397722	FALSE	Down	0.464	0.492	3	0.699939	1.0486	-0.144538	FALSE	Up	0.76	0.751	3	-0.0751282	0.28112	0.0857565	FALSE
Circadian Clock	Up	0.966	0.933	63	-1.24469	-0.801433	0.00285361	FALSE	Up	0.182	0.21	63	0.853726	1.50732	0.000855024	FALSE	Down	0.529	0.435	63	1.1467	1.277	-0.00758645	FALSE	Up	0.76	0.653	63	0.464355	0.649999	0.0298281	FALSE
G beta:gamma signalling through CDC42	Up	0.193	0.248	18	0.839279	0.221698	0.0199862	FALSE	Up	0.606	0.591	18	-0.0362709	-0.50101	0.0152833	FALSE	Down	0.781	0.82	18	-1.13325	-1.31782	-0.0125286	FALSE	Up	0.76	0.723	18	-0.0960849	-0.50778	0.00304389	FALSE
RAS signaling downstream of NF1 loss-of-function variants	Up	0.072	0.131	7	1.59358	1.05059	0.0147794	FALSE	Down	0.539	0.527	7	-0.0104787	-0.281584	-0.00318277	FALSE	Up	0.845	0.851	7	-1.61229	-1.4595	0.00403157	FALSE	Up	0.76	0.636	7	0.250729	-0.391983	0.0506722	FALSE
Negative regulation of NMDA receptor-mediated neuronal transmission	Down	0.927	0.845	20	-1.15696	-1.17213	-9.5775e-06	FALSE	Up	0.898	0.893	20	-0.896973	-0.764605	0.000955003	FALSE	Down	0.883	0.781	20	-1.67857	-1.58813	-0.0283637	FALSE	Up	0.76	0.688	20	-0.00285557	0.0538066	0.00517185	FALSE
Lipid particle organization	Up	0.632	0.612	6	-0.536323	-0.097427	0.0236179	FALSE	Up	0.535	0.573	6	-0.170745	0.359099	0.0171153	FALSE	Up	0.873	0.763	6	-1.2485	-0.974253	0.00548227	FALSE	Down	0.761	0.731	6	-0.381246	0.119649	-0.0562787	FALSE
Organic anion transport	Down	0.502	0.502	5	-0.255083	0.149544	-0.0182631	FALSE	Up	0.684	0.735	5	-0.888649	-0.477957	0.0335888	FALSE	Down	0.897	0.741	5	-1.91609	-1.75479	-0.00754897	FALSE	Down	0.762	0.695	5	-0.742248	-0.328511	-0.0595915	FALSE
Endogenous sterols	Down	0.238	0.29	25	0.851166	1.52023	-0.00799574	FALSE	Up	0.891	0.907	25	-1.20587	-0.505103	0.00505916	FALSE	Up	0.945	0.827	25	-2.04489	-1.63403	0.00237072	FALSE	Down	0.762	0.72	25	-0.284837	0.4553	-0.0148388	FALSE
Beta oxidation of lauroyl-CoA to decanoyl-CoA-CoA	Up	0.063	0.091	4	1.34354	1.7479	0.00796655	FALSE	Down	0.999	0.998	4	-2.18063	-1.92221	-0.00719431	FALSE	Down	0.233	0.27	4	1.36035	1.72669	-0.087988	FALSE	Up	0.763	0.724	4	-0.123865	0.220833	0.0479066	FALSE
Defective CYP11B1 causes Adrenal hyperplasia 4 (AH4)	Up	0.426	0.45	1	0.0456244	0.208609	0.0302306	FALSE	Up	0.378	0.423	1	0.234888	0.426619	0.0490289	FALSE	Up	0.602	0.59	1	-0.119326	0.00702089	0.0638571	FALSE	Down	0.763	0.743	1	-0.0617149	0.11287	-0.0728509	FALSE
PKMTs methylate histone lysines	Up	0.512	0.459	45	0.0397106	0.568957	0.00348137	FALSE	Down	0.601	0.566	45	-0.190909	0.358122	-0.0244378	FALSE	Down	0.765	0.639	45	-0.429772	0.0488513	-0.0397181	FALSE	Up	0.763	0.708	45	-0.108006	0.494162	0.069111	FALSE
Signaling by BMP	Down	0.647	0.645	26	-0.440073	0.344929	-0.00316349	FALSE	Down	0.493	0.565	26	-0.0718566	0.785089	-0.00722792	FALSE	Down	0.935	0.816	26	-1.53315	-0.95182	-0.0159346	FALSE	Up	0.763	0.727	26	-0.273083	0.581602	0.00627887	FALSE
SLC-mediated transmembrane transport	Up	0.208	0.182	230	1.29082	3.99537	0.00551549	FALSE	Up	0.217	0.272	230	0.890376	3.93739	0.0260802	FALSE	Up	0.962	0.701	230	-1.81278	0.225964	0.02166	FALSE	Down	0.763	0.677	230	-0.828312	2.02431	-0.0178368	FALSE
Signaling by ERBB2 TMD/JMD mutants	Up	0.561	0.497	18	-0.00437474	-1.17221	0.0231043	FALSE	Up	0.951	0.959	18	-1.31653	-1.93576	0.00791186	FALSE	Down	0.593	0.746	18	-0.829556	-1.57639	-0.0259073	FALSE	Up	0.764	0.563	18	0.446593	-1.12361	0.0362013	FALSE
Metabolism of ingested MeSeO2H into MeSeH	Down	0.643	0.646	1	-0.41956	-0.310309	-0.0190633	FALSE	Down	0.504	0.538	1	-0.00419485	0.133093	-0.0412562	FALSE	Up	0.614	0.606	1	-0.156739	-0.0608573	0.0639818	FALSE	Up	0.764	0.734	1	-0.166688	-0.034445	0.0678328	FALSE
SDK interactions	Down	0.683	0.668	2	-0.456478	-0.220517	-0.0356862	FALSE	Down	0.149	0.21	2	0.943272	1.32887	-0.0345938	FALSE	Down	0.852	0.749	2	-0.931986	-0.798637	-0.00939136	FALSE	Down	0.764	0.738	2	-0.118186	0.179939	-0.0931956	FALSE
Crosslinking of collagen fibrils	Up	0.942	0.887	16	-2.31135	-1.89963	0.0187899	FALSE	Up	0.441	0.452	16	0.00126514	0.643521	0.0452908	FALSE	Up	0.875	0.669	16	-2.77277	-2.44881	0.0166796	FALSE	Down	0.764	0.675	16	-1.3638	-0.765062	-0.0595547	FALSE
SMAC, XIAP-regulated apoptotic response	Up	0.554	0.563	8	-0.022191	0.33587	0.0407431	FALSE	Down	1	1	8	-2.18943	-1.8211	-0.011243	FALSE	Down	0.658	0.606	8	-0.000694587	0.304511	-0.0339091	FALSE	Up	0.765	0.745	8	0.0115162	0.415374	0.0881351	FALSE
MET promotes cell motility	Up	0.691	0.694	38	-0.959792	-0.484283	0.028447	FALSE	Up	0.345	0.384	38	0.515367	1.11965	0.0327716	FALSE	Up	0.759	0.625	38	-2.03747	-1.79583	0.0250361	FALSE	Down	0.765	0.678	38	-1.09295	-0.683084	-0.023889	FALSE
Blood group systems biosynthesis	Down	0.803	0.774	18	-0.539361	0.187577	-0.0157323	FALSE	Up	0.314	0.374	18	0.628927	1.57652	0.0250364	FALSE	Up	0.888	0.773	18	-0.56243	0.0667017	0.0493982	FALSE	Down	0.765	0.752	18	-0.0993778	0.773109	-0.0466906	FALSE
Defective CHST14 causes EDS, musculocontractural type	Up	0.656	0.652	8	-0.31464	0.0293232	0.0172353	FALSE	Up	0.72	0.772	8	-0.614223	-0.233313	0.0241543	FALSE	Down	0.958	0.84	8	-2.1573	-1.9615	-0.0109339	FALSE	Down	0.765	0.727	8	-0.384921	0.00690336	-0.0332171	FALSE
Beta oxidation of palmitoyl-CoA to myristoyl-CoA	Up	0.091	0.12	3	1.13434	1.47064	0.0238366	FALSE	Down	0.977	0.979	3	-1.4313	-1.18427	-0.0032516	FALSE	Down	0.327	0.367	3	1.0203	1.31968	-0.0921389	FALSE	Up	0.766	0.754	3	-0.0377999	0.25445	0.0804364	FALSE
NR1H2 & NR1H3 regulate gene expression linked to triglyceride lipolysis in adipose	Down	0.972	0.946	5	-1.53393	-1.3051	-0.00646434	FALSE	Up	0.959	0.966	5	-1.24772	-0.997492	0.0211956	FALSE	Down	0.675	0.637	5	-0.151194	-0.0350027	-0.00512256	FALSE	Down	0.766	0.72	5	-0.0567195	0.149127	-0.0721914	FALSE
TICAM1 deficiency - HSE	Up	0.826	0.806	2	-0.782341	-0.647308	0.0364542	FALSE	Down	0.821	0.836	2	-0.609011	-0.451579	-0.00706982	FALSE	Down	0.786	0.74	2	-0.586954	-0.46914	-0.0820788	FALSE	Up	0.766	0.774	2	0.00131836	0.206462	0.296148	FALSE
Gap junction trafficking	Up	0.399	0.376	44	0.537859	0.104429	0.0121304	FALSE	Up	0.047	0.045	44	2.01298	1.45156	0.0411221	FALSE	Up	0.833	0.786	44	-1.03199	-1.31829	0.010664	FALSE	Down	0.766	0.704	44	0.170144	-0.176335	-0.0123745	FALSE
Regulation of commissural axon pathfinding by SLIT and ROBO	Down	0.718	0.686	10	-1.3648	-0.997553	-0.00579458	FALSE	Up	0.549	0.557	10	-0.529311	-0.226454	0.0316792	FALSE	Up	0.861	0.684	10	-2.21973	-1.95964	0.0100861	FALSE	Down	0.766	0.704	10	-1.0382	-0.542777	-0.0475317	FALSE
Suppression of apoptosis	Up	0.565	0.618	5	-0.108726	0.0875195	0.0182784	FALSE	Up	0.796	0.801	5	-0.437751	-0.376765	0.00455284	FALSE	Down	0.549	0.623	5	0.377668	0.606876	-0.0387723	FALSE	Up	0.767	0.752	5	-0.115187	0.0494073	0.0261536	FALSE
Glucuronidation	Up	0.213	0.263	12	1.17494	1.9249	0.0254053	FALSE	Up	0.812	0.847	12	-0.959462	-0.288301	0.016811	FALSE	Down	0.892	0.765	12	-1.51232	-1.1038	-0.000545133	FALSE	Up	0.767	0.726	12	-0.461134	0.233259	0.062602	FALSE
Transport of gamma-carboxylated protein precursors from the endoplasmic reticulum to the Golgi apparatus	Up	0.972	0.949	8	-1.95948	-1.64557	0.000808231	FALSE	Up	0.796	0.835	8	-0.948087	-0.535549	0.0227133	FALSE	Up	0.918	0.82	8	-1.74076	-1.51448	0.0314951	FALSE	Down	0.767	0.732	8	-0.262218	0.150621	-0.0885899	FALSE
Acetylcholine Neurotransmitter Release Cycle	Up	0.643	0.624	16	-0.684838	-0.0866319	0.0148155	FALSE	Up	0.784	0.837	16	-1.08829	-0.432793	0.0144066	FALSE	Up	0.919	0.765	16	-1.78216	-1.43094	0.0214038	FALSE	Down	0.767	0.698	16	-0.68667	-0.0505776	-0.0583045	FALSE
Muscarinic acetylcholine receptors	Down	0.057	0.114	5	1.97972	2.53026	-0.0198714	FALSE	Up	0.08	0.115	5	1.65132	2.18434	0.0461706	FALSE	Up	0.731	0.675	5	-0.216134	0.0903251	0.00992109	FALSE	Down	0.769	0.75	5	-0.139014	0.288883	-0.0373032	FALSE
Inactivation of CDC42 and RAC1	Up	0.739	0.74	8	-0.772815	-0.532901	0.0174807	FALSE	Up	0.926	0.962	8	-1.26524	-0.854081	0.0220552	FALSE	Up	0.86	0.795	8	-1.20049	-1.08846	0.015046	FALSE	Up	0.769	0.703	8	0.0497098	0.0744291	0.0155586	FALSE
Signaling by ERBB2	Up	0.983	0.952	41	-1.43554	-2.16884	0.0208208	FALSE	Down	0.903	0.802	41	-0.384057	-1.34462	-0.00312685	FALSE	Down	0.447	0.612	41	0.276108	-0.820281	-0.0161395	FALSE	Up	0.77	0.542	41	0.805968	-0.932129	0.0270831	FALSE
Phase I - Functionalization of compounds	Up	0.441	0.422	95	0.130492	1.6818	0.000138556	FALSE	Up	0.903	0.935	95	-1.65108	-0.00289374	0.0170274	FALSE	Up	0.984	0.822	95	-2.53523	-1.47811	0.00533377	FALSE	Down	0.77	0.674	95	-0.526403	1.09444	-0.0223463	FALSE
Metabolism of steroids	Up	0.037	0.061	149	2.17256	4.06989	0.00158592	FALSE	Down	0.815	0.9	149	-1.1447	0.918768	-0.000344711	FALSE	Down	0.991	0.823	149	-2.18476	-0.803087	-0.0174146	FALSE	Up	0.77	0.686	149	-0.413183	1.62453	0.0236624	FALSE
Cell-cell junction organization	Down	0.516	0.518	56	-0.0063558	1.34199	-0.00641136	FALSE	Up	0.248	0.3	56	0.693523	2.13392	0.0230817	FALSE	Up	0.956	0.818	56	-2.6472	-2.00174	0.0148478	FALSE	Down	0.772	0.692	56	-0.56506	0.623304	-0.0350595	FALSE
Metabolism of Angiotensinogen to Angiotensins	Up	0.13	0.205	17	1.52678	2.3909	0.00354222	FALSE	Up	0.985	0.983	17	-1.89321	-1.17435	0.00352271	FALSE	Down	0.953	0.862	17	-1.7842	-1.3195	-0.0110928	FALSE	Up	0.774	0.752	17	-0.0696659	0.734713	0.0278835	FALSE
Defective SLC22A18 causes lung cancer (LNCR) and embryonal rhabdomyosarcoma 1 (RMSE1)	Up	0.872	0.836	1	-0.95769	-0.85325	0.00585806	FALSE	Up	0.233	0.268	1	0.5869	0.821306	0.0550228	FALSE	Down	0.844	0.773	1	-0.828018	-0.754995	-0.0144682	FALSE	Down	0.775	0.758	1	-0.152239	0.0336883	-0.0740859	FALSE
Retinoid metabolism disease events	Down	0.926	0.888	1	-1.07526	-0.982103	-0.00314029	FALSE	Up	0.377	0.419	1	0.255341	0.4368	0.0561247	FALSE	Up	0.757	0.707	1	-0.570385	-0.48243	0.03144	FALSE	Down	0.777	0.752	1	-0.271481	-0.114798	-0.0633767	FALSE
[truncated: 788 more rows]
