# Supplementary material for: Cross-platform transcriptomic profiling of the response to recombinant human erythropoietin
Source: Sci Rep. 2021 Nov 4;11:21705. doi: 10.1038/s41598-021-00608-9 (PMC8568984; doi:10.1038/s41598-021-00608-9)
Supplement: Supplementary file 1 — Supplementary Information 1. [file 41598_2021_608_MOESM1_ESM.zip › Supplementary Data 1-16/Supplementary Data 15.xlsx]

## Sheet: Reactome Pathways BeadChip
Name	Direction.BeadChip Base2 vs Base1	FDR.BeadChip Base2 vs Base1	PValue.BeadChip Base2 vs Base1	NGenes.BeadChip Base2 vs Base1	MeanAbsT0.BeadChip Base2 vs Base1	MeanWeightT0.BeadChip Base2 vs Base1	av_foldchange.BeadChip Base2 vs Base1	sig.BeadChip Base2 vs Base1	Direction.BeadChip EPO3 vs Base1	FDR.BeadChip EPO3 vs Base1	PValue.BeadChip EPO3 vs Base1	NGenes.BeadChip EPO3 vs Base1	MeanAbsT0.BeadChip EPO3 vs Base1	MeanWeightT0.BeadChip EPO3 vs Base1	av_foldchange.BeadChip EPO3 vs Base1	sig.BeadChip EPO3 vs Base1	Direction.BeadChip EPO4 vs Base1	FDR.BeadChip EPO4 vs Base1	PValue.BeadChip EPO4 vs Base1	NGenes.BeadChip EPO4 vs Base1	MeanAbsT0.BeadChip EPO4 vs Base1	MeanWeightT0.BeadChip EPO4 vs Base1	av_foldchange.BeadChip EPO4 vs Base1	sig.BeadChip EPO4 vs Base1	Direction.BeadChip EPO5 vs Base1	FDR.BeadChip EPO5 vs Base1	PValue.BeadChip EPO5 vs Base1	NGenes.BeadChip EPO5 vs Base1	MeanAbsT0.BeadChip EPO5 vs Base1	MeanWeightT0.BeadChip EPO5 vs Base1	av_foldchange.BeadChip EPO5 vs Base1	sig.BeadChip EPO5 vs Base1	Direction.BeadChip Post6 vs Base1	FDR.BeadChip Post6 vs Base1	PValue.BeadChip Post6 vs Base1	NGenes.BeadChip Post6 vs Base1	MeanAbsT0.BeadChip Post6 vs Base1	MeanWeightT0.BeadChip Post6 vs Base1	av_foldchange.BeadChip Post6 vs Base1	sig.BeadChip Post6 vs Base1	Direction.BeadChip Post7 vs Base1	FDR.BeadChip Post7 vs Base1	PValue.BeadChip Post7 vs Base1	NGenes.BeadChip Post7 vs Base1	MeanAbsT0.BeadChip Post7 vs Base1	MeanWeightT0.BeadChip Post7 vs Base1	av_foldchange.BeadChip Post7 vs Base1	sig.BeadChip Post7 vs Base1	Direction.BeadChip Post8 vs Base1
Condensation of Prophase Chromosomes	Down	0.001	1e-05	36	3.38856	1.46504	-0.00453335	TRUE	Up	0.009	0.011	36	2.62165	0.813289	0.00695093	TRUE	Down	0.199	0.482	36	0.359404	-0.417399	-0.0241364	FALSE	Down	0.224	0.455	36	0.259713	-0.57831	-0.0196016	FALSE	Down	0.056	0.023	36	2.12417	0.186288	-0.0294628	FALSE	Up	0.385	0.458	36	0.518208	-0.613957	0.00480145	FALSE	Down
Zinc transporters	Up	1e-05	1e-05	16	3.6173	4.6653	0.0127926	TRUE	Down	0.181	0.169	16	1.00139	1.81764	-0.0148798	FALSE	Down	0.418	0.408	16	0.572433	1.33428	-0.029436	FALSE	Down	0.373	0.375	16	0.585342	1.35063	-0.0331179	FALSE	Down	0.324	0.301	16	0.421251	1.26378	-0.00730206	FALSE	Up	0.088	0.172	16	1.5686	2.38203	0.0214947	FALSE	Up
Mitotic Prophase	Up	0.001	1e-05	101	3.65724	1.64744	0.0125092	TRUE	Down	0.018	0.038	101	1.96548	0.687867	-0.00668822	FALSE	Down	0.029	0.133	101	2.25236	1.11976	-0.114522	FALSE	Down	0.116	0.28	101	1.16459	0.162734	-0.0799586	FALSE	Down	0.12	0.109	101	1.45089	-0.00681251	-0.00425389	FALSE	Up	0.202	0.23	101	1.50207	-0.00684111	0.0503174	FALSE	Up
Inhibition of DNA recombination at telomere	Up	0.003	1e-05	39	3.04651	0.333581	0.00819786	TRUE	Up	0.256	0.254	39	0.666361	-1.30105	0.00887375	FALSE	Down	0.531	0.636	39	-0.323211	-1.92397	-0.0532316	FALSE	Down	0.838	0.838	39	-1.08928	-2.53304	-0.0295233	FALSE	Down	0.051	0.036	39	1.87353	-0.499021	-0.0210133	FALSE	Up	0.768	0.622	39	-0.175838	-1.94252	0.0105179	FALSE	Down
Zinc influx into cells by the SLC39 gene family	Up	0.001	0.001	9	3.18958	4.01085	0.00373677	TRUE	Down	0.236	0.217	9	0.704886	1.31506	-0.0364374	FALSE	Down	0.596	0.548	9	-0.0171294	0.509388	-0.148237	FALSE	Down	0.289	0.309	9	0.686967	1.27569	-0.142363	FALSE	Up	0.572	0.562	9	-0.290769	0.300015	0.00119341	FALSE	Up	0.129	0.19	9	1.46296	2.07787	0.0972614	FALSE	Up
Gluconeogenesis	Up	0.001	0.001	32	4.00022	5.22622	0.0500025	TRUE	Up	0.309	0.291	32	0.538397	1.5805	0.017333	FALSE	Down	0.699	0.625	32	-0.0380156	0.910677	-0.0891391	FALSE	Down	0.748	0.703	32	-0.472254	0.482206	-0.068851	FALSE	Up	0.002	0.002	32	3.91178	5.24022	0.0499014	TRUE	Up	0.496	0.532	32	0.300033	1.26565	0.0721575	FALSE	Up
Glucose metabolism	Up	0.001	0.001	86	4.13172	3.78403	0.047233	TRUE	Up	0.089	0.176	86	0.990926	1.25303	0.0205974	FALSE	Down	0.133	0.169	86	2.16545	1.67998	-0.0963314	FALSE	Down	0.265	0.332	86	0.976071	0.818226	-0.0568019	FALSE	Up	0.007	0.027	86	2.75106	3.02146	0.0281465	TRUE	Up	0.231	0.225	86	1.45046	0.947125	0.0770576	FALSE	Up
Loss of MECP2 binding ability to the NCoR/SMRT complex	Up	0.001	0.001	7	3.20099	2.99606	0.0790494	TRUE	Up	0.45	0.427	7	0.110446	0.134364	0.0581006	FALSE	Down	0.504	0.56	7	0.265272	0.416113	-0.0182413	FALSE	Down	0.372	0.441	7	0.444771	0.596941	-0.0266406	FALSE	Up	0.277	0.244	7	0.785676	0.748937	0.084807	FALSE	Up	0.426	0.485	7	0.469091	0.534413	0.0278563	FALSE	Up
Transcriptional regulation by small RNAs	Up	0.032	0.002	66	2.94403	-0.568044	0.0213726	FALSE	Up	0.498	0.506	66	-0.0537094	-2.48396	0.00148663	FALSE	Down	0.094	0.295	66	1.1126	-1.27698	-0.0815743	FALSE	Down	0.364	0.601	66	-0.103583	-2.1406	-0.0449559	FALSE	Up	0.087	0.092	66	1.44823	-1.28226	0.000891557	FALSE	Up	0.097	0.179	66	1.62362	-0.988394	0.0409323	FALSE	Up
Defective SLC12A1 causes Bartter syndrome 1 (BS1)	Up	0.002	0.002	1	4.48195	4.99737	0.106278	TRUE	Up	0.242	0.239	1	0.45639	0.673341	0.0346508	FALSE	Up	0.695	0.664	1	-0.53521	-0.404084	0.0384135	FALSE	Up	0.41	0.43	1	0.27413	0.475363	0.0848371	FALSE	Up	0.028	0.028	1	2.24853	2.61809	0.0847537	FALSE	Down	0.998	0.964	1	-1.14488	-1.05247	-0.000979428	FALSE	Up
Defective ABCC8 can cause hypoglycemias and hyperglycemias	Down	0.002	0.003	2	2.34833	2.62848	-0.00612158	TRUE	Down	0.711	0.707	2	-0.914456	-0.753079	-0.0011764	FALSE	Up	0.802	0.714	2	-0.951353	-0.811597	0.00333802	FALSE	Up	0.286	0.298	2	0.157575	0.347419	0.00285951	FALSE	Down	0.002	0.002	2	2.61899	2.92229	-0.00866514	TRUE	Down	0.654	0.633	2	-0.481084	-0.313868	-0.00297384	FALSE	Down
Highly calcium permeable nicotinic acetylcholine receptors	Down	0.003	0.003	7	3.25267	4.0077	-0.0194444	TRUE	Up	0.261	0.255	7	0.629035	1.15814	0.0452243	FALSE	Up	0.491	0.481	7	0.265188	0.755772	0.196669	FALSE	Up	0.144	0.181	7	1.28223	1.85651	0.227414	FALSE	Down	0.22	0.215	7	0.636488	1.21051	-0.000911087	FALSE	Down	0.205	0.28	7	0.872482	1.40549	-0.126165	FALSE	Down
Metal ion SLC transporters	Up	0.004	0.004	24	2.81911	3.99839	0.0174603	TRUE	Down	0.154	0.143	24	1.06533	2.0694	-0.000732999	FALSE	Down	0.511	0.466	24	0.272858	1.18017	-0.0314995	FALSE	Down	0.493	0.457	24	0.206009	1.11524	-0.0216791	FALSE	Up	0.325	0.313	24	0.387943	1.41787	0.0111848	FALSE	Up	0.142	0.219	24	1.17765	2.13319	0.0206907	FALSE	Up
FGFR2 alternative splicing	Up	0.009	0.004	24	2.83587	2.05082	0.0432364	TRUE	Down	0.881	0.907	24	-1.45297	-1.49419	-0.0218451	FALSE	Down	0.105	0.19	24	1.79458	1.2795	-0.170865	FALSE	Down	0.277	0.329	24	0.808061	0.39999	-0.128648	FALSE	Up	0.643	0.665	24	-0.522612	-0.754176	0.0169916	FALSE	Up	0.061	0.129	24	1.77882	1.31079	0.11363	FALSE	Up
Aspartate and asparagine metabolism	Up	0.004	0.004	10	2.80943	3.67472	0.0520046	TRUE	Up	0.764	0.746	10	-0.883567	-0.343525	0.000121854	FALSE	Down	0.29	0.307	10	0.911164	1.55389	-0.198154	FALSE	Down	0.486	0.468	10	0.114415	0.695427	-0.132072	FALSE	Up	0.206	0.19	10	0.80158	1.50881	0.020695	FALSE	Up	0.184	0.274	10	1.10149	1.75328	0.110682	FALSE	Up
Transport of the SLBP Dependant Mature mRNA	Up	0.01	0.005	34	2.40695	0.611091	0.0417976	TRUE	Down	0.657	0.714	34	-0.492972	-1.51595	-0.0240859	FALSE	Down	0.045	0.147	34	1.88161	0.458947	-0.178915	FALSE	Down	0.136	0.319	34	0.88721	-0.214876	-0.120904	FALSE	Up	0.692	0.775	34	-0.721177	-1.65547	0.0107472	FALSE	Up	0.233	0.257	34	1.28014	-0.281815	0.0928529	FALSE	Up
Ficolins bind to repetitive carbohydrate structures on the target cell surface	Up	0.005	0.005	4	2.76882	3.36313	0.0451622	TRUE	Up	0.104	0.103	4	1.22528	1.67855	0.0415738	FALSE	Up	0.749	0.68	4	-0.763066	-0.476147	0.0540219	FALSE	Up	0.769	0.716	4	-0.858954	-0.567828	0.0446356	FALSE	Up	0.066	0.064	4	1.52683	2.04885	0.0401266	FALSE	Up	0.776	0.751	4	-0.629119	-0.317243	0.00182937	FALSE	Down
Defective DOLK causes DOLK-CDG (CDG-1m)	Up	0.005	0.005	1	3.52552	3.92425	0.208825	TRUE	Up	0.037	0.042	1	2.27136	2.58328	0.176725	FALSE	Up	0.5	0.509	1	0.0340099	0.202512	0.26125	FALSE	Up	0.428	0.451	1	0.103567	0.278458	0.189039	FALSE	Up	0.029	0.031	1	2.4159	2.76019	0.176425	FALSE	Up	0.531	0.549	1	0.0482876	0.216709	0.125161	FALSE	Up
Transport of the SLBP independent Mature mRNA	Up	0.011	0.006	33	2.4026	0.543977	0.0454897	FALSE	Down	0.66	0.725	33	-0.512284	-1.58203	-0.0224166	FALSE	Down	0.054	0.164	33	1.74947	0.263005	-0.173709	FALSE	Down	0.19	0.39	33	0.689153	-0.474491	-0.114903	FALSE	Up	0.648	0.75	33	-0.651991	-1.62805	0.0125525	FALSE	Up	0.144	0.202	33	1.46552	-0.138208	0.0949451	FALSE	Up
Abortive elongation of HIV-1 transcript in the absence of Tat	Up	0.011	0.006	21	2.83927	1.70498	0.0719521	FALSE	Up	0.631	0.716	21	-0.821566	-1.06472	0.0231871	FALSE	Down	0.219	0.312	21	1.15357	0.32754	-0.0848148	FALSE	Down	0.7	0.645	21	-0.244755	-0.950246	-0.057079	FALSE	Up	0.186	0.253	21	0.761009	0.278294	0.0581885	FALSE	Up	0.484	0.45	21	0.495982	-0.294689	0.0986064	FALSE	Up
Creation of C4 and C2 activators	Up	0.007	0.008	15	2.73086	3.41192	0.0506532	TRUE	Down	0.088	0.076	15	1.6411	2.14362	-0.00179509	FALSE	Down	0.947	0.888	15	-1.56906	-1.15673	-0.0456172	FALSE	Down	0.905	0.838	15	-1.21104	-0.738703	-0.0092784	FALSE	Up	0.466	0.487	15	-0.0813458	0.585373	0.012983	FALSE	Up	0.634	0.622	15	-0.0955418	0.383891	0.0262367	FALSE	Up
Viral Messenger RNA Synthesis	Up	0.028	0.008	40	2.92147	0.312203	0.0437545	FALSE	Down	0.756	0.815	40	-1.09292	-2.36549	-0.0257763	FALSE	Down	0.076	0.239	40	1.63022	-0.378821	-0.200453	FALSE	Down	0.362	0.529	40	0.203399	-1.43437	-0.13283	FALSE	Up	0.613	0.681	40	-0.691248	-2.16201	0.0150957	FALSE	Up	0.11	0.177	40	1.72659	-0.357843	0.111847	FALSE	Up
Packaging Of Telomere Ends	Down	0.019	0.008	25	2.445	0.0238216	-0.0214428	FALSE	Up	0.023	0.018	25	2.13822	-0.146265	0.0180722	FALSE	Down	0.453	0.607	25	-0.2913	-1.57637	-0.00864858	FALSE	Up	0.824	0.839	25	-1.11341	-2.29951	0.00889573	FALSE	Down	0.061	0.03	25	2.07433	-0.405133	-0.0451837	FALSE	Down	0.811	0.694	25	-0.415839	-1.8812	-0.0384312	FALSE	Down
snRNP Assembly	Up	0.026	0.009	46	2.36257	1.21648	0.0332176	FALSE	Down	0.838	0.825	46	-0.926536	-1.50943	-0.0247083	FALSE	Down	0.01	0.064	46	2.65392	1.86051	-0.211144	TRUE	Down	0.112	0.243	46	1.34534	0.804258	-0.140612	FALSE	Up	0.628	0.716	46	-0.544466	-0.945278	0.00553192	FALSE	Up	0.02	0.046	46	2.71451	1.83101	0.110317	FALSE	Up
Metabolism of non-coding RNA	Up	0.026	0.009	46	2.36257	1.21648	0.0332176	FALSE	Down	0.838	0.825	46	-0.926536	-1.50943	-0.0247083	FALSE	Down	0.01	0.064	46	2.65392	1.86051	-0.211144	TRUE	Down	0.112	0.243	46	1.34534	0.804258	-0.140612	FALSE	Up	0.628	0.716	46	-0.544466	-0.945278	0.00553192	FALSE	Up	0.02	0.046	46	2.71451	1.83101	0.110317	FALSE	Up
Cardiac conduction	Down	0.005	0.009	123	2.84171	4.91305	-0.00401309	TRUE	Up	0.115	0.101	123	1.35236	3.12967	0.00309277	FALSE	Up	0.987	0.935	123	-2.64682	-1.31742	0.0370776	FALSE	Up	0.721	0.575	123	-0.550218	0.915572	0.0292741	FALSE	Up	0.11	0.116	123	1.24598	3.30099	0.00410188	FALSE	Down	0.484	0.486	123	0.230937	1.86554	-0.00345789	FALSE	Down
Chromosome Maintenance	Up	0.037	0.01	103	2.65165	1.72143	0.0246381	FALSE	Down	0.656	0.546	103	-0.091421	-0.757781	-0.00641413	FALSE	Down	0.032	0.109	103	2.1888	1.81299	-0.115915	FALSE	Down	0.567	0.592	103	-0.0401456	-0.471298	-0.0717645	FALSE	Down	0.549	0.391	103	0.225805	-0.649293	-0.0130225	FALSE	Up	0.041	0.095	103	2.63413	2.06406	0.0741563	FALSE	Up
Telomere Maintenance	Up	0.044	0.011	80	2.56776	1.07995	0.0205436	FALSE	Down	0.479	0.439	80	0.105782	-0.952004	-0.00467743	FALSE	Down	0.029	0.126	80	2.1278	1.37802	-0.11417	FALSE	Down	0.367	0.475	80	0.347008	-0.428807	-0.0680917	FALSE	Down	0.218	0.146	80	1.05453	-0.310267	-0.0199486	FALSE	Up	0.038	0.083	80	2.25777	1.23262	0.0551356	FALSE	Up
Cation-coupled Chloride cotransporters	Down	0.007	0.011	6	2.34697	2.98438	-0.00588978	TRUE	Down	0.875	0.869	6	-1.22419	-0.862528	-0.0122519	FALSE	Down	0.81	0.749	6	-0.698937	-0.324998	-0.040598	FALSE	Down	0.488	0.495	6	0.271232	0.725365	-0.0559175	FALSE	Down	0.39	0.383	6	0.170576	0.67057	-0.01869	FALSE	Up	0.721	0.718	6	-0.318444	0.0923905	0.0310574	FALSE	Up
Homology Directed Repair	Up	0.022	0.011	105	2.51688	2.41366	0.02139	FALSE	Up	0.38	0.225	105	0.767184	0.397049	0.00187832	FALSE	Down	0.352	0.391	105	0.751035	0.822954	-0.0669423	FALSE	Down	0.366	0.351	105	0.718952	0.675241	-0.0305242	FALSE	Down	0.728	0.536	105	-0.188334	-0.574824	-0.0110809	FALSE	Up	0.008	0.014	105	3.54961	3.17236	0.0558496	TRUE	Up
Presynaptic nicotinic acetylcholine receptors	Down	0.008	0.011	10	2.468	3.2745	-0.0151916	TRUE	Up	0.335	0.317	10	0.281191	0.883982	0.0326309	FALSE	Up	0.512	0.477	10	0.0726062	0.641758	0.171629	FALSE	Up	0.222	0.242	10	0.831288	1.46644	0.18345	FALSE	Down	0.256	0.243	10	0.416544	1.08118	-0.00945402	FALSE	Down	0.158	0.24	10	0.978617	1.6158	-0.110399	FALSE	Down
Recognition and association of DNA glycosylase with site containing an affected pyrimidine	Down	0.022	0.012	33	2.52943	0.708039	-0.0182215	FALSE	Up	0.195	0.078	33	1.28776	-0.496633	0.024057	FALSE	Up	0.359	0.516	33	0.107668	-0.748745	0.0263467	FALSE	Up	0.771	0.794	33	-0.88398	-1.68057	0.02068	FALSE	Down	0.122	0.047	33	1.69144	-0.221281	-0.0385296	FALSE	Down	0.826	0.726	33	-0.3773	-1.42102	-0.0297179	FALSE	Down
Cleavage of the damaged pyrimidine	Down	0.022	0.012	33	2.52943	0.708039	-0.0182215	FALSE	Up	0.195	0.078	33	1.28776	-0.496633	0.024057	FALSE	Up	0.359	0.516	33	0.107668	-0.748745	0.0263467	FALSE	Up	0.771	0.794	33	-0.88398	-1.68057	0.02068	FALSE	Down	0.122	0.047	33	1.69144	-0.221281	-0.0385296	FALSE	Down	0.826	0.726	33	-0.3773	-1.42102	-0.0297179	FALSE	Down
SLC-mediated transmembrane transport	Up	0.008	0.012	222	2.24957	5.2755	0.0114199	TRUE	Up	0.534	0.427	222	-0.0605654	2.67287	0.0143931	FALSE	Up	0.968	0.818	222	-1.52417	0.911635	0.0250374	FALSE	Up	0.741	0.559	222	-0.40852	2.13757	0.021826	FALSE	Up	0.072	0.067	222	1.51168	4.59109	0.00360851	FALSE	Down	0.763	0.689	222	-0.539757	1.97501	-0.00721351	FALSE	Down
Depyrimidination	Down	0.022	0.012	33	2.52943	0.708039	-0.0182215	FALSE	Up	0.195	0.078	33	1.28776	-0.496633	0.024057	FALSE	Up	0.359	0.516	33	0.107668	-0.748745	0.0263467	FALSE	Up	0.771	0.794	33	-0.88398	-1.68057	0.02068	FALSE	Down	0.122	0.047	33	1.69144	-0.221281	-0.0385296	FALSE	Down	0.826	0.726	33	-0.3773	-1.42102	-0.0297179	FALSE	Down
Aryl hydrocarbon receptor signalling	Up	0.011	0.012	7	2.16984	2.62696	0.0323857	FALSE	Up	0.707	0.693	7	-0.583153	-0.231273	0.00791005	FALSE	Down	0.735	0.681	7	-0.463853	-0.153906	-0.184474	FALSE	Down	0.595	0.576	7	-0.157137	0.198322	-0.116622	FALSE	Up	0.085	0.08	7	1.38314	1.89044	0.015028	FALSE	Up	0.391	0.428	7	0.413447	0.746428	0.0709101	FALSE	Up
Gene Silencing by RNA	Up	0.065	0.013	94	2.45393	0.0574913	0.0172144	FALSE	Down	0.463	0.483	94	0.0298189	-1.48611	-0.00134191	FALSE	Down	0.094	0.235	94	1.41724	-0.195406	-0.0704894	FALSE	Down	0.284	0.442	94	0.38275	-0.922256	-0.0372375	FALSE	Up	0.159	0.151	94	1.14517	-0.595734	0.00275323	FALSE	Up	0.356	0.286	94	1.07646	-0.784631	0.0267423	FALSE	Up
SLC transporter disorders	Up	0.022	0.013	87	2.01267	2.06987	0.027708	FALSE	Up	0.402	0.438	87	-0.024558	0.373554	0.0142233	FALSE	Down	0.386	0.343	87	0.410922	0.496457	-0.0268681	FALSE	Down	0.56	0.563	87	-0.249671	0.0452553	-0.00541056	FALSE	Up	0.04	0.067	87	1.26312	1.88098	0.0119406	FALSE	Up	0.458	0.389	87	0.397977	0.400971	0.0104328	FALSE	Up
NR1H2 & NR1H3 regulate gene expression linked to gluconeogenesis	Up	0.009	0.013	5	2.39348	2.54716	0.0295189	TRUE	Up	0.655	0.627	5	-0.420466	-0.303398	0.0296698	FALSE	Down	0.705	0.657	5	-0.17548	-0.0877739	-0.0238305	FALSE	Up	0.532	0.52	5	0.120318	0.22083	0.00223501	FALSE	Up	0.021	0.015	5	2.29765	2.44392	0.0622602	FALSE	Up	0.765	0.754	5	-0.41918	-0.2125	0.0790075	FALSE	Up
Activation of anterior HOX genes in hindbrain development during early embryogenesis	Up	0.042	0.014	81	2.11688	0.956046	0.0149358	FALSE	Up	0.113	0.086	81	1.34204	0.528194	0.0202426	FALSE	Down	0.123	0.266	81	1.25857	0.790409	-0.00814813	FALSE	Up	0.202	0.388	81	0.62499	0.255356	0.00764743	FALSE	Down	0.023	0.012	81	2.24445	1.28752	-0.00307866	FALSE	Up	0.216	0.319	81	0.899572	0.305455	0.00835355	FALSE	Up
Activation of HOX genes during differentiation	Up	0.042	0.014	81	2.11688	0.956046	0.0149358	FALSE	Up	0.113	0.086	81	1.34204	0.528194	0.0202426	FALSE	Down	0.123	0.266	81	1.25857	0.790409	-0.00814813	FALSE	Up	0.202	0.388	81	0.62499	0.255356	0.00764743	FALSE	Down	0.023	0.012	81	2.24445	1.28752	-0.00307866	FALSE	Up	0.216	0.319	81	0.899572	0.305455	0.00835355	FALSE	Up
TRAIL signaling	Down	0.016	0.014	6	2.442	2.83004	-0.0823094	FALSE	Down	0.034	0.031	6	2.00532	2.39444	-0.0800376	FALSE	Down	0.383	0.412	6	0.738799	1.07164	-0.0165665	FALSE	Down	0.558	0.539	6	-0.00221421	0.271204	-0.0742538	FALSE	Down	0.037	0.034	6	2.16564	2.57267	-0.074363	FALSE	Down	0.087	0.168	6	1.63439	2.00085	-0.136092	FALSE	Down
HIV elongation arrest and recovery	Up	0.027	0.015	32	2.37509	1.79259	0.0575971	FALSE	Up	0.739	0.787	32	-1.04231	-0.982405	0.0265447	FALSE	Down	0.291	0.344	32	0.964781	0.580421	-0.0423715	FALSE	Down	0.815	0.738	32	-0.639725	-0.941625	-0.028941	FALSE	Up	0.353	0.393	32	0.2941	0.158501	0.0424108	FALSE	Up	0.427	0.432	32	0.513091	0.135689	0.0667221	FALSE	Up
Pausing and recovery of HIV elongation	Up	0.027	0.015	32	2.37509	1.79259	0.0575971	FALSE	Up	0.739	0.787	32	-1.04231	-0.982405	0.0265447	FALSE	Down	0.291	0.344	32	0.964781	0.580421	-0.0423715	FALSE	Down	0.815	0.738	32	-0.639725	-0.941625	-0.028941	FALSE	Up	0.353	0.393	32	0.2941	0.158501	0.0424108	FALSE	Up	0.427	0.432	32	0.513091	0.135689	0.0667221	FALSE	Up
HDR through Homologous Recombination (HRR) or Single Strand Annealing (SSA)	Up	0.03	0.015	100	2.32836	2.1371	0.0195497	FALSE	Up	0.366	0.215	100	0.814298	0.354828	0.00313357	FALSE	Down	0.329	0.371	100	0.79333	0.796866	-0.0651249	FALSE	Down	0.365	0.352	100	0.680101	0.552934	-0.0319621	FALSE	Down	0.746	0.558	100	-0.229579	-0.717338	-0.00846598	FALSE	Up	0.005	0.008	100	3.7897	3.34391	0.0536757	TRUE	Up
mRNA Splicing - Minor Pathway	Up	0.035	0.015	48	2.75913	2.97442	0.0429442	FALSE	Down	0.915	0.919	48	-1.68222	-1.12388	-0.00455695	FALSE	Down	0.255	0.269	48	1.61364	1.90188	-0.149624	FALSE	Down	0.591	0.527	48	0.16232	0.463538	-0.0849336	FALSE	Up	0.825	0.811	48	-1.1546	-0.671504	0.036867	FALSE	Up	0.249	0.309	48	1.29132	1.58948	0.0943487	FALSE	Up
Pausing and recovery of Tat-mediated HIV elongation	Up	0.03	0.016	31	2.19856	1.58269	0.0536068	FALSE	Up	0.686	0.754	31	-0.901646	-0.856154	0.0260085	FALSE	Down	0.349	0.385	31	0.693357	0.273057	-0.0556161	FALSE	Down	0.78	0.724	31	-0.605418	-0.931222	-0.0358635	FALSE	Up	0.332	0.375	31	0.277561	0.117768	0.0415879	FALSE	Up	0.345	0.368	31	0.674927	0.274888	0.066601	FALSE	Up
Tat-mediated HIV elongation arrest and recovery	Up	0.03	0.016	31	2.19856	1.58269	0.0536068	FALSE	Up	0.686	0.754	31	-0.901646	-0.856154	0.0260085	FALSE	Down	0.349	0.385	31	0.693357	0.273057	-0.0556161	FALSE	Down	0.78	0.724	31	-0.605418	-0.931222	-0.0358635	FALSE	Up	0.332	0.375	31	0.277561	0.117768	0.0415879	FALSE	Up	0.345	0.368	31	0.674927	0.274888	0.066601	FALSE	Up
Interaction between L1 and Ankyrins	Down	0.021	0.016	28	2.36905	3.15811	-0.00704738	FALSE	Up	0.024	0.021	28	2.38516	3.32625	0.0277009	FALSE	Up	0.424	0.405	28	0.60745	1.38853	0.196406	FALSE	Up	0.113	0.136	28	1.59852	2.45764	0.142158	FALSE	Down	0.234	0.22	28	0.768138	1.67411	-0.0167375	FALSE	Down	0.33	0.375	28	0.775499	1.49396	-0.0385304	FALSE	Down
Phase 0 - rapid depolarisation	Down	0.009	0.016	40	2.52486	3.60316	-0.0321317	TRUE	Down	0.023	0.028	40	2.10875	3.04294	-0.0222999	FALSE	Up	0.909	0.824	40	-1.30429	-0.686812	0.0315374	FALSE	Up	0.598	0.48	40	-0.0744311	0.57062	0.0334743	FALSE	Down	0.404	0.424	40	-0.0751266	1.00009	-0.00745879	FALSE	Down	0.4	0.402	40	0.551725	1.28334	-0.0384757	FALSE	Down
Highly calcium permeable postsynaptic nicotinic acetylcholine receptors	Down	0.012	0.016	9	2.52048	3.2984	-0.0196015	FALSE	Up	0.385	0.371	9	0.264614	0.836626	0.0309415	FALSE	Up	0.725	0.677	9	-0.405898	0.090384	0.155871	FALSE	Up	0.301	0.318	9	0.68438	1.27812	0.183091	FALSE	Down	0.31	0.3	9	0.319111	0.944305	-0.0024748	FALSE	Down	0.437	0.484	9	0.299315	0.854826	-0.100277	FALSE	Down
Platelet Adhesion to exposed collagen	Up	0.019	0.016	12	2.24993	2.3762	0.0396258	FALSE	Up	0.009	0.01	12	3.25143	3.54567	0.12474	TRUE	Up	0.831	0.763	12	-0.882705	-0.686551	0.0362863	FALSE	Up	0.42	0.454	12	0.204976	0.423263	0.0519179	FALSE	Down	0.092	0.124	12	1.30996	1.80068	-0.0492032	FALSE	Down	0.132	0.268	12	1.23066	1.65174	-0.108499	FALSE	Up
RUNX1 regulates genes involved in megakaryocyte differentiation and platelet function	Up	0.029	0.016	59	2.5855	1.46781	0.0112642	FALSE	Up	0.016	0.01	59	3.04113	1.97124	0.063642	FALSE	Up	0.107	0.237	59	1.46945	0.957982	0.0758765	FALSE	Up	0.021	0.088	59	2.11085	1.68078	0.0720945	FALSE	Down	0.009	0.005	59	3.49044	2.33438	-0.010212	TRUE	Down	0.011	0.063	59	2.6695	1.96467	-0.0795837	FALSE	Down
Cam-PDE 1 activation	Up	0.017	0.017	4	2.48162	2.42567	0.0290335	FALSE	Down	0.334	0.407	4	0.138845	0.355278	-0.0105971	FALSE	Down	0.681	0.598	4	-0.0306288	-0.328618	-0.0234466	FALSE	Down	0.46	0.382	4	0.54576	0.168911	-0.0106898	FALSE	Up	0.676	0.788	4	-0.827952	-0.564606	0.0273331	FALSE	Up	0.41	0.425	4	0.521273	0.342731	0.0678343	FALSE	Up
Synthesis of PS	Up	0.017	0.017	2	2.60613	3.11663	0.197897	FALSE	Up	0.56	0.553	2	-0.345606	-0.096258	0.0741794	FALSE	Down	0.363	0.394	2	0.657606	0.988888	-0.380087	FALSE	Down	0.584	0.581	2	-0.117863	0.142679	-0.221097	FALSE	Up	0.066	0.068	2	1.80313	2.25817	0.184478	FALSE	Up	0.066	0.13	2	1.90112	2.32851	0.330158	FALSE	Up
Glycolysis	Up	0.018	0.019	67	2.80539	1.94117	0.0461494	FALSE	Up	0.064	0.188	67	0.999373	0.887241	0.0186574	FALSE	Down	0.09	0.138	67	2.22247	1.27403	-0.0946006	FALSE	Down	0.245	0.329	67	0.919115	0.32735	-0.0518573	FALSE	Up	0.043	0.099	67	1.76576	1.57405	0.0194338	FALSE	Up	0.308	0.274	67	1.20142	0.223551	0.0702475	FALSE	Up
mRNA Capping	Up	0.037	0.019	27	2.40663	1.29114	0.0546147	FALSE	Down	0.284	0.386	27	0.217019	-0.179254	-0.00393405	FALSE	Down	0.181	0.296	27	1.15228	0.370596	-0.119213	FALSE	Down	0.402	0.468	27	0.326301	-0.353969	-0.0742722	FALSE	Up	0.492	0.553	27	-0.299519	-0.806976	0.0242409	FALSE	Up	0.438	0.449	27	0.545232	-0.234169	0.0943443	FALSE	Up
Signaling by FGFR2 IIIa TM	Up	0.027	0.02	17	2.0331	0.603113	0.0519282	FALSE	Up	0.651	0.747	17	-0.851403	-1.43141	0.00144291	FALSE	Down	0.068	0.176	17	1.57667	0.309274	-0.0886193	FALSE	Down	0.259	0.357	17	0.649123	-0.458729	-0.0620388	FALSE	Up	0.604	0.671	17	-0.624061	-1.39952	0.0299225	FALSE	Up	0.278	0.342	17	0.791187	-0.292774	0.0903049	FALSE	Up
TNFR1-induced proapoptotic signaling	Down	0.022	0.021	12	2.29095	2.66334	-0.0243826	FALSE	Down	0.47	0.474	12	-0.0293012	0.382479	-0.0138316	FALSE	Down	0.829	0.763	12	-0.753099	-0.426333	-0.0537566	FALSE	Down	0.56	0.579	12	-0.0662937	0.356599	-0.0694072	FALSE	Down	0.205	0.194	12	0.878552	1.30028	-2.80616e-05	FALSE	Down	0.678	0.676	12	-0.057602	0.270173	-0.0382612	FALSE	Down
Lipophagy	Up	0.02	0.021	9	2.23909	2.59443	0.00905274	FALSE	Down	0.329	0.317	9	0.320938	0.637502	-0.028237	FALSE	Down	0.27	0.305	9	0.92611	1.21533	-0.158272	FALSE	Down	0.441	0.455	9	0.332124	0.613692	-0.105886	FALSE	Up	0.909	0.927	9	-1.47969	-1.13882	0.00208125	FALSE	Up	0.797	0.763	9	-0.542021	-0.267324	0.0446978	FALSE	Up
Nuclear Pore Complex (NPC) Disassembly	Up	0.058	0.022	33	2.12117	0.138386	0.0414946	FALSE	Down	0.549	0.657	33	-0.312229	-1.41189	-0.0251037	FALSE	Down	0.199	0.39	33	0.84121	-0.558089	-0.194342	FALSE	Down	0.53	0.629	33	-0.0319898	-1.25565	-0.135301	FALSE	Down	0.385	0.531	33	-0.0496597	-1.15328	-0.000253744	FALSE	Up	0.094	0.168	33	1.65434	0.0525552	0.121405	FALSE	Up
Recognition and association of DNA glycosylase with site containing an affected purine	Down	0.06	0.023	29	2.13679	0.0095678	-0.0135336	FALSE	Up	0.205	0.1	29	1.26413	-0.775641	0.0163526	FALSE	Down	0.764	0.78	29	-0.911337	-2.03322	-0.0106603	FALSE	Up	0.934	0.911	29	-1.48507	-2.49674	0.0077696	FALSE	Down	0.179	0.061	29	1.54096	-0.653043	-0.0383295	FALSE	Down	0.869	0.756	29	-0.581039	-1.83605	-0.0268186	FALSE	Down
Cleavage of the damaged purine	Down	0.06	0.023	29	2.13679	0.0095678	-0.0135336	FALSE	Up	0.205	0.1	29	1.26413	-0.775641	0.0163526	FALSE	Down	0.764	0.78	29	-0.911337	-2.03322	-0.0106603	FALSE	Up	0.934	0.911	29	-1.48507	-2.49674	0.0077696	FALSE	Down	0.179	0.061	29	1.54096	-0.653043	-0.0383295	FALSE	Down	0.869	0.756	29	-0.581039	-1.83605	-0.0268186	FALSE	Down
Lectin pathway of complement activation	Up	0.021	0.023	6	2.00379	2.63631	0.0299857	FALSE	Up	0.298	0.287	6	0.348044	0.823842	0.0257076	FALSE	Up	0.764	0.701	6	-0.740756	-0.371758	0.0743258	FALSE	Up	0.862	0.806	6	-1.1577	-0.810258	0.0446291	FALSE	Up	0.31	0.303	6	0.245611	0.759118	0.0273369	FALSE	Down	0.906	0.855	6	-1.10685	-0.750031	-0.00395739	FALSE	Down
Signaling by FGFR	Up	0.032	0.023	80	1.82876	0.242211	0.0165388	FALSE	Down	0.646	0.746	80	-0.800773	-1.7272	-0.000138398	FALSE	Down	0.216	0.311	80	0.984314	-0.545905	-0.0671392	FALSE	Down	0.379	0.387	80	0.480475	-0.948885	-0.043038	FALSE	Up	0.548	0.627	80	-0.485937	-1.50959	0.0113431	FALSE	Up	0.037	0.052	80	2.10089	0.342693	0.0349353	FALSE	Up
Folding of actin by CCT/TriC	Up	0.055	0.023	8	2.05747	2.04024	0.0574717	FALSE	Down	0.841	0.819	8	-0.981913	-0.728819	-0.00933635	FALSE	Down	0.099	0.162	8	1.84017	2.28187	-0.302493	FALSE	Down	0.342	0.38	8	0.589413	0.95612	-0.182175	FALSE	Up	0.548	0.525	8	-0.136669	0.136714	0.0334153	FALSE	Up	0.014	0.048	8	2.44734	2.69551	0.195256	FALSE	Up
Depurination	Down	0.06	0.023	29	2.13679	0.0095678	-0.0135336	FALSE	Up	0.205	0.1	29	1.26413	-0.775641	0.0163526	FALSE	Down	0.764	0.78	29	-0.911337	-2.03322	-0.0106603	FALSE	Up	0.934	0.911	29	-1.48507	-2.49674	0.0077696	FALSE	Down	0.179	0.061	29	1.54096	-0.653043	-0.0383295	FALSE	Down	0.869	0.756	29	-0.581039	-1.83605	-0.0268186	FALSE	Down
Base-Excision Repair, AP Site Formation	Down	0.064	0.025	35	2.12909	0.403229	-0.0161492	FALSE	Up	0.38	0.162	35	0.88278	-0.814727	0.0229492	FALSE	Up	0.505	0.615	35	-0.203883	-1.00371	0.0224754	FALSE	Up	0.88	0.861	35	-1.17311	-1.91077	0.0192087	FALSE	Down	0.209	0.079	35	1.36946	-0.441775	-0.0373843	FALSE	Down	0.834	0.748	35	-0.444921	-1.40861	-0.0249027	FALSE	Down
Formation of HIV elongation complex in the absence of HIV Tat	Up	0.049	0.026	44	2.15623	1.5792	0.0516892	FALSE	Up	0.545	0.609	44	-0.486161	-0.554255	0.0169729	FALSE	Down	0.312	0.362	44	0.889939	0.485978	-0.0437595	FALSE	Down	0.759	0.699	44	-0.501631	-0.822297	-0.032578	FALSE	Up	0.549	0.593	44	-0.39968	-0.498978	0.0302586	FALSE	Up	0.482	0.466	44	0.37862	-0.00559165	0.0624269	FALSE	Up
Negative regulation of TCF-dependent signaling by DVL-interacting proteins	Up	0.02	0.026	5	2.15072	2.63528	0.0972058	FALSE	Up	0.148	0.142	5	1.08139	1.51702	0.0422492	FALSE	Up	0.646	0.614	5	-0.0964604	0.252643	0.00789242	FALSE	Up	0.888	0.858	5	-1.01326	-0.696346	0.00208028	FALSE	Up	0.188	0.165	5	0.965252	1.353	0.0721337	FALSE	Up	0.849	0.818	5	-0.714672	-0.422751	0.0583636	FALSE	Up
Interactions of Vpr with host cellular proteins	Up	0.055	0.027	35	2.18437	0.547138	0.0452764	FALSE	Down	0.75	0.773	35	-0.777021	-1.70834	-0.023073	FALSE	Down	0.148	0.278	35	1.32211	0.0498367	-0.214958	FALSE	Down	0.52	0.61	35	-0.0689542	-1.04797	-0.14057	FALSE	Up	0.398	0.544	35	-0.132459	-0.962645	0.0104653	FALSE	Up	0.233	0.251	35	1.27637	-0.112839	0.117014	FALSE	Up
Binding and Uptake of Ligands by Scavenger Receptors	Up	0.023	0.027	44	2.24288	3.21213	0.0451957	FALSE	Down	0.318	0.284	44	0.662859	1.50417	-0.00719645	FALSE	Down	0.969	0.926	44	-1.87938	-1.20513	-0.112102	FALSE	Down	0.913	0.861	44	-1.23961	-0.489184	-0.0469684	FALSE	Up	0.071	0.09	44	1.50616	2.60135	0.0158345	FALSE	Up	0.992	0.979	44	-1.79023	-1.13979	0.0326358	FALSE	Up
SUMOylation of DNA replication proteins	Up	0.044	0.027	43	2.4671	1.07328	0.0520909	FALSE	Down	0.952	0.925	43	-1.53017	-2.34301	-0.022926	FALSE	Down	0.214	0.348	43	1.07228	-0.0168962	-0.202992	FALSE	Down	0.654	0.689	43	-0.268479	-1.11669	-0.126314	FALSE	Up	0.841	0.869	43	-1.1998	-1.91462	0.00610831	FALSE	Up	0.127	0.185	43	1.75924	0.582954	0.1335	FALSE	Up
Scavenging of heme from plasma	Up	0.026	0.028	18	1.95536	2.5861	0.0349192	FALSE	Down	0.072	0.06	18	1.70824	2.21462	-0.0257571	FALSE	Down	0.911	0.849	18	-1.31399	-0.821832	-0.166843	FALSE	Down	0.761	0.723	18	-0.62838	-0.0744023	-0.0840721	FALSE	Down	0.236	0.237	18	0.69547	1.37733	-0.0153702	FALSE	Up	0.977	0.948	18	-1.31737	-0.885315	0.0023136	FALSE	Up
Organic anion transporters	Down	0.024	0.028	6	2.09073	2.75972	-0.0158452	FALSE	Down	0.408	0.397	6	0.0159679	0.473217	-0.0142323	FALSE	Down	0.785	0.721	6	-0.641923	-0.243967	-0.0750797	FALSE	Down	0.865	0.814	6	-1.04833	-0.677252	-0.107762	FALSE	Down	0.622	0.615	6	-0.452706	0.00405161	-0.0382406	FALSE	Down	0.931	0.902	6	-1.1843	-0.825835	-6.41204e-06	FALSE	Up
HIV Transcription Elongation	Up	0.05	0.03	43	1.99901	1.39489	0.048675	FALSE	Up	0.503	0.577	43	-0.358188	-0.440119	0.0163637	FALSE	Down	0.35	0.386	43	0.656659	0.222735	-0.0533402	FALSE	Down	0.717	0.674	43	-0.46961	-0.810177	-0.0376532	FALSE	Up	0.534	0.584	43	-0.42234	-0.541486	0.0293827	FALSE	Up	0.412	0.419	43	0.513437	0.110691	0.0622397	FALSE	Up
Formation of HIV-1 elongation complex containing HIV-1 Tat	Up	0.05	0.03	43	1.99901	1.39489	0.048675	FALSE	Up	0.503	0.577	43	-0.358188	-0.440119	0.0163637	FALSE	Down	0.35	0.386	43	0.656659	0.222735	-0.0533402	FALSE	Down	0.717	0.674	43	-0.46961	-0.810177	-0.0376532	FALSE	Up	0.534	0.584	43	-0.42234	-0.541486	0.0293827	FALSE	Up	0.412	0.419	43	0.513437	0.110691	0.0622397	FALSE	Up
Tat-mediated elongation of the HIV-1 transcript	Up	0.05	0.03	43	1.99901	1.39489	0.048675	FALSE	Up	0.503	0.577	43	-0.358188	-0.440119	0.0163637	FALSE	Down	0.35	0.386	43	0.656659	0.222735	-0.0533402	FALSE	Down	0.717	0.674	43	-0.46961	-0.810177	-0.0376532	FALSE	Up	0.534	0.584	43	-0.42234	-0.541486	0.0293827	FALSE	Up	0.412	0.419	43	0.513437	0.110691	0.0622397	FALSE	Up
RUNX3 Regulates Immune Response and Cell Migration	Up	0.031	0.03	6	1.92059	2.30199	0.0556767	FALSE	Up	0.752	0.739	6	-0.834295	-0.544241	0.0136854	FALSE	Down	0.517	0.505	6	0.106379	0.413864	-0.200041	FALSE	Down	0.242	0.275	6	0.788304	1.14225	-0.161072	FALSE	Up	0.84	0.855	6	-1.17475	-0.856936	0.00755827	FALSE	Up	0.53	0.544	6	0.13334	0.413106	0.10801	FALSE	Up
Synthesis of IPs in the ER lumen	Down	0.024	0.031	1	2.20817	2.62164	-0.120987	FALSE	Down	0.043	0.042	1	2.09264	2.48214	-0.146153	FALSE	Down	0.1	0.162	1	1.98359	2.38591	-0.305784	FALSE	Down	0.262	0.298	1	0.830586	1.10852	-0.179171	FALSE	Down	0.057	0.046	1	1.86368	2.25662	-0.133364	FALSE	Up	0.634	0.651	1	-0.221951	-0.0453088	0.079896	FALSE	Down
Mitochondrial protein import	Up	0.068	0.032	60	2.34868	4.11807	0.0519441	FALSE	Down	0.777	0.737	60	-0.83097	0.621408	-0.00641531	FALSE	Down	0.181	0.188	60	2.21537	3.88076	-0.224055	FALSE	Down	0.355	0.33	60	0.930886	2.48618	-0.143918	FALSE	Up	0.421	0.377	60	0.406606	2.03295	0.0403152	FALSE	Up	0.087	0.129	60	2.39562	4.01866	0.136392	FALSE	Up
Vpr-mediated nuclear import of PICs	Up	0.066	0.032	32	2.13913	0.320654	0.0427159	FALSE	Down	0.557	0.644	32	-0.378775	-1.4156	-0.0252392	FALSE	Down	0.178	0.331	32	1.09223	-0.344315	-0.200809	FALSE	Down	0.509	0.606	32	-0.0645133	-1.17349	-0.13743	FALSE	Up	0.541	0.663	32	-0.485403	-1.46996	0.0103555	FALSE	Up	0.218	0.246	32	1.24898	-0.294189	0.114363	FALSE	Up
Endogenous sterols	Down	0.028	0.032	21	2.01367	2.73048	-0.0205428	FALSE	Down	0.877	0.883	21	-1.38304	-0.829707	-0.000438046	FALSE	Down	0.873	0.771	21	-1.04247	-0.502534	-0.00475072	FALSE	Up	0.859	0.808	21	-1.1572	-0.602141	0.00880271	FALSE	Up	0.006	0.004	21	3.0252	3.76378	0.0358392	TRUE	Down	0.599	0.608	21	-0.109038	0.496368	-0.00719942	FALSE	Down
Nuclear Envelope Breakdown	Up	0.074	0.032	51	2.01342	0.751351	0.0264095	FALSE	Down	0.138	0.224	51	0.842658	0.308466	-0.0202196	FALSE	Down	0.096	0.232	51	1.58232	0.829992	-0.155353	FALSE	Down	0.233	0.377	51	0.804903	0.158906	-0.106655	FALSE	Down	0.334	0.431	51	0.218504	-0.347315	-0.000253952	FALSE	Up	0.098	0.147	51	1.78329	0.783947	0.0774205	FALSE	Up
XAV939 inhibits tankyrase, stabilizing AXIN	Down	0.028	0.032	2	2.04814	2.33351	-0.126299	FALSE	Down	0.197	0.199	2	0.818672	1.02417	-0.115318	FALSE	Up	0.774	0.73	2	-0.643246	-0.485305	0.148362	FALSE	Up	0.699	0.687	2	-0.439077	-0.254988	0.0652729	FALSE	Down	0.389	0.382	2	0.263495	0.484606	-0.0786215	FALSE	Down	0.295	0.374	2	0.670263	0.88165	-0.151963	FALSE	Down
HCMV Early Events	Up	0.095	0.032	94	2.08949	-0.68773	0.0109418	FALSE	Up	0.136	0.112	94	1.26834	-1.12685	0.00773332	FALSE	Down	0.133	0.379	94	0.769711	-1.0661	-0.064332	FALSE	Down	0.264	0.515	94	0.0813416	-1.50966	-0.0275142	FALSE	Down	0.47	0.375	94	0.339378	-2.11717	-0.00786658	FALSE	Up	0.569	0.527	94	0.258445	-1.83487	0.0123439	FALSE	Up
Insulin processing	Up	0.022	0.033	26	2.15929	3.18804	0.0171397	FALSE	Up	0.151	0.142	26	1.16337	2.06711	0.00119381	FALSE	Down	0.838	0.773	26	-0.739982	0.0147812	-0.0103752	FALSE	Down	0.946	0.889	26	-1.3222	-0.604186	-0.0242835	FALSE	Up	0.258	0.24	26	0.743953	1.68277	0.022828	FALSE	Up	0.963	0.932	26	-1.35493	-0.627457	0.0270306	FALSE	Up
Defective SLC1A1 is implicated in schizophrenia 18 (SCZD18) and dicarboxylic aminoaciduria (DCBXA)	Up	0.028	0.033	1	1.97732	2.28269	0.0431707	FALSE	Up	0.179	0.184	1	0.627583	0.838007	0.0283609	FALSE	Up	0.278	0.318	1	0.585127	0.795823	0.078018	FALSE	Up	0.305	0.322	1	0.515002	0.717795	0.0678086	FALSE	Up	0.004	0.004	1	3.36435	3.77063	0.0688842	TRUE	Up	0.664	0.651	1	-0.427053	-0.289029	0.0163877	FALSE	Up
Interleukin-36 pathway	Down	0.037	0.033	6	2.10327	2.74576	-0.0673629	FALSE	Down	0.197	0.195	6	0.868791	1.39041	-0.0544631	FALSE	Down	0.913	0.842	6	-1.27268	-0.946018	-0.0381102	FALSE	Down	0.904	0.872	6	-1.15647	-0.802719	-0.0276077	FALSE	Down	0.19	0.179	6	0.855424	1.40966	-0.057044	FALSE	Down	0.964	0.923	6	-1.20202	-0.857411	-0.0313101	FALSE	Down
Formation of the Early Elongation Complex	Up	0.058	0.034	31	2.14174	1.18475	0.0569107	FALSE	Up	0.469	0.547	31	-0.271949	-0.580312	0.0101016	FALSE	Down	0.376	0.43	31	0.586347	-0.10994	-0.081495	FALSE	Down	0.749	0.704	31	-0.477735	-1.06991	-0.0583871	FALSE	Up	0.353	0.423	31	0.10308	-0.28359	0.0376159	FALSE	Up	0.662	0.588	31	0.031503	-0.630635	0.085362	FALSE	Up
Initial triggering of complement	Up	0.025	0.034	22	2.02343	2.85697	0.0391187	FALSE	Up	0.242	0.201	22	0.896926	1.54619	0.00682124	FALSE	Down	0.907	0.849	22	-1.21472	-0.6105	-0.0064769	FALSE	Down	0.905	0.859	22	-1.21659	-0.591267	-0.000347794	FALSE	Up	0.673	0.685	22	-0.643714	0.130797	0.0118695	FALSE	Up	0.849	0.814	22	-0.804392	-0.205808	0.0247511	FALSE	Up
Formation of the HIV-1 Early Elongation Complex	Up	0.058	0.034	31	2.14174	1.18475	0.0569107	FALSE	Up	0.469	0.547	31	-0.271949	-0.580312	0.0101016	FALSE	Down	0.376	0.43	31	0.586347	-0.10994	-0.081495	FALSE	Down	0.749	0.704	31	-0.477735	-1.06991	-0.0583871	FALSE	Up	0.353	0.423	31	0.10308	-0.28359	0.0376159	FALSE	Up	0.662	0.588	31	0.031503	-0.630635	0.085362	FALSE	Up
Defective SLC35C1 causes congenital disorder of glycosylation 2C (CDG2C)	Up	0.029	0.034	1	2.13408	2.41306	0.176122	FALSE	Up	0.197	0.197	1	0.723053	0.919158	0.126803	FALSE	Down	0.822	0.765	1	-0.796709	-0.695383	-0.0640625	FALSE	Down	0.622	0.612	1	-0.376431	-0.242368	-0.121991	FALSE	Up	0.016	0.015	1	2.53277	2.8448	0.199651	FALSE	Up	0.547	0.571	1	-0.0104426	0.142109	0.134451	FALSE	Up
Signaling by FGFR2	Up	0.053	0.034	68	1.63984	-0.273296	0.0157896	FALSE	Down	0.601	0.704	68	-0.650976	-1.8396	-0.00332952	FALSE	Down	0.079	0.21	68	1.47835	-0.33378	-0.0857978	FALSE	Down	0.216	0.271	68	0.805774	-0.923802	-0.0539255	FALSE	Up	0.681	0.731	68	-0.68848	-1.99299	0.00949715	FALSE	Up	0.032	0.048	68	2.18478	0.11629	0.0374435	FALSE	Up
RNA Pol II CTD phosphorylation and interaction with CE during HIV infection	Up	0.053	0.035	25	2.11029	1.03147	0.0518648	FALSE	Down	0.294	0.417	25	0.14141	-0.232823	-0.00709505	FALSE	Down	0.282	0.391	25	0.704029	-0.0255348	-0.135779	FALSE	Down	0.521	0.571	25	-0.0268383	-0.662773	-0.0843748	FALSE	Up	0.386	0.468	25	-0.0309877	-0.568194	0.0249763	FALSE	Up	0.561	0.523	25	0.225328	-0.514581	0.100444	FALSE	Up
DNA Damage/Telomere Stress Induced Senescence	Down	0.066	0.035	51	2.06161	0.635383	-0.00193232	FALSE	Up	0.418	0.239	51	0.603899	-0.762657	0.0120168	FALSE	Down	0.878	0.868	51	-1.66504	-2.1797	-0.00354638	FALSE	Up	0.785	0.786	51	-1.03997	-1.63419	0.00183217	FALSE	Down	0.165	0.07	51	1.4716	-0.0438285	-0.0227249	FALSE	Down	0.898	0.813	51	-0.878763	-1.5989	-0.0112144	FALSE	Down
RNA Pol II CTD phosphorylation and interaction with CE	Up	0.053	0.035	25	2.11029	1.03147	0.0518648	FALSE	Down	0.294	0.417	25	0.14141	-0.232823	-0.00709505	FALSE	Down	0.282	0.391	25	0.704029	-0.0255348	-0.135779	FALSE	Down	0.521	0.571	25	-0.0268383	-0.662773	-0.0843748	FALSE	Up	0.386	0.468	25	-0.0309877	-0.568194	0.0249763	FALSE	Up	0.561	0.523	25	0.225328	-0.514581	0.100444	FALSE	Up
HDACs deacetylate histones	Down	0.081	0.036	48	2.31455	1.07943	-0.00232336	FALSE	Up	0.106	0.06	48	1.60867	0.453473	0.0190539	FALSE	Down	0.483	0.541	48	0.141827	-0.413775	-0.0248223	FALSE	Down	0.698	0.708	48	-0.539303	-1.03881	-0.00543609	FALSE	Up	0.195	0.121	48	1.38507	0.255933	0.00142272	FALSE	Down	0.442	0.444	48	0.424799	-0.241947	-0.00408002	FALSE	Down
RNA Polymerase I Promoter Opening	Down	0.135	0.036	25	1.75666	-0.916879	-0.0279558	FALSE	Up	0.139	0.083	25	1.33736	-1.13606	0.0225422	FALSE	Up	0.585	0.721	25	-0.731401	-2.1127	0.0258365	FALSE	Up	0.645	0.758	25	-0.827211	-2.10201	0.0145664	FALSE	Down	0.043	0.029	25	1.99704	-0.613164	-0.0457489	FALSE	Down	0.749	0.653	25	-0.224233	-1.86642	-0.052314	FALSE	Down
Biosynthesis of electrophilic ω-3 PUFA oxo-derivatives	Down	0.03	0.037	2	2.15768	2.35244	-0.193115	FALSE	Down	0.372	0.366	2	0.251412	0.426647	-0.124321	FALSE	Down	0.939	0.898	2	-1.32219	-1.20146	-0.016855	FALSE	Down	0.889	0.858	2	-1.07324	-0.937592	-0.0735804	FALSE	Down	0.572	0.582	2	-0.319785	-0.141805	-0.0892918	FALSE	Down	0.612	0.624	2	-0.0736979	0.0865083	-0.177836	FALSE	Up
Defective Base Excision Repair Associated with NEIL3	Up	0.033	0.037	1	2.08946	2.36621	0.0887689	FALSE	Up	0.547	0.544	1	-0.502088	-0.368897	0.0139395	FALSE	Up	0.77	0.713	1	-0.739111	-0.633982	0.0215768	FALSE	Up	0.433	0.447	1	0.138265	0.301855	0.0780597	FALSE	Up	0.285	0.281	1	0.237434	0.423381	0.0272014	FALSE	Up	0.307	0.369	1	0.53415	0.715858	0.0791856	FALSE	Up
NEIL3-mediated resolution of ICLs	Up	0.033	0.037	1	2.08946	2.36621	0.0887689	FALSE	Up	0.547	0.544	1	-0.502088	-0.368897	0.0139395	FALSE	Up	0.77	0.713	1	-0.739111	-0.633982	0.0215768	FALSE	Up	0.433	0.447	1	0.138265	0.301855	0.0780597	FALSE	Up	0.285	0.281	1	0.237434	0.423381	0.0272014	FALSE	Up	0.307	0.369	1	0.53415	0.715858	0.0791856	FALSE	Up
Cell Cycle	Up	0.058	0.038	614	3.43148	3.39571	0.0285056	FALSE	Down	0.594	0.594	614	-0.250581	-0.110739	-0.00445789	FALSE	Down	0.012	0.022	614	4.73255	4.4356	-0.118049	FALSE	Down	0.259	0.297	614	1.65312	1.52733	-0.070263	FALSE	Down	0.844	0.834	614	-1.32549	-1.14687	-0.00302715	FALSE	Up	0.093	0.119	614	4.36292	3.91638	0.0847076	FALSE	Up
CREB1 phosphorylation through NMDA receptor-mediated activation of RAS signaling	Down	0.015	0.038	26	1.85412	1.60127	-0.0332358	FALSE	Down	0.267	0.306	26	0.472939	0.118506	-0.0149634	FALSE	Down	0.819	0.78	26	-0.781054	-1.23191	-0.0149365	FALSE	Down	0.371	0.359	26	0.507816	-0.0878103	-0.0170884	FALSE	Down	0.258	0.408	26	0.164655	0.150794	-0.0202087	FALSE	Down	0.666	0.617	26	0.0953563	-0.433098	-0.0315865	FALSE	Down
Acetylcholine binding and downstream events	Down	0.031	0.039	12	1.95151	2.78477	-0.0160182	FALSE	Up	0.428	0.406	12	0.0054208	0.646957	0.0240177	FALSE	Up	0.714	0.642	12	-0.487779	0.0868868	0.145204	FALSE	Up	0.363	0.37	12	0.372226	1.02762	0.157535	FALSE	Down	0.348	0.33	12	0.170483	0.880228	-0.00920298	FALSE	Down	0.329	0.393	12	0.486197	1.14185	-0.0936104	FALSE	Down
FGFR2 mutant receptor activation	Up	0.042	0.039	30	1.61009	0.216732	0.0227418	FALSE	Up	0.435	0.56	30	-0.361096	-1.15093	0.0136355	FALSE	Up	0.201	0.325	30	0.713941	-0.467024	0.027783	FALSE	Up	0.291	0.359	30	0.364587	-0.755717	0.0278835	FALSE	Up	0.782	0.804	30	-1.14188	-1.95572	0.0134049	FALSE	Up	0.106	0.154	30	1.2832	0.025417	0.00889614	FALSE	Down
Postsynaptic nicotinic acetylcholine receptors	Down	0.031	0.039	12	1.95151	2.78477	-0.0160182	FALSE	Up	0.428	0.406	12	0.0054208	0.646957	0.0240177	FALSE	Up	0.714	0.642	12	-0.487779	0.0868868	0.145204	FALSE	Up	0.363	0.37	12	0.372226	1.02762	0.157535	FALSE	Down	0.348	0.33	12	0.170483	0.880228	-0.00920298	FALSE	Down	0.329	0.393	12	0.486197	1.14185	-0.0936104	FALSE	Down
PTK6 Expression	Down	0.03	0.039	4	1.79698	2.22017	-0.00726409	FALSE	Up	0.009	0.008	4	2.65823	3.05099	0.00824779	TRUE	Up	0.168	0.235	4	1.67185	1.98821	0.133439	FALSE	Up	0.015	0.033	4	2.90997	3.27332	0.100634	FALSE	Down	0.165	0.171	4	0.823387	1.21459	-0.0179281	FALSE	Up	0.116	0.216	4	1.32326	1.61965	0.0292697	FALSE	Up
Regulation of cholesterol biosynthesis by SREBP (SREBF)	Up	0.029	0.04	51	2.07422	3.23267	0.0265748	FALSE	Up	0.884	0.876	51	-1.07065	-0.100313	0.0022347	FALSE	Down	0.556	0.536	51	0.398735	1.41504	-0.090029	FALSE	Down	0.48	0.479	51	0.406024	1.42054	-0.0601773	FALSE	Up	0.188	0.162	51	1.15571	2.19604	0.0162085	FALSE	Up	0.391	0.467	51	0.698482	1.64951	0.0340623	FALSE	Up
VEGF ligand-receptor interactions	Down	0.042	0.04	5	2.00806	2.46371	-0.0856994	FALSE	Down	0.538	0.504	5	-0.249585	0.0687196	-0.0113179	FALSE	Down	0.651	0.615	5	-0.264137	0.0814148	-0.107525	FALSE	Down	0.741	0.717	5	-0.686497	-0.336663	-0.112975	FALSE	Down	0.589	0.586	5	-0.434162	-0.0595704	-0.0324504	FALSE	Down	0.469	0.495	5	0.291473	0.616965	-0.0345979	FALSE	Down
VEGF binds to VEGFR leading to receptor dimerization	Down	0.042	0.04	5	2.00806	2.46371	-0.0856994	FALSE	Down	0.538	0.504	5	-0.249585	0.0687196	-0.0113179	FALSE	Down	0.651	0.615	5	-0.264137	0.0814148	-0.107525	FALSE	Down	0.741	0.717	5	-0.686497	-0.336663	-0.112975	FALSE	Down	0.589	0.586	5	-0.434162	-0.0595704	-0.0324504	FALSE	Down	0.469	0.495	5	0.291473	0.616965	-0.0345979	FALSE	Down
Transport of small molecules	Up	0.027	0.04	654	1.50125	4.9088	0.0148342	FALSE	Up	0.423	0.315	654	0.276051	3.3719	0.0129553	FALSE	Up	0.931	0.629	654	-0.430783	1.97881	0.00350066	FALSE	Up	0.806	0.563	654	-0.244476	2.40926	0.00969301	FALSE	Up	0.089	0.09	654	1.07066	4.601	0.00905004	FALSE	Up	0.654	0.476	654	0.184596	2.67896	0.00789551	FALSE	Up
DNA methylation	Down	0.109	0.04	27	1.77502	-0.490065	-0.0108586	FALSE	Up	0.083	0.051	27	1.76797	-0.413214	0.029025	FALSE	Up	0.263	0.498	27	0.157192	-1.01949	0.0164084	FALSE	Up	0.601	0.716	27	-0.640169	-1.733	0.014366	FALSE	Down	0.157	0.079	27	1.54787	-0.805013	-0.0501967	FALSE	Down	0.277	0.362	27	0.648748	-0.754261	-0.0201565	FALSE	Down
HCMV Late Events	Up	0.126	0.04	70	2.17429	-0.0922696	0.0127085	FALSE	Down	0.124	0.108	70	1.34503	-0.305675	-0.00233494	FALSE	Down	0.051	0.184	70	1.68227	0.350639	-0.0936357	FALSE	Down	0.185	0.375	70	0.598525	-0.484457	-0.0591501	FALSE	Up	0.506	0.421	70	0.118503	-1.52917	0.00606246	FALSE	Up	0.267	0.29	70	0.952096	-0.594927	0.0406825	FALSE	Up
Defective SLC2A9 causes hypouricemia renal 2 (RHUC2)	Up	0.04	0.041	1	2.28898	2.66192	0.162316	FALSE	Down	0.597	0.589	1	-0.4403	-0.285226	-0.0424329	FALSE	Down	0.18	0.235	1	1.3454	1.64836	-0.413623	FALSE	Down	0.496	0.499	1	0.0529896	0.241077	-0.194131	FALSE	Up	0.001	0.001	1	3.97669	4.49458	0.263309	TRUE	Up	0.221	0.301	1	0.942739	1.19707	0.209813	FALSE	Up
Apoptotic execution phase	Down	0.033	0.041	52	1.78083	2.86022	-0.0142919	FALSE	Down	0.542	0.489	52	0.0981262	1.03301	-0.0113015	FALSE	Up	0.54	0.487	52	0.634055	1.57289	0.00743674	FALSE	Down	0.579	0.542	52	0.291756	1.22003	-0.00680918	FALSE	Down	0.583	0.569	52	-0.134847	0.91779	-0.00990424	FALSE	Down	0.953	0.934	52	-1.17959	-0.296375	-0.0312512	FALSE	Down
Circadian Clock	Up	0.045	0.042	69	1.89176	2.31897	0.0179523	FALSE	Up	0.387	0.433	69	0.169485	0.792717	0.00818343	FALSE	Down	0.354	0.406	69	0.7867	1.35146	-0.0406605	FALSE	Down	0.145	0.192	69	1.32316	1.87621	-0.0259606	FALSE	Up	0.101	0.077	69	1.51597	1.94287	0.00947938	FALSE	Up	0.059	0.074	69	2.23848	2.2593	0.00858948	FALSE	Up
Zinc efflux and compartmentalization by the SLC30 family	Up	0.042	0.042	7	1.85219	2.5054	0.0244358	FALSE	Up	0.242	0.231	7	0.714693	1.25688	0.0128371	FALSE	Up	0.322	0.358	7	0.88486	1.43965	0.123309	FALSE	Up	0.529	0.531	7	0.106007	0.59547	0.10734	FALSE	Down	0.175	0.162	7	0.966573	1.57047	-0.0182248	FALSE	Down	0.272	0.355	7	0.712661	1.2452	-0.0759195	FALSE	Down
Defective ALG6 causes ALG6-CDG (CDG-1c)	Up	0.042	0.043	1	1.89369	2.21587	0.143497	FALSE	Down	0.757	0.756	1	-0.853426	-0.731932	-0.0254434	FALSE	Down	0.315	0.363	1	0.72962	0.964265	-0.407433	FALSE	Down	0.689	0.667	1	-0.393328	-0.246826	-0.148359	FALSE	Up	0.316	0.311	1	0.340268	0.560092	0.0888208	FALSE	Up	0.318	0.379	1	0.653029	0.872594	0.203597	FALSE	Up
Defective SLC7A7 causes lysinuric protein intolerance (LPI)	Up	0.049	0.043	2	2.01494	2.37307	0.121314	FALSE	Up	0.848	0.845	2	-1.04881	-0.876203	0.0250641	FALSE	Down	0.703	0.674	2	-0.396075	-0.200707	-0.131887	FALSE	Down	0.768	0.739	2	-0.619581	-0.431897	-0.0299344	FALSE	Up	0.002	0.002	2	4.19479	4.70177	0.214925	TRUE	Up	0.202	0.29	2	1.02983	1.31723	0.200392	FALSE	Up
CREB3 factors activate genes	Up	0.035	0.043	9	1.87051	2.64	0.0496596	FALSE	Up	0.539	0.521	9	-0.457952	0.0918744	0.0111904	FALSE	Down	0.834	0.739	9	-0.952611	-0.484069	-0.0787655	FALSE	Down	0.551	0.519	9	-0.170305	0.387301	-0.0483916	FALSE	Up	0.69	0.699	9	-0.895806	-0.334176	0.0224574	FALSE	Up	0.59	0.592	9	-0.128844	0.417738	0.0433388	FALSE	Up
Activation of gene expression by SREBF (SREBP)	Up	0.036	0.044	38	1.93003	2.91043	0.0342211	FALSE	Up	0.8	0.802	38	-0.806087	0.0372595	0.0133726	FALSE	Down	0.425	0.439	38	0.705272	1.60839	-0.0521951	FALSE	Down	0.294	0.327	38	0.785119	1.67954	-0.0351944	FALSE	Up	0.115	0.099	38	1.42126	2.30541	0.0278619	FALSE	Up	0.111	0.213	38	1.58697	2.41731	0.0422666	FALSE	Up
Reduction of cytosolic Ca++ levels	Up	0.047	0.044	11	1.59296	1.97443	0.0503915	FALSE	Up	0.692	0.717	11	-0.60193	-0.132443	0.0268732	FALSE	Down	0.908	0.803	11	-0.942864	-0.842212	-0.0464082	FALSE	Down	0.817	0.709	11	-0.584809	-0.507865	-0.0691151	FALSE	Up	0.686	0.764	11	-0.791139	-0.244453	0.012912	FALSE	Up	0.945	0.89	11	-1.00151	-0.824448	0.0351268	FALSE	Up
ERCC6 (CSB) and EHMT2 (G9a) positively regulate rRNA expression	Up	0.082	0.044	36	1.88411	0.0610879	0.0107557	FALSE	Up	0.107	0.058	36	1.66629	-0.172726	0.026693	FALSE	Down	0.252	0.431	36	0.499799	-0.574302	-0.0104379	FALSE	Up	0.837	0.824	36	-0.977499	-1.98452	0.00411327	FALSE	Down	0.08	0.052	36	1.86627	-0.0180307	-0.0149627	FALSE	Up	0.57	0.52	36	0.232158	-1.05773	0.00134682	FALSE	Down
DNA Double-Strand Break Repair	Up	0.085	0.044	129	1.87426	2.12642	0.0200481	FALSE	Down	0.392	0.252	129	0.770784	0.798388	-0.000788262	FALSE	Down	0.335	0.353	129	0.908497	1.31957	-0.0606823	FALSE	Down	0.245	0.248	129	1.08456	1.42534	-0.0365619	FALSE	Down	0.758	0.589	129	-0.349308	-0.351361	-0.0106881	FALSE	Up	0.026	0.04	129	2.99194	2.98697	0.0494272	FALSE	Up
Amplification of signal from the kinetochores	Up	0.063	0.045	84	2.14117	2.03006	0.0423095	FALSE	Down	0.919	0.94	84	-1.4877	-1.20562	-0.00224111	FALSE	Down	0.179	0.181	84	1.83892	1.42692	-0.133303	FALSE	Down	0.511	0.471	84	0.503292	0.331683	-0.0767352	FALSE	Up	0.983	0.98	84	-2.20294	-1.99904	0.000610924	FALSE	Up	0.237	0.245	84	2.17778	1.84194	0.107211	FALSE	Up
Amplification of signal from unattached kinetochores via a MAD2 inhibitory signal	Up	0.063	0.045	84	2.14117	2.03006	0.0423095	FALSE	Down	0.919	0.94	84	-1.4877	-1.20562	-0.00224111	FALSE	Down	0.179	0.181	84	1.83892	1.42692	-0.133303	FALSE	Down	0.511	0.471	84	0.503292	0.331683	-0.0767352	FALSE	Up	0.983	0.98	84	-2.20294	-1.99904	0.000610924	FALSE	Up	0.237	0.245	84	2.17778	1.84194	0.107211	FALSE	Up
Cholesterol biosynthesis	Up	0.042	0.045	21	1.89559	2.96215	0.0371467	FALSE	Down	0.58	0.549	21	-0.0849816	0.777471	-0.010991	FALSE	Down	0.227	0.263	21	1.54977	2.54321	-0.149791	FALSE	Down	0.14	0.168	21	1.55653	2.53884	-0.112604	FALSE	Down	0.857	0.859	21	-1.00834	-0.15882	-0.00372676	FALSE	Up	0.072	0.135	21	1.88668	2.87261	0.117402	FALSE	Up
Proton/oligopeptide cotransporters	Down	0.044	0.045	2	1.88962	2.3246	-0.115498	FALSE	Down	0.205	0.202	2	0.964062	1.31294	-0.096713	FALSE	Down	0.53	0.531	2	0.107343	0.381109	-0.136965	FALSE	Down	0.049	0.08	2	2.31823	2.79017	-0.234052	FALSE	Down	0.219	0.199	2	0.83743	1.20024	-0.0784495	FALSE	Down	0.748	0.73	2	-0.439922	-0.214339	-0.0562852	FALSE	Down
Defective CYP2U1 causes Spastic paraplegia 56, autosomal recessive (SPG56)	Up	0.043	0.045	1	2.07395	2.36174	0.166846	FALSE	Up	0.33	0.321	1	0.284327	0.463156	0.0790929	FALSE	Down	0.745	0.703	1	-0.657992	-0.545818	-0.088474	FALSE	Up	0.856	0.821	1	-0.934552	-0.831687	0.0248883	FALSE	Up	0.051	0.051	1	2.02337	2.31903	0.145059	FALSE	Up	0.227	0.289	1	0.936903	1.14755	0.156796	FALSE	Up
RUNX2 regulates chondrocyte maturation	Up	0.048	0.045	5	1.52623	1.81764	0.0226352	FALSE	Up	0.539	0.53	5	-0.288988	-0.0246923	0.00623293	FALSE	Down	0.829	0.761	5	-0.690084	-0.470893	-0.221311	FALSE	Down	0.575	0.551	5	-0.116961	0.114266	-0.154447	FALSE	Up	0.609	0.622	5	-0.535025	-0.231836	0.026856	FALSE	Up	0.237	0.31	5	0.780674	1.03799	0.0983607	FALSE	Up
B-WICH complex positively regulates rRNA expression	Up	0.126	0.046	50	1.79266	-0.12003	0.0174419	FALSE	Up	0.324	0.278	50	0.557782	-0.990202	0.0212344	FALSE	Down	0.355	0.519	50	0.234089	-0.935246	-0.0200508	FALSE	Down	0.447	0.562	50	-0.0261963	-1.15665	-0.00894991	FALSE	Down	0.21	0.126	50	1.27345	-0.591248	-0.00981381	FALSE	Up	0.339	0.376	50	0.693774	-0.642192	0.0196607	FALSE	Up
Deposition of new CENPA-containing nucleosomes at the centromere	Up	0.104	0.046	43	1.90506	0.598913	0.00877217	FALSE	Up	0.257	0.135	43	1.19971	-0.181667	0.00308721	FALSE	Down	0.257	0.407	43	0.626174	0.0363601	-0.0582094	FALSE	Down	0.734	0.731	43	-0.750254	-1.32085	-0.0341828	FALSE	Down	0.489	0.23	43	0.730079	-0.723797	-0.0196095	FALSE	Up	0.229	0.299	43	1.1882	0.525285	0.0516813	FALSE	Down
TP53 Regulates Transcription of DNA Repair Genes	Up	0.071	0.046	60	1.83369	1.69031	0.0368606	FALSE	Down	0.266	0.317	60	0.506779	0.745582	-0.00595923	FALSE	Down	0.429	0.436	60	0.589166	0.509353	-0.0846048	FALSE	Down	0.685	0.642	60	-0.196015	-0.251341	-0.0656343	FALSE	Up	0.616	0.658	60	-0.606145	-0.385507	0.0114342	FALSE	Up	0.497	0.504	60	0.316954	0.317726	0.0660243	FALSE	Up
Cell Cycle, Mitotic	Up	0.062	0.046	490	3.21935	2.5994	0.0309147	FALSE	Down	0.669	0.657	490	-0.47782	-0.989197	-0.00337124	FALSE	Down	0.005	0.015	490	4.86153	4.0187	-0.122186	TRUE	Down	0.203	0.265	490	1.75156	1.08782	-0.0729568	FALSE	Down	0.777	0.761	490	-0.922612	-1.39698	-0.00209162	FALSE	Up	0.098	0.121	490	4.26807	3.24401	0.086693	FALSE	Up
Nucleosome assembly	Up	0.104	0.046	43	1.90506	0.598913	0.00877217	FALSE	Up	0.257	0.135	43	1.19971	-0.181667	0.00308721	FALSE	Down	0.257	0.407	43	0.626174	0.0363601	-0.0582094	FALSE	Down	0.734	0.731	43	-0.750254	-1.32085	-0.0341828	FALSE	Down	0.489	0.23	43	0.730079	-0.723797	-0.0196095	FALSE	Up	0.229	0.299	43	1.1882	0.525285	0.0516813	FALSE	Down
Semaphorin interactions	Down	0.044	0.047	65	1.87797	2.79088	-0.00373888	FALSE	Up	0.609	0.612	65	-0.382297	0.488485	0.0223989	FALSE	Up	0.832	0.721	65	-0.808112	-0.14216	0.0251871	FALSE	Up	0.871	0.802	65	-1.00307	-0.291083	0.0192967	FALSE	Up	0.061	0.073	65	1.59031	2.62507	0.00236346	FALSE	Down	0.488	0.523	65	0.282841	1.05831	-0.0433017	FALSE	Down
Loss of function of MECP2 in Rett syndrome	Up	0.028	0.048	13	1.8613	1.55478	0.0333725	FALSE	Up	0.326	0.38	13	0.291594	0.203947	0.0526864	FALSE	Up	0.045	0.142	13	2.25811	1.86356	0.0519493	FALSE	Up	0.023	0.051	13	2.53685	2.10563	0.0042561	FALSE	Up	0.642	0.697	13	-0.501948	-0.552159	0.0401277	FALSE	Down	0.023	0.09	13	2.15308	1.832	-0.0116542	FALSE	Down
Pervasive developmental disorders	Up	0.028	0.048	13	1.8613	1.55478	0.0333725	FALSE	Up	0.326	0.38	13	0.291594	0.203947	0.0526864	FALSE	Up	0.045	0.142	13	2.25811	1.86356	0.0519493	FALSE	Up	0.023	0.051	13	2.53685	2.10563	0.0042561	FALSE	Up	0.642	0.697	13	-0.501948	-0.552159	0.0401277	FALSE	Down	0.023	0.09	13	2.15308	1.832	-0.0116542	FALSE	Down
Disorders of developmental biology	Up	0.028	0.048	13	1.8613	1.55478	0.0333725	FALSE	Up	0.326	0.38	13	0.291594	0.203947	0.0526864	FALSE	Up	0.045	0.142	13	2.25811	1.86356	0.0519493	FALSE	Up	0.023	0.051	13	2.53685	2.10563	0.0042561	FALSE	Up	0.642	0.697	13	-0.501948	-0.552159	0.0401277	FALSE	Down	0.023	0.09	13	2.15308	1.832	-0.0116542	FALSE	Down
Golgi Cisternae Pericentriolar Stack Reorganization	Up	0.054	0.049	12	1.9046	1.76836	0.0244836	FALSE	Down	0.055	0.064	12	1.85567	1.98522	-0.0110072	FALSE	Down	0.46	0.622	12	0.0109458	0.509241	-0.11267	FALSE	Down	0.544	0.567	12	0.0389849	0.192724	-0.079298	FALSE	Up	0.206	0.202	12	0.882889	0.94423	0.0023127	FALSE	Up	0.838	0.818	12	-0.674363	-0.502063	0.0875547	FALSE	Up
Mitochondrial transcription termination	Up	0.047	0.049	1	1.65701	1.9932	0.0517611	FALSE	Up	0.851	0.849	1	-1.04711	-0.937131	0.00386307	FALSE	Up	0.705	0.657	1	-0.435914	-0.291416	0.0653696	FALSE	Up	0.611	0.608	1	-0.319272	-0.158655	0.0515082	FALSE	Up	0.539	0.544	1	-0.47119	-0.301631	0.0169482	FALSE	Up	0.917	0.854	1	-0.863747	-0.748406	0.0124889	FALSE	Up
Transport of Ribonucleoproteins into the Host Nucleus	Up	0.097	0.049	30	1.88599	-0.0800193	0.0360854	FALSE	Down	0.467	0.584	30	-0.198861	-1.34563	-0.026807	FALSE	Down	0.086	0.259	30	1.37306	-0.176753	-0.197016	FALSE	Down	0.49	0.6	30	0.0133325	-1.20657	-0.135067	FALSE	Up	0.692	0.756	30	-0.752628	-1.85866	0.00495525	FALSE	Up	0.198	0.249	30	1.27566	-0.374499	0.101124	FALSE	Up
Formation of RNA Pol II elongation complex	Up	0.095	0.05	57	2.01218	1.84353	0.0453679	FALSE	Up	0.506	0.55	57	-0.251838	0.0208559	0.0180936	FALSE	Down	0.157	0.22	57	1.63037	1.65329	-0.042993	FALSE	Down	0.53	0.543	57	0.138079	0.213808	-0.0217734	FALSE	Up	0.637	0.652	57	-0.564955	-0.332136	0.0213731	FALSE	Up	0.255	0.303	57	1.04461	1.05772	0.0329558	FALSE	Up
Calcitonin-like ligand receptors	Down	0.043	0.05	9	1.67961	2.28631	-0.0324607	FALSE	Down	0.073	0.068	9	1.44281	1.9914	-0.0224308	FALSE	Up	0.842	0.774	9	-0.772923	-0.360258	0.157965	FALSE	Up	0.502	0.495	9	0.059379	0.534018	0.115194	FALSE	Down	0.061	0.062	9	1.79108	2.40353	-0.0524057	FALSE	Down	0.405	0.461	9	0.443419	0.931435	-0.107216	FALSE	Down
Positive epigenetic regulation of rRNA expression	Up	0.109	0.05	63	1.85102	0.358954	0.0272595	FALSE	Up	0.347	0.289	63	0.565529	-0.67702	0.0213362	FALSE	Down	0.268	0.399	63	0.816043	-0.150969	-0.039056	FALSE	Down	0.592	0.615	63	-0.167517	-1.12159	-0.0192336	FALSE	Up	0.199	0.131	63	1.284	-0.179395	0.00195223	FALSE	Up	0.386	0.39	63	0.715427	-0.416409	0.0368652	FALSE	Up
TICAM1 deficiency - HSE	Down	0.038	0.05	2	1.98055	2.15725	-0.0352792	FALSE	Down	0.248	0.253	2	0.684176	0.856857	-0.0116127	FALSE	Down	0.456	0.469	2	0.325275	0.455587	-0.186196	FALSE	Down	0.158	0.208	2	1.26895	1.42857	-0.0945703	FALSE	Down	0.189	0.184	2	0.925588	1.12549	-0.0112928	FALSE	Up	0.971	0.928	2	-1.17982	-1.04814	0.0277958	FALSE	Down
RNA Polymerase II Transcription Elongation	Up	0.095	0.05	57	2.01218	1.84353	0.0453679	FALSE	Up	0.506	0.55	57	-0.251838	0.0208559	0.0180936	FALSE	Down	0.157	0.22	57	1.63037	1.65329	-0.042993	FALSE	Down	0.53	0.543	57	0.138079	0.213808	-0.0217734	FALSE	Up	0.637	0.652	57	-0.564955	-0.332136	0.0213731	FALSE	Up	0.255	0.303	57	1.04461	1.05772	0.0329558	FALSE	Up
Transport of Mature mRNAs Derived from Intronless Transcripts	Up	0.114	0.051	41	1.74052	0.269199	0.0367454	FALSE	Down	0.547	0.634	41	-0.277175	-1.03156	-0.0258519	FALSE	Down	0.034	0.117	41	2.1982	1.09549	-0.191052	FALSE	Down	0.076	0.21	41	1.29421	0.480151	-0.133312	FALSE	Up	0.56	0.669	41	-0.423298	-1.08208	0.00333075	FALSE	Up	0.287	0.294	41	1.20234	-0.0576497	0.0962192	FALSE	Up
L1CAM interactions	Up	0.035	0.051	115	1.67171	2.16885	0.0152023	FALSE	Up	0.144	0.126	115	1.22313	1.49334	0.0369997	FALSE	Up	0.374	0.423	115	0.52621	1.00411	0.0862404	FALSE	Up	0.204	0.272	115	0.740951	1.25623	0.0675913	FALSE	Up	0.041	0.039	115	2.03479	2.3364	0.000397423	FALSE	Down	0.224	0.338	115	0.909747	1.3862	-0.0318047	FALSE	Down
Assembly of active LPL and LIPC lipase complexes	Up	0.033	0.051	20	1.80072	2.7307	0.0277109	FALSE	Up	0.497	0.438	20	-0.0983911	0.497138	0.0332112	FALSE	Up	0.766	0.671	20	-0.429749	0.13629	0.0895397	FALSE	Up	0.735	0.661	20	-0.526896	0.00812732	0.0619462	FALSE	Up	0.755	0.762	20	-0.943566	-0.220857	0.0177775	FALSE	Down	0.558	0.571	20	0.122612	0.77422	-0.0286557	FALSE	Down
Transport of Mature mRNA Derived from an Intronless Transcript	Up	0.128	0.052	40	1.72532	0.203236	0.0396651	FALSE	Down	0.55	0.633	40	-0.291426	-1.08369	-0.0245188	FALSE	Down	0.04	0.137	40	2.07979	0.924857	-0.187061	FALSE	Down	0.117	0.269	40	1.11827	0.253244	-0.128672	FALSE	Up	0.521	0.646	40	-0.355865	-1.048	0.00463473	FALSE	Up	0.216	0.249	40	1.36817	0.0759207	0.0980294	FALSE	Up
AURKA Activation by TPX2	Up	0.05	0.052	71	1.83877	2.27548	0.0293646	FALSE	Down	0.958	0.947	71	-1.64357	-1.25188	-0.0025843	FALSE	Down	0.776	0.732	71	-0.329491	0.0602487	-0.108889	FALSE	Down	0.798	0.749	71	-0.505561	-0.185848	-0.0647983	FALSE	Up	0.906	0.918	71	-1.26396	-0.698937	0.00384416	FALSE	Up	0.301	0.418	71	0.766772	1.30945	0.0860817	FALSE	Up
RUNX2 regulates genes involved in differentiation of myeloid cells	Up	0.066	0.053	4	1.65756	1.83374	0.0756665	FALSE	Up	0.635	0.61	4	-0.284883	-0.10939	0.0832244	FALSE	Up	0.705	0.67	4	-0.330748	-0.104984	0.0323781	FALSE	Up	0.489	0.512	4	0.115375	0.334271	0.109832	FALSE	Up	0.554	0.547	4	-0.207397	0.0306204	0.044044	FALSE	Up	0.204	0.277	4	1.07577	1.25361	0.052309	FALSE	Up
Transport of bile salts and organic acids, metal ions and amine compounds	Up	0.042	0.054	78	1.56252	3.4033	0.00501952	FALSE	Up	0.259	0.23	78	0.71273	2.39435	0.0139673	FALSE	Up	0.882	0.747	78	-1.15514	0.326624	0.0609001	FALSE	Up	0.678	0.6	78	-0.44178	1.11774	0.0511749	FALSE	Down	0.407	0.393	78	0.0341852	1.82289	-0.0025309	FALSE	Down	0.321	0.381	78	0.545954	2.14563	-0.0334425	FALSE	Down
NEP/NS2 Interacts with the Cellular Export Machinery	Up	0.106	0.055	30	1.7619	-0.241712	0.0415961	FALSE	Down	0.794	0.826	30	-0.911171	-2.05533	-0.0250205	FALSE	Down	0.122	0.304	30	1.1577	-0.413152	-0.195953	FALSE	Down	0.425	0.566	30	0.114414	-1.12531	-0.128208	FALSE	Up	0.765	0.816	30	-0.93731	-2.04933	0.0137149	FALSE	Up	0.146	0.201	30	1.49239	-0.189614	0.103067	FALSE	Up
Ion transport by P-type ATPases	Up	0.047	0.055	49	1.47598	2.72782	0.00538509	FALSE	Up	0.172	0.132	49	0.92697	2.03047	0.0135061	FALSE	Down	0.932	0.82	49	-1.08947	-0.242006	-0.0524402	FALSE	Down	0.864	0.761	49	-0.815894	0.0170672	-0.0281448	FALSE	Down	0.477	0.496	49	-0.209871	1.08872	-0.00306185	FALSE	Up	0.529	0.502	49	0.256377	1.19201	0.0158928	FALSE	Up
Potential therapeutics for SARS	Up	0.058	0.056	36	1.76021	2.34576	0.0147887	FALSE	Up	0.024	0.021	36	2.33083	2.81214	0.0211492	FALSE	Up	0.042	0.064	36	3.33762	3.7539	0.0863332	FALSE	Up	0.003	0.015	36	3.48294	3.89674	0.0479741	TRUE	Up	0.71	0.728	36	-0.546186	0.122415	0.00556917	FALSE	Down	0.191	0.239	36	1.33358	1.71614	-0.00561105	FALSE	Up
Toxicity of tetanus toxin (TeNT)	Up	0.06	0.057	1	1.86697	1.83834	0.284379	FALSE	Up	0.439	0.445	1	-0.0649797	-0.0163558	0.121971	FALSE	Up	0.723	0.681	1	-0.555297	-0.492484	0.162072	FALSE	Up	0.839	0.818	1	-0.874123	-0.795974	0.0621588	FALSE	Up	0.112	0.109	1	1.41097	1.41031	0.252359	FALSE	Up	0.812	0.773	1	-0.545406	-0.47973	0.119391	FALSE	Up
GLI proteins bind promoters of Hh responsive genes to promote transcription	Down	0.048	0.058	7	1.37929	2.00016	-0.011518	FALSE	Down	0.059	0.061	7	1.48575	2.07908	-0.0161797	FALSE	Up	0.769	0.687	7	-0.737949	-0.336082	0.00599733	FALSE	Down	0.856	0.815	7	-1.13445	-0.752187	-0.0277686	FALSE	Down	0.15	0.146	7	0.700565	1.26899	-0.0171853	FALSE	Up	0.861	0.808	7	-1.01821	-0.637309	0.00481298	FALSE	Up
Classical antibody-mediated complement activation	Up	0.052	0.059	9	1.88944	2.25224	0.0644315	FALSE	Down	0.071	0.057	9	1.83447	2.09473	-0.0201302	FALSE	Down	0.957	0.89	9	-1.42082	-1.18979	-0.125579	FALSE	Down	0.806	0.779	9	-0.618185	-0.292088	-0.0452167	FALSE	Up	0.59	0.609	9	-0.305558	0.135895	0.00341369	FALSE	Up	0.328	0.395	9	0.780394	1.108	0.0463661	FALSE	Up
Processing of DNA double-strand break ends	Up	0.13	0.059	72	1.58002	0.85873	0.0133476	FALSE	Up	0.262	0.113	72	1.16458	0.213922	0.00275353	FALSE	Down	0.414	0.509	72	0.309132	0.00459222	-0.0539293	FALSE	Down	0.225	0.266	72	0.959204	0.48875	-0.0269073	FALSE	Down	0.863	0.638	72	-0.478511	-1.52161	-0.0179615	FALSE	Up	0.012	0.022	72	2.99777	2.1468	0.0352849	FALSE	Up
Clathrin-mediated endocytosis	Up	0.075	0.059	133	2.01396	3.25567	0.018505	FALSE	Up	0.543	0.46	133	0.0783985	1.22269	0.015047	FALSE	Down	0.777	0.636	133	0.0119494	1.1147	-0.0198083	FALSE	Down	0.957	0.895	133	-1.42341	-0.356353	-0.00575667	FALSE	Up	0.305	0.226	133	0.844451	2.08267	0.0199266	FALSE	Up	0.64	0.518	133	0.335003	1.11298	0.0121436	FALSE	Up
Protein localization	Up	0.089	0.059	152	1.85758	4.07387	0.0290818	FALSE	Down	0.738	0.693	152	-0.555916	1.39532	-0.0107374	FALSE	Down	0.098	0.079	152	2.92064	5.0858	-0.16368	FALSE	Down	0.329	0.275	152	1.1949	3.1938	-0.104418	FALSE	Up	0.789	0.723	152	-0.661036	1.23802	0.0216869	FALSE	Up	0.029	0.024	152	3.30501	5.04215	0.0940637	FALSE	Up
HIV Life Cycle	Up	0.135	0.06	137	2.27704	1.49241	0.0431778	FALSE	Down	0.395	0.433	137	0.19039	0.069745	-0.000340593	FALSE	Down	0.046	0.102	137	2.87026	2.37734	-0.105232	FALSE	Down	0.212	0.261	137	1.29332	0.964214	-0.0781117	FALSE	Up	0.829	0.816	137	-1.38633	-1.5839	0.0166162	FALSE	Up	0.291	0.264	137	1.54519	0.704068	0.0699243	FALSE	Up
FBXW7 Mutants and NOTCH1 in Cancer	Down	0.037	0.06	5	1.34315	0.700114	-0.0848272	FALSE	Down	0.793	0.903	5	-1.16733	-1.15733	-0.055149	FALSE	Up	0.967	0.953	5	-1.95243	-1.96754	0.00355857	FALSE	Down	0.989	0.971	5	-1.71282	-1.81334	-0.0320665	FALSE	Down	0.901	0.946	5	-1.42023	-1.48633	-0.0588413	FALSE	Up	0.923	0.832	5	-0.588262	-1.08933	0.0156692	FALSE	Up
Loss of Function of FBXW7 in Cancer and NOTCH1 Signaling	Down	0.037	0.06	5	1.34315	0.700114	-0.0848272	FALSE	Down	0.793	0.903	5	-1.16733	-1.15733	-0.055149	FALSE	Up	0.967	0.953	5	-1.95243	-1.96754	0.00355857	FALSE	Down	0.989	0.971	5	-1.71282	-1.81334	-0.0320665	FALSE	Down	0.901	0.946	5	-1.42023	-1.48633	-0.0588413	FALSE	Up	0.923	0.832	5	-0.588262	-1.08933	0.0156692	FALSE	Up
Free fatty acid receptors	Down	0.053	0.06	4	1.47975	1.95051	-0.052501	FALSE	Down	0.609	0.597	4	-0.395787	-0.0663124	-0.0519362	FALSE	Up	0.949	0.889	4	-1.52492	-1.30508	0.0467341	FALSE	Up	0.982	0.961	4	-1.73887	-1.52205	0.022819	FALSE	Down	0.684	0.687	4	-0.558171	-0.221118	-0.0467936	FALSE	Down	0.899	0.877	4	-0.775233	-0.489431	-0.0847424	FALSE	Down
HDR through Homologous Recombination (HRR)	Up	0.05	0.06	59	1.54263	2.06274	0.0271012	FALSE	Up	0.65	0.623	59	-0.309409	0.0136466	0.00460492	FALSE	Down	0.325	0.319	59	1.16205	1.29259	-0.0665624	FALSE	Down	0.7	0.618	59	-0.101603	-0.0117302	-0.0143227	FALSE	Up	0.776	0.717	59	-0.637988	-0.427332	0.00170258	FALSE	Up	0.014	0.017	59	3.2472	3.02132	0.0587086	FALSE	Up
Signaling by MAPK mutants	Down	0.065	0.06	6	1.69291	1.59281	-0.00148591	FALSE	Down	0.641	0.67	6	-0.523613	-0.398811	-0.0394769	FALSE	Down	0.945	0.923	6	-1.54394	-1.35291	-0.113536	FALSE	Down	0.997	0.979	6	-2.00486	-1.8922	-0.0401885	FALSE	Up	0.588	0.614	6	-0.326685	-0.264192	0.0220853	FALSE	Up	0.921	0.883	6	-0.936303	-0.829623	0.0467387	FALSE	Up
Regulation of PLK1 Activity at G2/M Transition	Up	0.084	0.061	85	1.66163	1.66375	0.0282771	FALSE	Up	0.961	0.954	85	-1.61198	-1.42184	0.00386027	FALSE	Down	0.456	0.502	85	0.581325	0.728997	-0.0945545	FALSE	Down	0.67	0.636	85	-0.0209498	-0.00774721	-0.0542755	FALSE	Up	0.918	0.913	85	-1.14275	-0.990072	0.000491265	FALSE	Up	0.085	0.103	85	2.12761	1.92787	0.0747509	FALSE	Up
Defective F9 activation	Down	0.057	0.061	4	1.96747	2.39134	-0.0527902	FALSE	Up	0.012	0.014	4	2.67518	3.10448	0.111801	FALSE	Up	0.918	0.867	4	-1.14412	-0.921301	0.11701	FALSE	Up	0.853	0.829	4	-0.897892	-0.64126	0.118928	FALSE	Down	0.039	0.036	4	2.42357	2.90091	-0.158581	FALSE	Down	0.215	0.29	4	1.03434	1.39324	-0.239093	FALSE	Down
Other semaphorin interactions	Down	0.056	0.062	19	1.80976	2.72084	-0.0203461	FALSE	Down	0.63	0.604	19	-0.456709	0.262219	-0.00547018	FALSE	Up	0.887	0.798	19	-0.973016	-0.346278	0.0232311	FALSE	Up	0.847	0.799	19	-0.896263	-0.225568	0.0144847	FALSE	Up	0.117	0.115	19	1.22901	2.1411	0.00363372	FALSE	Down	0.764	0.746	19	-0.436054	0.247926	-0.0264987	FALSE	Down
M Phase	Up	0.096	0.062	357	2.41612	1.04627	0.0281359	FALSE	Down	0.745	0.708	357	-0.711859	-1.7929	-0.00630489	FALSE	Down	0.048	0.122	357	2.96266	1.45533	-0.128307	FALSE	Down	0.316	0.373	357	1.00613	-0.209143	-0.081078	FALSE	Up	0.818	0.782	357	-1.00174	-2.047	0.00200505	FALSE	Up	0.098	0.135	357	3.36596	1.82242	0.0838308	FALSE	Up
EML4 and NUDC in mitotic spindle formation	Up	0.067	0.062	104	1.81977	1.43218	0.0330354	FALSE	Up	0.803	0.818	104	-0.882846	-1.14488	0.00397255	FALSE	Down	0.217	0.272	104	1.28502	0.599815	-0.103193	FALSE	Down	0.606	0.609	104	0.0294981	-0.432231	-0.0589333	FALSE	Down	0.895	0.892	104	-1.14681	-1.4694	-0.00656744	FALSE	Up	0.214	0.251	104	1.91825	1.32205	0.0815532	FALSE	Up
Transcription from mitochondrial promoters	Up	0.061	0.063	3	1.49924	1.97578	0.0704973	FALSE	Down	0.684	0.67	3	-0.562985	-0.274184	-0.00476328	FALSE	Down	0.268	0.325	3	1.06462	1.48533	-0.343385	FALSE	Down	0.322	0.352	3	0.634052	1.01289	-0.16367	FALSE	Up	0.94	0.946	3	-1.50731	-1.27049	0.0105442	FALSE	Up	0.292	0.382	3	0.726707	1.10619	0.164838	FALSE	Up
Cross-presentation of particulate exogenous antigens (phagosomes)	Down	0.053	0.064	6	1.77446	2.12884	-0.00115285	FALSE	Up	0.331	0.346	6	0.389803	0.725782	0.0375102	FALSE	Down	0.745	0.704	6	-0.411956	-0.14014	-0.0694891	FALSE	Down	0.948	0.92	6	-1.49682	-1.24578	-0.0172393	FALSE	Down	0.046	0.04	6	2.0429	2.35439	-0.0026253	FALSE	Down	0.177	0.28	6	1.19514	1.51885	-0.0552287	FALSE	Down
Regulation by c-FLIP	Down	0.063	0.064	9	1.45429	1.79957	-0.0625477	FALSE	Down	0.425	0.395	9	0.188442	0.454576	-0.0839176	FALSE	Down	0.334	0.388	9	0.902868	1.21615	-0.211786	FALSE	Down	0.37	0.396	9	0.596146	0.894688	-0.17915	FALSE	Down	0.297	0.258	9	0.643988	0.928377	-0.0465302	FALSE	Down	0.499	0.547	9	0.350201	0.622397	-0.0548684	FALSE	Down
Recycling pathway of L1	Up	0.046	0.064	46	1.65697	1.16091	0.0293833	FALSE	Up	0.239	0.208	46	0.866252	0.0642767	0.0476626	FALSE	Up	0.199	0.368	46	0.795276	0.451953	0.060823	FALSE	Up	0.249	0.39	46	0.460296	0.0864427	0.0673107	FALSE	Up	0.008	0.012	46	2.52327	1.90134	0.0213849	TRUE	Down	0.236	0.38	46	0.694391	0.34744	-0.0161377	FALSE	Down
CASP8 activity is inhibited	Down	0.063	0.064	9	1.45429	1.79957	-0.0625477	FALSE	Down	0.425	0.395	9	0.188442	0.454576	-0.0839176	FALSE	Down	0.334	0.388	9	0.902868	1.21615	-0.211786	FALSE	Down	0.37	0.396	9	0.596146	0.894688	-0.17915	FALSE	Down	0.297	0.258	9	0.643988	0.928377	-0.0465302	FALSE	Down	0.499	0.547	9	0.350201	0.622397	-0.0548684	FALSE	Down
Dimerization of procaspase-8	Down	0.063	0.064	9	1.45429	1.79957	-0.0625477	FALSE	Down	0.425	0.395	9	0.188442	0.454576	-0.0839176	FALSE	Down	0.334	0.388	9	0.902868	1.21615	-0.211786	FALSE	Down	0.37	0.396	9	0.596146	0.894688	-0.17915	FALSE	Down	0.297	0.258	9	0.643988	0.928377	-0.0465302	FALSE	Down	0.499	0.547	9	0.350201	0.622397	-0.0548684	FALSE	Down
Mitotic Spindle Checkpoint	Up	0.089	0.064	101	1.9569	1.84262	0.0417097	FALSE	Down	0.936	0.948	101	-1.58695	-1.34477	-0.00375743	FALSE	Down	0.154	0.175	101	1.92074	1.53743	-0.147478	FALSE	Down	0.541	0.512	101	0.440102	0.272335	-0.0846893	FALSE	Up	0.995	0.996	101	-2.66851	-2.45595	0.00390811	FALSE	Up	0.199	0.223	101	2.30555	1.94154	0.112408	FALSE	Up
RNA Polymerase III Transcription Termination	Up	0.06	0.064	22	1.72015	2.05807	0.0600734	FALSE	Up	0.583	0.654	22	-0.495189	0.0381885	0.0564035	FALSE	Down	0.028	0.057	22	3.02039	3.29332	-0.0374413	FALSE	Up	0.077	0.097	22	2.15306	2.35052	0.0113129	FALSE	Up	0.999	0.999	22	-2.91567	-2.58872	0.0263797	FALSE	Up	0.033	0.097	22	2.04973	2.3125	0.0688077	FALSE	Up
Fertilization	Down	0.051	0.065	23	1.59569	2.7519	-0.00669221	FALSE	Up	0.453	0.41	23	0.000396969	0.952903	0.0130695	FALSE	Up	0.992	0.972	23	-2.84802	-2.211	0.0127984	FALSE	Up	0.984	0.957	23	-2.19276	-1.45438	0.0259594	FALSE	Up	0.007	0.006	23	2.57136	3.84778	0.0149787	TRUE	Down	0.676	0.645	23	-0.475904	0.408928	-0.00357559	FALSE	Up
Ras activation upon Ca2+ influx through NMDA receptor	Down	0.031	0.065	19	1.51078	1.4807	-0.0244807	FALSE	Down	0.116	0.126	19	1.06998	0.768791	-0.00818073	FALSE	Down	0.926	0.848	19	-1.13081	-1.60671	-0.0105393	FALSE	Down	0.451	0.362	19	0.488866	-0.151872	-0.0158478	FALSE	Down	0.388	0.581	19	-0.302276	-0.114685	-0.0192789	FALSE	Down	0.524	0.45	19	0.474853	-0.0729905	-0.029043	FALSE	Down
Assembly of the ORC complex at the origin of replication	Up	0.061	0.065	6	1.74003	2.14035	0.0919607	FALSE	Down	0.608	0.597	6	-0.316616	-0.00206191	-0.00294775	FALSE	Down	0.445	0.46	6	0.444213	0.780346	-0.327888	FALSE	Down	0.533	0.53	6	0.0990424	0.421002	-0.171269	FALSE	Up	0.546	0.537	6	-0.210395	0.136566	0.0346657	FALSE	Up	0.271	0.343	6	0.920883	1.26314	0.17119	FALSE	Up
HCMV Infection	Up	0.13	0.065	114	2.03721	-0.177422	0.013908	FALSE	Up	0.148	0.118	114	1.41221	-0.481814	0.00745445	FALSE	Down	0.085	0.255	114	1.4688	0.101851	-0.0714562	FALSE	Down	0.191	0.409	114	0.546762	-0.617332	-0.0370985	FALSE	Up	0.448	0.383	114	0.349532	-1.57359	0.00268994	FALSE	Up	0.508	0.48	114	0.327255	-1.31555	0.023396	FALSE	Up
FCGR activation	Down	0.072	0.066	17	1.66248	1.59506	-0.0154118	FALSE	Down	0.279	0.245	17	0.708844	0.677083	-0.0199126	FALSE	Down	0.167	0.278	17	1.29989	1.554	-0.10415	FALSE	Down	0.367	0.481	17	0.349669	0.580047	-0.0654384	FALSE	Down	0.584	0.563	17	-0.084698	-0.0339003	-0.0321339	FALSE	Down	0.04	0.164	17	1.77315	2.0506	-0.079826	FALSE	Down
Cyclin A/B1/B2 associated events during G2/M transition	Up	0.048	0.066	24	1.56952	1.30246	0.0370021	FALSE	Down	0.009	0.02	24	2.08223	2.06081	-0.027758	TRUE	Down	0.53	0.511	24	0.210265	-0.13419	-0.115671	FALSE	Down	0.532	0.498	24	0.235292	-0.194721	-0.0648094	FALSE	Down	0.08	0.11	24	1.20333	1.12877	-0.00888733	FALSE	Up	0.533	0.479	24	0.527362	0.0270708	0.0975759	FALSE	Up
Regulation of IFNA signaling	Up	0.059	0.066	22	1.55884	2.16218	0.0293399	FALSE	Up	0.727	0.742	22	-0.849577	-0.2654	0.00382936	FALSE	Down	0.979	0.924	22	-1.87592	-1.55842	-0.0378305	FALSE	Down	0.984	0.957	22	-1.76773	-1.38192	-0.026677	FALSE	Up	0.65	0.642	22	-0.5193	-0.00697212	0.00146734	FALSE	Up	0.971	0.926	22	-1.38706	-1.05143	0.0335982	FALSE	Up
Meiotic recombination	Up	0.14	0.067	48	1.39836	-0.114667	0.00278322	FALSE	Up	0.066	0.057	48	1.64868	0.230411	0.0116741	FALSE	Up	0.52	0.626	48	-0.283578	-1.10807	0.000559687	FALSE	Up	0.435	0.534	48	-0.15964	-0.961863	0.0162717	FALSE	Down	0.479	0.274	48	0.509169	-1.14362	-0.029201	FALSE	Up	0.19	0.281	48	1.02233	0.0512778	0.00743682	FALSE	Down
PIWI-interacting RNA (piRNA) biogenesis	Up	0.093	0.068	27	1.55731	1.18595	0.0419538	FALSE	Down	0.929	0.954	27	-1.74213	-1.45982	-0.00737575	FALSE	Down	0.561	0.503	27	0.360112	-0.03404	-0.0827014	FALSE	Down	0.697	0.634	27	-0.131121	-0.404891	-0.05474	FALSE	Up	0.568	0.62	27	-0.378944	-0.334785	0.0158588	FALSE	Up	0.964	0.852	27	-0.824643	-1.27061	0.0702284	FALSE	Up
MTF1 activates gene expression	Up	0.063	0.068	3	1.86223	2.38005	0.148795	FALSE	Up	0.605	0.599	3	-0.45226	-0.150944	0.0636979	FALSE	Down	0.767	0.708	3	-0.643085	-0.374507	-0.0283373	FALSE	Up	0.857	0.822	3	-0.992314	-0.748089	0.0382527	FALSE	Up	0.025	0.02	3	2.35992	2.92135	0.163659	FALSE	Up	0.566	0.599	3	0.0227267	0.354959	0.100056	FALSE	Up
Base Excision Repair	Up	0.14	0.068	60	1.58457	0.563429	0.00802943	FALSE	Up	0.685	0.497	60	0.00806658	-1.098	0.00428705	FALSE	Down	0.277	0.397	60	0.741544	0.196142	-0.0732595	FALSE	Down	0.81	0.804	60	-0.787522	-1.25733	-0.0422647	FALSE	Down	0.497	0.276	60	0.552114	-0.658828	-0.0215039	FALSE	Up	0.281	0.332	60	0.942444	0.252973	0.0486887	FALSE	Up
RHO GTPases Activate Formins	Up	0.083	0.069	125	1.7104	1.34973	0.0340787	FALSE	Up	0.913	0.923	125	-1.32535	-1.4887	0.0085356	FALSE	Down	0.332	0.35	125	0.877047	0.377463	-0.100353	FALSE	Down	0.815	0.78	125	-0.64854	-0.922156	-0.0561243	FALSE	Up	0.775	0.771	125	-0.665859	-0.902125	0.0012344	FALSE	Up	0.235	0.269	125	1.62731	1.18633	0.0781193	FALSE	Up
RUNX3 regulates RUNX1-mediated transcription	Up	0.077	0.069	3	1.43537	1.5022	0.0679636	FALSE	Up	0.406	0.398	3	0.211982	0.338418	0.0232546	FALSE	Down	0.426	0.469	3	0.359061	0.548182	-0.292519	FALSE	Down	0.281	0.329	3	0.712541	0.877548	-0.169569	FALSE	Up	0.572	0.572	3	-0.31251	-0.156383	0.0153951	FALSE	Up	0.188	0.266	3	1.09051	1.18126	0.185631	FALSE	Up
Defective factor IX causes hemophilia B	Down	0.061	0.069	7	1.60785	2.07854	-0.0297163	FALSE	Up	0.044	0.053	7	1.87677	2.33979	0.067668	FALSE	Up	0.904	0.843	7	-1.07188	-0.787694	0.110547	FALSE	Up	0.935	0.899	7	-1.3556	-1.05151	0.0795957	FALSE	Down	0.121	0.122	7	1.22393	1.71754	-0.083393	FALSE	Down	0.244	0.313	7	0.868779	1.25219	-0.116159	FALSE	Down
Export of Viral Ribonucleoproteins from Nucleus	Up	0.126	0.071	31	1.69673	-0.248719	0.032298	FALSE	Down	0.818	0.827	31	-0.960118	-2.06317	-0.0314433	FALSE	Down	0.197	0.359	31	0.960688	-0.569203	-0.193116	FALSE	Down	0.491	0.594	31	-0.00867792	-1.20882	-0.132635	FALSE	Up	0.791	0.834	31	-1.02692	-2.09785	0.00801774	FALSE	Up	0.201	0.24	31	1.3026	-0.334219	0.095962	FALSE	Up
Regulation of Glucokinase by Glucokinase Regulatory Protein	Up	0.121	0.071	30	1.56173	-0.380195	0.0335938	FALSE	Down	0.593	0.693	30	-0.440211	-1.54595	-0.0248497	FALSE	Down	0.17	0.353	30	1.00786	-0.522711	-0.183795	FALSE	Down	0.549	0.648	30	-0.142483	-1.34096	-0.125285	FALSE	Up	0.66	0.746	30	-0.719926	-1.78472	0.00736103	FALSE	Up	0.233	0.257	30	1.20777	-0.435164	0.0980019	FALSE	Up
Platelet calcium homeostasis	Up	0.064	0.071	24	1.3936	2.0396	0.0404848	FALSE	Up	0.919	0.932	24	-1.49129	-0.873629	0.01575	FALSE	Down	0.927	0.855	24	-1.28618	-0.927331	-0.0402731	FALSE	Down	0.783	0.674	24	-0.525951	-0.172125	-0.0647056	FALSE	Up	0.609	0.65	24	-0.586851	0.144889	0.0110456	FALSE	Up	0.961	0.92	24	-1.28012	-0.854605	0.0198558	FALSE	Up
Defective TPR may confer susceptibility towards thyroid papillary carcinoma (TPC)	Up	0.121	0.071	30	1.56173	-0.380195	0.0335938	FALSE	Down	0.593	0.693	30	-0.440211	-1.54595	-0.0248497	FALSE	Down	0.17	0.353	30	1.00786	-0.522711	-0.183795	FALSE	Down	0.549	0.648	30	-0.142483	-1.34096	-0.125285	FALSE	Up	0.66	0.746	30	-0.719926	-1.78472	0.00736103	FALSE	Up	0.233	0.257	30	1.20777	-0.435164	0.0980019	FALSE	Up
Metabolism of carbohydrates	Up	0.095	0.071	266	1.74608	3.31077	0.0252381	FALSE	Up	0.649	0.644	266	-0.302564	1.46038	0.0111563	FALSE	Down	0.633	0.424	266	0.883522	2.11373	-0.0202938	FALSE	Down	0.749	0.626	266	-0.0426386	1.35413	-0.00874449	FALSE	Up	1e-05	1e-05	266	3.79225	5.89313	0.0245388	TRUE	Up	0.691	0.522	266	0.422248	1.47024	0.0312049	FALSE	Up
PPARA activates gene expression	Up	0.061	0.072	110	1.88658	3.54578	0.0133624	FALSE	Up	0.629	0.601	110	-0.216757	1.33406	0.00517149	FALSE	Down	0.755	0.667	110	-0.149006	1.38779	-0.00681327	FALSE	Up	0.485	0.475	110	0.359843	1.92699	0.00318373	FALSE	Up	0.076	0.048	110	1.95906	3.53819	0.0274239	FALSE	Up	0.069	0.151	110	1.838	3.39779	0.0130047	FALSE	Up
ECM proteoglycans	Up	0.048	0.072	69	2.01144	3.44032	0.025212	FALSE	Up	0.135	0.127	69	1.2154	2.43467	0.0430086	FALSE	Up	0.981	0.933	69	-2.20613	-1.21517	0.104249	FALSE	Up	0.977	0.951	69	-2.16331	-1.11644	0.0674463	FALSE	Down	0.066	0.066	69	1.69453	3.0157	-0.01402	FALSE	Down	0.628	0.602	69	-0.127655	0.919869	-0.0584926	FALSE	Down
SIRT1 negatively regulates rRNA expression	Down	0.186	0.073	29	1.54226	-0.615869	-0.0040123	FALSE	Up	0.147	0.081	29	1.37859	-0.72523	0.0104981	FALSE	Down	0.339	0.56	29	0.0274358	-1.07972	-0.0324551	FALSE	Down	0.512	0.671	29	-0.438561	-1.43774	-0.0148956	FALSE	Down	0.294	0.122	29	1.18715	-1.0624	-0.0312305	FALSE	Down	0.479	0.482	29	0.272944	-1.05875	-0.0130081	FALSE	Up
Transcriptional activation of mitochondrial biogenesis	Up	0.062	0.074	53	1.62528	2.48633	0.0310658	FALSE	Up	0.83	0.839	53	-0.989303	-0.113531	0.00520805	FALSE	Down	0.244	0.311	53	1.29182	2.21209	-0.117385	FALSE	Down	0.105	0.151	53	1.71252	2.60041	-0.083732	FALSE	Up	0.237	0.226	53	0.81817	1.74108	0.0278961	FALSE	Up	1e-05	0.015	53	3.57507	4.56746	0.0638028	TRUE	Up
Regulation of HSF1-mediated heat shock response	Up	0.105	0.074	75	1.64532	1.04202	0.0247596	FALSE	Down	0.821	0.815	75	-1.00054	-1.25453	-0.0226722	FALSE	Down	0.172	0.236	75	1.52621	0.990716	-0.185842	FALSE	Down	0.51	0.522	75	0.21064	-0.175248	-0.124939	FALSE	Up	0.289	0.343	75	0.402364	0.247658	0.00909534	FALSE	Up	0.038	0.049	75	2.61793	1.82228	0.0952605	FALSE	Up
Mitotic Prometaphase	Up	0.077	0.074	186	1.8917	2.32086	0.0336314	FALSE	Down	0.974	0.973	186	-1.83464	-1.39412	-0.00266387	FALSE	Down	0.398	0.352	186	1.14051	1.25547	-0.126103	FALSE	Down	0.769	0.68	186	-0.30261	-0.0909225	-0.0776708	FALSE	Up	0.856	0.866	186	-0.988349	-0.485539	0.00145647	FALSE	Up	0.147	0.201	186	2.49495	2.7458	0.0961624	FALSE	Up
FasL/ CD95L signaling	Down	0.07	0.075	4	1.47196	1.69152	-0.163977	FALSE	Down	0.005	0.007	4	2.79953	3.07458	-0.212486	TRUE	Down	0.259	0.318	4	1.17103	1.41457	-0.287169	FALSE	Down	0.231	0.267	4	0.983625	1.1788	-0.316039	FALSE	Down	0.062	0.06	4	1.88004	2.12027	-0.176079	FALSE	Down	0.501	0.534	4	0.202081	0.406004	-0.0493868	FALSE	Down
Transcriptional regulation of granulopoiesis	Up	0.178	0.075	52	1.44047	-0.153894	0.000177343	FALSE	Up	0.091	0.05	52	1.73198	0.117179	0.0346908	FALSE	Up	0.515	0.605	52	-0.161222	-1.04579	0.0481666	FALSE	Up	0.293	0.425	52	0.413002	-0.505994	0.0353761	FALSE	Down	0.021	0.006	52	2.55585	0.710333	-0.0123472	FALSE	Down	0.857	0.768	52	-0.395507	-1.46087	-0.0309585	FALSE	Down
phospho-PLA2 pathway	Down	0.089	0.076	2	1.43212	0.833447	-0.0910244	FALSE	Down	0.119	0.195	2	0.765924	0.581889	-0.0599192	FALSE	Down	0.88	0.864	2	-1.23599	-1.17599	-0.00315757	FALSE	Down	0.855	0.829	2	-0.984738	-1.05266	-0.0518884	FALSE	Down	0.759	0.75	2	-0.773657	-0.989567	-0.0401289	FALSE	Down	0.925	0.871	2	-0.928544	-0.956671	-0.0184638	FALSE	Up
Defective SLC16A1 causes symptomatic deficiency in lactate transport (SDLT)	Up	0.074	0.076	2	1.58778	1.88422	0.174943	FALSE	Up	0.058	0.055	2	1.72533	1.99752	0.360305	FALSE	Up	0.301	0.373	2	0.882443	1.12438	0.888545	FALSE	Up	0.109	0.154	2	1.48912	1.75215	0.76806	FALSE	Up	0.908	0.916	2	-1.32013	-1.15142	0.010101	FALSE	Down	0.091	0.164	2	1.5623	1.83192	-0.471048	FALSE	Down
RNA Polymerase III Transcription	Up	0.08	0.076	38	1.65285	2.45806	0.051477	FALSE	Up	0.826	0.85	38	-1.13049	-0.314965	0.0333944	FALSE	Down	0.157	0.173	38	2.04839	2.69144	-0.0880341	FALSE	Down	0.234	0.229	38	1.38941	1.9808	-0.015924	FALSE	Up	0.986	0.99	38	-2.34889	-1.60383	0.0321799	FALSE	Up	0.181	0.261	38	1.2303	1.87344	0.0638989	FALSE	Up
RNA Polymerase III Abortive And Retractive Initiation	Up	0.08	0.076	38	1.65285	2.45806	0.051477	FALSE	Up	0.826	0.85	38	-1.13049	-0.314965	0.0333944	FALSE	Down	0.157	0.173	38	2.04839	2.69144	-0.0880341	FALSE	Down	0.234	0.229	38	1.38941	1.9808	-0.015924	FALSE	Up	0.986	0.99	38	-2.34889	-1.60383	0.0321799	FALSE	Up	0.181	0.261	38	1.2303	1.87344	0.0638989	FALSE	Up
TICAM1,TRAF6-dependent induction of TAK1 complex	Up	0.076	0.076	11	1.38088	0.587429	0.0281695	FALSE	Up	0.177	0.193	11	0.864085	0.166584	0.0293474	FALSE	Up	0.422	0.477	11	0.553451	-0.187026	0.0106651	FALSE	Up	0.092	0.139	11	1.47148	0.653817	0.00672824	FALSE	Up	0.077	0.049	11	1.70878	0.688165	0.0210001	FALSE	Down	0.483	0.225	11	1.2836	-0.296649	-0.0157311	FALSE	Down
Defective Mismatch Repair Associated With MLH1	Down	0.084	0.078	3	1.31558	1.66422	-0.0225901	FALSE	Down	0.018	0.021	3	2.11573	2.48407	-0.109058	FALSE	Down	0.507	0.515	3	0.231216	0.502594	-0.161948	FALSE	Down	0.349	0.38	3	0.505901	0.79349	-0.155783	FALSE	Down	0.768	0.772	3	-0.852188	-0.603085	-0.0258221	FALSE	Up	0.58	0.6	3	0.0195071	0.266658	0.10117	FALSE	Up
Defective Mismatch Repair Associated With PMS2	Down	0.084	0.078	3	1.31558	1.66422	-0.0225901	FALSE	Down	0.018	0.021	3	2.11573	2.48407	-0.109058	FALSE	Down	0.507	0.515	3	0.231216	0.502594	-0.161948	FALSE	Down	0.349	0.38	3	0.505901	0.79349	-0.155783	FALSE	Down	0.768	0.772	3	-0.852188	-0.603085	-0.0258221	FALSE	Up	0.58	0.6	3	0.0195071	0.266658	0.10117	FALSE	Up
Nectin/Necl trans heterodimerization	Up	0.077	0.08	7	1.56433	2.11747	0.0303782	FALSE	Up	0.279	0.292	7	0.355512	0.878449	0.0317563	FALSE	Up	0.877	0.804	7	-1.01377	-0.670543	0.00987184	FALSE	Up	0.878	0.83	7	-0.982158	-0.630923	0.0329143	FALSE	Up	0.442	0.433	7	0.0810707	0.595592	0.0435539	FALSE	Up	0.301	0.369	7	0.703253	1.14721	0.0702478	FALSE	Up
Tandem pore domain halothane-inhibited K+ channel (THIK)	Up	0.073	0.081	1	1.7534	2.0868	0.127655	FALSE	Up	0.195	0.193	1	0.900172	1.15616	0.0929984	FALSE	Up	0.723	0.68	1	-0.589291	-0.461005	0.0938487	FALSE	Down	0.53	0.527	1	-0.178498	-0.00926123	-0.0882268	FALSE	Up	0.239	0.234	1	0.617914	0.870687	0.0831195	FALSE	Up	0.233	0.298	1	0.880494	1.13	0.142828	FALSE	Up
Disinhibition of SNARE formation	Down	0.072	0.083	6	1.42823	1.60104	-0.00367877	FALSE	Down	0.583	0.613	6	-0.368582	-0.133294	-0.0394003	FALSE	Down	0.883	0.827	6	-0.892028	-0.755153	-0.190605	FALSE	Down	0.742	0.711	6	-0.448729	-0.324415	-0.150788	FALSE	Up	0.064	0.057	6	1.56135	1.68037	0.00873724	FALSE	Up	0.672	0.655	6	-0.0910582	-0.00593598	0.0290635	FALSE	Up
Regulation of lipid metabolism by PPARalpha	Up	0.072	0.083	112	1.86369	3.54003	0.0144211	FALSE	Up	0.548	0.512	112	-0.0129105	1.55165	0.00536129	FALSE	Down	0.725	0.636	112	-0.0117572	1.53795	-0.00653189	FALSE	Up	0.412	0.41	112	0.574657	2.15709	0.003511	FALSE	Up	0.073	0.048	112	2.0792	3.6845	0.0287237	FALSE	Up	0.074	0.163	112	1.83844	3.40577	0.0127795	FALSE	Up
Class I peroxisomal membrane protein import	Up	0.08	0.083	17	1.2767	2.01835	0.0404179	FALSE	Up	0.361	0.361	17	0.225842	1.03521	0.00100699	FALSE	Down	0.669	0.616	17	-0.224445	0.501505	-0.148342	FALSE	Down	0.684	0.647	17	-0.52699	0.170485	-0.0903625	FALSE	Up	0.715	0.639	17	-0.464765	0.0440692	0.0394262	FALSE	Up	0.725	0.638	17	-0.174332	0.285282	0.0878347	FALSE	Up
Prevention of phagosomal-lysosomal fusion	Up	0.082	0.084	9	1.34196	0.775456	0.0324774	FALSE	Up	0.794	0.681	9	-0.510372	-1.10945	0.0278744	FALSE	Down	0.68	0.614	9	0.0340782	-0.614451	-0.0257297	FALSE	Down	0.632	0.514	9	0.169342	-0.559384	-0.0210962	FALSE	Up	0.112	0.06	9	1.54451	0.67268	0.0137862	FALSE	Down	0.076	0.038	9	2.55055	1.02827	-0.00884855	FALSE	Up
Defective MPDU1 causes MPDU1-CDG (CDG-1f)	Up	0.085	0.086	1	1.57157	1.87214	0.129773	FALSE	Up	0.136	0.139	1	1.11267	1.36895	0.123552	FALSE	Up	0.052	0.11	1	2.30465	2.67076	0.594898	FALSE	Up	0.025	0.045	1	2.61476	2.98587	0.456462	FALSE	Up	0.013	0.01	1	3.28645	3.71895	0.199799	FALSE	Down	0.771	0.748	1	-0.531436	-0.395701	-0.0532076	FALSE	Up
TNF signaling	Down	0.094	0.086	40	1.59244	1.91188	-0.00653808	FALSE	Up	0.567	0.544	40	-0.121594	0.232598	0.00607658	FALSE	Down	0.546	0.527	40	0.460003	0.723864	-0.0272287	FALSE	Down	0.213	0.237	40	1.27838	1.56174	-0.0487654	FALSE	Up	0.507	0.382	40	0.328139	0.430269	0.004048	FALSE	Up	0.819	0.629	40	0.0656634	-0.110394	0.00631866	FALSE	Up
SARS-CoV Infections	Up	0.108	0.086	83	1.63109	2.3486	0.0108958	FALSE	Down	0.118	0.081	83	1.60914	2.26027	-0.000629082	FALSE	Up	0.081	0.106	83	2.85587	3.42228	0.00168834	FALSE	Down	0.041	0.047	83	2.94113	3.47689	-0.0105332	FALSE	Up	0.861	0.834	83	-0.934177	-0.252805	0.000487807	FALSE	Up	0.197	0.175	83	1.83018	2.05142	0.00728531	FALSE	Up
Termination of O-glycan biosynthesis	Down	0.075	0.086	21	1.42392	2.19431	-0.0303307	FALSE	Up	0.64	0.613	21	-0.454537	0.187821	0.0431616	FALSE	Up	0.401	0.4	21	0.671884	1.34883	0.213076	FALSE	Up	0.215	0.248	21	0.975143	1.66122	0.151249	FALSE	Down	0.665	0.655	21	-0.586987	0.082033	-0.0313374	FALSE	Down	0.195	0.316	21	1.01497	1.71524	-0.176165	FALSE	Down
Ion homeostasis	Up	0.073	0.087	47	1.48634	2.42855	0.0215261	FALSE	Up	0.259	0.235	47	0.701178	1.50583	0.0295629	FALSE	Up	0.874	0.743	47	-0.703928	-0.132019	0.0310458	FALSE	Up	0.527	0.431	47	0.297818	0.881871	0.012408	FALSE	Up	0.059	0.07	47	1.46772	2.57423	0.0176659	FALSE	Up	0.166	0.243	47	1.20753	1.96197	0.0204929	FALSE	Up
Signaling by FGFR2 in disease	Up	0.076	0.087	40	1.24016	-0.489902	0.00938122	FALSE	Down	0.376	0.525	40	-0.236935	-1.51366	-0.00319059	FALSE	Down	0.117	0.259	40	1.11683	-0.64864	-0.0434081	FALSE	Down	0.132	0.233	40	0.874806	-0.861053	-0.0218196	FALSE	Up	0.918	0.947	40	-1.86974	-2.84623	0.00221477	FALSE	Up	0.153	0.238	40	1.00354	-0.582048	0.0194612	FALSE	Up
G2/M DNA damage checkpoint	Up	0.14	0.087	69	1.42184	0.852456	0.0168009	FALSE	Up	0.144	0.061	69	1.39667	0.693987	0.00112256	FALSE	Down	0.284	0.392	69	0.659335	0.587467	-0.079677	FALSE	Down	0.213	0.287	69	0.888074	0.694566	-0.0371554	FALSE	Down	0.805	0.634	69	-0.421626	-1.12016	-0.0156098	FALSE	Up	0.031	0.078	69	2.18994	1.87231	0.0488865	FALSE	Up
Regulation of TNFR1 signaling	Down	0.119	0.088	31	1.36292	1.57016	-0.0143534	FALSE	Down	0.602	0.593	31	-0.247177	-0.000570323	-0.00195179	FALSE	Down	0.392	0.395	31	0.891505	1.0702	-0.0539412	FALSE	Down	0.176	0.214	31	1.37199	1.5848	-0.061912	FALSE	Down	0.419	0.292	31	0.519899	0.534743	-0.00671058	FALSE	Down	0.479	0.334	31	0.947282	0.609471	-0.0043532	FALSE	Up
Negative regulation of NMDA receptor-mediated neuronal transmission	Down	0.089	0.088	20	1.32031	1.49176	-0.0215714	FALSE	Up	0.246	0.233	20	0.680673	0.856748	0.00671675	FALSE	Up	0.953	0.892	20	-1.54066	-1.49899	0.0317779	FALSE	Up	0.782	0.652	20	-0.450032	-0.492945	0.00776852	FALSE	Up	0.589	0.641	20	-0.466092	-0.0393305	0.0139467	FALSE	Down	0.838	0.728	20	-0.433211	-0.418822	-0.027963	FALSE	Down
Adherens junctions interactions	Up	0.099	0.089	30	1.46235	2.28832	0.0127712	FALSE	Up	0.306	0.314	30	0.440197	1.423	0.0365764	FALSE	Up	0.968	0.92	30	-2.01913	-1.30504	0.0525409	FALSE	Up	0.913	0.873	30	-1.40883	-0.603423	0.0511838	FALSE	Up	0.013	0.016	30	2.41366	3.52564	0.0123387	FALSE	Down	0.594	0.564	30	0.0411279	0.766271	-0.0278863	FALSE	Down
TLR3-mediated TICAM1-dependent programmed cell death	Down	0.078	0.089	5	1.58378	1.75854	-0.0927587	FALSE	Down	0.162	0.158	5	1.03343	1.20058	-0.0889199	FALSE	Down	0.694	0.663	5	-0.405413	-0.237927	-0.16786	FALSE	Down	0.294	0.35	5	0.753775	0.926454	-0.16908	FALSE	Down	0.161	0.154	5	1.06111	1.24934	-0.0940853	FALSE	Down	0.947	0.909	5	-1.07725	-0.932128	-0.0820177	FALSE	Down
Late Phase of HIV Life Cycle	Up	0.183	0.09	124	1.9752	0.991251	0.0399613	FALSE	Up	0.333	0.386	124	0.356824	0.0797144	0.00112735	FALSE	Down	0.024	0.06	124	3.13138	2.46572	-0.101693	FALSE	Down	0.153	0.217	124	1.44882	0.943812	-0.0721647	FALSE	Up	0.855	0.847	124	-1.43331	-1.80464	0.0179551	FALSE	Up	0.199	0.184	124	1.98843	0.969402	0.0668239	FALSE	Up
Nuclear import of Rev protein	Up	0.169	0.09	31	1.48583	-0.430534	0.03514	FALSE	Down	0.351	0.498	31	0.0137292	-1.08276	-0.016301	FALSE	Down	0.061	0.205	31	1.57299	0.0820481	-0.168096	FALSE	Down	0.282	0.48	31	0.405458	-0.763292	-0.10786	FALSE	Up	0.559	0.679	31	-0.469848	-1.53949	0.00434151	FALSE	Up	0.129	0.19	31	1.48648	-0.107679	0.0779021	FALSE	Up
SUMOylation of SUMOylation proteins	Up	0.161	0.09	33	1.57186	-0.28601	0.0254742	FALSE	Down	0.793	0.814	33	-0.870058	-1.93559	-0.0311829	FALSE	Down	0.252	0.409	33	0.844824	-0.589829	-0.184418	FALSE	Down	0.552	0.641	33	-0.175304	-1.30208	-0.129975	FALSE	Up	0.836	0.857	33	-1.13862	-2.15397	0.001972	FALSE	Up	0.302	0.319	33	1.00183	-0.534857	0.0871816	FALSE	Up
Defective SLC39A4 causes acrodermatitis enteropathica, zinc-deficiency type (AEZ)	Down	0.088	0.09	1	0.907421	1.15586	-0.0228371	FALSE	Up	0.774	0.772	1	-0.907921	-0.791231	0.00478129	FALSE	Up	0.879	0.776	1	-1.01011	-0.921111	0.00541679	FALSE	Up	0.791	0.73	1	-0.869749	-0.75984	0.00826964	FALSE	Down	0.656	0.659	1	-0.635938	-0.488829	-0.00891058	FALSE	Up	0.578	0.577	1	-0.282623	-0.13231	0.0215283	FALSE	Up
HDL clearance	Up	0.076	0.09	4	1.48927	1.95841	0.0949651	FALSE	Down	0.587	0.54	4	-0.226896	-0.0230369	-0.0236081	FALSE	Down	0.727	0.694	4	-0.338317	-0.0955413	-0.0449764	FALSE	Up	0.628	0.62	4	-0.209906	0.0666494	0.0358263	FALSE	Up	0.282	0.26	4	0.550478	0.856373	0.0461059	FALSE	Up	0.967	0.947	4	-1.29922	-1.08165	0.0344069	FALSE	Up
Negative regulators of DDX58/IFIH1 signaling	Down	0.084	0.09	30	1.53956	1.90467	-0.000784135	FALSE	Down	0.436	0.381	30	0.39307	0.617755	-0.000823608	FALSE	Down	0.108	0.143	30	2.07082	2.33231	-0.0832733	FALSE	Down	0.11	0.137	30	1.78988	1.98239	-0.0547547	FALSE	Down	0.713	0.616	30	-0.259829	-0.201737	-0.0275204	FALSE	Up	0.292	0.185	30	1.6247	1.18615	0.0106984	FALSE	Up
Spry regulation of FGF signaling	Up	0.181	0.091	15	1.25794	-0.5712	0.0249961	FALSE	Up	0.206	0.335	15	0.362692	-0.81037	0.028942	FALSE	Down	0.347	0.448	15	0.789579	-0.845982	-0.0953652	FALSE	Down	0.392	0.455	15	0.529837	-0.968838	-0.0538903	FALSE	Up	0.032	0.046	15	1.64389	-0.0579935	0.0386534	FALSE	Up	0.053	0.034	15	2.64598	0.194742	0.0222332	FALSE	Up
Mucopolysaccharidoses	Up	0.09	0.091	10	1.62209	2.24038	0.0637605	FALSE	Up	0.745	0.73	10	-0.731683	-0.267631	0.0121575	FALSE	Down	0.913	0.85	10	-1.13861	-0.753131	-0.0701129	FALSE	Down	0.941	0.908	10	-1.32995	-0.917021	-0.0553809	FALSE	Up	0.005	0.003	10	3.0146	3.66481	0.10793	TRUE	Up	0.344	0.404	10	0.702786	1.19821	0.0744857	FALSE	Up
Abnormal conversion of 2-oxoglutarate to 2-hydroxyglutarate	Up	0.085	0.091	1	1.55472	1.78454	0.113917	FALSE	Up	0.382	0.376	1	0.0764009	0.230145	0.0685281	FALSE	Down	0.837	0.779	1	-0.856734	-0.761368	-0.0380304	FALSE	Up	0.731	0.716	1	-0.589833	-0.472114	0.0468016	FALSE	Up	0.124	0.115	1	1.3362	1.56389	0.101462	FALSE	Up	0.337	0.399	1	0.51965	0.688621	0.136543	FALSE	Up
NADPH regeneration	Up	0.085	0.091	1	1.55472	1.78454	0.113917	FALSE	Up	0.382	0.376	1	0.0764009	0.230145	0.0685281	FALSE	Down	0.837	0.779	1	-0.856734	-0.761368	-0.0380304	FALSE	Up	0.731	0.716	1	-0.589833	-0.472114	0.0468016	FALSE	Up	0.124	0.115	1	1.3362	1.56389	0.101462	FALSE	Up	0.337	0.399	1	0.51965	0.688621	0.136543	FALSE	Up
Transport of inorganic cations/anions and amino acids/oligopeptides	Up	0.065	0.091	92	1.41076	3.3154	0.00787576	FALSE	Up	0.462	0.414	92	0.0359436	1.80346	0.0164941	FALSE	Up	0.83	0.68	92	-0.675402	0.862084	0.0179891	FALSE	Up	0.425	0.347	92	0.50956	2.14069	0.00416738	FALSE	Down	0.369	0.362	92	0.273041	2.20114	-0.00256148	FALSE	Down	0.948	0.904	92	-1.34434	0.142002	-0.00353099	FALSE	Up
Cell-extracellular matrix interactions	Up	0.154	0.091	15	1.27087	1.5612	0.0178401	FALSE	Up	0.645	0.638	15	-0.411306	0.131721	0.0358281	FALSE	Down	0.813	0.74	15	-0.519573	-0.0467479	-0.030826	FALSE	Down	0.93	0.895	15	-1.12074	-0.635829	-0.026072	FALSE	Down	0.37	0.358	15	0.279605	0.87315	-0.00599077	FALSE	Down	0.563	0.549	15	0.277157	0.672097	-0.00994437	FALSE	Down
CD22 mediated BCR regulation	Down	0.098	0.091	12	1.71386	1.90747	-0.00283426	FALSE	Down	0.173	0.164	12	1.18836	1.40438	-0.0302407	FALSE	Down	0.828	0.777	12	-0.934147	-0.658514	-0.174262	FALSE	Down	0.767	0.747	12	-0.766431	-0.468257	-0.114496	FALSE	Down	0.817	0.848	12	-1.13207	-0.770414	-0.00708739	FALSE	Up	0.864	0.824	12	-0.745643	-0.496304	0.0182839	FALSE	Up
Purine ribonucleoside monophosphate biosynthesis	Up	0.103	0.091	12	1.63131	2.49807	0.0410218	FALSE	Down	0.838	0.82	12	-1.05966	-0.47704	-0.00349531	FALSE	Down	0.152	0.201	12	1.9164	2.76108	-0.169606	FALSE	Down	0.284	0.31	12	0.95821	1.70393	-0.0855676	FALSE	Up	0.73	0.724	12	-0.722125	-0.0481068	0.0183784	FALSE	Up	0.115	0.168	12	1.93921	2.76004	0.134335	FALSE	Up
RUNX1 regulates transcription of genes involved in differentiation of keratinocytes	Up	0.093	0.091	6	1.40635	1.63608	0.0355668	FALSE	Down	0.593	0.57	6	-0.21657	-0.0065389	-0.0119375	FALSE	Down	0.589	0.585	6	0.0123797	0.294748	-0.128356	FALSE	Down	0.682	0.674	6	-0.192532	0.0546072	-0.0575235	FALSE	Up	0.864	0.874	6	-1.08587	-0.834502	0.0262471	FALSE	Up	0.416	0.474	6	0.476148	0.673893	0.174735	FALSE	Up
FGFR1c and Klotho ligand binding and activation	Down	0.104	0.092	2	1.49146	1.02063	-0.134698	FALSE	Up	0.552	0.545	2	-0.308694	-0.46538	0.0802773	FALSE	Up	0.093	0.13	2	2.09558	1.34173	0.685432	FALSE	Up	0.133	0.129	2	1.43687	0.819819	0.514533	FALSE	Down	0.054	0.058	2	1.54909	1.13584	-0.132611	FALSE	Down	0.01	0.027	2	3.09687	2.205	-0.419559	TRUE	Down
Formation of Senescence-Associated Heterochromatin Foci (SAHF)	Up	0.089	0.092	16	1.46054	2.11163	0.0126928	FALSE	Up	0.891	0.878	16	-1.24896	-0.705765	0.0156379	FALSE	Up	0.862	0.793	16	-0.818617	-0.261925	0.00929954	FALSE	Up	0.63	0.599	16	-0.154611	0.414656	0.0232964	FALSE	Up	0.344	0.289	16	0.584038	1.13476	0.0192091	FALSE	Down	0.761	0.756	16	-0.439034	0.181147	-0.0118095	FALSE	Down
BMAL1:CLOCK,NPAS2 activates circadian gene expression	Down	0.083	0.093	27	1.25271	1.89325	-1.40759e-05	FALSE	Up	0.108	0.111	27	1.18491	1.88747	0.00809581	FALSE	Up	0.851	0.781	27	-0.854461	-0.321041	0.0104502	FALSE	Down	0.642	0.615	27	-0.317429	0.28064	-0.00560196	FALSE	Down	0.066	0.056	27	1.45236	2.10815	-0.00792594	FALSE	Down	0.705	0.676	27	-0.146938	0.338402	-0.0504199	FALSE	Down
Defensins	Down	0.077	0.093	35	1.23872	2.50118	-0.00100724	FALSE	Down	0.234	0.211	35	0.512891	1.64627	-0.00501637	FALSE	Up	0.992	0.951	35	-2.65922	-1.83999	0.0246107	FALSE	Up	0.979	0.935	35	-1.8561	-0.934873	0.0147492	FALSE	Up	0.167	0.156	35	0.878147	2.10738	0.0130821	FALSE	Down	0.893	0.85	35	-1.22228	-0.255979	-0.0369516	FALSE	Down
SUMOylation of ubiquitinylation proteins	Up	0.164	0.093	37	1.50436	-0.166932	0.0204506	FALSE	Down	0.777	0.814	37	-0.836735	-1.76832	-0.0272761	FALSE	Down	0.481	0.562	37	0.343837	-0.94739	-0.180852	FALSE	Down	0.76	0.76	37	-0.611355	-1.61232	-0.117311	FALSE	Down	0.765	0.809	37	-0.909551	-1.77953	-0.000112575	FALSE	Up	0.303	0.329	37	1.01145	-0.351059	0.0827515	FALSE	Up
Amine ligand-binding receptors	Down	0.072	0.093	41	1.54453	2.82145	-0.00985325	FALSE	Up	0.017	0.019	41	2.68903	3.9052	0.0362102	FALSE	Up	0.752	0.637	41	-0.556993	0.420275	0.137907	FALSE	Up	0.699	0.616	41	-0.528572	0.479599	0.099132	FALSE	Down	0.501	0.473	41	-0.19752	0.95938	-0.00955267	FALSE	Down	0.601	0.579	41	-0.169131	0.845856	-0.0792445	FALSE	Down
Mitochondrial biogenesis	Up	0.128	0.094	87	1.30727	2.53933	0.0306036	FALSE	Down	0.977	0.968	87	-1.95096	-0.854742	-0.00276693	FALSE	Down	0.116	0.141	87	2.17011	3.50929	-0.117146	FALSE	Down	0.075	0.103	87	2.04686	3.33649	-0.0800867	FALSE	Up	0.595	0.57	87	-0.229245	1.04847	0.0287709	FALSE	Up	0.003	0.019	87	3.34478	4.70962	0.0617497	TRUE	Up
Transport of Mature mRNA derived from an Intron-Containing Transcript	Up	0.166	0.094	70	1.62603	1.16627	0.0389573	FALSE	Down	0.809	0.797	70	-0.942372	-0.947976	-0.0186609	FALSE	Down	0.035	0.067	70	2.98057	2.81991	-0.178768	FALSE	Down	0.132	0.215	70	1.5017	1.51759	-0.125239	FALSE	Up	0.934	0.942	70	-1.73234	-1.65981	0.0223633	FALSE	Up	0.045	0.084	70	2.57589	2.30157	0.107788	FALSE	Up
Regulation of cortical dendrite branching	Up	0.082	0.094	4	1.20272	1.60311	0.0297116	FALSE	Down	0.2	0.196	4	0.818118	1.13562	-0.00766303	FALSE	Down	0.524	0.493	4	0.041653	0.250183	-0.0821021	FALSE	Down	0.363	0.364	4	0.468224	0.709691	-0.0197231	FALSE	Down	0.86	0.865	4	-1.24528	-0.988405	-0.0060769	FALSE	Up	0.773	0.732	4	-0.526087	-0.322663	0.0625516	FALSE	Up
Integrin cell surface interactions	Up	0.071	0.096	81	1.58838	3.10342	0.0174188	FALSE	Up	0.696	0.635	81	-0.507409	0.700895	0.0489756	FALSE	Up	0.979	0.916	81	-1.8667	-0.707942	0.0942027	FALSE	Up	0.936	0.881	81	-1.48815	-0.282183	0.0704061	FALSE	Down	0.356	0.34	81	0.36237	1.75951	-0.0149556	FALSE	Down	0.379	0.433	81	0.593193	1.85237	-0.0532568	FALSE	Down
TCF dependent signaling in response to WNT	Up	0.101	0.097	192	1.20723	-0.311361	0.0209997	FALSE	Up	0.235	0.324	192	0.409421	-0.850747	0.000764147	FALSE	Down	0.065	0.142	192	1.96914	0.0325234	-0.0661959	FALSE	Down	0.063	0.155	192	1.32469	-0.21046	-0.0394727	FALSE	Down	0.505	0.539	192	-0.233319	-1.63263	-0.000373194	FALSE	Up	0.172	0.138	192	1.61212	-0.348434	0.0296848	FALSE	Up
Defective SLC5A7 causes distal hereditary motor neuronopathy 7A (HMN7A)	Down	0.089	0.097	1	0.616032	0.832651	-0.017908	FALSE	Down	0.407	0.404	1	-0.345157	-0.197811	-0.0105271	FALSE	Up	0.854	0.743	1	-1.03152	-0.944965	0.00338939	FALSE	Up	0.829	0.759	1	-1.04394	-0.947301	0.00286749	FALSE	Down	0.256	0.255	1	-0.126455	0.0476549	-0.0112598	FALSE	Down	0.559	0.551	1	-0.319388	-0.177424	-0.0160349	FALSE	Down
Defective SLC5A7 causes distal hereditary motor neuronopathy 7A (HMN7A)	Down	0.089	0.097	1	0.616032	0.832651	-0.017908	FALSE	Down	0.407	0.404	1	-0.345157	-0.197811	-0.0105271	FALSE	Up	0.854	0.743	1	-1.03152	-0.944965	0.00338939	FALSE	Up	0.829	0.759	1	-1.04394	-0.947301	0.00286749	FALSE	Down	0.256	0.255	1	-0.126455	0.0476549	-0.0112598	FALSE	Down	0.559	0.551	1	-0.319388	-0.177424	-0.0160349	FALSE	Down
Organelle biogenesis and maintenance	Up	0.117	0.098	272	1.36469	3.34942	0.0198777	FALSE	Down	0.972	0.962	272	-1.94302	-0.237759	-0.00520822	FALSE	Down	0.537	0.452	272	0.793063	2.7025	-0.0967397	FALSE	Down	0.388	0.36	272	0.770315	2.65839	-0.0631515	FALSE	Up	0.748	0.707	272	-0.609768	1.27002	0.00941533	FALSE	Up	0.051	0.112	272	1.9669	3.91697	0.0567069	FALSE	Up
RSK activation	Down	0.096	0.098	6	1.42076	1.03562	-0.060314	FALSE	Down	0.72	0.749	6	-0.792841	-0.865479	-0.0277175	FALSE	Down	0.286	0.41	6	0.745898	0.668436	-0.0245867	FALSE	Down	0.252	0.334	6	0.606809	0.496698	-0.0209486	FALSE	Down	0.145	0.168	6	0.917716	0.73509	-0.0156662	FALSE	Down	0.792	0.813	6	-0.546453	-0.537307	-0.0265957	FALSE	Up
Regulation of necroptotic cell death	Down	0.12	0.098	16	1.2143	0.869914	-0.0370166	FALSE	Down	0.435	0.376	16	0.244715	-0.091989	-0.0358884	FALSE	Down	0.172	0.235	16	1.48526	1.14192	-0.100321	FALSE	Down	0.084	0.119	16	1.80783	1.38334	-0.0852938	FALSE	Down	0.074	0.041	16	1.77065	1.16509	-0.042077	FALSE	Down	0.284	0.134	16	1.66802	0.596251	-0.0577886	FALSE	Down
Toxicity of botulinum toxin type D (BoNT/D)	Up	0.095	0.099	5	1.33826	1.72073	0.0293765	FALSE	Up	0.405	0.408	5	0.0796783	0.441355	0.00453511	FALSE	Up	0.693	0.66	5	-0.363064	-0.0250772	0.0651464	FALSE	Up	0.538	0.561	5	-0.0185569	0.369269	0.0202039	FALSE	Up	0.452	0.418	5	0.100518	0.419068	0.0611886	FALSE	Up	0.913	0.883	5	-0.935838	-0.638395	0.0114272	FALSE	Up
Toxicity of botulinum toxin type F (BoNT/F)	Up	0.095	0.099	5	1.33826	1.72073	0.0293765	FALSE	Up	0.405	0.408	5	0.0796783	0.441355	0.00453511	FALSE	Up	0.693	0.66	5	-0.363064	-0.0250772	0.0651464	FALSE	Up	0.538	0.561	5	-0.0185569	0.369269	0.0202039	FALSE	Up	0.452	0.418	5	0.100518	0.419068	0.0611886	FALSE	Up	0.913	0.883	5	-0.935838	-0.638395	0.0114272	FALSE	Up
Defective CYP19A1 causes Aromatase excess syndrome (AEXS)	Down	0.093	0.1	1	1.29451	1.54068	-0.0539491	FALSE	Down	0.456	0.453	1	-0.165449	-0.0112857	-0.0249764	FALSE	Up	0.78	0.718	1	-0.736484	-0.62977	0.0328086	FALSE	Up	0.731	0.704	1	-0.669042	-0.550014	0.0285302	FALSE	Up	0.353	0.354	1	0.0969786	0.280082	0.0358735	FALSE	Up	0.999	0.969	1	-1.1308	-1.03808	0.00192659	FALSE	Up
Cell Cycle Checkpoints	Up	0.113	0.1	251	2.22384	0.705678	0.0380156	FALSE	Down	0.546	0.554	251	-0.246221	-1.4593	-0.00507127	FALSE	Down	0.034	0.09	251	3.24648	1.4263	-0.125032	FALSE	Down	0.339	0.359	251	0.956966	-0.63145	-0.064058	FALSE	Down	0.952	0.913	251	-1.6823	-2.93262	-0.00311707	FALSE	Up	0.131	0.153	251	3.6896	1.74615	0.0956168	FALSE	Up
RNA Polymerase III Transcription Initiation From Type 2 Promoter	Up	0.101	0.1	26	1.35098	1.7801	0.0599712	FALSE	Down	0.965	0.968	26	-1.91056	-1.42987	-0.000436662	FALSE	Down	0.115	0.155	26	2.16592	2.47178	-0.201999	FALSE	Down	0.416	0.385	26	0.726308	0.912005	-0.101428	FALSE	Up	0.993	0.994	26	-2.43029	-1.97946	0.0277544	FALSE	Up	0.059	0.131	26	1.78681	2.1518	0.108091	FALSE	Up
Neurotransmitter release cycle	Up	0.085	0.101	47	1.24537	2.45424	0.0270424	FALSE	Up	0.472	0.422	47	-0.0224893	1.05376	0.00507804	FALSE	Up	0.948	0.864	47	-1.63239	-0.734812	0.0150958	FALSE	Up	0.85	0.773	47	-0.946585	0.0161677	0.0247199	FALSE	Up	0.088	0.085	47	1.29097	2.56841	0.0170109	FALSE	Up	0.981	0.965	47	-1.90035	-0.92877	0.0127054	FALSE	Up
E2F-enabled inhibition of pre-replication complex formation	Up	0.113	0.101	9	1.42574	1.43865	0.0804723	FALSE	Up	0.581	0.568	9	-0.244428	-0.107678	0.00821762	FALSE	Down	0.672	0.704	9	-0.431488	-0.0743151	-0.235995	FALSE	Down	0.611	0.582	9	-0.0309904	0.0462386	-0.106603	FALSE	Up	0.537	0.475	9	-0.0257396	0.00542628	0.0139446	FALSE	Up	0.476	0.526	9	0.403711	0.550722	0.145477	FALSE	Up
TLR3 deficiency - HSE	Up	0.098	0.101	1	1.3395	1.5315	0.0620417	FALSE	Up	0.172	0.165	1	0.929182	1.09755	0.0601303	FALSE	Up	0.661	0.622	1	-0.479751	-0.369351	0.0426359	FALSE	Up	0.277	0.32	1	0.671463	0.832685	0.158327	FALSE	Up	0.135	0.13	1	1.29418	1.4919	0.0609519	FALSE	Up	0.921	0.871	1	-0.867111	-0.765898	0.0135331	FALSE	Up
Disorders of transmembrane transporters	Up	0.076	0.101	161	1.34432	-0.0422661	0.0323118	FALSE	Down	0.414	0.533	161	-0.255607	-1.18446	-0.00158999	FALSE	Down	0.14	0.194	161	1.55475	-0.396787	-0.0660004	FALSE	Down	0.51	0.454	161	0.185557	-1.32022	-0.0271791	FALSE	Up	0.031	0.124	161	1.09759	0.333251	0.014079	FALSE	Up	0.183	0.153	161	1.63141	-0.295279	0.0474911	FALSE	Up
Postmitotic nuclear pore complex (NPC) reformation	Up	0.216	0.101	26	1.40122	-0.168638	0.0263216	FALSE	Down	0.466	0.576	26	-0.1689	-0.913944	-0.0215349	FALSE	Down	0.137	0.238	26	1.55721	0.208666	-0.17879	FALSE	Down	0.382	0.464	26	0.461732	-0.536079	-0.112207	FALSE	Down	0.823	0.877	26	-1.10859	-1.75202	-0.00648089	FALSE	Up	0.244	0.256	26	1.18372	-0.0670794	0.0842567	FALSE	Up
Intrinsic Pathway of Fibrin Clot Formation	Down	0.081	0.102	20	1.49309	2.304	-0.00180637	FALSE	Up	0.001	0.003	20	3.543	4.29768	0.0891981	TRUE	Up	0.897	0.821	20	-1.25035	-0.694494	0.0489799	FALSE	Up	0.772	0.712	20	-0.652871	-0.050363	0.0398866	FALSE	Down	0.09	0.091	20	1.4456	2.2475	-0.0562551	FALSE	Down	0.582	0.569	20	-0.0912138	0.509783	-0.0796552	FALSE	Down
DNA Repair	Up	0.175	0.102	275	1.72512	2.49341	0.0204505	FALSE	Down	0.613	0.494	275	0.104451	0.939731	-0.00433273	FALSE	Down	0.219	0.25	275	1.77382	2.85351	-0.0843897	FALSE	Down	0.173	0.19	275	1.60525	2.70261	-0.0540717	FALSE	Down	0.751	0.649	275	-0.452772	0.344843	-0.00495573	FALSE	Up	0.135	0.157	275	2.25511	2.97701	0.0588116	FALSE	Up
RNA Polymerase III Transcription Initiation From Type 1 Promoter	Up	0.109	0.102	27	1.27806	1.73626	0.059903	FALSE	Down	0.979	0.975	27	-2.02065	-1.52311	-0.001558	FALSE	Down	0.127	0.169	27	2.0867	2.41949	-0.201437	FALSE	Down	0.481	0.438	27	0.543376	0.747549	-0.0962654	FALSE	Up	0.985	0.986	27	-2.21005	-1.71175	0.0312862	FALSE	Up	0.082	0.159	27	1.63973	2.02471	0.106703	FALSE	Up
Scavenging by Class B Receptors	Up	0.085	0.103	6	1.40353	1.66241	0.0439146	FALSE	Up	0.729	0.727	6	-0.78028	-0.552405	0.00294195	FALSE	Up	0.953	0.908	6	-1.52207	-1.29808	0.00703207	FALSE	Up	0.979	0.964	6	-1.88923	-1.66651	0.00964604	FALSE	Up	0.014	0.016	6	2.79408	3.07037	0.0570906	FALSE	Up	0.828	0.785	6	-0.575388	-0.390706	0.03822	FALSE	Up
MPS VI - Maroteaux-Lamy syndrome	Up	0.101	0.104	1	1.41428	1.59874	0.1433	FALSE	Up	0.308	0.303	1	0.417482	0.562719	0.105498	FALSE	Down	0.712	0.678	1	-0.591013	-0.487962	-0.113084	FALSE	Down	0.712	0.697	1	-0.548856	-0.438051	-0.0831642	FALSE	Up	0.077	0.076	1	1.55923	1.75634	0.136694	FALSE	Up	0.509	0.541	1	0.138842	0.271167	0.12928	FALSE	Up
MicroRNA (miRNA) biogenesis	Up	0.153	0.105	22	1.44658	0.743207	0.0452708	FALSE	Up	0.664	0.766	22	-0.90551	-0.840994	0.00903826	FALSE	Down	0.314	0.387	22	0.872486	0.420624	-0.12757	FALSE	Down	0.512	0.535	22	0.15355	-0.220608	-0.0619018	FALSE	Up	0.242	0.274	22	0.691104	0.366144	0.037355	FALSE	Up	0.363	0.368	22	0.807718	0.283595	0.0727489	FALSE	Up
Defective CYP11B2 causes Corticosterone methyloxidase 1 deficiency (CMO-1 deficiency)	Up	0.096	0.105	1	1.24522	1.39645	0.0349077	FALSE	Up	0.022	0.025	1	2.14503	2.30457	0.0500854	FALSE	Up	0.429	0.433	1	-0.0496885	0.0651114	0.0379695	FALSE	Up	0.42	0.422	1	-0.127038	-0.0127503	0.0295088	FALSE	Up	0.186	0.183	1	0.390567	0.529878	0.0196465	FALSE	Up	0.733	0.698	1	-0.501688	-0.397358	0.0170361	FALSE	Up
Defective CYP11B1 causes Adrenal hyperplasia 4 (AH4)	Up	0.096	0.105	1	1.24522	1.39645	0.0349077	FALSE	Up	0.022	0.025	1	2.14503	2.30457	0.0500854	FALSE	Up	0.429	0.433	1	-0.0496885	0.0651114	0.0379695	FALSE	Up	0.42	0.422	1	-0.127038	-0.0127503	0.0295088	FALSE	Up	0.186	0.183	1	0.390567	0.529878	0.0196465	FALSE	Up	0.733	0.698	1	-0.501688	-0.397358	0.0170361	FALSE	Up
Defective SLC33A1 causes spastic paraplegia 42 (SPG42)	Down	0.104	0.105	1	1.4309	1.7405	-0.147589	FALSE	Down	0.084	0.071	1	1.61603	1.9259	-0.167573	FALSE	Down	0.27	0.317	1	0.839756	1.09706	-0.405055	FALSE	Down	0.57	0.572	1	-0.162865	0.00764513	-0.162023	FALSE	Down	0.182	0.173	1	0.906473	1.18202	-0.12728	FALSE	Up	0.977	0.934	1	-1.00942	-0.906409	0.0180935	FALSE	Down
Rev-mediated nuclear export of HIV RNA	Up	0.205	0.106	33	1.44762	-0.392916	0.0360178	FALSE	Down	0.604	0.685	33	-0.495825	-1.50489	-0.0147566	FALSE	Down	0.079	0.224	33	1.53435	0.122613	-0.171401	FALSE	Down	0.254	0.439	33	0.540736	-0.557363	-0.115536	FALSE	Up	0.696	0.762	33	-0.785741	-1.76945	0.00193095	FALSE	Up	0.116	0.176	33	1.60871	0.0778255	0.0891753	FALSE	Up
Diseases of Mismatch Repair (MMR)	Down	0.105	0.106	6	1.20673	1.68393	-0.0219469	FALSE	Down	0.038	0.037	6	1.87127	2.36117	-0.0826529	FALSE	Down	0.64	0.6	6	-0.0445093	0.343722	-0.201657	FALSE	Down	0.571	0.562	6	-0.00243527	0.387075	-0.112301	FALSE	Down	0.781	0.78	6	-0.829224	-0.450412	-0.0374688	FALSE	Up	0.344	0.423	6	0.645762	1.0724	0.105102	FALSE	Up
Defective CYP27A1 causes Cerebrotendinous xanthomatosis (CTX)	Down	0.098	0.106	1	1.39975	1.62293	-0.195585	FALSE	Down	0.367	0.358	1	0.271712	0.434109	-0.12378	FALSE	Up	0.855	0.795	1	-0.843991	-0.747875	0.0837218	FALSE	Down	0.917	0.867	1	-1.06183	-0.967843	-0.0238454	FALSE	Down	0.608	0.609	1	-0.442892	-0.300341	-0.0783059	FALSE	Down	0.948	0.891	1	-0.915591	-0.813322	-0.0447669	FALSE	Up
mRNA Editing: C to U Conversion	Down	0.111	0.106	7	1.13199	1.80104	-0.00398447	FALSE	Down	0.932	0.932	7	-1.53362	-1.13421	-0.0438686	FALSE	Down	0.786	0.724	7	-0.351746	0.123393	-0.0534907	FALSE	Down	0.668	0.625	7	-0.312548	0.175962	-0.0642785	FALSE	Down	0.945	0.943	7	-1.64277	-1.21494	-0.0217257	FALSE	Up	0.984	0.952	7	-1.4107	-1.02362	0.048146	FALSE	Up
Formation of the Editosome	Down	0.111	0.106	7	1.13199	1.80104	-0.00398447	FALSE	Down	0.932	0.932	7	-1.53362	-1.13421	-0.0438686	FALSE	Down	0.786	0.724	7	-0.351746	0.123393	-0.0534907	FALSE	Down	0.668	0.625	7	-0.312548	0.175962	-0.0642785	FALSE	Down	0.945	0.943	7	-1.64277	-1.21494	-0.0217257	FALSE	Up	0.984	0.952	7	-1.4107	-1.02362	0.048146	FALSE	Up
Regulation of RUNX1 Expression and Activity	Up	0.117	0.107	17	1.19908	1.19301	0.0225981	FALSE	Up	0.454	0.419	17	0.206369	0.207149	0.0541162	FALSE	Up	0.049	0.133	17	2.1538	2.22415	0.0185934	FALSE	Up	0.008	0.04	17	2.55394	2.65596	0.0559068	TRUE	Up	0.135	0.09	17	1.44356	1.23359	0.0514217	FALSE	Down	0.001	0.024	17	2.8685	2.77221	-0.0071251	TRUE	Down
Proton-coupled monocarboxylate transport	Up	0.108	0.108	6	1.04799	1.56226	0.0402751	FALSE	Up	0.136	0.123	6	0.967701	1.43733	0.101614	FALSE	Up	0.477	0.451	6	0.147884	0.561843	0.263265	FALSE	Up	0.277	0.295	6	0.54859	0.983142	0.234045	FALSE	Up	0.855	0.877	6	-1.25572	-0.861152	0.00872414	FALSE	Down	0.347	0.405	6	0.424193	0.844523	-0.140908	FALSE	Down
Nucleobase biosynthesis	Up	0.12	0.109	14	1.44495	2.35797	0.0452625	FALSE	Down	0.93	0.908	14	-1.41846	-0.809228	-0.00074287	FALSE	Down	0.224	0.26	14	1.48592	2.34213	-0.162053	FALSE	Down	0.335	0.348	14	0.801123	1.58813	-0.0807409	FALSE	Up	0.72	0.725	14	-0.703147	0.0337368	0.0273313	FALSE	Up	0.083	0.147	14	2.09335	2.98249	0.142899	FALSE	Up
Activation of NIMA Kinases NEK9, NEK6, NEK7	Up	0.12	0.11	6	1.4154	1.22299	0.0420733	FALSE	Down	0.08	0.091	6	1.58878	1.56038	-0.0172274	FALSE	Down	0.847	0.85	6	-1.10879	-0.836849	-0.123888	FALSE	Down	0.779	0.743	6	-0.535285	-0.605343	-0.117868	FALSE	Down	0.07	0.069	6	1.69242	1.65334	-0.0396309	FALSE	Up	0.492	0.533	6	0.29986	0.327946	0.177885	FALSE	Up
GDP-fucose biosynthesis	Up	0.101	0.11	5	1.59235	2.13423	0.0815745	FALSE	Up	1e-05	0.002	5	3.61926	4.27937	0.114385	TRUE	Down	0.019	0.052	5	3.07372	3.74793	-0.0195352	FALSE	Down	0.002	0.008	5	4.2261	4.96337	-0.022333	TRUE	Up	0.024	0.02	5	2.6525	3.27779	0.0349977	FALSE	Up	0.031	0.093	5	2.20202	2.76643	0.0821833	FALSE	Up
Response of Mtb to phagocytosis	Up	0.136	0.11	23	1.32253	1.19628	0.0162089	FALSE	Up	0.829	0.797	23	-0.772209	-0.843872	0.022799	FALSE	Up	0.543	0.556	23	0.299407	0.290687	0.0124352	FALSE	Up	0.82	0.753	23	-0.48909	-0.612933	0.0142634	FALSE	Up	0.61	0.481	23	0.0751917	-0.20549	0.0164665	FALSE	Down	0.017	0.045	23	2.6751	2.15372	-0.0841294	FALSE	Down
Extrinsic Pathway of Fibrin Clot Formation	Down	0.116	0.111	5	1.18254	1.51943	-0.0216703	FALSE	Up	0.237	0.223	5	0.567788	0.890371	0.00782193	FALSE	Up	0.768	0.705	5	-0.657068	-0.382431	0.0499996	FALSE	Up	0.852	0.813	5	-1.07866	-0.805227	0.000139888	FALSE	Up	0.661	0.656	5	-0.613573	-0.294686	0.0086583	FALSE	Down	0.932	0.901	5	-1.09654	-0.842702	-0.00608722	FALSE	Down
Interactions of Rev with host cellular proteins	Up	0.198	0.111	34	1.46985	-0.334313	0.032018	FALSE	Down	0.532	0.636	34	-0.358649	-1.34734	-0.0187381	FALSE	Down	0.066	0.19	34	1.66578	0.281823	-0.179552	FALSE	Down	0.237	0.411	34	0.629046	-0.445622	-0.119581	FALSE	Down	0.672	0.74	34	-0.71208	-1.6721	-0.00150679	FALSE	Up	0.17	0.217	34	1.44498	-0.0496306	0.0852654	FALSE	Up
Condensation of Prometaphase Chromosomes	Up	0.113	0.111	11	1.39834	1.46452	0.0625211	FALSE	Down	0.167	0.172	11	0.899385	1.10472	-0.016742	FALSE	Down	0.661	0.671	11	-0.281876	0.00784999	-0.117846	FALSE	Down	0.684	0.604	11	-0.153873	-0.192413	-0.0771291	FALSE	Up	0.074	0.07	11	1.53831	1.72952	0.00874225	FALSE	Up	0.622	0.639	11	-0.0459462	0.158346	0.142232	FALSE	Up
Interaction With Cumulus Cells And The Zona Pellucida	Down	0.097	0.111	9	1.22084	1.95809	-0.0215083	FALSE	Up	0.345	0.312	9	0.364654	0.992084	0.0217122	FALSE	Up	0.94	0.864	9	-1.62889	-1.21251	0.0642336	FALSE	Up	0.895	0.846	9	-1.24758	-0.769031	0.0579708	FALSE	Down	0.458	0.449	9	-0.0337234	0.608437	-0.0165332	FALSE	Down	0.74	0.709	9	-0.620199	-0.100293	-0.0298497	FALSE	Down
Translation of structural proteins	Up	0.127	0.112	28	1.2242	1.36743	0.0188494	FALSE	Up	0.459	0.431	28	0.189689	0.3348	0.00152456	FALSE	Up	0.648	0.59	28	0.058741	0.125422	0.0307634	FALSE	Up	0.629	0.563	28	0.179311	0.192489	0.0181446	FALSE	Down	0.601	0.493	28	0.133764	0.0885004	-0.00732789	FALSE	Down	0.45	0.299	28	1.10144	0.630946	-0.0497633	FALSE	Down
Mitotic G2-G2/M phases	Up	0.056	0.113	187	1.56887	0.254722	0.0295057	FALSE	Down	0.505	0.602	187	-0.235657	-1.41532	-0.00101684	FALSE	Down	0.072	0.174	187	2.05708	0.150657	-0.0905329	FALSE	Down	0.335	0.409	187	0.75984	-0.919481	-0.047621	FALSE	Down	0.43	0.539	187	-0.108596	-1.35182	-0.00455103	FALSE	Up	0.131	0.16	187	2.24664	0.285802	0.0737486	FALSE	Up
Defective factor IX causes thrombophilia	Down	0.106	0.113	3	1.25231	1.49753	-0.0145071	FALSE	Down	0.158	0.164	3	0.735791	0.960252	-0.00348912	FALSE	Up	0.521	0.519	3	0.0244076	0.205517	0.140586	FALSE	Up	0.876	0.833	3	-1.07578	-0.911057	0.0285267	FALSE	Down	0.266	0.267	3	0.303739	0.530071	-0.00829653	FALSE	Up	0.253	0.321	3	0.641127	0.812851	0.0384426	FALSE	Up
Defective cofactor function of FVIIIa variant	Down	0.106	0.113	3	1.25231	1.49753	-0.0145071	FALSE	Down	0.158	0.164	3	0.735791	0.960252	-0.00348912	FALSE	Up	0.521	0.519	3	0.0244076	0.205517	0.140586	FALSE	Up	0.876	0.833	3	-1.07578	-0.911057	0.0285267	FALSE	Down	0.266	0.267	3	0.303739	0.530071	-0.00829653	FALSE	Up	0.253	0.321	3	0.641127	0.812851	0.0384426	FALSE	Up
Defective F9 variant does not activate FX	Down	0.106	0.113	3	1.25231	1.49753	-0.0145071	FALSE	Down	0.158	0.164	3	0.735791	0.960252	-0.00348912	FALSE	Up	0.521	0.519	3	0.0244076	0.205517	0.140586	FALSE	Up	0.876	0.833	3	-1.07578	-0.911057	0.0285267	FALSE	Down	0.266	0.267	3	0.303739	0.530071	-0.00829653	FALSE	Up	0.253	0.321	3	0.641127	0.812851	0.0384426	FALSE	Up
Phase 2 - plateau phase	Down	0.101	0.114	24	1.29043	2.30227	-0.0283893	FALSE	Down	0.315	0.291	24	0.356815	1.236	-0.0286291	FALSE	Down	0.855	0.755	24	-1.17736	-0.433884	-0.0191178	FALSE	Up	0.831	0.775	24	-0.955814	-0.188728	0.0163345	FALSE	Up	0.491	0.475	24	-0.117912	0.827672	0.00999805	FALSE	Down	0.778	0.751	24	-0.634499	0.152995	-0.0100007	FALSE	Down
G2/M Transition	Up	0.061	0.114	184	1.56575	0.226701	0.0300739	FALSE	Down	0.597	0.681	184	-0.488607	-1.65093	-0.00563482	FALSE	Down	0.096	0.2	184	1.81374	-0.0906201	-0.102068	FALSE	Down	0.427	0.462	184	0.508921	-1.15933	-0.0570297	FALSE	Down	0.474	0.581	184	-0.248737	-1.48588	-0.00277759	FALSE	Up	0.153	0.175	184	2.08648	0.131013	0.0793551	FALSE	Up
Metabolism of steroids	Up	0.081	0.114	139	1.26984	3.31381	0.0132605	FALSE	Down	0.903	0.891	139	-1.24078	0.538318	-0.00457166	FALSE	Down	0.952	0.847	139	-0.996429	0.718285	-0.0509376	FALSE	Down	0.859	0.764	139	-0.69397	1.07075	-0.0342923	FALSE	Up	0.446	0.395	139	0.16748	2.10618	0.00680887	FALSE	Up	0.734	0.729	139	-0.173994	1.5959	0.0198547	FALSE	Up
MPS IIIC - Sanfilippo syndrome C	Down	0.11	0.115	1	1.38361	1.63453	-0.102415	FALSE	Down	0.071	0.078	1	1.76895	2.02919	-0.103329	FALSE	Up	0.777	0.732	1	-0.71846	-0.610492	0.0709261	FALSE	Up	0.808	0.775	1	-0.869568	-0.762748	0.0402783	FALSE	Down	0.774	0.784	1	-0.935888	-0.813132	-0.0161733	FALSE	Down	0.443	0.485	1	0.222979	0.392908	-0.0832567	FALSE	Down
Cargo recognition for clathrin-mediated endocytosis	Up	0.126	0.115	96	1.38682	2.35768	0.0212517	FALSE	Up	0.546	0.447	96	0.111285	0.89606	0.0189126	FALSE	Down	0.776	0.648	96	-0.0274799	0.740243	-0.00511812	FALSE	Up	0.951	0.881	96	-1.24136	-0.51518	0.00506996	FALSE	Up	0.739	0.655	96	-0.409187	0.37607	0.0195197	FALSE	Up	0.802	0.652	96	-0.116228	0.28261	0.00350842	FALSE	Up
Defective CYP2R1 causes Rickets vitamin D-dependent 1B (VDDR1B)	Up	0.12	0.116	1	1.23561	1.48746	0.145768	FALSE	Up	0.859	0.858	1	-1.05851	-0.952756	0.0107065	FALSE	Down	0.329	0.375	1	0.731729	0.947134	-0.434052	FALSE	Down	0.19	0.229	1	1.07132	1.30409	-0.296917	FALSE	Up	0.421	0.412	1	0.0255015	0.209018	0.073513	FALSE	Up	0.288	0.356	1	0.687706	0.890601	0.201273	FALSE	Up
Processive synthesis on the C-strand of the telomere	Up	0.066	0.117	18	1.28307	1.50744	0.0643075	FALSE	Up	0.83	0.856	18	-0.932603	-0.779128	0.0058213	FALSE	Down	0.049	0.106	18	2.37358	2.25258	-0.138653	FALSE	Down	0.619	0.61	18	0.0665733	-0.0114829	-0.0499992	FALSE	Down	0.617	0.623	18	-0.329184	-0.306293	-0.00390328	FALSE	Up	0.017	0.05	18	2.34977	2.22057	0.0584553	FALSE	Down
Sphingolipid metabolism	Up	0.105	0.117	84	1.32977	3.26354	0.0116528	FALSE	Down	0.239	0.191	84	0.939483	2.71507	-0.00271005	FALSE	Down	0.846	0.719	84	-0.581075	1.00281	-0.0528017	FALSE	Down	0.892	0.814	84	-0.989641	0.599055	-0.0393494	FALSE	Up	0.244	0.211	84	0.952755	2.85231	0.0308465	FALSE	Up	0.902	0.867	84	-0.950779	0.619454	0.0323073	FALSE	Up
Developmental Biology	Up	0.111	0.118	1013	1.04923	3.67602	0.00513312	FALSE	Up	0.617	0.561	1013	-0.294547	2.20432	0.0134268	FALSE	Up	0.977	0.741	1013	-1.06477	0.530158	0.00791849	FALSE	Up	0.72	0.439	1013	0.0217258	1.9856	0.0117024	FALSE	Up	0.343	0.319	1013	0.207694	2.96471	0.00156392	FALSE	Down	0.667	0.551	1013	0.020862	2.02593	-0.00588689	FALSE	Down
Integration of viral DNA into host genomic DNA	Up	0.118	0.118	3	1.16939	1.47798	0.0614559	FALSE	Down	0.518	0.511	3	-0.171149	0.087252	-0.0511907	FALSE	Down	0.688	0.661	3	-0.255779	-0.0234875	-0.321319	FALSE	Down	0.496	0.507	3	0.0714031	0.33129	-0.199618	FALSE	Up	0.169	0.151	3	1.00349	1.31621	0.0225893	FALSE	Up	0.76	0.746	3	-0.425842	-0.201745	0.194044	FALSE	Up
Autointegration results in viral DNA circles	Up	0.118	0.118	3	1.16939	1.47798	0.0614559	FALSE	Down	0.518	0.511	3	-0.171149	0.087252	-0.0511907	FALSE	Down	0.688	0.661	3	-0.255779	-0.0234875	-0.321319	FALSE	Down	0.496	0.507	3	0.0714031	0.33129	-0.199618	FALSE	Up	0.169	0.151	3	1.00349	1.31621	0.0225893	FALSE	Up	0.76	0.746	3	-0.425842	-0.201745	0.194044	FALSE	Up
Loss of Nlp from mitotic centrosomes	Up	0.117	0.118	68	1.40059	1.76307	0.0232447	FALSE	Down	0.939	0.928	68	-1.47871	-1.12331	-0.00405491	FALSE	Down	0.693	0.669	68	-0.0643725	0.299063	-0.111581	FALSE	Down	0.765	0.71	68	-0.380764	-0.105097	-0.0706499	FALSE	Up	0.876	0.887	68	-1.19126	-0.67173	0.00364032	FALSE	Up	0.343	0.48	68	0.606314	1.10288	0.0789555	FALSE	Up
Loss of proteins required for interphase microtubule organization from the centrosome	Up	0.117	0.118	68	1.40059	1.76307	0.0232447	FALSE	Down	0.939	0.928	68	-1.47871	-1.12331	-0.00405491	FALSE	Down	0.693	0.669	68	-0.0643725	0.299063	-0.111581	FALSE	Down	0.765	0.71	68	-0.380764	-0.105097	-0.0706499	FALSE	Up	0.876	0.887	68	-1.19126	-0.67173	0.00364032	FALSE	Up	0.343	0.48	68	0.606314	1.10288	0.0789555	FALSE	Up
Vitamin E	Down	0.117	0.118	1	1.16035	1.47456	-0.0405297	FALSE	Down	0.157	0.155	1	0.849957	1.12273	-0.0343796	FALSE	Down	0.757	0.692	1	-0.781069	-0.666525	-0.0179465	FALSE	Down	0.196	0.235	1	0.648892	0.903649	-0.0561895	FALSE	Down	0.035	0.034	1	1.78872	2.16463	-0.0422486	FALSE	Down	0.341	0.403	1	0.263348	0.479317	-0.0430185	FALSE	Down
MPS IIIA - Sanfilippo syndrome A	Up	0.114	0.119	1	1.26835	1.53979	0.204799	FALSE	Up	0.49	0.48	1	-0.107963	0.0608533	0.107181	FALSE	Up	0.812	0.753	1	-0.78227	-0.675038	0.081962	FALSE	Up	0.824	0.787	1	-0.773041	-0.656241	0.0746933	FALSE	Up	0.117	0.106	1	1.37031	1.65541	0.215952	FALSE	Up	0.996	0.965	1	-1.12555	-1.03203	0.00828397	FALSE	Down
Defective POMT2 causes MDDGA2, MDDGB2 and MDDGC2	Up	0.103	0.12	3	1.40577	1.81342	0.103391	FALSE	Up	0.726	0.721	3	-0.81214	-0.577068	0.0318264	FALSE	Down	0.32	0.364	3	0.767057	1.0886	-0.268091	FALSE	Down	0.634	0.617	3	-0.263016	-0.0100547	-0.151689	FALSE	Up	0.055	0.048	3	2.13031	2.58322	0.127405	FALSE	Up	0.21	0.292	3	1.01366	1.34316	0.163004	FALSE	Up
Defective POMT1 causes MDDGA1, MDDGB1 and MDDGC1	Up	0.103	0.12	3	1.40577	1.81342	0.103391	FALSE	Up	0.726	0.721	3	-0.81214	-0.577068	0.0318264	FALSE	Down	0.32	0.364	3	0.767057	1.0886	-0.268091	FALSE	Down	0.634	0.617	3	-0.263016	-0.0100547	-0.151689	FALSE	Up	0.055	0.048	3	2.13031	2.58322	0.127405	FALSE	Up	0.21	0.292	3	1.01366	1.34316	0.163004	FALSE	Up
MET interacts with TNS proteins	Up	0.099	0.12	5	1.3221	1.65285	0.0262033	FALSE	Up	0.673	0.654	5	-0.528525	-0.370056	0.0451218	FALSE	Up	0.506	0.491	5	0.340677	0.45956	0.0481924	FALSE	Up	0.512	0.479	5	0.183994	0.275628	0.0979395	FALSE	Up	0.443	0.476	5	0.00371212	0.343839	0.0266688	FALSE	Down	0.202	0.262	5	1.08753	1.22315	-0.0342833	FALSE	Down
Infection with Mycobacterium tuberculosis	Up	0.133	0.12	27	1.35038	1.35375	0.0231348	FALSE	Up	0.905	0.873	27	-1.06593	-1.04356	0.0296221	FALSE	Up	0.739	0.683	27	-0.294802	-0.224263	0.0247555	FALSE	Up	0.886	0.841	27	-0.791715	-0.808835	0.0258245	FALSE	Up	0.632	0.496	27	-0.00748214	-0.167322	0.0235703	FALSE	Down	0.039	0.051	27	2.50993	2.12745	-0.0824608	FALSE	Down
Amyloid fiber formation	Up	0.232	0.121	71	1.29722	0.374544	0.00127983	FALSE	Up	0.022	0.016	71	2.41598	1.5627	0.0549035	FALSE	Up	0.459	0.496	71	0.178075	-0.178584	0.13162	FALSE	Up	0.265	0.351	71	0.584185	0.322636	0.11447	FALSE	Down	0.002	0.001	71	3.56515	2.73581	-0.0244305	TRUE	Down	0.013	0.047	71	2.56529	1.82842	-0.114573	FALSE	Down
InlB-mediated entry of Listeria monocytogenes into host cell	Up	0.189	0.122	14	1.12555	0.409773	0.00407484	FALSE	Up	0.751	0.644	14	-0.396101	-1.04059	0.0255168	FALSE	Down	0.317	0.371	14	0.860039	0.309432	-0.00296659	FALSE	Up	0.507	0.441	14	0.314244	-0.318319	0.0220871	FALSE	Up	0.224	0.118	14	1.06439	0.173572	0.00698413	FALSE	Down	0.112	0.054	14	2.14062	0.750883	-0.0631018	FALSE	Down
RUNX2 regulates bone development	Up	0.142	0.122	29	1.26692	1.61281	0.00107118	FALSE	Up	0.271	0.243	29	0.614227	1.00145	0.0147495	FALSE	Down	0.661	0.658	29	-0.25788	0.276249	-0.01739	FALSE	Down	0.638	0.634	29	-0.326734	0.160645	-0.0334868	FALSE	Down	0.385	0.36	29	0.225998	0.636141	-0.00926571	FALSE	Up	0.608	0.647	29	-0.148683	0.362504	0.00865424	FALSE	Up
Muscle contraction	Down	0.096	0.123	185	1.26932	3.7524	-0.000461713	FALSE	Up	0.026	0.026	185	2.24035	4.58389	0.0192038	FALSE	Up	0.992	0.912	185	-2.58801	-0.711754	0.0514526	FALSE	Up	0.733	0.596	185	-0.656639	1.36072	0.039008	FALSE	Down	0.002	0.003	185	3.11218	5.83908	-0.00592596	TRUE	Down	0.222	0.294	185	1.00502	3.2337	-0.0327947	FALSE	Down
Activated PKN1 stimulates transcription of AR (androgen receptor) regulated genes KLK2 and KLK3	Down	0.317	0.123	29	1.07306	-1.15985	-0.0152751	FALSE	Up	0.056	0.046	29	1.64942	-0.461832	0.0223717	FALSE	Up	0.49	0.64	29	-0.407275	-1.57971	0.0330029	FALSE	Up	0.721	0.798	29	-1.00277	-2.07934	0.043466	FALSE	Down	0.044	0.022	29	1.93283	-0.323491	-0.031561	FALSE	Down	0.482	0.491	29	0.195318	-1.2123	-0.0458087	FALSE	Down
Apoptosis induced DNA fragmentation	Down	0.114	0.124	13	1.25422	1.96114	-0.0207368	FALSE	Down	0.235	0.207	13	0.90334	1.46388	-0.0169181	FALSE	Down	0.75	0.683	13	-0.27038	0.194025	-0.0180896	FALSE	Down	0.698	0.653	13	-0.303794	0.203743	-0.0390931	FALSE	Up	0.824	0.829	13	-1.02239	-0.466206	0.0050174	FALSE	Down	0.933	0.885	13	-1.15859	-0.666791	-0.00649006	FALSE	Down
Modulation by Mtb of host immune system	Up	0.14	0.124	7	1.1986	0.349404	0.0409448	FALSE	Up	0.568	0.483	7	0.0379467	-0.753532	0.06454	FALSE	Up	0.775	0.669	7	-0.251182	-1.13172	0.0448706	FALSE	Up	0.543	0.438	7	0.363732	-0.585307	0.0578954	FALSE	Up	0.125	0.066	7	1.49928	0.288035	0.0209344	FALSE	Down	0.045	0.027	7	2.95118	1.04487	-0.0414344	FALSE	Up
The activation of arylsulfatases	Up	0.117	0.125	11	1.11493	1.81233	0.0145148	FALSE	Down	0.289	0.271	11	0.424648	1.03868	-0.0393857	FALSE	Down	0.919	0.858	11	-1.34703	-0.882025	-0.124997	FALSE	Down	0.92	0.875	11	-1.29637	-0.809804	-0.109067	FALSE	Up	0.314	0.305	11	0.382648	1.03529	0.0385701	FALSE	Up	0.603	0.618	11	-0.0502526	0.511423	0.0404001	FALSE	Up
Signaling by Rho GTPases	Up	0.173	0.125	383	1.53853	2.38582	0.0135525	FALSE	Up	0.467	0.391	383	0.371166	1.35522	0.00711709	FALSE	Down	0.803	0.633	383	-0.337089	0.51407	-0.0470532	FALSE	Down	0.941	0.883	383	-1.39226	-0.352642	-0.0246549	FALSE	Up	0.27	0.201	383	0.941528	1.96157	0.00438172	FALSE	Up	0.229	0.294	383	1.35677	2.36183	0.0306027	FALSE	Up
Golgi Associated Vesicle Biogenesis	Up	0.113	0.126	53	1.71559	3.00806	0.0192779	FALSE	Down	0.431	0.4	53	0.184675	1.37681	-0.0122092	FALSE	Down	0.191	0.215	53	1.91401	3.1756	-0.0835035	FALSE	Down	0.354	0.363	53	0.755286	1.95771	-0.0382853	FALSE	Up	0.292	0.276	53	0.720763	2.03614	0.0302336	FALSE	Up	0.244	0.335	53	1.03823	2.2351	0.0388591	FALSE	Up
Synthesis of Dolichyl-phosphate	Up	0.118	0.126	6	1.2063	1.73156	0.054533	FALSE	Up	0.272	0.26	6	0.610205	1.07122	0.0443099	FALSE	Down	0.57	0.567	6	0.163242	0.600854	-0.0914476	FALSE	Down	0.587	0.579	6	-0.0638192	0.359134	-0.0158405	FALSE	Up	0.207	0.205	6	0.811923	1.32054	0.0828808	FALSE	Up	0.864	0.851	6	-0.563913	-0.185347	0.0988203	FALSE	Up
Defects of contact activation system (CAS) and kallikrein/kinin system (KKS)	Down	0.11	0.126	14	1.39162	2.01676	-0.0186178	FALSE	Up	0.03	0.028	14	2.20182	2.73975	0.0949941	FALSE	Up	0.927	0.865	14	-1.20927	-0.783218	0.0373191	FALSE	Up	0.876	0.826	14	-0.957411	-0.522836	0.0367587	FALSE	Down	0.15	0.14	14	1.16415	1.77047	-0.0722045	FALSE	Down	0.55	0.567	14	0.0828842	0.572164	-0.0709183	FALSE	Up
Diseases of hemostasis	Down	0.11	0.126	14	1.39162	2.01676	-0.0186178	FALSE	Up	0.03	0.028	14	2.20182	2.73975	0.0949941	FALSE	Up	0.927	0.865	14	-1.20927	-0.783218	0.0373191	FALSE	Up	0.876	0.826	14	-0.957411	-0.522836	0.0367587	FALSE	Down	0.15	0.14	14	1.16415	1.77047	-0.0722045	FALSE	Down	0.55	0.567	14	0.0828842	0.572164	-0.0709183	FALSE	Up
Unwinding of DNA	Up	0.125	0.127	12	1.9014	2.62787	0.108687	FALSE	Up	0.958	0.958	12	-1.70858	-1.25241	0.00420546	FALSE	Down	0.066	0.096	12	2.68157	3.38471	-0.246367	FALSE	Down	0.725	0.687	12	-0.573681	-0.0663336	-0.0803144	FALSE	Down	0.432	0.412	12	0.158238	0.756719	-0.0087851	FALSE	Up	0.2	0.268	12	1.90197	2.56681	0.282414	FALSE	Up
SUMOylation of chromatin organization proteins	Up	0.227	0.127	54	1.40232	0.0994313	0.0258355	FALSE	Down	0.717	0.691	54	-0.554587	-1.28886	-0.0222291	FALSE	Down	0.325	0.412	54	0.87076	-0.0558906	-0.164675	FALSE	Down	0.575	0.593	54	-0.07659	-0.838663	-0.124187	FALSE	Up	0.66	0.704	54	-0.594517	-1.17595	0.0131078	FALSE	Up	0.41	0.385	54	0.861108	-0.199636	0.0832257	FALSE	Up
Resolution of D-loop Structures through Synthesis-Dependent Strand Annealing (SDSA)	Up	0.116	0.127	24	1.175	1.85108	0.0347544	FALSE	Up	0.156	0.141	24	1.04358	1.61313	0.00149685	FALSE	Down	0.43	0.426	24	0.583346	1.08487	-0.0297519	FALSE	Up	0.563	0.519	24	-0.0925633	0.3702	0.0264491	FALSE	Down	0.851	0.856	24	-1.34142	-0.741996	-0.00190468	FALSE	Up	0.093	0.155	24	1.7855	2.33075	0.0368393	FALSE	Down
Beta defensins	Down	0.116	0.128	29	0.989896	2.16212	-0.00957971	FALSE	Down	0.136	0.126	29	0.950488	2.02602	-0.0164788	FALSE	Up	0.977	0.909	29	-2.17807	-1.39875	0.0302903	FALSE	Up	0.938	0.878	29	-1.46007	-0.594815	0.0132878	FALSE	Down	0.266	0.252	29	0.378056	1.50403	-0.00177401	FALSE	Down	0.862	0.812	29	-1.02285	-0.120922	-0.0271581	FALSE	Down
Defective LARGE causes MDDGA6 and MDDGB6	Down	0.128	0.128	2	1.31109	1.64521	-0.0748948	FALSE	Down	0.315	0.298	2	0.378276	0.640337	-0.102126	FALSE	Down	0.129	0.198	2	1.71791	2.07713	-0.415514	FALSE	Down	0.039	0.061	2	2.46428	2.86184	-0.379444	FALSE	Up	0.875	0.878	2	-1.18145	-0.997812	0.0297007	FALSE	Up	0.06	0.133	2	1.84723	2.21087	0.247942	FALSE	Up
IL-6-type cytokine receptor ligand interactions	Up	0.114	0.128	17	1.14604	1.886	0.003211	FALSE	Down	0.733	0.718	17	-0.71378	-0.0895319	-0.000522587	FALSE	Up	0.852	0.773	17	-0.710802	-0.139203	0.017366	FALSE	Up	0.754	0.72	17	-0.519505	0.100193	0.00870129	FALSE	Down	0.354	0.325	17	0.346447	1.03034	-0.00550372	FALSE	Down	0.597	0.608	17	0.0524027	0.650443	-3.77448e-05	FALSE	Up
Acetylation	Down	0.12	0.129	1	1.05442	1.29597	-0.0354433	FALSE	Up	0.415	0.417	1	-0.0398686	0.125276	0.0246987	FALSE	Down	0.813	0.738	1	-0.798831	-0.695268	-0.0182712	FALSE	Down	0.713	0.68	1	-0.688826	-0.569332	-0.0199251	FALSE	Down	0.13	0.124	1	1.01821	1.26318	-0.0391131	FALSE	Down	0.518	0.55	1	0.0372591	0.200801	-0.0374323	FALSE	Down
TNFR1-induced NFkappaB signaling pathway	Up	0.148	0.129	28	1.16471	1.14727	0.00782492	FALSE	Up	0.751	0.732	28	-0.598037	-0.576418	0.0146068	FALSE	Up	0.728	0.657	28	-0.196686	-0.306557	0.00338042	FALSE	Down	0.283	0.296	28	0.977566	0.921394	-0.0277868	FALSE	Up	0.219	0.153	28	1.02361	0.830693	0.0202313	FALSE	Down	0.797	0.585	28	0.172039	-0.392823	-0.00557158	FALSE	Up
Defective Mismatch Repair Associated With MSH3	Down	0.12	0.129	2	1.24211	1.55432	-0.0386743	FALSE	Down	0.286	0.271	2	0.465471	0.719422	-0.0340379	FALSE	Down	0.776	0.717	2	-0.675881	-0.48884	-0.130807	FALSE	Down	0.8	0.777	2	-0.797117	-0.615379	-0.00446262	FALSE	Down	0.417	0.401	2	0.146351	0.396938	-0.0571021	FALSE	Up	0.484	0.539	2	0.25294	0.501414	0.0110201	FALSE	Up
Reproduction	Down	0.185	0.13	102	1.07629	1.03453	-0.00229021	FALSE	Up	0.114	0.078	102	1.40461	1.36631	0.0113712	FALSE	Down	0.963	0.894	102	-1.6756	-1.51966	-0.0156154	FALSE	Up	0.951	0.897	102	-1.51962	-1.28736	0.00344704	FALSE	Down	0.085	0.054	102	1.57293	1.54833	-0.0149877	FALSE	Down	0.652	0.61	102	-0.183218	-0.0566137	-0.00241373	FALSE	Down
Resolution of Sister Chromatid Cohesion	Up	0.134	0.13	114	1.50327	1.10761	0.0367766	FALSE	Up	0.953	0.952	114	-1.55342	-1.79487	0.00123069	FALSE	Down	0.153	0.23	114	1.5919	1.06661	-0.12071	FALSE	Down	0.588	0.577	114	0.0924899	-0.320165	-0.0658504	FALSE	Down	0.933	0.924	114	-1.4058	-1.73106	-0.00561907	FALSE	Up	0.172	0.223	114	2.31538	1.79356	0.0929028	FALSE	Up
Defective ABCA3 causes pulmonary surfactant metabolism dysfunction type 3 (SMDP3)	Down	0.131	0.131	1	1.43341	1.66775	-0.099999	FALSE	Up	0.826	0.828	1	-1.03131	-0.925965	0.00992865	FALSE	Up	0.795	0.735	1	-0.750781	-0.647795	0.0528812	FALSE	Up	0.811	0.774	1	-0.802999	-0.694698	0.0469201	FALSE	Down	0.267	0.258	1	0.549082	0.745648	-0.0699322	FALSE	Down	0.619	0.629	1	-0.215621	-0.0774258	-0.0680666	FALSE	Down
Defective ABCA3 causes pulmonary surfactant metabolism dysfunction 3 (SMDP3)	Down	0.131	0.131	1	1.43341	1.66775	-0.099999	FALSE	Up	0.826	0.828	1	-1.03131	-0.925965	0.00992865	FALSE	Up	0.795	0.735	1	-0.750781	-0.647795	0.0528812	FALSE	Up	0.811	0.774	1	-0.802999	-0.694698	0.0469201	FALSE	Down	0.267	0.258	1	0.549082	0.745648	-0.0699322	FALSE	Down	0.619	0.629	1	-0.215621	-0.0774258	-0.0680666	FALSE	Down
Resolution of D-Loop Structures	Up	0.127	0.131	30	1.10112	1.93058	0.0258619	FALSE	Up	0.369	0.337	30	0.359898	1.03094	0.000129386	FALSE	Down	0.57	0.517	30	0.3003	0.926125	-0.0121788	FALSE	Up	0.71	0.657	30	-0.462924	0.119408	0.0276058	FALSE	Down	0.784	0.801	30	-0.969498	-0.193928	-0.000972449	FALSE	Up	0.221	0.288	30	1.15145	1.80116	0.0211304	FALSE	Down
Defective ALG9 causes ALG9-CDG (CDG-1l)	Up	0.131	0.132	1	1.22542	1.50276	0.128053	FALSE	Up	0.431	0.417	1	-0.0486807	0.127983	0.0686986	FALSE	Down	0.403	0.434	1	0.321676	0.52227	-0.370969	FALSE	Down	0.401	0.427	1	0.209018	0.400496	-0.226832	FALSE	Up	0.164	0.149	1	1.03791	1.3081	0.116997	FALSE	Up	0.103	0.171	1	1.40131	1.67383	0.267155	FALSE	Up
Organic anion transport	Up	0.131	0.132	5	0.917228	1.44333	0.0111705	FALSE	Down	0.471	0.457	5	-0.150076	0.260247	-0.028888	FALSE	Down	0.785	0.706	5	-0.844631	-0.520163	-0.0133998	FALSE	Down	0.923	0.882	5	-1.34589	-1.04868	-0.00367014	FALSE	Down	0.945	0.956	5	-1.69341	-1.37045	-0.00300876	FALSE	Down	0.582	0.581	5	-0.198939	0.190694	-0.00357072	FALSE	Up
Regulation of MECP2 expression and activity	Up	0.127	0.132	29	1.3633	1.24663	0.0174046	FALSE	Up	0.294	0.304	29	0.671818	0.558915	0.027263	FALSE	Up	0.214	0.287	29	1.44459	1.20095	0.0732374	FALSE	Up	0.041	0.079	29	2.28279	2.02465	0.0330605	FALSE	Up	0.034	0.057	29	1.94973	2.01293	0.0361637	FALSE	Down	0.033	0.095	29	2.1711	1.85035	-0.0541047	FALSE	Down
POLB-Dependent Long Patch Base Excision Repair	Up	0.149	0.134	7	1.20014	1.63445	0.0760401	FALSE	Down	0.84	0.822	7	-0.852265	-0.49065	-0.0252625	FALSE	Down	0.658	0.618	7	-0.0577603	0.332784	-0.19066	FALSE	Down	0.776	0.756	7	-0.546729	-0.154586	-0.120147	FALSE	Down	0.929	0.929	7	-1.39362	-1.01612	-0.00631191	FALSE	Up	0.711	0.711	7	-0.259749	0.120707	0.121945	FALSE	Up
betaKlotho-mediated ligand binding	Up	0.124	0.134	3	1.16378	1.26433	0.01338	FALSE	Up	0.375	0.367	3	0.214159	0.32277	0.0281504	FALSE	Up	0.351	0.384	3	0.599681	0.709335	0.179157	FALSE	Up	0.606	0.599	3	-0.285753	-0.162655	0.0879941	FALSE	Down	0.628	0.632	3	-0.638597	-0.500472	-0.00662256	FALSE	Down	0.266	0.337	3	0.748341	0.845434	-0.0328552	FALSE	Down
Interaction between PHLDA1 and AURKA	Up	0.14	0.135	1	1.11289	1.2527	0.16645	FALSE	Up	0.526	0.525	1	-0.284333	-0.174009	0.0623682	FALSE	Down	0.641	0.618	1	-0.302913	-0.19965	-0.157355	FALSE	Down	0.879	0.833	1	-0.936269	-0.842796	-0.0386473	FALSE	Up	0.651	0.656	1	-0.613572	-0.499195	0.0343583	FALSE	Up	0.143	0.235	1	1.30284	1.43561	0.359824	FALSE	Up
Biosynthesis of DPAn-3-derived 13-series resolvins	Down	0.127	0.135	1	1.27988	1.37198	-0.196071	FALSE	Down	0.664	0.663	1	-0.62938	-0.535665	-0.0551973	FALSE	Up	0.899	0.815	1	-1.02558	-0.945594	0.029871	FALSE	Down	0.825	0.784	1	-0.785347	-0.696141	-0.0820491	FALSE	Down	0.733	0.742	1	-0.791634	-0.690278	-0.0461908	FALSE	Down	0.82	0.78	1	-0.59677	-0.507735	-0.0954457	FALSE	Up
Translesion synthesis by Y family DNA polymerases bypasses lesions on DNA template	Up	0.102	0.136	33	1.2103	1.40123	0.0180523	FALSE	Down	0.604	0.596	33	-0.160297	-0.126717	-0.0159675	FALSE	Down	0.088	0.131	33	2.0682	1.89069	-0.157294	FALSE	Down	0.239	0.258	33	1.19591	1.00438	-0.102517	FALSE	Down	0.255	0.189	33	0.871675	0.692248	-0.00951017	FALSE	Up	0.008	0.012	33	3.30896	2.59498	0.115645	TRUE	Up
Polo-like kinase mediated events	Down	0.113	0.136	16	1.31482	1.74321	-0.00223564	FALSE	Down	0.003	0.005	16	3.80539	4.23296	-0.0462366	TRUE	Down	0.556	0.596	16	0.172526	0.597725	-0.0697909	FALSE	Down	0.869	0.853	16	-0.934357	-0.596069	-0.0162625	FALSE	Down	0.156	0.147	16	1.10881	1.48412	-0.0422876	FALSE	Up	0.982	0.956	16	-1.63571	-1.35411	0.0369324	FALSE	Down
Membrane binding and targetting of GAG proteins	Up	0.151	0.136	12	1.1114	0.727992	0.0513745	FALSE	Up	0.137	0.12	12	1.17498	0.859305	0.0445075	FALSE	Up	0.02	0.065	12	2.98771	2.71908	0.0204949	FALSE	Up	0.029	0.05	12	2.70162	2.317	0.0307561	FALSE	Up	0.269	0.156	12	1.07424	0.421116	0.0310273	FALSE	Up	0.001	0.004	12	3.92267	2.78734	0.0107388	TRUE	Down
Synthesis And Processing Of GAG, GAGPOL Polyproteins	Up	0.151	0.136	12	1.1114	0.727992	0.0513745	FALSE	Up	0.137	0.12	12	1.17498	0.859305	0.0445075	FALSE	Up	0.02	0.065	12	2.98771	2.71908	0.0204949	FALSE	Up	0.029	0.05	12	2.70162	2.317	0.0307561	FALSE	Up	0.269	0.156	12	1.07424	0.421116	0.0310273	FALSE	Up	0.001	0.004	12	3.92267	2.78734	0.0107388	TRUE	Down
TRAF3 deficiency - HSE	Down	0.132	0.136	3	1.22172	1.43388	-0.014299	FALSE	Down	0.341	0.35	3	0.347677	0.55352	-0.026337	FALSE	Down	0.57	0.559	3	0.00750667	0.172609	-0.166633	FALSE	Down	0.213	0.262	3	1.01226	1.2098	-0.108945	FALSE	Up	0.251	0.244	3	0.593357	0.828366	0.00867532	FALSE	Up	0.808	0.78	3	-0.591844	-0.410261	0.0705774	FALSE	Up
WNT5A-dependent internalization of FZD4	Up	0.121	0.138	16	1.28644	1.4398	0.0546846	FALSE	Up	0.045	0.042	16	1.91121	1.93225	0.0676914	FALSE	Up	0.084	0.138	16	2.0684	2.0333	0.171443	FALSE	Up	0.072	0.1	16	1.69802	1.61297	0.14877	FALSE	Up	0.232	0.248	16	0.582639	0.761015	0.0502371	FALSE	Down	0.245	0.3	16	0.87187	0.939897	-0.0210005	FALSE	Down
Defective SLC12A3 causes Gitelman syndrome (GS)	Down	0.13	0.139	1	1.12707	1.40605	-0.0628733	FALSE	Down	0.743	0.752	1	-0.840477	-0.716807	-0.0115268	FALSE	Up	0.701	0.664	1	-0.50828	-0.374814	0.0649772	FALSE	Down	0.403	0.429	1	0.322007	0.526977	-0.095632	FALSE	Down	0.367	0.364	1	0.211956	0.427618	-0.0415121	FALSE	Down	0.671	0.672	1	-0.238659	-0.0790418	-0.0498832	FALSE	Down
Defective SLC34A3 causes Hereditary hypophosphatemic rickets with hypercalciuria (HHRH)	Down	0.127	0.139	1	0.995767	1.25769	-0.0312972	FALSE	Down	0.492	0.485	1	-0.315	-0.156594	-0.0140457	FALSE	Up	0.813	0.754	1	-0.781074	-0.672524	0.0256636	FALSE	Down	0.941	0.886	1	-1.14598	-1.05568	-0.000769956	FALSE	Down	0.861	0.872	1	-1.13565	-1.02236	-0.00236458	FALSE	Down	0.882	0.831	1	-0.776252	-0.657844	-0.0130737	FALSE	Down
Signaling by plasma membrane FGFR1 fusions	Down	0.136	0.14	3	1.17884	1.38934	-0.0431401	FALSE	Up	0.84	0.829	3	-1.05824	-0.88036	0.0130114	FALSE	Down	0.964	0.912	3	-1.55851	-1.43994	-0.0202085	FALSE	Down	0.927	0.904	3	-1.30987	-1.15044	-0.0251032	FALSE	Up	0.118	0.107	3	1.2406	1.43255	0.0240166	FALSE	Up	0.21	0.288	3	0.969533	1.16827	0.0760299	FALSE	Up
N-glycan trimming and elongation in the cis-Golgi	Up	0.139	0.14	4	1.11455	1.57598	0.085954	FALSE	Down	0.163	0.151	4	1.01548	1.4607	-0.0563297	FALSE	Down	0.503	0.503	4	0.308521	0.687393	-0.301048	FALSE	Down	0.197	0.251	4	1.02848	1.46645	-0.240694	FALSE	Up	0.108	0.095	4	1.3122	1.8084	0.0254667	FALSE	Up	0.877	0.848	4	-0.708165	-0.41505	0.111645	FALSE	Up
MAPK3 (ERK1) activation	Up	0.197	0.141	10	1.25586	0.474297	0.0330066	FALSE	Down	0.796	0.849	10	-1.05073	-1.1317	-0.0393365	FALSE	Down	0.676	0.733	10	-0.461882	-0.60549	-0.154614	FALSE	Down	0.67	0.671	10	-0.241019	-0.575528	-0.153119	FALSE	Down	0.41	0.353	10	0.33033	-0.21635	-0.00560972	FALSE	Up	0.521	0.518	10	0.315122	-0.130521	0.0651825	FALSE	Up
Cytosolic iron-sulfur cluster assembly	Up	0.132	0.142	11	1.01814	1.64141	0.0169496	FALSE	Down	0.817	0.789	11	-0.861637	-0.436285	-0.0067621	FALSE	Down	0.408	0.413	11	0.578731	1.1136	-0.134311	FALSE	Down	0.547	0.536	11	-0.0508167	0.471494	-0.0845963	FALSE	Up	0.365	0.364	11	0.113037	0.717798	0.0215591	FALSE	Up	0.513	0.539	11	0.109793	0.637533	0.0429074	FALSE	Up
Long-term potentiation	Down	0.134	0.142	23	0.968084	1.03143	-0.00744294	FALSE	Up	0.114	0.116	23	1.20063	1.20899	0.0215739	FALSE	Up	0.981	0.944	23	-2.26236	-2.20233	0.0438338	FALSE	Up	0.943	0.878	23	-1.54968	-1.55473	0.0222685	FALSE	Down	0.817	0.821	23	-1.17714	-1.01533	-0.00431065	FALSE	Down	0.79	0.732	23	-0.424326	-0.380321	-0.0529596	FALSE	Down
TWIK related potassium channel (TREK)	Up	0.137	0.145	3	1.11836	1.55419	0.0257129	FALSE	Up	0.555	0.54	3	-0.306772	-0.00385975	0.0346134	FALSE	Up	0.777	0.742	3	-0.512519	-0.244441	0.0955621	FALSE	Up	0.487	0.489	3	0.123481	0.451839	0.0831524	FALSE	Up	0.14	0.135	3	1.12204	1.56395	0.023253	FALSE	Down	0.305	0.374	3	0.583713	0.942904	-0.00337087	FALSE	Up
Phase I - Functionalization of compounds	Up	0.126	0.145	86	1.12404	2.8046	0.00156931	FALSE	Up	0.606	0.532	86	-0.214779	1.25629	0.00224009	FALSE	Up	0.958	0.861	86	-1.41564	-0.101392	0.024069	FALSE	Up	0.948	0.868	86	-1.3245	0.0187038	0.0166397	FALSE	Up	0.015	0.012	86	2.3997	4.16261	0.0188983	FALSE	Up	0.866	0.81	86	-0.868057	0.446616	0.00348757	FALSE	Down
Organic cation/anion/zwitterion transport	Up	0.138	0.145	13	1.00067	1.70804	0.0108475	FALSE	Down	0.835	0.82	13	-0.987249	-0.446363	-0.00920809	FALSE	Up	0.91	0.824	13	-1.20062	-0.67096	0.0171827	FALSE	Up	0.824	0.779	13	-0.843693	-0.294421	0.040291	FALSE	Up	0.838	0.841	13	-1.18141	-0.596236	0.0103149	FALSE	Down	0.681	0.664	13	-0.27676	0.278096	-0.0115877	FALSE	Down
IRF3 mediated activation of type 1 IFN	Up	0.119	0.146	4	0.865106	1.28152	0.02075	FALSE	Up	0.106	0.102	4	0.985388	1.31096	0.0421831	FALSE	Up	0.271	0.309	4	0.898946	1.16325	0.217248	FALSE	Up	0.362	0.373	4	0.396012	0.654957	0.153484	FALSE	Up	0.149	0.151	4	0.773038	1.14372	0.0177636	FALSE	Down	0.235	0.306	4	0.74435	1.00452	-0.126735	FALSE	Down
MPS IX - Natowicz syndrome	Up	0.135	0.146	1	1.06591	1.30811	0.0438569	FALSE	Up	0.195	0.195	1	0.690621	0.898356	0.0469677	FALSE	Up	0.612	0.608	1	-0.112582	0.0411268	0.0946765	FALSE	Up	0.401	0.422	1	0.295183	0.478005	0.0844511	FALSE	Up	0.177	0.176	1	0.903097	1.14094	0.0421805	FALSE	Up	0.592	0.601	1	-0.209479	-0.0608658	0.0293552	FALSE	Up
Cellular response to heat stress	Up	0.181	0.147	91	1.30678	0.772866	0.0195395	FALSE	Down	0.534	0.584	91	-0.231138	-0.423118	-0.011729	FALSE	Down	0.083	0.156	91	1.98296	1.47743	-0.145577	FALSE	Down	0.277	0.341	91	0.846179	0.455894	-0.0955632	FALSE	Up	0.444	0.544	91	-0.133147	-0.217707	0.00474136	FALSE	Up	0.006	0.026	91	3.0135	2.22626	0.0690242	TRUE	Up
RUNX1 regulates transcription of genes involved in differentiation of myeloid cells	Up	0.13	0.147	8	1.2625	1.42856	0.072841	FALSE	Up	0.669	0.7	8	-0.633571	-0.406396	0.0607773	FALSE	Up	0.699	0.7	8	-0.563613	-0.299537	0.00389969	FALSE	Up	0.554	0.604	8	-0.26084	0.0382256	0.0680253	FALSE	Up	0.166	0.181	8	0.901008	1.10089	0.0704933	FALSE	Up	0.343	0.433	8	0.558189	0.73302	0.0618283	FALSE	Up
Synthesis of IP3 and IP4 in the cytosol	Up	0.158	0.148	26	1.25265	1.90671	0.0270154	FALSE	Up	0.009	0.012	26	2.67606	3.49875	0.0323743	TRUE	Up	0.863	0.755	26	-0.614188	-0.259321	0.054169	FALSE	Up	0.438	0.391	26	0.617105	1.06585	0.0490383	FALSE	Up	0.256	0.3	26	0.546555	1.43552	0.0455597	FALSE	Up	0.995	0.979	26	-1.89761	-1.52249	0.00081499	FALSE	Up
RNA Polymerase III Transcription Initiation	Up	0.156	0.148	33	1.10407	1.72315	0.0453196	FALSE	Down	0.971	0.978	33	-1.9491	-1.31106	-0.00103084	FALSE	Down	0.214	0.235	33	1.68939	2.16047	-0.167816	FALSE	Down	0.36	0.335	33	0.96049	1.3765	-0.0767893	FALSE	Up	0.985	0.985	33	-2.25514	-1.62081	0.0272826	FALSE	Up	0.156	0.231	33	1.30082	1.82134	0.088932	FALSE	Up
Trafficking of myristoylated proteins to the cilium	Up	0.144	0.149	4	1.04457	1.56613	0.0824459	FALSE	Up	0.518	0.498	4	-0.132512	0.256908	0.0371735	FALSE	Down	0.726	0.668	4	-0.345587	0.00558685	-0.00941373	FALSE	Up	0.886	0.839	4	-1.03431	-0.737991	0.00411699	FALSE	Up	0.431	0.42	4	0.0316787	0.468299	0.0630862	FALSE	Up	0.386	0.452	4	0.471604	0.898723	0.102742	FALSE	Up
WNT mediated activation of DVL	Up	0.145	0.151	8	1.17983	1.42247	0.0420888	FALSE	Up	0.499	0.463	8	0.0123853	0.204395	0.0132235	FALSE	Down	0.264	0.318	8	1.01961	1.21743	-0.138418	FALSE	Down	0.387	0.379	8	0.579994	0.702777	-0.0812784	FALSE	Up	0.072	0.072	8	1.54716	1.8491	0.021938	FALSE	Up	0.934	0.905	8	-1.04395	-0.803956	0.0464715	FALSE	Up
RHO GTPase Effectors	Up	0.232	0.152	264	1.45797	1.07794	0.0135111	FALSE	Up	0.443	0.394	264	0.326088	0.239394	0.00729028	FALSE	Down	0.416	0.404	264	0.616036	0.532197	-0.065924	FALSE	Down	0.793	0.764	264	-0.743225	-0.623471	-0.0341935	FALSE	Down	0.332	0.272	264	0.723287	0.606162	-0.00276455	FALSE	Up	0.258	0.324	264	1.2929	1.23947	0.0295255	FALSE	Up
DDX58/IFIH1-mediated induction of interferon-alpha/beta	Down	0.117	0.153	65	1.18463	1.83208	-0.00534298	FALSE	Down	0.556	0.582	65	-0.214948	0.305743	-0.0202299	FALSE	Down	0.593	0.585	65	0.121378	0.565894	-0.0793466	FALSE	Down	0.771	0.746	65	-0.526249	-0.102841	-0.0576465	FALSE	Down	0.667	0.637	65	-0.354749	0.0356455	-0.00924359	FALSE	Up	0.841	0.669	65	-0.254509	-0.287715	0.00541463	FALSE	Up
Anchoring of the basal body to the plasma membrane	Up	0.162	0.153	91	1.21911	2.0272	0.0167386	FALSE	Down	0.916	0.899	91	-1.2263	-0.448902	-0.00863181	FALSE	Down	0.755	0.685	91	-0.274952	0.475207	-0.105939	FALSE	Down	0.634	0.595	91	-0.0528042	0.663173	-0.0718832	FALSE	Up	0.896	0.908	91	-1.30398	-0.376688	0.00258268	FALSE	Up	0.522	0.602	91	0.19783	1.05636	0.0646838	FALSE	Up
Regulation of innate immune responses to cytosolic DNA	Up	0.172	0.154	13	0.973869	0.729555	0.0357217	FALSE	Up	0.609	0.527	13	-0.157438	-0.469731	0.0339093	FALSE	Up	0.313	0.335	13	0.894456	0.55848	0.011251	FALSE	Down	0.119	0.13	13	1.44353	1.08867	-0.00482134	FALSE	Up	0.216	0.109	13	1.00465	0.466139	0.00946783	FALSE	Down	0.226	0.097	13	1.91633	0.766942	-0.0520192	FALSE	Down
PKMTs methylate histone lysines	Up	0.15	0.154	44	1.21692	2.03602	0.00114873	FALSE	Up	0.611	0.494	44	-0.0019632	0.471328	0.00346033	FALSE	Down	0.323	0.33	44	1.11804	1.84451	-0.033624	FALSE	Down	0.068	0.096	44	2.04445	2.83878	-0.00987406	FALSE	Down	0.34	0.344	44	0.463066	1.3949	-0.00802234	FALSE	Down	0.263	0.369	44	0.944347	1.74164	-0.00383976	FALSE	Down
NCAM1 interactions	Up	0.14	0.154	40	1.25033	2.34411	0.00112704	FALSE	Up	0.785	0.759	40	-0.929341	-0.034686	0.0144001	FALSE	Up	0.831	0.734	40	-0.695783	0.159212	0.0956993	FALSE	Up	0.683	0.626	40	-0.390021	0.498634	0.0669273	FALSE	Up	0.45	0.43	40	-0.0138751	0.994695	0.012307	FALSE	Down	0.628	0.614	40	-0.100545	0.765708	-0.0333099	FALSE	Down
Transcriptional activation of p53 responsive genes	Up	0.167	0.154	3	1.00478	1.08621	0.0569987	FALSE	Up	0.409	0.422	3	0.0616198	0.275463	0.125161	FALSE	Up	0.298	0.372	3	0.780389	1.0289	0.462586	FALSE	Up	0.224	0.269	3	0.87287	1.03487	0.331531	FALSE	Up	0.003	0.001	3	3.36591	3.31462	0.0374888	TRUE	Down	0.824	0.806	3	-0.73085	-0.519849	-0.150799	FALSE	Down
Transcriptional activation of cell cycle inhibitor p21	Up	0.167	0.154	3	1.00478	1.08621	0.0569987	FALSE	Up	0.409	0.422	3	0.0616198	0.275463	0.125161	FALSE	Up	0.298	0.372	3	0.780389	1.0289	0.462586	FALSE	Up	0.224	0.269	3	0.87287	1.03487	0.331531	FALSE	Up	0.003	0.001	3	3.36591	3.31462	0.0374888	TRUE	Down	0.824	0.806	3	-0.73085	-0.519849	-0.150799	FALSE	Down
Defective SLC27A4 causes ichthyosis prematurity syndrome (IPS)	Up	0.148	0.155	1	0.690257	0.938449	0.0253613	FALSE	Up	0.366	0.357	1	0.0179499	0.203364	0.0203394	FALSE	Up	0.662	0.588	1	-0.584579	-0.457742	0.0203455	FALSE	Down	0.922	0.855	1	-1.11485	-1.02205	-0.00163151	FALSE	Up	0.389	0.379	1	-0.0813316	0.112166	0.0179455	FALSE	Up	0.452	0.485	1	0.0432454	0.223767	0.0351938	FALSE	Up
Androgen biosynthesis	Up	0.132	0.156	11	1.14762	1.78045	0.00910783	FALSE	Down	0.054	0.065	11	1.87613	2.49274	-0.00666875	FALSE	Down	0.902	0.838	11	-1.14959	-0.741477	-0.0596469	FALSE	Down	0.793	0.759	11	-0.774981	-0.298658	-0.0372735	FALSE	Down	0.235	0.224	11	0.748712	1.33564	-0.00304564	FALSE	Up	0.819	0.803	11	-0.686177	-0.17266	0.0162622	FALSE	Up
XBP1(S) activates chaperone genes	Up	0.179	0.156	46	1.30009	2.37562	0.0414195	FALSE	Up	0.7	0.658	46	-0.472046	0.550657	0.0148594	FALSE	Down	0.052	0.077	46	2.83563	3.97524	-0.0567948	FALSE	Down	0.169	0.188	46	1.66865	2.73962	-0.0198712	FALSE	Up	0.798	0.77	46	-0.800157	0.195261	0.0143139	FALSE	Up	0.312	0.349	46	0.975311	1.89296	0.00302004	FALSE	Up
Tandem pore domain potassium channels	Up	0.145	0.157	8	1.12465	1.78457	0.028669	FALSE	Up	0.32	0.314	8	0.387385	0.948912	0.00695672	FALSE	Up	0.912	0.854	8	-1.25593	-0.855996	0.0825822	FALSE	Up	0.404	0.422	8	0.508771	1.06999	0.061694	FALSE	Down	0.104	0.105	8	1.42003	2.10912	-0.00185479	FALSE	Down	0.189	0.278	8	1.13039	1.73069	-0.0280162	FALSE	Down
Defective GALNT3 causes familial hyperphosphatemic tumoral calcinosis (HFTC)	Down	0.152	0.158	13	0.959579	1.57179	-0.0407197	FALSE	Up	0.604	0.588	13	-0.456906	0.0554582	0.0407324	FALSE	Up	0.729	0.671	13	-0.48781	0.00314177	0.204807	FALSE	Up	0.518	0.504	13	-0.028653	0.496186	0.159229	FALSE	Down	0.394	0.373	13	0.0561463	0.63073	-0.0377698	FALSE	Down	0.357	0.418	13	0.503464	1.04655	-0.179026	FALSE	Down
RIPK1-mediated regulated necrosis	Down	0.202	0.158	18	0.958486	0.708629	-0.0379427	FALSE	Down	0.543	0.472	18	-0.0024455	-0.263091	-0.0351865	FALSE	Down	0.241	0.298	18	1.26045	1.00519	-0.0746859	FALSE	Down	0.159	0.177	18	1.50318	1.16538	-0.0735515	FALSE	Down	0.169	0.097	18	1.37066	0.864447	-0.0418536	FALSE	Down	0.428	0.213	18	1.33414	0.389276	-0.0600778	FALSE	Down
Regulated Necrosis	Down	0.202	0.158	18	0.958486	0.708629	-0.0379427	FALSE	Down	0.543	0.472	18	-0.0024455	-0.263091	-0.0351865	FALSE	Down	0.241	0.298	18	1.26045	1.00519	-0.0746859	FALSE	Down	0.159	0.177	18	1.50318	1.16538	-0.0735515	FALSE	Down	0.169	0.097	18	1.37066	0.864447	-0.0418536	FALSE	Down	0.428	0.213	18	1.33414	0.389276	-0.0600778	FALSE	Down
Signaling by Hippo	Up	0.157	0.16	19	0.923088	1.6002	0.0154263	FALSE	Down	0.921	0.896	19	-1.46741	-0.93879	-0.0130729	FALSE	Down	0.744	0.646	19	-0.364804	0.174261	-0.169592	FALSE	Down	0.96	0.922	19	-1.65424	-1.1451	-0.0678727	FALSE	Up	0.424	0.404	19	0.00996396	0.695075	0.0391425	FALSE	Up	0.99	0.964	19	-1.71427	-1.23637	0.0573226	FALSE	Up
Surfactant metabolism	Down	0.129	0.161	27	1.09964	2.12246	-0.00931366	FALSE	Up	0.445	0.422	27	0.237054	1.14169	0.0274367	FALSE	Up	0.759	0.671	27	-0.354484	0.422239	0.0957877	FALSE	Up	0.766	0.719	27	-0.481816	0.319039	0.0784327	FALSE	Up	0.646	0.642	27	-0.476781	0.47966	0.0163547	FALSE	Down	0.376	0.426	27	0.610186	1.44601	-0.0680972	FALSE	Down
Regulation of TP53 Activity through Association with Co-factors	Up	0.121	0.161	13	0.986712	1.40119	0.0414989	FALSE	Up	0.222	0.263	13	0.468812	0.809598	0.0193531	FALSE	Down	0.381	0.47	13	0.401368	0.758962	-0.106556	FALSE	Down	0.605	0.66	13	-0.360039	-0.018531	-0.0551123	FALSE	Up	0.106	0.133	13	0.898994	1.28159	0.0545419	FALSE	Up	0.533	0.654	13	-0.029225	0.342411	0.0774827	FALSE	Up
Glycerophospholipid catabolism	Up	0.149	0.161	6	1.22943	1.842	0.0535564	FALSE	Up	0.04	0.039	6	2.24354	2.8822	0.143239	FALSE	Up	0.078	0.125	6	2.54413	3.21526	0.53176	FALSE	Up	0.023	0.043	6	3.10093	3.80091	0.39229	FALSE	Up	0.561	0.548	6	-0.245108	0.249545	0.0520369	FALSE	Down	0.694	0.692	6	-0.212018	0.222824	-0.0884144	FALSE	Down
NGF processing	Up	0.147	0.162	4	1.04788	1.31484	0.0188555	FALSE	Up	0.039	0.034	4	1.97688	2.17918	0.0708063	FALSE	Up	0.124	0.19	4	1.78812	1.93847	0.253779	FALSE	Up	0.047	0.07	4	2.09313	2.25029	0.191217	FALSE	Down	0.864	0.893	4	-1.22859	-0.938013	-0.0302245	FALSE	Down	0.675	0.652	4	-0.194643	-0.0381744	-0.138146	FALSE	Down
Unblocking of NMDA receptors, glutamate binding and activation	Down	0.167	0.162	21	0.805463	0.987837	-0.0161149	FALSE	Up	0.227	0.216	21	0.585413	0.766172	0.00284952	FALSE	Up	0.955	0.885	21	-1.73903	-1.67294	0.0470791	FALSE	Up	0.893	0.783	21	-1.11719	-1.13435	0.014973	FALSE	Down	0.753	0.794	21	-1.11165	-0.716776	-0.00112077	FALSE	Down	0.669	0.595	21	-0.114731	-0.0495706	-0.0411847	FALSE	Down
Expression and Processing of Neurotrophins	Up	0.147	0.162	4	1.04788	1.31484	0.0188555	FALSE	Up	0.039	0.034	4	1.97688	2.17918	0.0708063	FALSE	Up	0.124	0.19	4	1.78812	1.93847	0.253779	FALSE	Up	0.047	0.07	4	2.09313	2.25029	0.191217	FALSE	Down	0.864	0.893	4	-1.22859	-0.938013	-0.0302245	FALSE	Down	0.675	0.652	4	-0.194643	-0.0381744	-0.138146	FALSE	Down
Defective SLC5A2 causes renal glucosuria (GLYS1)	Up	0.151	0.163	1	0.883426	1.1526	0.037673	FALSE	Up	0.102	0.109	1	1.25648	1.53929	0.0552439	FALSE	Up	0.662	0.623	1	-0.505651	-0.369814	0.0476547	FALSE	Up	0.346	0.378	1	0.417922	0.635726	0.100679	FALSE	Up	0.852	0.87	1	-1.107	-0.990383	0.00410156	FALSE	Down	0.936	0.882	1	-0.90542	-0.794344	-0.0103508	FALSE	Down
Recruitment of mitotic centrosome proteins and complexes	Up	0.166	0.164	76	1.10013	1.60705	0.0243751	FALSE	Down	0.949	0.93	76	-1.50938	-1.01468	-0.00384406	FALSE	Down	0.695	0.653	76	-0.0730041	0.430819	-0.113424	FALSE	Down	0.73	0.682	76	-0.301659	0.125031	-0.079147	FALSE	Up	0.84	0.867	76	-1.04629	-0.369852	0.00454295	FALSE	Up	0.212	0.36	76	0.987752	1.64671	0.0830618	FALSE	Up
Centrosome maturation	Up	0.166	0.164	76	1.10013	1.60705	0.0243751	FALSE	Down	0.949	0.93	76	-1.50938	-1.01468	-0.00384406	FALSE	Down	0.695	0.653	76	-0.0730041	0.430819	-0.113424	FALSE	Down	0.73	0.682	76	-0.301659	0.125031	-0.079147	FALSE	Up	0.84	0.867	76	-1.04629	-0.369852	0.00454295	FALSE	Up	0.212	0.36	76	0.987752	1.64671	0.0830618	FALSE	Up
Interleukin-12 family signaling	Up	0.194	0.164	51	1.16655	1.97116	0.0166393	FALSE	Down	0.395	0.395	51	0.304217	1.2346	-0.0274226	FALSE	Down	0.036	0.065	51	2.60943	3.56952	-0.132743	FALSE	Down	0.126	0.168	51	1.61866	2.58803	-0.0977659	FALSE	Down	0.252	0.236	51	0.736227	1.72463	-0.00987229	FALSE	Up	0.036	0.105	51	2.06117	2.97981	0.0626912	FALSE	Up
Defective ABCD4 causes methylmalonic aciduria and homocystinuria, cblj type (MAHCJ)	Up	0.162	0.164	1	1.0332	1.17191	0.243283	FALSE	Up	0.534	0.532	1	-0.331725	-0.222114	0.105991	FALSE	Down	0.56	0.565	1	-0.0918215	0.0176102	-0.30512	FALSE	Up	0.899	0.86	1	-0.998059	-0.905875	0.0501042	FALSE	Up	0.11	0.106	1	1.25134	1.40022	0.264092	FALSE	Up	0.617	0.627	1	-0.108227	0.000326125	0.242932	FALSE	Up
Defective ABCD1 causes adrenoleukodystrophy (ALD)	Up	0.162	0.164	1	1.0332	1.17191	0.243283	FALSE	Up	0.534	0.532	1	-0.331725	-0.222114	0.105991	FALSE	Down	0.56	0.565	1	-0.0918215	0.0176102	-0.30512	FALSE	Up	0.899	0.86	1	-0.998059	-0.905875	0.0501042	FALSE	Up	0.11	0.106	1	1.25134	1.40022	0.264092	FALSE	Up	0.617	0.627	1	-0.108227	0.000326125	0.242932	FALSE	Up
Homologous DNA Pairing and Strand Exchange	Up	0.111	0.164	38	0.985453	1.75392	0.0308979	FALSE	Up	0.36	0.371	38	0.292125	0.840835	0.00384357	FALSE	Down	0.677	0.613	38	-0.10427	0.272481	-0.0685172	FALSE	Down	0.783	0.716	38	-0.635994	-0.277453	-0.00692201	FALSE	Up	0.905	0.904	38	-1.53649	-1.02589	0.000345261	FALSE	Up	0.197	0.27	38	1.27853	1.68621	0.0692838	FALSE	Up
VEGFR2 mediated cell proliferation	Up	0.102	0.166	20	1.1493	0.743764	0.0212802	FALSE	Up	0.853	0.839	20	-0.909185	-1.36028	0.00457439	FALSE	Down	0.461	0.512	20	0.517963	-0.148041	-0.184509	FALSE	Down	0.427	0.399	20	0.54333	-0.240049	-0.135342	FALSE	Up	0.389	0.507	20	-0.0589399	-0.33429	0.0142213	FALSE	Up	0.339	0.382	20	0.759419	0.131576	0.0911118	FALSE	Up
Wax biosynthesis	Down	0.151	0.166	3	0.876928	1.31617	-0.0400754	FALSE	Down	0.733	0.728	3	-0.8214	-0.548472	-0.0358129	FALSE	Down	0.824	0.755	3	-0.853169	-0.604822	-0.0884753	FALSE	Down	0.708	0.67	3	-0.603554	-0.332768	-0.0593861	FALSE	Up	0.341	0.334	3	0.209602	0.603599	0.0172467	FALSE	Up	0.771	0.754	3	-0.553635	-0.272535	0.0195994	FALSE	Up
Defective ABCA12 causes autosomal recessive congenital ichthyosis type 4B	Up	0.157	0.167	1	0.571629	0.81779	0.0227016	FALSE	Up	0.021	0.021	1	1.8033	2.12727	0.0385863	FALSE	Up	0.687	0.636	1	-0.564274	-0.43373	0.022828	FALSE	Up	0.575	0.544	1	-0.508473	-0.366107	0.0175157	FALSE	Up	0.319	0.317	1	-0.0809616	0.116647	0.012678	FALSE	Up	0.439	0.468	1	-0.00191647	0.179192	0.0271682	FALSE	Up
Negative regulation of FGFR1 signaling	Up	0.221	0.168	31	0.834992	-0.709583	0.00594814	FALSE	Up	0.204	0.287	31	0.320442	-0.897479	0.0229297	FALSE	Up	0.579	0.593	31	0.0449496	-1.42283	0.0109651	FALSE	Up	0.468	0.476	31	0.0944379	-1.2737	0.0208748	FALSE	Up	0.206	0.221	31	0.590279	-0.850259	0.0177929	FALSE	Down	0.105	0.066	31	1.96927	-0.124396	-0.0123655	FALSE	Down
Caspase activation via Death Receptors in the presence of ligand	Down	0.158	0.169	12	1.02165	1.39634	-0.057361	FALSE	Down	0.628	0.604	12	-0.301748	0.00103134	-0.0761083	FALSE	Down	0.433	0.458	12	0.603461	0.938788	-0.20257	FALSE	Down	0.487	0.5	12	0.278859	0.604889	-0.164873	FALSE	Down	0.413	0.387	12	0.298371	0.615942	-0.0324064	FALSE	Down	0.813	0.793	12	-0.385779	-0.0789323	-0.031495	FALSE	Down
MET receptor recycling	Down	0.207	0.169	9	1.17235	0.949698	-0.00401352	FALSE	Up	0.029	0.03	9	1.98212	1.9325	0.0446243	FALSE	Up	0.353	0.422	9	0.594732	0.707686	0.0336979	FALSE	Up	0.252	0.327	9	0.884911	0.955637	0.0350717	FALSE	Up	0.052	0.061	9	1.74907	1.83978	0.000783014	FALSE	Down	0.407	0.467	9	0.540141	0.535924	-0.0519678	FALSE	Down
Synthesis of glycosylphosphatidylinositol (GPI)	Up	0.153	0.17	14	1.00511	1.89622	0.0389935	FALSE	Up	0.485	0.444	14	0.189995	0.915322	0.0349585	FALSE	Up	0.278	0.303	14	1.23656	2.02918	0.0285193	FALSE	Up	0.258	0.279	14	1.07498	1.84469	0.0513267	FALSE	Up	0.818	0.818	14	-0.787716	-0.0651624	0.00815702	FALSE	Down	0.088	0.146	14	1.69533	2.49453	-0.00394718	FALSE	Down
The retinoid cycle in cones (daylight vision)	Down	0.157	0.17	5	0.97984	1.45542	-0.0397236	FALSE	Down	0.055	0.057	5	1.70664	2.18752	-0.0505828	FALSE	Down	0.674	0.627	5	-0.342833	0.00814177	-0.111793	FALSE	Down	0.308	0.326	5	0.539729	0.953883	-0.125209	FALSE	Down	0.147	0.144	5	1.05917	1.53536	-0.0253958	FALSE	Up	0.463	0.503	5	0.299035	0.685592	0.0197735	FALSE	Down
MET activates PTPN11	Down	0.297	0.17	5	0.964559	-0.00958946	-0.0389974	FALSE	Up	0.256	0.303	5	0.410463	-0.0561568	0.000585008	FALSE	Down	0.374	0.459	5	0.510316	-0.0255547	-0.0159105	FALSE	Up	0.153	0.274	5	0.967598	0.492399	0.0422855	FALSE	Down	0.572	0.469	5	-0.048976	-0.693487	-0.00125706	FALSE	Down	0.156	0.214	5	1.22557	0.546546	-0.0837462	FALSE	Down
Cooperation of Prefoldin and TriC/CCT in actin and tubulin folding	Up	0.116	0.171	30	0.897748	0.491464	0.0148607	FALSE	Up	0.719	0.614	30	-0.388056	-1.11256	0.0168892	FALSE	Down	0.164	0.346	30	0.716522	0.537647	-0.0549881	FALSE	Down	0.715	0.745	30	-0.720384	-0.981411	-0.0171233	FALSE	Down	0.153	0.161	30	0.888239	0.276162	-0.0152407	FALSE	Up	0.011	0.089	30	2.20732	1.95793	0.0246576	FALSE	Down
Activation and oligomerization of BAK protein	Down	0.162	0.172	2	1.09866	1.41475	-0.0231144	FALSE	Down	0.11	0.101	2	1.37594	1.69307	-0.123921	FALSE	Down	0.342	0.398	2	0.676731	0.983655	-0.246733	FALSE	Down	0.238	0.274	2	0.886178	1.20281	-0.2077	FALSE	Down	0.488	0.483	2	-0.0897502	0.168406	-0.000183408	FALSE	Up	0.303	0.388	2	0.70803	1.01203	0.0968277	FALSE	Up
Antigen activates B Cell Receptor (BCR) leading to generation of second messengers	Down	0.195	0.172	36	1.26361	1.21365	-0.00313176	FALSE	Down	0.587	0.604	36	-0.236547	-0.083589	-0.0439516	FALSE	Down	0.786	0.717	36	-0.553156	-0.604952	-0.203284	FALSE	Down	0.664	0.62	36	-0.088061	-0.170084	-0.171351	FALSE	Down	0.908	0.932	36	-1.51557	-1.24996	-0.00468254	FALSE	Up	0.963	0.931	36	-1.44468	-1.24685	0.0412596	FALSE	Up
Threonine catabolism	Up	0.168	0.173	5	0.766069	1.32769	0.0266796	FALSE	Up	0.841	0.827	5	-1.08408	-0.723056	0.0199711	FALSE	Up	0.719	0.665	5	-0.43819	-0.0437977	0.123262	FALSE	Up	0.743	0.722	5	-0.508325	-0.110863	0.0855459	FALSE	Down	0.464	0.451	5	-0.113401	0.370652	-0.00886505	FALSE	Down	0.724	0.702	5	-0.409031	-0.00612811	-0.0315662	FALSE	Down
Erythropoietin activates Phospholipase C gamma (PLCG)	Up	0.178	0.173	7	0.9522	0.786189	0.0345401	FALSE	Up	0.416	0.437	7	-0.199275	-0.160147	0.00527836	FALSE	Down	0.899	0.832	7	-1.11386	-1.20189	-0.0662904	FALSE	Down	0.942	0.908	7	-1.40517	-1.39135	-0.0319143	FALSE	Up	0.601	0.67	7	-0.675673	-0.572083	0.0462257	FALSE	Up	0.772	0.717	7	-0.282672	-0.419009	0.0310596	FALSE	Up
Axonal growth stimulation	Up	0.149	0.174	4	0.973908	1.22837	0.079125	FALSE	Up	0.408	0.429	4	-0.0464211	0.211128	0.0482658	FALSE	Down	0.711	0.657	4	-0.44087	-0.336699	-0.0892296	FALSE	Down	0.562	0.545	4	-0.190082	-0.054713	-0.027759	FALSE	Up	0.055	0.064	4	1.76276	2.07111	0.105777	FALSE	Up	0.85	0.791	4	-0.611591	-0.546997	0.0746979	FALSE	Up
Formation of Fibrin Clot (Clotting Cascade)	Up	0.155	0.175	34	1.18433	2.1771	0.00854064	FALSE	Up	0.034	0.036	34	2.30264	3.2318	0.0731722	FALSE	Up	0.956	0.895	34	-1.77633	-1.05069	0.0667088	FALSE	Up	0.733	0.667	34	-0.478048	0.337246	0.0626135	FALSE	Down	0.324	0.309	34	0.352072	1.35176	-0.0455208	FALSE	Down	0.763	0.722	34	-0.550575	0.244146	-0.0873322	FALSE	Down
Glucuronidation	Up	0.143	0.175	18	0.783876	1.74932	0.0148259	FALSE	Up	0.091	0.086	18	1.19195	2.11048	0.0246718	FALSE	Up	0.81	0.697	18	-0.784814	-0.0933127	0.0316059	FALSE	Up	0.544	0.503	18	-0.0253037	0.749764	0.0319376	FALSE	Up	0.194	0.186	18	0.592751	1.53729	0.00579144	FALSE	Up	0.689	0.647	18	-0.461604	0.266274	0.00916143	FALSE	Up
Inhibition of membrane repair	Down	0.166	0.175	1	0.999736	1.12037	-0.0934556	FALSE	Up	0.571	0.563	1	-0.441206	-0.339183	0.0405195	FALSE	Up	0.73	0.697	1	-0.561929	-0.470661	0.0792533	FALSE	Down	0.919	0.883	1	-1.05949	-0.969423	-0.0118114	FALSE	Down	0.58	0.587	1	-0.432688	-0.321544	-0.0438207	FALSE	Down	0.891	0.837	1	-0.711433	-0.616757	-0.0474589	FALSE	Up
Defective AHCY causes Hypermethioninemia with S-adenosylhomocysteine hydrolase deficiency (HMAHCHD)	Up	0.166	0.176	1	1.01804	1.25752	0.133199	FALSE	Down	0.673	0.67	1	-0.637158	-0.506837	-0.0388494	FALSE	Down	0.216	0.281	1	1.12957	1.37405	-0.540892	FALSE	Down	0.235	0.291	1	0.812051	1.02814	-0.37758	FALSE	Up	0.181	0.173	1	0.88644	1.12325	0.111737	FALSE	Up	0.055	0.12	1	1.94831	2.22747	0.370316	FALSE	Up
Suppression of phagosomal maturation	Up	0.196	0.176	14	0.981972	0.666997	0.0198867	FALSE	Up	0.599	0.529	14	-0.0982091	-0.433301	0.0271417	FALSE	Down	0.33	0.371	14	0.904232	0.548605	-0.0152809	FALSE	Down	0.722	0.627	14	-0.0526794	-0.501708	-0.0246341	FALSE	Up	0.089	0.043	14	1.78037	1.24315	0.0220183	FALSE	Up	0.1	0.065	14	2.23223	1.16114	0.00697624	FALSE	Up
Transport of Mature Transcript to Cytoplasm	Up	0.265	0.177	79	1.22978	0.951178	0.0350365	FALSE	Down	0.765	0.761	79	-0.824463	-0.670473	-0.0207772	FALSE	Down	0.034	0.057	79	3.22343	3.24939	-0.183881	FALSE	Down	0.066	0.128	79	2.00159	2.19521	-0.130123	FALSE	Up	0.858	0.874	79	-1.34453	-1.10513	0.0170006	FALSE	Up	0.086	0.128	79	2.29919	2.18077	0.106133	FALSE	Up
Biosynthesis of aspirin-triggered D-series resolvins	Down	0.163	0.178	3	1.07014	1.3321	-0.00286355	FALSE	Up	0.592	0.599	3	-0.383206	-0.147201	0.0385028	FALSE	Up	0.768	0.73	3	-0.601628	-0.383386	0.0073674	FALSE	Up	0.832	0.806	3	-0.794834	-0.585545	0.00788795	FALSE	Up	0.374	0.373	3	0.254983	0.541422	0.0640588	FALSE	Up	0.767	0.757	3	-0.37209	-0.153142	0.0384038	FALSE	Up
Growth hormone receptor signaling	Up	0.205	0.178	23	1.12032	1.2856	0.0180295	FALSE	Up	0.936	0.95	23	-1.74243	-1.32243	0.00565986	FALSE	Down	0.922	0.878	23	-1.42526	-0.984509	-0.0261454	FALSE	Down	0.843	0.838	23	-1.04457	-0.554058	-0.0263993	FALSE	Up	0.489	0.509	23	-0.143565	0.276833	0.0203265	FALSE	Up	0.759	0.754	23	-0.424862	-0.0710988	0.0197358	FALSE	Up
RNA Polymerase III Chain Elongation	Up	0.178	0.179	17	1.02393	1.06703	0.050649	FALSE	Down	0.924	0.938	17	-1.58873	-1.31231	-0.00365463	FALSE	Down	0.03	0.074	17	2.72721	2.73261	-0.177432	FALSE	Down	0.125	0.15	17	1.71022	1.63029	-0.0988266	FALSE	Up	0.999	0.999	17	-2.94704	-2.80526	0.0151674	FALSE	Up	0.026	0.083	17	2.30473	2.36733	0.118845	FALSE	Up
Manipulation of host energy metabolism	Up	0.183	0.179	2	0.87774	1.20325	0.0816481	FALSE	Down	0.859	0.861	2	-0.998662	-0.815044	-0.021079	FALSE	Down	0.667	0.645	2	-0.33613	-0.122847	-0.132319	FALSE	Down	0.737	0.703	2	-0.561036	-0.357934	-0.0862594	FALSE	Up	0.351	0.341	2	0.186471	0.469199	0.0519499	FALSE	Up	0.514	0.558	2	0.134825	0.38341	0.137859	FALSE	Up
Defective CYP24A1 causes Hypercalcemia, infantile (HCAI)	Up	0.168	0.18	1	0.31028	0.50951	0.0147899	FALSE	Up	0.153	0.149	1	0.413907	0.605509	0.0186351	FALSE	Down	0.916	0.776	1	-1.12622	-1.04658	-0.0003055	FALSE	Up	0.363	0.361	1	-0.286886	-0.141524	0.0187468	FALSE	Up	0.304	0.307	1	-0.187942	-0.017638	0.0110211	FALSE	Up	0.697	0.655	1	-0.521246	-0.391495	0.0125573	FALSE	Up
Fcgamma receptor (FCGR) dependent phagocytosis	Up	0.238	0.182	85	1.20181	1.30557	0.00260964	FALSE	Down	0.624	0.625	85	-0.275856	0.0670373	-0.000988203	FALSE	Down	0.574	0.541	85	0.377323	0.562349	-0.0927408	FALSE	Down	0.503	0.515	85	0.306964	0.61788	-0.0639485	FALSE	Up	0.426	0.431	85	0.306916	0.676694	0.0036168	FALSE	Up	0.697	0.746	85	-0.225936	0.253366	0.0209427	FALSE	Up
EPHB-mediated forward signaling	Down	0.226	0.182	40	1.08088	1.1636	-0.00623531	FALSE	Down	0.877	0.845	40	-1.12837	-0.996764	-0.0251924	FALSE	Down	0.915	0.851	40	-1.31283	-1.06003	-0.125545	FALSE	Down	0.961	0.932	40	-1.69367	-1.48562	-0.0878137	FALSE	Up	0.521	0.504	40	-0.0349722	0.227352	0.0164301	FALSE	Up	0.969	0.926	40	-1.29303	-1.04967	0.0421058	FALSE	Up
Death Receptor Signalling	Up	0.154	0.182	132	1.23855	2.391	0.00880842	FALSE	Up	0.493	0.512	132	-0.00293547	1.16249	0.00195587	FALSE	Down	0.903	0.801	132	-0.722253	0.193058	-0.0385229	FALSE	Down	0.892	0.826	132	-0.972574	-0.0634041	-0.0331091	FALSE	Up	0.276	0.231	132	0.96962	1.99457	0.0141978	FALSE	Up	0.722	0.669	132	0.0690003	0.863156	0.0291303	FALSE	Up
Erythropoietin activates STAT5	Up	0.198	0.182	7	1.03546	1.02563	0.045302	FALSE	Up	0.794	0.812	7	-1.21347	-1.01064	0.0214073	FALSE	Up	0.815	0.779	7	-0.973912	-0.813538	0.014678	FALSE	Up	0.934	0.908	7	-1.66074	-1.45513	0.0260054	FALSE	Up	0.548	0.555	7	-0.38678	-0.226953	0.069464	FALSE	Down	0.288	0.34	7	0.828231	0.857158	-0.0269972	FALSE	Up
Synthesis of bile acids and bile salts via 27-hydroxycholesterol	Down	0.168	0.183	13	0.725006	1.24511	-0.00975299	FALSE	Up	0.52	0.505	13	-0.226974	0.205132	0.0409752	FALSE	Up	0.778	0.698	13	-0.592844	-0.200426	0.171778	FALSE	Up	0.689	0.645	13	-0.644127	-0.254109	0.121332	FALSE	Up	0.294	0.242	13	0.330875	0.69026	0.0124547	FALSE	Down	0.61	0.588	13	-0.173516	0.206514	-0.0835129	FALSE	Down
Role of LAT2/NTAL/LAB on calcium mobilization	Down	0.261	0.183	21	1.12931	0.252227	-0.00130895	FALSE	Down	0.323	0.347	21	0.415904	-0.0729396	-0.0376795	FALSE	Down	0.589	0.569	21	0.129694	-0.587103	-0.131022	FALSE	Down	0.827	0.793	21	-0.692292	-1.24303	-0.0822047	FALSE	Up	0.247	0.285	21	0.635805	0.195342	0.0168696	FALSE	Down	0.915	0.919	21	-1.24747	-1.29403	-0.00276217	FALSE	Up
Resolution of D-loop Structures through Holliday Junction Intermediates	Up	0.16	0.183	29	0.898588	1.69915	0.0354108	FALSE	Down	0.323	0.288	29	0.49178	1.15123	-0.00192605	FALSE	Down	0.616	0.566	29	0.152599	0.750446	-0.0371493	FALSE	Up	0.749	0.679	29	-0.56857	-0.0107948	0.0134924	FALSE	Up	0.796	0.816	29	-1.00245	-0.246624	0.00351815	FALSE	Up	0.302	0.367	29	0.868493	1.48467	0.0397861	FALSE	Up
rRNA modification in the mitochondrion	Down	0.167	0.183	5	1.00708	1.56896	-0.0624813	FALSE	Down	0.811	0.803	5	-0.994711	-0.633918	-0.037019	FALSE	Down	0.533	0.535	5	0.253063	0.702216	-0.161187	FALSE	Down	0.354	0.378	5	0.572397	1.05464	-0.124061	FALSE	Down	0.794	0.799	5	-0.922413	-0.523894	-0.00952706	FALSE	Up	0.525	0.566	5	0.112815	0.553587	0.0515696	FALSE	Up
Essential fructosuria	Down	0.173	0.184	1	0.823353	1.08092	-0.0750556	FALSE	Down	0.648	0.643	1	-0.64508	-0.507356	-0.0262145	FALSE	Up	0.512	0.515	1	0.0115157	0.190146	0.2026	FALSE	Up	0.453	0.461	1	0.0978114	0.285281	0.133193	FALSE	Down	0.226	0.221	1	0.629164	0.876355	-0.069207	FALSE	Down	0.495	0.529	1	0.0803061	0.263576	-0.0841415	FALSE	Down
Ca2+ activated K+ channels	Up	0.171	0.185	8	0.895813	1.57683	0.0357782	FALSE	Up	0.609	0.593	8	-0.361893	0.161345	0.0376182	FALSE	Down	0.964	0.913	8	-1.5729	-1.18509	-0.0576194	FALSE	Down	0.952	0.921	8	-1.54313	-1.13555	-0.0137229	FALSE	Up	0.421	0.416	8	0.0589193	0.677377	0.0105441	FALSE	Up	0.789	0.756	8	-0.575683	-0.090732	0.042701	FALSE	Up
Complement cascade	Up	0.165	0.185	53	0.913078	2.26287	0.0104746	FALSE	Up	0.192	0.154	53	1.05169	2.21745	0.0213945	FALSE	Up	0.868	0.739	53	-1.07673	0.00659856	0.0369142	FALSE	Up	0.635	0.576	53	-0.285681	0.876948	0.0242802	FALSE	Down	0.547	0.54	53	-0.383413	0.948685	-0.0113973	FALSE	Down	0.84	0.79	53	-0.958724	0.124737	-0.0229629	FALSE	Down
Plasma lipoprotein remodeling	Up	0.144	0.186	32	1.16953	2.17978	0.0243229	FALSE	Up	0.527	0.472	32	-0.0632046	0.669001	0.0189403	FALSE	Up	0.954	0.89	32	-1.64617	-0.967908	0.054632	FALSE	Up	0.911	0.835	32	-1.25321	-0.571581	0.0522214	FALSE	Up	0.534	0.517	32	-0.164068	0.71515	0.00950114	FALSE	Down	0.693	0.687	32	-0.251211	0.546049	-0.0312611	FALSE	Down
Interconversion of nucleotide di- and triphosphates	Up	0.188	0.187	26	0.984543	2.11063	0.0336638	FALSE	Up	0.705	0.69	26	-0.524686	0.436691	0.00495518	FALSE	Down	0.074	0.099	26	2.3616	3.52379	-0.0548728	FALSE	Down	0.133	0.145	26	1.63155	2.72468	-0.015327	FALSE	Down	0.675	0.658	26	-0.361898	0.67012	-0.0153326	FALSE	Down	0.023	0.063	26	2.30335	3.43603	-0.00303396	FALSE	Down
Abasic sugar-phosphate removal via the single-nucleotide replacement pathway	Up	0.191	0.187	2	0.809694	1.13843	0.0834116	FALSE	Down	0.762	0.746	2	-0.636117	-0.439348	-0.0435602	FALSE	Down	0.459	0.491	2	0.311294	0.578335	-0.232355	FALSE	Down	0.712	0.697	2	-0.438864	-0.223647	-0.114199	FALSE	Up	0.474	0.474	2	-0.024206	0.242114	0.0227394	FALSE	Up	0.621	0.654	2	-0.0510089	0.189472	0.114804	FALSE	Up
Gap junction degradation	Up	0.275	0.188	11	0.93499	0.850377	0.0223341	FALSE	Up	0.218	0.188	11	0.781819	0.925541	0.0451765	FALSE	Up	0.381	0.383	11	0.732563	0.839641	0.122573	FALSE	Up	0.463	0.438	11	0.301342	0.41261	0.0892054	FALSE	Up	0.914	0.915	11	-1.24967	-1.01692	0.00161492	FALSE	Down	0.16	0.208	11	1.27005	1.33525	-0.0651825	FALSE	Down
IRE1alpha activates chaperones	Up	0.208	0.188	48	1.17841	2.27689	0.0413883	FALSE	Up	0.756	0.708	48	-0.606922	0.432553	0.0126816	FALSE	Down	0.029	0.047	48	3.26115	4.45188	-0.0774166	FALSE	Down	0.127	0.16	48	1.86214	2.96814	-0.0295193	FALSE	Up	0.804	0.773	48	-0.760053	0.260125	0.0166616	FALSE	Up	0.188	0.241	48	1.43922	2.40251	0.0125222	FALSE	Up
Early Phase of HIV Life Cycle	Up	0.195	0.189	14	0.972483	1.46923	0.0660515	FALSE	Down	0.539	0.517	14	-0.157807	0.272212	-0.0343059	FALSE	Down	0.615	0.579	14	-0.0429198	0.384396	-0.181102	FALSE	Down	0.55	0.545	14	0.0297987	0.489018	-0.167119	FALSE	Down	0.483	0.472	14	-0.0353263	0.454299	-0.00961317	FALSE	Up	0.927	0.888	14	-0.996761	-0.597497	0.114976	FALSE	Up
Acetylcholine regulates insulin secretion	Up	0.152	0.189	10	0.89728	1.38668	0.0399753	FALSE	Up	0.088	0.088	10	1.3423	1.81122	0.0194648	FALSE	Up	0.581	0.563	10	0.16577	0.523958	0.0647184	FALSE	Up	0.335	0.349	10	0.663937	0.988569	0.0418609	FALSE	Up	0.256	0.255	10	0.560026	1.02987	0.0393593	FALSE	Down	0.949	0.899	10	-0.96967	-0.681514	-0.0159731	FALSE	Up
RUNX2 regulates osteoblast differentiation	Up	0.227	0.189	22	0.997668	1.13216	0.0206746	FALSE	Up	0.584	0.541	22	-0.179973	-0.0204499	0.0331818	FALSE	Up	0.509	0.572	22	0.022987	0.453788	0.0181595	FALSE	Down	0.686	0.693	22	-0.543269	-0.184917	-0.0031047	FALSE	Up	0.653	0.611	22	-0.373464	-0.197831	0.00617851	FALSE	Up	0.736	0.757	22	-0.453731	-0.0829527	0.00654753	FALSE	Down
ATP sensitive Potassium channels	Up	0.187	0.19	4	0.655158	0.982512	0.00130049	FALSE	Up	0.47	0.469	4	-0.30744	0.0190132	0.0267398	FALSE	Up	0.812	0.728	4	-0.964226	-0.718115	0.0580975	FALSE	Up	0.28	0.304	4	0.420506	0.744338	0.0917078	FALSE	Up	0.089	0.087	4	1.26247	1.63687	0.00679815	FALSE	Down	0.394	0.439	4	0.144087	0.458405	-0.0438733	FALSE	Down
mRNA Editing	Down	0.184	0.19	9	0.777039	1.49036	-0.011394	FALSE	Down	0.854	0.841	9	-0.978847	-0.4725	-0.0551259	FALSE	Down	0.531	0.519	9	0.384096	0.992119	-0.106547	FALSE	Down	0.366	0.381	9	0.483926	1.10462	-0.107232	FALSE	Down	0.921	0.918	9	-1.41566	-0.895286	-0.0287112	FALSE	Up	0.948	0.907	9	-1.06571	-0.588167	0.0695108	FALSE	Up
Signaling by FGFR in disease	Up	0.211	0.191	59	0.855576	-0.297154	0.00925639	FALSE	Down	0.761	0.803	59	-0.96573	-1.70802	-0.0104319	FALSE	Down	0.361	0.437	59	0.62201	-0.540461	-0.0539787	FALSE	Down	0.493	0.489	59	0.165809	-0.96472	-0.0371112	FALSE	Up	0.847	0.908	59	-1.49936	-2.01602	0.0105182	FALSE	Up	0.052	0.149	59	1.60631	0.596891	0.0307631	FALSE	Up
Alpha-defensins	Up	0.187	0.191	6	0.81552	1.28753	0.0404264	FALSE	Up	0.756	0.75	6	-0.850884	-0.478045	0.0503852	FALSE	Down	0.965	0.92	6	-1.63417	-1.36886	-0.00284099	FALSE	Up	0.927	0.888	6	-1.27297	-0.950241	0.0218129	FALSE	Up	0.104	0.09	6	1.28978	1.78322	0.0848869	FALSE	Down	0.832	0.81	6	-0.703363	-0.352402	-0.0842867	FALSE	Down
Defective F9 secretion	Down	0.187	0.191	1	0.946499	1.10096	-0.0576665	FALSE	Down	0.161	0.156	1	0.959114	1.10448	-0.053034	FALSE	Up	0.551	0.549	1	-0.0580724	0.0605234	0.169653	FALSE	Down	0.925	0.883	1	-1.10582	-1.01541	-0.0050465	FALSE	Down	0.104	0.097	1	1.35189	1.52251	-0.0610137	FALSE	Down	0.335	0.402	1	0.429348	0.559147	-0.0655042	FALSE	Down
Cell surface interactions at the vascular wall	Up	0.173	0.192	134	1.18571	2.42489	0.0125129	FALSE	Up	0.008	0.009	134	2.74854	3.99595	0.0301042	TRUE	Up	0.705	0.564	134	0.0568132	0.977025	0.00152266	FALSE	Up	0.383	0.355	134	0.700055	1.77353	0.00579564	FALSE	Down	0.548	0.547	134	-0.137161	1.13148	-0.0163392	FALSE	Down	0.189	0.304	134	1.0788	2.32194	-0.0352346	FALSE	Down
Activation of the pre-replicative complex	Up	0.176	0.192	32	1.21224	1.81713	0.060252	FALSE	Down	0.441	0.476	32	0.104745	0.665584	-0.0188389	FALSE	Down	0.022	0.054	32	3.34544	3.9879	-0.257667	FALSE	Down	0.305	0.315	32	0.945155	1.30222	-0.146771	FALSE	Down	0.387	0.362	32	0.358646	0.784387	-0.00681764	FALSE	Up	0.316	0.369	32	1.37647	1.80208	0.17506	FALSE	Up
Glucocorticoid biosynthesis	Down	0.192	0.193	8	0.920093	1.41658	-0.00587107	FALSE	Up	0.259	0.256	8	0.530625	1.03167	0.0358106	FALSE	Up	0.801	0.719	8	-0.612261	-0.23187	0.0827918	FALSE	Up	0.529	0.521	8	-0.068796	0.39271	0.0870619	FALSE	Up	0.149	0.144	8	0.973036	1.5782	0.00440848	FALSE	Down	0.893	0.865	8	-0.995092	-0.564521	-0.0437854	FALSE	Down
Disassembly of the destruction complex and recruitment of AXIN to the membrane	Up	0.15	0.193	31	0.847155	0.975894	0.030078	FALSE	Up	0.165	0.265	31	0.554826	0.89489	0.022432	FALSE	Down	0.273	0.235	31	1.29129	0.832424	-0.0364369	FALSE	Down	0.519	0.423	31	0.35132	0.0732081	-0.023032	FALSE	Up	0.358	0.413	31	0.123506	0.322089	0.0234307	FALSE	Up	0.261	0.24	31	1.21241	0.875648	0.0135925	FALSE	Up
Defective SLC4A4 causes renal tubular acidosis, proximal, with ocular abnormalities and mental retardation (pRTA-OA)	Up	0.176	0.193	1	0.87262	1.13366	0.0667485	FALSE	Up	0.512	0.502	1	-0.189519	-0.0190277	0.0462217	FALSE	Up	0.738	0.68	1	-0.600932	-0.475516	0.0510818	FALSE	Down	0.882	0.825	1	-0.986048	-0.883185	-0.0125445	FALSE	Down	0.919	0.944	1	-1.28831	-1.18603	-0.000194839	FALSE	Up	0.942	0.879	1	-0.887941	-0.776471	0.0162897	FALSE	Up
Role of phospholipids in phagocytosis	Down	0.171	0.194	28	1.09636	1.16696	-0.0100504	FALSE	Down	0.194	0.198	28	0.944731	1.02156	-0.00548049	FALSE	Down	0.075	0.114	28	2.40485	2.2053	-0.0804963	FALSE	Down	0.079	0.118	28	1.92362	1.85042	-0.0552918	FALSE	Down	0.595	0.628	28	-0.21695	-0.0662395	-0.0346547	FALSE	Down	0.035	0.133	28	1.93937	2.23831	-0.0228014	FALSE	Up
Defective HEXB causes GM2G2	Up	0.191	0.194	1	0.927991	1.09859	0.080272	FALSE	Down	0.878	0.872	1	-1.13809	-1.03937	-0.0039901	FALSE	Down	0.405	0.433	1	0.335743	0.479826	-0.17746	FALSE	Down	0.627	0.623	1	-0.366916	-0.249599	-0.0914329	FALSE	Up	0.044	0.043	1	2.16686	2.38427	0.132365	FALSE	Up	0.713	0.702	1	-0.3442	-0.227352	0.0682722	FALSE	Up
Association of TriC/CCT with target proteins during biosynthesis	Up	0.217	0.194	34	0.903544	1.82677	0.0344822	FALSE	Up	0.845	0.815	34	-0.911727	-0.0885005	0.000926422	FALSE	Down	0.409	0.423	34	0.814328	1.80378	-0.0924171	FALSE	Down	0.947	0.91	34	-1.25767	-0.401115	-0.0733117	FALSE	Up	0.136	0.097	34	1.27418	2.18316	0.0114304	FALSE	Up	0.279	0.369	34	0.830554	1.75527	0.0833639	FALSE	Up
Caspase activation via extrinsic apoptotic signalling pathway	Down	0.168	0.194	21	0.908588	1.58895	-0.0256759	FALSE	Down	0.543	0.513	21	-0.108616	0.461738	-0.0453071	FALSE	Down	0.434	0.448	21	0.655193	1.24779	-0.122986	FALSE	Down	0.472	0.483	21	0.389772	0.978502	-0.0924087	FALSE	Down	0.281	0.264	21	0.587788	1.23364	-0.0128571	FALSE	Down	0.83	0.816	21	-0.450156	0.0986402	-0.00654824	FALSE	Up
Interleukin-6 family signaling	Up	0.179	0.194	24	0.930074	1.46671	0.00938837	FALSE	Down	0.808	0.841	24	-1.02914	-0.396785	-0.009719	FALSE	Down	0.947	0.875	24	-1.25673	-0.847946	-0.00545868	FALSE	Down	0.93	0.902	24	-1.3865	-0.860488	-0.0133376	FALSE	Up	0.404	0.359	24	0.309918	0.788639	0.0053685	FALSE	Up	0.653	0.633	24	0.0322221	0.414165	0.00160212	FALSE	Up
Transcription of the HIV genome	Up	0.226	0.195	64	1.14249	0.995703	0.044054	FALSE	Up	0.598	0.623	64	-0.581566	-0.328508	0.000946046	FALSE	Down	0.287	0.318	64	1.00987	1.01585	-0.0942601	FALSE	Down	0.685	0.649	64	-0.364364	-0.30133	-0.0657011	FALSE	Up	0.869	0.869	64	-1.51682	-1.2942	0.0238004	FALSE	Up	0.704	0.631	64	-0.244227	-0.266781	0.0650709	FALSE	Up
Nicotinamide salvaging	Down	0.185	0.195	16	0.912396	1.70092	-0.00500499	FALSE	Down	0.8	0.776	16	-0.896833	-0.276857	-0.030169	FALSE	Down	0.981	0.925	16	-1.91956	-1.38821	-0.0304967	FALSE	Down	0.989	0.973	16	-2.04068	-1.49594	-0.0432678	FALSE	Down	0.461	0.431	16	0.153713	0.892348	-0.025203	FALSE	Down	0.569	0.596	16	0.0999019	0.790264	-0.0141466	FALSE	Up
G2/M DNA replication checkpoint	Up	0.225	0.196	5	0.965358	0.719858	0.0750651	FALSE	Down	0.124	0.159	5	1.27128	1.36404	-0.0495327	FALSE	Down	0.365	0.493	5	0.323804	0.632528	-0.186231	FALSE	Down	0.85	0.789	5	-0.718868	-0.865841	-0.0640989	FALSE	Down	0.167	0.154	5	1.26897	1.1551	-0.0770653	FALSE	Up	0.537	0.55	5	0.192206	0.153567	0.166613	FALSE	Up
Chaperone Mediated Autophagy	Up	0.238	0.196	22	1.00069	0.890784	0.0332865	FALSE	Up	0.403	0.406	22	0.312257	0.340338	0.017731	FALSE	Down	0.162	0.179	22	1.76016	1.47457	-0.0464437	FALSE	Down	0.14	0.116	22	1.63282	1.33484	-0.0308003	FALSE	Up	0.689	0.602	22	-0.241468	-0.452176	0.00900157	FALSE	Up	0.024	0.014	22	2.81902	1.99539	0.0255904	FALSE	Up
Maturation of protein E	Up	0.242	0.196	4	0.845996	-0.520995	0.030317	FALSE	Up	0.214	0.259	4	0.657395	-0.55396	0.0719054	FALSE	Up	0.157	0.303	4	1.00237	-0.296583	0.0812803	FALSE	Up	0.115	0.189	4	1.2478	-0.185799	0.0819758	FALSE	Down	0.039	0.043	4	1.83472	0.0440164	-0.00623203	FALSE	Down	0.003	0.007	4	4.00117	1.31584	-0.106647	TRUE	Down
Sperm Motility And Taxes	Down	0.188	0.197	9	0.851597	1.5544	-0.0149871	FALSE	Down	0.701	0.691	9	-0.689031	-0.14683	-0.0180101	FALSE	Down	0.981	0.933	9	-2.18525	-1.82373	-0.0123491	FALSE	Up	0.984	0.962	9	-1.90638	-1.49677	0.00569166	FALSE	Up	0.043	0.042	9	1.62988	2.43597	0.0318911	FALSE	Up	0.706	0.69	9	-0.409373	0.139976	0.00645366	FALSE	Up
Plasma lipoprotein assembly, remodeling, and clearance	Up	0.16	0.197	67	1.05791	2.26889	0.0319216	FALSE	Up	0.281	0.226	67	0.872474	1.77731	0.0205447	FALSE	Up	0.573	0.438	67	0.644454	1.44303	0.036759	FALSE	Up	0.415	0.363	67	0.756986	1.60377	0.0452439	FALSE	Up	0.656	0.646	67	-0.465072	0.632288	0.0254404	FALSE	Up	0.815	0.774	67	-0.563696	0.380956	0.0024942	FALSE	Down
NR1H2 & NR1H3 regulate gene expression to control bile acid homeostasis	Up	0.192	0.197	8	0.977845	1.13183	0.0167702	FALSE	Up	0.653	0.635	8	-0.582008	-0.418162	0.0305759	FALSE	Down	0.935	0.876	8	-1.32861	-1.15568	-0.0466801	FALSE	Down	0.893	0.863	8	-1.03842	-0.853219	-0.0253434	FALSE	Up	0.085	0.07	8	1.67541	1.76932	0.0375085	FALSE	Up	0.873	0.826	8	-0.739624	-0.576428	0.0213988	FALSE	Up
PRC2 methylates histones and DNA	Down	0.483	0.198	34	0.850834	-1.06609	-0.0122906	FALSE	Up	0.081	0.038	34	1.81351	-0.0703804	0.0131246	FALSE	Up	0.069	0.274	34	1.26695	0.331735	0.0313268	FALSE	Up	0.259	0.466	34	0.21013	-0.655604	0.0360879	FALSE	Down	0.488	0.238	34	0.689043	-1.25532	-0.0356106	FALSE	Down	0.518	0.515	34	0.302568	-0.883411	-0.0315151	FALSE	Down
LGI-ADAM interactions	Up	0.193	0.198	14	0.861049	1.59882	0.0025215	FALSE	Up	0.001	0.001	14	3.18749	4.09878	0.0325455	TRUE	Up	0.978	0.938	14	-1.95015	-1.46881	0.0221502	FALSE	Up	0.968	0.944	14	-1.84313	-1.3149	0.0245665	FALSE	Down	0.377	0.36	14	0.115693	0.81466	-0.0202196	FALSE	Down	0.438	0.47	14	0.134084	0.801103	-0.0280855	FALSE	Down
Listeria monocytogenes entry into host cells	Up	0.256	0.198	18	0.861477	0.1776	0.00449693	FALSE	Up	0.667	0.565	18	-0.171735	-0.859412	0.0217136	FALSE	Down	0.48	0.557	18	0.216453	-0.197275	-0.0187293	FALSE	Up	0.706	0.669	18	-0.356756	-0.825039	0.00285165	FALSE	Up	0.154	0.07	18	1.35728	0.353181	0.007183	FALSE	Down	0.257	0.144	18	1.54057	0.300433	-0.0389844	FALSE	Down
Regulation of glycolysis by fructose 2,6-bisphosphate metabolism	Up	0.151	0.198	11	0.926044	0.190567	0.0434531	FALSE	Down	0.432	0.664	11	-0.518985	-0.717204	-0.000804313	FALSE	Down	0.29	0.283	11	1.45855	-0.00951028	-0.100289	FALSE	Down	0.463	0.435	11	0.546384	-0.555704	-0.0441397	FALSE	Up	0.174	0.275	11	0.626814	-0.0413983	0.0623335	FALSE	Up	0.44	0.384	11	0.850582	-0.288789	0.0934678	FALSE	Up
Genome Replication and Transcription	Up	0.191	0.198	5	1.01748	1.18197	0.00220478	FALSE	Down	0.864	0.874	5	-1.05142	-0.86826	-0.0562528	FALSE	Down	0.446	0.478	5	0.386521	0.53721	-0.208952	FALSE	Down	0.501	0.506	5	0.0614067	0.216359	-0.134572	FALSE	Down	0.716	0.739	5	-0.754903	-0.534269	-0.047313	FALSE	Up	0.484	0.511	5	0.292497	0.401165	0.0510304	FALSE	Up
Replication of the SARS-CoV-1 genome	Up	0.191	0.198	5	1.01748	1.18197	0.00220478	FALSE	Down	0.864	0.874	5	-1.05142	-0.86826	-0.0562528	FALSE	Down	0.446	0.478	5	0.386521	0.53721	-0.208952	FALSE	Down	0.501	0.506	5	0.0614067	0.216359	-0.134572	FALSE	Down	0.716	0.739	5	-0.754903	-0.534269	-0.047313	FALSE	Up	0.484	0.511	5	0.292497	0.401165	0.0510304	FALSE	Up
Defective SLC9A6 causes X-linked, syndromic mental retardation,, Christianson type (MRXSCH)	Up	0.199	0.199	1	0.807185	1.06362	0.0774692	FALSE	Down	0.333	0.323	1	0.276418	0.480423	-0.0822656	FALSE	Down	0.142	0.209	1	1.57258	1.88684	-0.648769	FALSE	Down	0.246	0.283	1	0.846135	1.09202	-0.293193	FALSE	Up	0.803	0.808	1	-0.979881	-0.854288	0.0145188	FALSE	Up	0.078	0.135	1	1.74882	2.05582	0.234254	FALSE	Up
Biosynthesis of DPA-derived SPMs	Down	0.188	0.199	4	0.923412	1.19601	-0.0625081	FALSE	Up	0.144	0.155	4	1.23094	1.558	0.0675962	FALSE	Up	0.944	0.889	4	-1.304	-1.09928	0.120044	FALSE	Up	0.899	0.863	4	-1.08882	-0.862519	0.06655	FALSE	Down	0.417	0.422	4	0.150789	0.471087	-0.131785	FALSE	Down	0.528	0.577	4	0.146948	0.420498	-0.222695	FALSE	Down
Biosynthesis of DPAn-3 SPMs	Down	0.188	0.199	4	0.923412	1.19601	-0.0625081	FALSE	Up	0.144	0.155	4	1.23094	1.558	0.0675962	FALSE	Up	0.944	0.889	4	-1.304	-1.09928	0.120044	FALSE	Up	0.899	0.863	4	-1.08882	-0.862519	0.06655	FALSE	Down	0.417	0.422	4	0.150789	0.471087	-0.131785	FALSE	Down	0.528	0.577	4	0.146948	0.420498	-0.222695	FALSE	Down
Synthesis of PIPs at the Golgi membrane	Up	0.19	0.2	19	0.966238	1.72601	0.0262076	FALSE	Down	0.565	0.534	19	-0.137287	0.52186	-0.0349409	FALSE	Down	0.805	0.725	19	-0.365004	0.25214	-0.0704312	FALSE	Down	0.763	0.722	19	-0.51962	0.118658	-0.0461191	FALSE	Up	0.181	0.146	19	0.98944	1.73732	0.0404116	FALSE	Up	0.769	0.754	19	-0.376614	0.260476	0.0588355	FALSE	Up
Cytochrome P450 - arranged by substrate type	Down	0.178	0.2	53	0.899633	2.14594	-0.00574244	FALSE	Down	0.575	0.543	53	-0.280397	0.851454	-0.00094928	FALSE	Up	0.988	0.939	53	-2.36228	-1.42387	0.000718719	FALSE	Up	0.975	0.945	53	-2.02289	-1.02517	0.00696262	FALSE	Up	0.005	0.003	53	3.01377	4.36655	0.0207486	TRUE	Up	0.856	0.812	53	-0.965428	0.073803	0.00189003	FALSE	Up
Recruitment and ATM-mediated phosphorylation of repair and signaling proteins at DNA double strand breaks	Up	0.418	0.2	50	0.735166	-0.31888	0.00336242	FALSE	Up	0.055	0.023	50	1.98809	0.876001	0.00281531	FALSE	Down	0.394	0.47	50	0.347542	-0.118586	-0.0237865	FALSE	Down	0.068	0.151	50	1.52224	1.00314	-0.0326612	FALSE	Down	0.606	0.296	50	0.458599	-0.768727	-0.0188094	FALSE	Up	0.039	0.062	50	2.11373	1.10825	0.0134445	FALSE	Up
GABA synthesis, release, reuptake and degradation	Up	0.203	0.201	18	0.940134	1.59138	0.0367427	FALSE	Up	0.373	0.358	18	0.271998	0.954789	0.0311891	FALSE	Up	0.917	0.858	18	-1.11325	-0.586335	0.0803693	FALSE	Up	0.743	0.706	18	-0.464382	0.150423	0.0765315	FALSE	Up	0.272	0.262	18	0.69512	1.4247	0.0172511	FALSE	Down	0.979	0.958	18	-1.5066	-0.986583	-0.0110758	FALSE	Down
Common Pathway of Fibrin Clot Formation	Up	0.185	0.203	19	0.941327	1.67721	0.0211656	FALSE	Up	0.096	0.094	19	1.50588	2.20089	0.0623203	FALSE	Up	0.794	0.71	19	-0.651157	-0.0888116	0.0900923	FALSE	Up	0.327	0.337	19	0.666951	1.31784	0.0732557	FALSE	Down	0.172	0.166	19	0.821238	1.60251	-0.0399426	FALSE	Down	0.573	0.563	19	0.017984	0.606798	-0.0962321	FALSE	Down
Glycosphingolipid metabolism	Up	0.165	0.203	41	0.92851	2.22942	0.0195158	FALSE	Down	0.032	0.03	41	2.00248	3.30194	-0.00125321	FALSE	Down	0.532	0.464	41	0.411119	1.54342	-0.0530188	FALSE	Down	0.76	0.683	41	-0.438591	0.6443	-0.0410609	FALSE	Up	0.327	0.298	41	0.479434	1.72107	0.0250975	FALSE	Up	0.94	0.902	41	-1.06921	-0.0464245	0.0169856	FALSE	Up
p75NTR regulates axonogenesis	Up	0.179	0.204	9	0.81264	1.33873	0.0349381	FALSE	Up	0.441	0.455	9	-0.0732045	0.416198	0.0200387	FALSE	Down	0.934	0.882	9	-1.16752	-0.876819	-0.0236959	FALSE	Up	0.894	0.826	9	-0.915115	-0.594738	0.0123879	FALSE	Up	0.155	0.15	9	0.971617	1.49997	0.0535366	FALSE	Up	0.963	0.929	9	-1.11922	-0.83948	0.0121607	FALSE	Up
TICAM1-dependent activation of IRF3/IRF7	Up	0.245	0.204	12	0.948212	0.437108	0.0236125	FALSE	Up	0.438	0.388	12	0.302045	-0.146159	0.046583	FALSE	Up	0.272	0.32	12	1.04549	0.519589	0.0297213	FALSE	Up	0.329	0.311	12	0.898059	0.313002	0.0489228	FALSE	Up	0.07	0.036	12	1.71526	0.952867	0.0195584	FALSE	Down	0.117	0.058	12	2.29272	0.963475	-0.0467756	FALSE	Down
Assembly Of The HIV Virion	Up	0.236	0.205	14	0.845804	0.507669	0.0522396	FALSE	Up	0.046	0.04	14	1.92494	1.57529	0.0426299	FALSE	Up	0.012	0.039	14	3.9278	3.6136	0.0627361	FALSE	Up	0.015	0.033	14	3.62995	3.20125	0.0562432	FALSE	Up	0.385	0.254	14	0.707068	0.130462	0.0139978	FALSE	Up	0.003	0.004	14	3.95725	2.88659	0.00159394	TRUE	Down
Response to metal ions	Up	0.227	0.205	13	0.775885	1.27821	0.0736704	FALSE	Up	0.613	0.566	13	-0.34805	0.0703255	0.0270105	FALSE	Down	0.845	0.746	13	-0.77093	-0.416184	-0.00817796	FALSE	Up	0.942	0.887	13	-1.31907	-0.981181	0.0242303	FALSE	Up	0.138	0.164	13	0.909463	1.71137	0.0766045	FALSE	Up	0.525	0.612	13	0.0425121	0.726434	0.121091	FALSE	Up
Parasite infection	Up	0.278	0.205	60	0.995197	1.14699	0.00026038	FALSE	Down	0.542	0.519	60	-0.0447552	0.325903	-0.003619	FALSE	Down	0.825	0.789	60	-0.798654	-0.263249	-0.0967938	FALSE	Down	0.823	0.82	60	-0.864819	-0.28912	-0.0646427	FALSE	Up	0.242	0.217	60	0.899153	1.28042	0.0104592	FALSE	Up	0.803	0.802	60	-0.574969	-0.0712954	0.00766061	FALSE	Up
Leishmania phagocytosis	Up	0.278	0.205	60	0.995197	1.14699	0.00026038	FALSE	Down	0.542	0.519	60	-0.0447552	0.325903	-0.003619	FALSE	Down	0.825	0.789	60	-0.798654	-0.263249	-0.0967938	FALSE	Down	0.823	0.82	60	-0.864819	-0.28912	-0.0646427	FALSE	Up	0.242	0.217	60	0.899153	1.28042	0.0104592	FALSE	Up	0.803	0.802	60	-0.574969	-0.0712954	0.00766061	FALSE	Up
FCGR3A-mediated phagocytosis	Up	0.278	0.205	60	0.995197	1.14699	0.00026038	FALSE	Down	0.542	0.519	60	-0.0447552	0.325903	-0.003619	FALSE	Down	0.825	0.789	60	-0.798654	-0.263249	-0.0967938	FALSE	Down	0.823	0.82	60	-0.864819	-0.28912	-0.0646427	FALSE	Up	0.242	0.217	60	0.899153	1.28042	0.0104592	FALSE	Up	0.803	0.802	60	-0.574969	-0.0712954	0.00766061	FALSE	Up
Budding and maturation of HIV virion	Up	0.227	0.207	24	0.881423	0.980171	0.0286031	FALSE	Up	0.048	0.035	24	1.73143	1.83075	0.00520877	FALSE	Down	0.043	0.079	24	2.80227	2.90223	-0.0854704	FALSE	Down	0.069	0.087	24	2.23356	2.23327	-0.0741747	FALSE	Up	0.472	0.338	24	0.45463	0.316133	0.0230174	FALSE	Up	0.158	0.102	24	1.90171	1.32339	0.0525201	FALSE	Up
Regulation of gene expression in early pancreatic precursor cells	Up	0.204	0.207	8	0.619777	1.12535	0.00953171	FALSE	Up	0.475	0.477	8	-0.422817	0.0540416	0.01425	FALSE	Up	0.935	0.86	8	-1.54874	-1.17363	0.040868	FALSE	Up	0.469	0.46	8	-0.124032	0.347771	0.0437793	FALSE	Up	0.291	0.303	8	0.162668	0.732431	0.0192619	FALSE	Down	0.888	0.831	8	-1.04234	-0.700452	-0.00125973	FALSE	Up
PI-3K cascade:FGFR1	Down	0.217	0.207	20	0.663699	-0.443049	-0.0247869	FALSE	Down	0.273	0.315	20	0.206375	-0.698679	-0.00087354	FALSE	Up	0.565	0.605	20	-0.0281276	-1.07492	0.00902236	FALSE	Up	0.496	0.533	20	-0.169498	-1.08469	0.0262868	FALSE	Down	0.587	0.653	20	-0.72245	-1.48785	-0.0052153	FALSE	Down	0.511	0.533	20	-0.0310765	-0.866673	-0.0272879	FALSE	Down
Insulin-like Growth Factor-2 mRNA Binding Proteins (IGF2BPs/IMPs/VICKZs) bind RNA	Up	0.176	0.208	7	0.917291	1.49088	0.0155485	FALSE	Up	0.243	0.245	7	0.656455	1.12936	0.0859564	FALSE	Up	0.002	0.018	7	4.08173	4.71772	0.16423	TRUE	Up	0.002	0.004	7	3.87566	4.47216	0.166097	TRUE	Down	0.443	0.468	7	0.0546077	0.531481	-0.0339256	FALSE	Down	0.004	0.019	7	3.23457	3.93638	-0.18394	TRUE	Down
RNA Polymerase II Pre-transcription Events	Up	0.253	0.208	74	1.15873	1.27884	0.040677	FALSE	Up	0.583	0.61	74	-0.481786	-0.000120317	0.00448251	FALSE	Down	0.187	0.227	74	1.57155	1.84881	-0.080939	FALSE	Down	0.508	0.511	74	0.200586	0.52148	-0.0511472	FALSE	Up	0.884	0.887	74	-1.60224	-1.1562	0.0184914	FALSE	Up	0.48	0.482	74	0.386348	0.633667	0.0400038	FALSE	Up
Nef Mediated CD4 Down-regulation	Up	0.201	0.209	10	1.08283	1.12251	0.0834822	FALSE	Up	0.122	0.11	10	1.51905	1.42321	0.107335	FALSE	Up	0.025	0.075	10	3.28283	3.16996	0.257333	FALSE	Up	0.027	0.057	10	2.9089	2.74925	0.20832	FALSE	Up	0.184	0.194	10	1.13531	1.28051	0.0609815	FALSE	Down	0.135	0.214	10	1.4799	1.48476	-0.0093572	FALSE	Up
Estrogen-dependent gene expression	Up	0.372	0.209	107	0.983568	-0.103019	0.0153896	FALSE	Up	0.884	0.823	107	-1.08253	-1.83959	0.00461372	FALSE	Down	0.188	0.275	107	1.33975	0.755511	-0.0738785	FALSE	Down	0.155	0.248	107	1.18616	0.649692	-0.0452995	FALSE	Up	0.235	0.182	107	1.02812	0.194637	0.0105441	FALSE	Up	0.115	0.173	107	1.63123	0.903828	0.0157852	FALSE	Up
Phase 1 - inactivation of fast Na+ channels	Down	0.195	0.21	7	0.811104	1.44928	-0.0551508	FALSE	Down	0.101	0.102	7	1.33498	1.98435	-0.0344618	FALSE	Down	0.675	0.639	7	-0.200174	0.294679	-0.0197066	FALSE	Up	0.475	0.475	7	0.167509	0.702191	0.00947639	FALSE	Down	0.611	0.604	7	-0.440753	0.0945628	-0.000115925	FALSE	Down	0.356	0.412	7	0.539301	1.0942	-0.016499	FALSE	Down
Defective SLC35A1 causes congenital disorder of glycosylation 2F (CDG2F)	Up	0.21	0.21	1	0.717394	0.918493	0.10841	FALSE	Down	0.863	0.866	1	-1.06249	-0.958638	-0.0103502	FALSE	Down	0.646	0.627	1	-0.258901	-0.125189	-0.152414	FALSE	Down	0.728	0.697	1	-0.633302	-0.515865	-0.0709852	FALSE	Up	0.047	0.036	1	1.88491	2.15014	0.174622	FALSE	Up	0.352	0.405	1	0.494578	0.668296	0.192162	FALSE	Up
Defective SLC35A1 causes congenital disorder of glycosylation 2F (CDG2F)	Up	0.21	0.21	1	0.717394	0.918493	0.10841	FALSE	Down	0.863	0.866	1	-1.06249	-0.958638	-0.0103502	FALSE	Down	0.646	0.627	1	-0.258901	-0.125189	-0.152414	FALSE	Down	0.728	0.697	1	-0.633302	-0.515865	-0.0709852	FALSE	Up	0.047	0.036	1	1.88491	2.15014	0.174622	FALSE	Up	0.352	0.405	1	0.494578	0.668296	0.192162	FALSE	Up
Tyrosine catabolism	Up	0.199	0.212	5	0.59475	1.1033	0.0287301	FALSE	Up	0.809	0.802	5	-0.974093	-0.625152	0.0349285	FALSE	Up	0.8	0.726	5	-0.699774	-0.351973	0.0722832	FALSE	Up	0.415	0.434	5	0.340888	0.791145	0.127771	FALSE	Up	0.006	0.005	5	2.47765	3.14494	0.0721851	TRUE	Up	0.042	0.101	5	1.91168	2.45779	0.0234568	FALSE	Up
Defective factor XII causes hereditary angioedema	Down	0.189	0.212	3	0.946758	1.24644	-0.0627255	FALSE	Down	0.426	0.39	3	0.0958737	0.250761	-0.0298574	FALSE	Down	0.701	0.671	3	-0.185345	0.0200597	-0.0729326	FALSE	Up	0.366	0.377	3	0.449891	0.643381	0.0190358	FALSE	Down	0.491	0.456	3	-0.0556863	0.114338	-0.0341209	FALSE	Down	0.481	0.525	3	0.155544	0.386077	-0.0799688	FALSE	Down
Defective factor VIII causes hemophilia A	Down	0.198	0.213	7	0.780605	1.12014	-0.0184115	FALSE	Up	0.036	0.033	7	1.84899	2.12447	0.0884335	FALSE	Down	0.757	0.711	7	-0.55128	-0.290336	-0.0319664	FALSE	Down	0.754	0.713	7	-0.63461	-0.388744	-0.0864782	FALSE	Down	0.098	0.099	7	1.28255	1.63076	-0.037603	FALSE	Down	0.593	0.581	7	-0.0529711	0.198428	-0.000787942	FALSE	Up
Sodium/Calcium exchangers	Up	0.222	0.214	11	0.646759	1.02112	0.020621	FALSE	Up	0.564	0.604	11	-0.387331	0.135496	0.012092	FALSE	Down	0.948	0.867	11	-1.2669	-1.1653	-0.0616116	FALSE	Down	0.679	0.552	11	-0.174772	-0.0411958	-0.0545304	FALSE	Up	0.254	0.321	11	0.252746	0.907666	0.0157353	FALSE	Up	0.968	0.924	11	-1.19982	-1.03187	0.0307743	FALSE	Up
Dissolution of Fibrin Clot	Up	0.208	0.215	13	0.949391	1.73243	0.025366	FALSE	Up	0.544	0.515	13	-0.121686	0.513261	0.0170919	FALSE	Down	0.662	0.626	13	-0.147062	0.501628	-0.076894	FALSE	Down	0.909	0.858	13	-1.05544	-0.462971	-0.0416886	FALSE	Up	1e-05	1e-05	13	4.27776	5.37167	0.0471842	TRUE	Up	0.404	0.458	13	0.489425	1.17876	0.0513265	FALSE	Up
Maturation of nucleoprotein	Up	0.208	0.216	10	0.824818	1.18405	0.0294822	FALSE	Down	0.66	0.662	10	-0.493476	-0.148882	-0.013777	FALSE	Down	0.98	0.937	10	-1.99379	-1.74713	-0.00690891	FALSE	Down	0.992	0.973	10	-1.82101	-1.56235	-0.0128192	FALSE	Down	0.425	0.433	10	0.168809	0.59263	-0.0183138	FALSE	Down	0.917	0.877	10	-0.926951	-0.645847	-0.0194392	FALSE	Up
p75NTR negatively regulates cell cycle via SC1	Up	0.193	0.217	5	0.751503	0.826832	0.0327433	FALSE	Up	0.151	0.156	5	0.773684	0.803954	0.0238695	FALSE	Down	0.646	0.614	5	-0.120602	-0.186553	-0.0769562	FALSE	Down	0.359	0.387	5	0.413811	0.372029	-0.0584051	FALSE	Up	0.05	0.06	5	1.74824	1.83127	0.0201409	FALSE	Up	0.725	0.658	5	-0.209419	-0.341619	0.0948474	FALSE	Up
SUMO is conjugated to E1 (UBA2:SAE1)	Down	0.222	0.217	4	0.746967	0.979445	-0.067134	FALSE	Down	0.261	0.265	4	0.499853	0.752253	-0.0905991	FALSE	Down	0.118	0.209	4	1.58084	2.03071	-0.286741	FALSE	Down	0.043	0.093	4	1.87447	2.29886	-0.230011	FALSE	Down	0.883	0.884	4	-1.23287	-0.998267	-0.0463823	FALSE	Up	0.403	0.496	4	0.344608	0.684192	0.106285	FALSE	Up
Neurofascin interactions	Up	0.195	0.219	7	0.839177	1.41649	0.0366064	FALSE	Up	0.065	0.059	7	1.71044	2.26673	0.101155	FALSE	Up	0.396	0.409	7	0.62021	1.1066	0.183189	FALSE	Up	0.189	0.217	7	1.03687	1.55874	0.0958674	FALSE	Up	0.334	0.315	7	0.372008	0.91242	0.00686629	FALSE	Up	0.619	0.628	7	-0.119008	0.334513	0.0161604	FALSE	Up
TWIK-related alkaline pH activated K+ channel (TALK)	Up	0.212	0.22	1	0.617932	0.867512	0.0311163	FALSE	Up	0.33	0.323	1	0.110254	0.306774	0.0224757	FALSE	Up	0.521	0.53	1	0.0433689	0.228775	0.0759478	FALSE	Up	0.43	0.453	1	0.290468	0.497893	0.0795007	FALSE	Up	0.564	0.562	1	-0.4814	-0.3154	0.0127736	FALSE	Down	0.786	0.749	1	-0.61633	-0.482846	-0.0179538	FALSE	Up
Ceramide signalling	Up	0.207	0.22	3	0.765157	1.03625	0.058668	FALSE	Up	0.043	0.05	3	1.96819	2.31014	0.128082	FALSE	Up	0.718	0.679	3	-0.492386	-0.270759	0.136857	FALSE	Up	0.29	0.324	3	0.53346	0.807649	0.159154	FALSE	Up	0.183	0.185	3	0.769984	1.09032	0.0469713	FALSE	Up	0.967	0.933	3	-1.25654	-1.08078	0.00826391	FALSE	Up
Recruitment of NuMA to mitotic centrosomes	Up	0.198	0.22	89	0.812887	1.05023	0.0213168	FALSE	Up	0.919	0.884	89	-1.20757	-1.17168	0.000678317	FALSE	Down	0.741	0.709	89	-0.468054	-0.229611	-0.0979165	FALSE	Down	0.783	0.758	89	-0.711611	-0.513953	-0.0638964	FALSE	Down	0.537	0.518	89	-0.0976229	0.00421524	-0.00165808	FALSE	Up	0.275	0.421	89	0.72257	1.02972	0.0651091	FALSE	Up
Type II Na+/Pi cotransporters	Down	0.2	0.22	3	0.702259	1.06359	-0.0593354	FALSE	Down	0.429	0.409	3	0.0371553	0.325951	-0.0537573	FALSE	Down	0.747	0.703	3	-0.488341	-0.249726	-0.116505	FALSE	Down	0.683	0.66	3	-0.426974	-0.179745	-0.122722	FALSE	Down	0.786	0.794	3	-0.907498	-0.653296	-0.0322768	FALSE	Up	0.82	0.785	3	-0.656248	-0.417815	0.0547095	FALSE	Up
AMPK inhibits chREBP transcriptional activation activity	Up	0.219	0.221	8	0.686957	1.14235	0.00615799	FALSE	Up	0.014	0.017	8	2.39924	2.92635	0.114174	FALSE	Up	0.034	0.089	8	2.27803	2.85593	0.157693	FALSE	Up	0.018	0.043	8	2.37646	2.95754	0.13959	FALSE	Down	0.937	0.942	8	-1.47811	-1.08645	-0.00343398	FALSE	Down	0.027	0.082	8	1.79055	2.37521	-0.1664	FALSE	Down
YAP1- and WWTR1 (TAZ)-stimulated gene expression	Up	0.196	0.221	14	0.748371	1.49417	0.0195922	FALSE	Up	0.597	0.551	14	-0.474131	0.0341325	0.0214328	FALSE	Up	0.732	0.617	14	-0.526137	-0.0658463	0.112348	FALSE	Up	0.483	0.431	14	0.0913633	0.572002	0.066059	FALSE	Up	0.226	0.216	14	0.679153	1.36968	0.00164172	FALSE	Down	0.724	0.707	14	-0.556081	0.0135852	-0.0154012	FALSE	Up
Senescence-Associated Secretory Phenotype (SASP)	Down	0.506	0.221	73	0.687055	-1.23098	-0.0027864	FALSE	Down	0.616	0.431	73	0.090799	-1.63308	-0.00201791	FALSE	Down	0.544	0.652	73	-0.429369	-1.52937	-0.0808717	FALSE	Down	0.702	0.694	73	-0.527092	-1.72987	-0.0554624	FALSE	Down	0.398	0.204	73	0.702697	-1.26694	-0.0141556	FALSE	Up	0.484	0.372	73	0.763366	-0.900439	0.00481742	FALSE	Up
Opsins	Down	0.209	0.221	8	0.736628	1.32967	-0.0360825	FALSE	Down	0.352	0.328	8	0.254786	0.755154	-0.0268839	FALSE	Up	0.769	0.684	8	-0.807421	-0.384476	0.0113568	FALSE	Down	0.744	0.687	8	-0.679073	-0.237557	-0.0141243	FALSE	Up	0.325	0.307	8	0.299311	0.853209	0.00143091	FALSE	Down	0.6	0.609	8	-0.11875	0.35753	-0.0272947	FALSE	Down
Activation, translocation and oligomerization of BAX	Down	0.215	0.222	2	0.653645	0.913053	-0.0344372	FALSE	Down	0.23	0.211	2	0.637908	0.881438	-0.0558555	FALSE	Down	0.878	0.822	2	-0.938181	-0.78616	-0.0784143	FALSE	Down	0.797	0.764	2	-0.721116	-0.548492	-0.0345312	FALSE	Up	0.581	0.586	2	-0.363893	-0.153994	0.001919	FALSE	Down	0.916	0.876	2	-0.886391	-0.72513	-0.07271	FALSE	Down
Signaling by FGFR1 amplification mutants	Down	0.215	0.222	1	0.775728	0.708466	-0.0355472	FALSE	Up	0.568	0.571	1	-0.579725	-0.536011	0.0109159	FALSE	Down	0.695	0.664	1	-0.551872	-0.513187	-0.0303026	FALSE	Up	0.714	0.684	1	-0.688724	-0.636751	0.0203493	FALSE	Down	0.086	0.086	1	1.24101	1.14353	-0.0353593	FALSE	Down	0.271	0.313	1	0.619248	0.566464	-0.0492727	FALSE	Down
Negative regulation of FGFR4 signaling	Up	0.288	0.222	30	0.818474	-0.752471	0.00983667	FALSE	Up	0.112	0.173	30	0.888801	-0.389561	0.0329172	FALSE	Up	0.202	0.321	30	1.12624	-0.426845	0.0491833	FALSE	Up	0.212	0.276	30	0.881474	-0.607461	0.0469997	FALSE	Up	0.259	0.241	30	0.608918	-0.863672	0.0172603	FALSE	Down	0.011	0.018	30	3.13993	0.888529	-0.0253662	FALSE	Down
Interleukin-27 signaling	Up	0.202	0.222	9	0.911942	1.14481	0.0515972	FALSE	Down	0.851	0.861	9	-1.29284	-1.02283	-0.0168814	FALSE	Down	0.581	0.589	9	-0.0568881	0.215023	-0.0783233	FALSE	Down	0.701	0.715	9	-0.509258	-0.203302	-0.0723651	FALSE	Up	0.537	0.511	9	-0.108991	0.0622562	0.0036833	FALSE	Up	0.379	0.465	9	0.566077	0.776402	0.0588164	FALSE	Up
Formation of ATP by chemiosmotic coupling	Up	0.234	0.223	14	1.06194	1.84588	0.079318	FALSE	Up	0.758	0.742	14	-1.11618	-0.506727	0.02936	FALSE	Down	0.346	0.358	14	0.898917	1.65157	-0.0710839	FALSE	Down	0.407	0.411	14	0.473039	1.18253	-0.0395289	FALSE	Up	0.433	0.424	14	0.0278813	0.755335	0.0596155	FALSE	Up	0.178	0.223	14	1.51676	2.26942	0.0912121	FALSE	Up
trans-Golgi Network Vesicle Budding	Up	0.206	0.223	68	1.08331	2.5014	0.0119898	FALSE	Down	0.505	0.477	68	0.00381016	1.35005	-0.0130744	FALSE	Down	0.411	0.385	68	0.923436	2.27212	-0.0697759	FALSE	Down	0.631	0.584	68	-0.0118785	1.30392	-0.0408734	FALSE	Up	0.45	0.426	68	0.267101	1.68848	0.0233976	FALSE	Up	0.369	0.424	68	0.661165	1.93614	0.0255624	FALSE	Up
SARS-CoV-1 Infection	Up	0.25	0.223	48	0.876374	1.35813	0.00935165	FALSE	Down	0.617	0.554	48	-0.0754387	0.378084	-0.0169367	FALSE	Down	0.466	0.454	48	0.83663	1.24364	-0.0586142	FALSE	Down	0.384	0.351	48	0.815213	1.18407	-0.053138	FALSE	Down	0.857	0.814	48	-0.790257	-0.447625	-0.00268905	FALSE	Up	0.311	0.244	48	1.28268	1.2695	0.0157106	FALSE	Up
Orexin and neuropeptides FF and QRFP bind to their respective receptors	Down	0.215	0.225	8	0.714514	1.32927	-0.0263075	FALSE	Down	0.087	0.091	8	1.50474	2.13375	-0.0233568	FALSE	Up	0.936	0.869	8	-1.4648	-1.08966	0.0540824	FALSE	Up	0.805	0.75	8	-0.806712	-0.361036	0.0173601	FALSE	Down	0.251	0.24	8	0.69051	1.30737	-0.0340756	FALSE	Down	0.952	0.913	8	-1.30463	-0.899856	-0.032278	FALSE	Down
G2/M Checkpoints	Up	0.226	0.225	138	1.19695	-0.802329	0.0361463	FALSE	Down	0.184	0.249	138	0.971858	-0.912477	-0.00929374	FALSE	Down	0.023	0.096	138	3.14853	0.936088	-0.129321	FALSE	Down	0.24	0.296	138	1.20195	-0.850749	-0.059597	FALSE	Down	0.697	0.629	138	-0.511932	-2.39942	-0.00837449	FALSE	Up	0.06	0.093	138	3.30287	0.937894	0.0929062	FALSE	Up
HIV Infection	Up	0.264	0.226	215	1.51532	-0.376801	0.0432609	FALSE	Down	0.449	0.527	215	-0.261967	-1.45153	-0.00501884	FALSE	Down	0.003	0.021	215	4.76061	2.66197	-0.120882	TRUE	Down	0.069	0.159	215	2.43402	0.71978	-0.0772909	FALSE	Up	0.831	0.846	215	-1.73427	-2.88279	0.0141269	FALSE	Up	0.142	0.165	215	2.44799	0.365418	0.0852402	FALSE	Up
Trafficking of AMPA receptors	Up	0.206	0.226	32	0.696399	1.18809	0.0185758	FALSE	Up	0.01	0.008	32	2.30436	2.59474	0.0413546	TRUE	Up	0.384	0.366	32	0.63289	0.942973	0.120129	FALSE	Up	0.242	0.228	32	0.816227	1.05814	0.0850133	FALSE	Up	0.237	0.265	32	0.484937	1.03458	0.0111566	FALSE	Down	0.023	0.081	32	2.04088	2.41625	-0.0343047	FALSE	Down
Glutamate binding, activation of AMPA receptors and synaptic plasticity	Up	0.206	0.226	32	0.696399	1.18809	0.0185758	FALSE	Up	0.01	0.008	32	2.30436	2.59474	0.0413546	TRUE	Up	0.384	0.366	32	0.63289	0.942973	0.120129	FALSE	Up	0.242	0.228	32	0.816227	1.05814	0.0850133	FALSE	Up	0.237	0.265	32	0.484937	1.03458	0.0111566	FALSE	Down	0.023	0.081	32	2.04088	2.41625	-0.0343047	FALSE	Down
Synthesis, secretion, and inactivation of Glucose-dependent Insulinotropic Polypeptide (GIP)	Up	0.222	0.226	13	0.598739	1.29183	0.0307271	FALSE	Down	0.022	0.021	13	2.43785	3.21731	-0.0177235	FALSE	Down	0.493	0.469	13	0.213376	0.842752	-0.13734	FALSE	Down	0.622	0.594	13	-0.248106	0.358354	-0.0549042	FALSE	Up	0.222	0.198	13	0.603778	1.30487	0.00020907	FALSE	Up	0.984	0.958	13	-1.78191	-1.29076	0.0278028	FALSE	Up
Apoptotic cleavage of cellular proteins	Down	0.21	0.227	38	0.850608	1.71439	-0.00953073	FALSE	Down	0.698	0.672	38	-0.43504	0.350069	-0.00767424	FALSE	Up	0.438	0.431	38	0.779425	1.56324	0.0212518	FALSE	Up	0.451	0.45	38	0.485994	1.25558	0.00778129	FALSE	Down	0.377	0.368	38	0.363897	1.23945	-0.0133185	FALSE	Down	0.861	0.834	38	-0.573646	0.14076	-0.040703	FALSE	Down
Triglyceride catabolism	Up	0.183	0.227	20	0.755246	1.43056	0.00403553	FALSE	Up	0.083	0.096	20	1.28391	1.94052	0.00479293	FALSE	Down	0.797	0.706	20	-0.422088	-0.0994652	-0.0741079	FALSE	Down	0.957	0.92	20	-1.52464	-1.16578	-0.0490414	FALSE	Down	0.107	0.108	20	1.00486	1.61585	-0.00971721	FALSE	Up	0.946	0.906	20	-1.25262	-0.795682	0.012341	FALSE	Up
Cellular hexose transport	Down	0.199	0.227	20	0.681042	1.66836	-0.0109312	FALSE	Down	0.827	0.813	20	-1.07316	-0.291249	-0.005005	FALSE	Up	0.962	0.899	20	-1.54091	-0.866471	0.0139083	FALSE	Up	0.938	0.896	20	-1.44859	-0.741506	0.0224313	FALSE	Down	0.222	0.193	20	0.552787	1.50585	-0.0126118	FALSE	Up	0.954	0.902	20	-1.23761	-0.511158	0.00700861	FALSE	Down
Other interleukin signaling	Up	0.199	0.227	24	1.01446	1.90429	0.00985916	FALSE	Up	0.463	0.432	24	0.137026	0.876619	0.00611933	FALSE	Down	0.808	0.726	24	-0.752469	-0.0755625	-0.00544305	FALSE	Down	0.739	0.687	24	-0.514345	0.184994	-0.0353521	FALSE	Up	0.162	0.158	24	1.21671	2.07156	0.0293298	FALSE	Up	0.893	0.861	24	-1.07253	-0.35337	0.0113994	FALSE	Up
WNT5A-dependent internalization of FZD2, FZD5 and ROR2	Up	0.231	0.227	13	0.789441	1.05184	0.054856	FALSE	Up	0.008	0.006	13	2.97297	3.04069	0.0939227	TRUE	Up	0.067	0.106	13	2.49474	2.55533	0.212405	FALSE	Up	0.016	0.035	13	2.60808	2.65029	0.206145	FALSE	Up	0.659	0.676	13	-0.618595	-0.25376	0.0531518	FALSE	Down	0.236	0.294	13	0.906005	1.13491	-0.0297528	FALSE	Down
Interleukin-20 family signaling	Up	0.231	0.227	25	0.859818	1.3623	0.00761733	FALSE	Down	0.195	0.259	25	0.725839	1.48665	-0.0304414	FALSE	Down	0.791	0.71	25	-0.490688	-0.0824524	-0.0579595	FALSE	Down	0.651	0.642	25	-0.363585	0.195535	-0.0411129	FALSE	Down	0.459	0.433	25	0.137193	0.672761	-0.0110193	FALSE	Up	0.281	0.348	25	0.98736	1.39001	0.0262487	FALSE	Up
Pre-NOTCH Expression and Processing	Down	0.357	0.228	68	0.85688	-0.172898	-0.00441618	FALSE	Up	0.041	0.021	68	2.36925	1.18617	0.0513991	FALSE	Up	0.124	0.248	68	1.72247	1.08781	0.139475	FALSE	Up	0.025	0.077	68	2.2091	1.6122	0.103295	FALSE	Down	0.076	0.044	68	1.94646	0.762468	-0.0122564	FALSE	Down	0.546	0.529	68	0.311607	-0.373872	-0.059395	FALSE	Down
GP1b-IX-V activation signalling	Up	0.178	0.229	10	1.03865	1.00595	0.0650694	FALSE	Up	0.006	0.012	10	2.77262	2.62691	0.139497	TRUE	Down	0.953	0.896	10	-1.34123	-1.50039	-0.0725821	FALSE	Down	0.611	0.637	10	-0.147031	-0.235077	-0.022532	FALSE	Down	0.481	0.477	10	0.035598	-0.0900375	-0.0370944	FALSE	Down	0.52	0.65	10	-0.0640744	0.118851	-0.0863241	FALSE	Up
Axonal growth inhibition (RHOA activation)	Up	0.208	0.23	8	0.779268	1.30922	0.0361951	FALSE	Up	0.448	0.457	8	-0.0667344	0.425147	0.0196552	FALSE	Down	0.921	0.856	8	-0.981985	-0.701197	-0.0293518	FALSE	Up	0.885	0.833	8	-0.797152	-0.486155	0.0163084	FALSE	Up	0.079	0.07	8	1.48119	2.0057	0.060271	FALSE	Up	0.946	0.906	8	-0.938719	-0.671567	0.0118778	FALSE	Up
Prefoldin mediated transfer of substrate to CCT/TriC	Up	0.154	0.23	25	0.756896	0.618189	0.0205369	FALSE	Up	0.74	0.631	25	-0.390625	-0.961228	0.0299433	FALSE	Down	0.172	0.366	25	0.764396	0.79085	-0.0413393	FALSE	Down	0.654	0.693	25	-0.4221	-0.58138	-0.00711539	FALSE	Down	0.332	0.381	25	0.214715	-0.00728915	-0.0191959	FALSE	Up	0.007	0.057	25	2.5863	2.50276	0.0214907	TRUE	Down
RNA polymerase II transcribes snRNA genes	Up	0.288	0.23	66	1.19904	1.63355	0.0219257	FALSE	Down	0.99	0.988	66	-2.49032	-1.76695	-0.0175713	FALSE	Down	0.268	0.284	66	1.6806	2.29175	-0.172351	FALSE	Down	0.43	0.428	66	0.634085	1.28092	-0.11329	FALSE	Up	0.946	0.941	66	-1.83343	-1.12111	0.0195818	FALSE	Up	0.564	0.553	66	0.237617	0.771076	0.0900956	FALSE	Up
NGF-stimulated transcription	Up	0.173	0.23	34	0.778561	1.57618	0.00961163	FALSE	Down	0.966	0.967	34	-1.93284	-1.26086	-0.00646889	FALSE	Down	0.98	0.932	34	-1.84682	-1.19766	-0.0481271	FALSE	Down	0.943	0.914	34	-1.43062	-0.775	-0.0627501	FALSE	Up	0.812	0.81	34	-0.949801	-0.292959	0.013844	FALSE	Down	0.979	0.947	34	-1.49352	-0.90917	-0.0208467	FALSE	Up
Attachment and Entry	Down	0.228	0.231	4	0.806481	1.10701	-0.0386536	FALSE	Down	0.948	0.94	4	-1.58474	-1.37835	-0.0291994	FALSE	Down	0.785	0.741	4	-0.351854	-0.132732	-0.0953838	FALSE	Down	0.58	0.574	4	-0.171713	0.0770238	-0.0704891	FALSE	Down	0.6	0.6	4	-0.434797	-0.12831	-0.0252681	FALSE	Up	0.575	0.585	4	-0.0398624	0.204991	0.107733	FALSE	Up
Rhesus glycoproteins mediate ammonium transport.	Down	0.22	0.232	3	0.680524	1.10315	-0.0279889	FALSE	Up	0.649	0.634	3	-0.450121	-0.163822	0.0274453	FALSE	Up	0.663	0.625	3	-0.34129	-0.0726969	0.126651	FALSE	Up	0.802	0.759	3	-0.726247	-0.48006	0.0557254	FALSE	Down	0.084	0.08	3	1.36955	1.834	-0.0299801	FALSE	Down	0.346	0.403	3	0.522877	0.863986	-0.0656148	FALSE	Down
Acrosome Reaction and Sperm:Oocyte Membrane Binding	Up	0.209	0.233	5	0.641908	1.18967	0.0349076	FALSE	Up	0.247	0.239	5	0.436049	0.909721	0.0534559	FALSE	Down	0.857	0.781	5	-0.99111	-0.668523	-0.0345195	FALSE	Up	0.667	0.626	5	-0.471461	-0.0794062	0.00482072	FALSE	Up	0.003	0.004	5	3.37348	4.16808	0.041258	TRUE	Up	0.364	0.407	5	0.360616	0.823813	0.0256652	FALSE	Up
Formation of annular gap junctions	Up	0.341	0.233	10	0.773665	0.611455	0.0202652	FALSE	Up	0.141	0.114	10	1.11898	1.23359	0.0501586	FALSE	Up	0.321	0.347	10	0.96896	1.04361	0.137126	FALSE	Up	0.336	0.344	10	0.672775	0.760538	0.0979783	FALSE	Up	0.865	0.861	10	-1.04562	-0.843631	0.000927904	FALSE	Down	0.169	0.212	10	1.26263	1.27278	-0.0770296	FALSE	Down
Breakdown of the nuclear lamina	Down	0.225	0.233	3	0.769768	0.955623	-0.14243	FALSE	Up	0.131	0.122	3	1.10956	1.26825	0.032308	FALSE	Up	0.483	0.496	3	0.358474	0.51754	0.550514	FALSE	Up	0.279	0.311	3	0.730163	0.893581	0.372188	FALSE	Down	0.238	0.229	3	0.615066	0.82231	-0.152832	FALSE	Down	0.068	0.145	3	1.51972	1.66721	-0.668036	FALSE	Down
PI-3K cascade:FGFR4	Down	0.239	0.233	20	0.731483	-0.322938	-0.0182	FALSE	Up	0.189	0.232	20	0.741627	-0.182329	0.0132795	FALSE	Up	0.218	0.322	20	1.09149	-0.00789178	0.0662361	FALSE	Up	0.212	0.298	20	0.794704	-0.199465	0.0662521	FALSE	Down	0.659	0.702	20	-0.78101	-1.51637	-0.00744662	FALSE	Down	0.136	0.225	20	1.25296	0.298585	-0.0469239	FALSE	Down
TP53 Regulates Transcription of Caspase Activators and Caspases	Down	0.203	0.233	11	0.581387	1.16022	-0.0239378	FALSE	Down	0.233	0.229	11	0.481151	1.00207	-0.0494041	FALSE	Down	0.963	0.908	11	-1.6448	-1.28916	-0.01703	FALSE	Down	0.913	0.85	11	-1.24123	-0.882514	-0.0342088	FALSE	Up	0.06	0.051	11	1.36667	1.97424	0.00809062	FALSE	Up	0.957	0.928	11	-1.33205	-0.911174	0.0344353	FALSE	Up
Transcriptional Regulation by E2F6	Up	0.212	0.235	34	0.89264	1.72474	0.016458	FALSE	Up	0.143	0.089	34	1.59807	2.05416	0.0254247	FALSE	Down	0.007	0.016	34	4.06559	4.60335	-0.002818	TRUE	Up	0.005	0.009	34	3.35733	3.84973	0.0148457	TRUE	Down	0.617	0.606	34	-0.246305	0.455868	-0.0121214	FALSE	Up	0.224	0.282	34	1.22983	1.80583	0.0267063	FALSE	Down
Constitutive Signaling by Ligand-Responsive EGFR Cancer Variants	Down	0.242	0.237	19	0.834574	-1.06051	-0.0030299	FALSE	Down	0.585	0.651	19	-0.343705	-1.86595	-0.0112309	FALSE	Down	0.272	0.465	19	0.660155	-1.23223	-0.136788	FALSE	Down	0.316	0.392	19	0.621792	-1.30443	-0.0789003	FALSE	Down	0.111	0.229	19	0.708185	-1.01116	-0.0144603	FALSE	Up	0.31	0.197	19	1.34589	-0.97936	0.00206857	FALSE	Up
Hyaluronan metabolism	Up	0.21	0.237	15	0.805861	1.57988	0.0315319	FALSE	Up	0.787	0.777	15	-0.95797	-0.33686	0.0134991	FALSE	Down	0.84	0.775	15	-0.697653	-0.127267	-0.0115095	FALSE	Up	0.891	0.837	15	-1.04193	-0.465398	0.0322922	FALSE	Up	0.014	0.012	15	2.62929	3.53726	0.0451508	FALSE	Up	0.833	0.796	15	-0.714462	-0.122699	0.0249105	FALSE	Up
Adrenoceptors	Down	0.227	0.237	8	0.679568	1.19883	-0.0225926	FALSE	Up	0.123	0.124	8	1.36894	1.8779	0.129202	FALSE	Up	0.224	0.279	8	1.3486	1.83875	0.401486	FALSE	Up	0.213	0.248	8	1.00201	1.4758	0.297408	FALSE	Down	0.802	0.805	8	-1.01208	-0.591208	-0.0136228	FALSE	Down	0.1	0.158	8	1.64217	2.10023	-0.297814	FALSE	Down
Defective SLC34A2 causes pulmonary alveolar microlithiasis (PALM)	Down	0.224	0.237	1	0.763842	0.974404	-0.128812	FALSE	Down	0.131	0.14	1	1.18073	1.40034	-0.158961	FALSE	Down	0.236	0.294	1	0.961009	1.17839	-0.366837	FALSE	Down	0.158	0.196	1	1.26099	1.48899	-0.385547	FALSE	Down	0.314	0.303	1	0.364273	0.557186	-0.107046	FALSE	Up	0.494	0.516	1	0.0794332	0.236797	0.136451	FALSE	Up
Signaling by Ligand-Responsive EGFR Variants in Cancer	Down	0.242	0.237	19	0.834574	-1.06051	-0.0030299	FALSE	Down	0.585	0.651	19	-0.343705	-1.86595	-0.0112309	FALSE	Down	0.272	0.465	19	0.660155	-1.23223	-0.136788	FALSE	Down	0.316	0.392	19	0.621792	-1.30443	-0.0789003	FALSE	Down	0.111	0.229	19	0.708185	-1.01116	-0.0144603	FALSE	Up	0.31	0.197	19	1.34589	-0.97936	0.00206857	FALSE	Up
Formation of xylulose-5-phosphate	Up	0.224	0.237	5	0.655668	1.20036	0.018942	FALSE	Down	0.971	0.968	5	-1.61002	-1.30101	-0.00617408	FALSE	Down	0.865	0.804	5	-0.916012	-0.576649	-0.139656	FALSE	Down	0.869	0.839	5	-0.844564	-0.486686	-0.12216	FALSE	Up	0.883	0.886	5	-1.14578	-0.759709	0.0335074	FALSE	Up	0.477	0.528	5	0.247732	0.694734	0.127868	FALSE	Up
Defective SLC34A2 causes pulmonary alveolar microlithiasis (PALM)	Down	0.224	0.237	1	0.763842	0.974404	-0.128812	FALSE	Down	0.131	0.14	1	1.18073	1.40034	-0.158961	FALSE	Down	0.236	0.294	1	0.961009	1.17839	-0.366837	FALSE	Down	0.158	0.196	1	1.26099	1.48899	-0.385547	FALSE	Down	0.314	0.303	1	0.364273	0.557186	-0.107046	FALSE	Up	0.494	0.516	1	0.0794332	0.236797	0.136451	FALSE	Up
Sphingolipid de novo biosynthesis	Up	0.207	0.238	43	0.951919	2.38441	0.00415559	FALSE	Down	0.737	0.7	43	-0.642271	0.570544	-0.00409913	FALSE	Down	0.93	0.846	43	-1.2136	-0.1055	-0.0525948	FALSE	Down	0.892	0.814	43	-0.954924	0.208145	-0.0377175	FALSE	Up	0.238	0.213	43	0.863488	2.30602	0.0363281	FALSE	Up	0.737	0.724	43	-0.284827	0.911126	0.0469163	FALSE	Up
Hyaluronan uptake and degradation	Up	0.23	0.238	11	0.832873	1.47624	0.0447038	FALSE	Up	0.785	0.781	11	-0.901193	-0.382405	0.0123321	FALSE	Down	0.718	0.672	11	-0.198993	0.307054	-0.0493894	FALSE	Up	0.774	0.741	11	-0.571859	-0.0639296	0.0241487	FALSE	Up	0.015	0.015	11	2.7674	3.55004	0.0621703	FALSE	Up	0.735	0.713	11	-0.402614	0.102623	0.046936	FALSE	Up
APC/C:Cdc20 mediated degradation of Cyclin B	Up	0.297	0.239	24	0.697707	-0.0982812	0.0501172	FALSE	Up	0.697	0.652	24	-0.409905	-1.01787	0.00378394	FALSE	Down	0.308	0.454	24	0.589697	0.0721177	-0.166617	FALSE	Down	0.492	0.485	24	0.310742	-0.420056	-0.0814101	FALSE	Up	0.8	0.667	24	-0.53884	-1.38137	0.00501847	FALSE	Up	0.066	0.05	24	2.37663	1.06283	0.114156	FALSE	Up
Gene expression (Transcription)	Up	0.271	0.239	1299	1.33496	4.90079	0.0153474	FALSE	Up	0.476	0.377	1299	0.735142	4.25462	0.00196142	FALSE	Down	0.066	0.025	1299	4.79449	7.98246	-0.0637993	FALSE	Down	0.06	0.028	1299	3.62158	6.96454	-0.0377286	FALSE	Up	0.827	0.817	1299	-0.975802	2.86277	0.00734244	FALSE	Up	0.047	0.042	1299	3.46737	6.4111	0.0341911	FALSE	Up
IRF3-mediated induction of type I IFN	Up	0.213	0.24	12	0.671064	1.33423	0.0278163	FALSE	Up	0.274	0.261	12	0.496352	1.07224	1.85034e-05	FALSE	Down	0.53	0.517	12	0.291629	0.798985	-0.0448893	FALSE	Down	0.342	0.357	12	0.669843	1.21469	-0.0690174	FALSE	Up	0.807	0.826	12	-0.888806	-0.313377	0.00790271	FALSE	Up	0.514	0.527	12	0.227996	0.703796	0.0307722	FALSE	Up
Localization of the PINCH-ILK-PARVIN complex to focal adhesions	Up	0.266	0.24	3	0.723651	0.897273	0.0718591	FALSE	Up	0.275	0.278	3	0.418847	0.709948	0.0349604	FALSE	Up	0.186	0.241	3	1.25167	1.53191	0.0377331	FALSE	Up	0.08	0.133	3	1.47257	1.81475	0.0515331	FALSE	Down	0.625	0.63	3	-0.472208	-0.229331	-0.0324458	FALSE	Down	0.445	0.495	3	0.372846	0.60709	-0.00773252	FALSE	Down
RHO GTPases Activate WASPs and WAVEs	Up	0.309	0.24	33	0.84599	0.898523	0.00460159	FALSE	Up	0.581	0.57	33	-0.210546	0.11219	0.00370068	FALSE	Down	0.629	0.621	33	-0.162117	0.244495	-0.128901	FALSE	Down	0.677	0.685	33	-0.283105	0.141014	-0.0803723	FALSE	Up	0.241	0.218	33	0.870714	1.15247	0.0126276	FALSE	Up	0.927	0.892	33	-0.940343	-0.593193	0.0463947	FALSE	Up
Ligand-receptor interactions	Down	0.224	0.243	8	0.629094	1.19	-0.00731126	FALSE	Up	0.038	0.045	8	1.75475	2.3942	0.00818339	FALSE	Up	0.813	0.741	8	-0.733383	-0.300976	0.0159378	FALSE	Down	0.912	0.864	8	-1.3199	-0.940761	-0.0108371	FALSE	Down	0.392	0.382	8	-0.000132363	0.537703	-0.0246451	FALSE	Up	0.694	0.67	8	-0.4764	-0.0465342	0.010384	FALSE	Up
RNA Polymerase I Transcription	Up	0.343	0.243	68	0.899527	-0.542664	0.0197087	FALSE	Up	0.314	0.246	68	0.735766	-0.612793	0.0158166	FALSE	Down	0.329	0.464	68	0.478491	-0.498567	-0.0351375	FALSE	Down	0.514	0.575	68	-0.123894	-1.07833	-0.0239893	FALSE	Down	0.2	0.156	68	1.11888	-0.275865	-0.00105541	FALSE	Up	0.615	0.577	68	0.0388686	-1.01444	0.0363792	FALSE	Up
RUNX1 regulates expression of components of tight junctions	Up	0.274	0.243	5	0.700174	0.898071	0.0336995	FALSE	Up	0.46	0.443	5	0.0242426	0.283832	0.0705686	FALSE	Down	0.888	0.843	5	-1.05274	-0.835201	-0.0179501	FALSE	Down	0.896	0.853	5	-1.05294	-0.860697	-0.0178732	FALSE	Down	0.392	0.392	5	0.174965	0.498515	-0.0311788	FALSE	Down	0.167	0.237	5	1.21111	1.46245	-0.0164961	FALSE	Down
CHL1 interactions	Up	0.264	0.244	8	0.65281	0.934183	0.047658	FALSE	Up	0.049	0.054	8	1.58291	2.0716	0.101943	FALSE	Up	0.151	0.193	8	1.51764	1.86261	0.151943	FALSE	Up	0.122	0.156	8	1.18524	1.56372	0.112018	FALSE	Down	0.52	0.524	8	-0.109633	0.331022	-0.00709883	FALSE	Up	0.401	0.443	8	0.471611	0.797767	0.032605	FALSE	Up
UNC93B1 deficiency - HSE	Up	0.242	0.244	2	0.657734	0.9142	0.0599611	FALSE	Up	0.36	0.349	2	0.219823	0.437626	0.0504998	FALSE	Up	0.731	0.692	2	-0.540813	-0.35466	0.0889402	FALSE	Up	0.441	0.452	2	0.239593	0.462397	0.141809	FALSE	Up	0.054	0.049	2	1.98928	2.35143	0.112322	FALSE	Up	0.985	0.946	2	-1.31915	-1.17455	0.0198715	FALSE	Up
Biosynthesis of EPA-derived SPMs	Down	0.238	0.245	6	0.761226	1.11982	-0.0206825	FALSE	Up	0.515	0.505	6	-0.106252	0.230976	0.0032489	FALSE	Up	0.883	0.84	6	-0.853909	-0.546604	0.00658565	FALSE	Down	0.777	0.764	6	-0.626149	-0.29268	-0.0244774	FALSE	Up	0.595	0.583	6	-0.262159	0.110914	0.0108066	FALSE	Down	0.766	0.754	6	-0.370069	-0.0522175	-0.0242723	FALSE	Up
Adrenaline signalling through Alpha-2 adrenergic receptor	Down	0.236	0.247	3	0.740034	1.05241	-0.0767811	FALSE	Up	0.261	0.245	3	0.631326	0.903838	0.218549	FALSE	Up	0.022	0.063	3	2.93309	3.32126	0.992596	FALSE	Up	0.011	0.032	3	2.7256	3.09066	0.764571	FALSE	Down	0.447	0.447	3	-0.0150531	0.262199	-0.0710711	FALSE	Down	1e-05	0.001	3	4.77258	5.19508	-0.820343	TRUE	Down
Peptide hormone metabolism	Up	0.203	0.248	83	0.638327	2.26768	0.0118597	FALSE	Down	0.205	0.184	83	0.990263	2.47002	-0.000930492	FALSE	Down	0.979	0.908	83	-2.00101	-0.709943	-0.0276002	FALSE	Down	0.997	0.991	83	-2.81884	-1.56304	-0.00974315	FALSE	Up	0.071	0.052	83	1.50003	2.97805	0.0237756	FALSE	Up	1	1	83	-3.37422	-2.16958	0.0094704	FALSE	Up
CLEC7A/inflammasome pathway	Down	0.179	0.248	5	0.766377	0.778417	-0.0977277	FALSE	Down	0.217	0.271	5	0.617788	0.626521	-0.104456	FALSE	Down	0.851	0.784	5	-0.667408	-0.854607	-0.176545	FALSE	Down	0.604	0.585	5	-0.0832167	-0.247952	-0.158011	FALSE	Down	0.009	0.017	5	2.08531	2.21769	-0.0637653	TRUE	Down	0.668	0.693	5	-0.0539553	-0.0945721	-0.101409	FALSE	Down
Vitamin D (calciferol) metabolism	Up	0.213	0.249	11	0.532656	1.08541	0.0313699	FALSE	Down	0.679	0.669	11	-0.677873	-0.225173	-0.00629673	FALSE	Down	0.758	0.697	11	-0.429715	-0.0192471	-0.0942363	FALSE	Down	0.68	0.64	11	-0.422399	-0.00417638	-0.072829	FALSE	Up	0.959	0.955	11	-1.63559	-1.22323	0.00653684	FALSE	Up	0.958	0.928	11	-1.19945	-0.799676	0.0411741	FALSE	Up
Apoptotic cleavage of cell adhesion proteins	Down	0.197	0.25	11	0.701523	1.31893	-0.00387716	FALSE	Down	0.773	0.778	11	-0.86772	-0.421692	-0.0178677	FALSE	Up	0.87	0.823	11	-0.986765	-0.561947	0.0457168	FALSE	Up	0.954	0.926	11	-1.59826	-1.19363	0.0068612	FALSE	Down	0.417	0.419	11	0.061453	0.551214	-0.0199756	FALSE	Down	0.762	0.745	11	-0.429264	-0.0344753	-0.00215584	FALSE	Up
Regulation of TP53 Activity	Up	0.231	0.25	147	0.846536	1.5317	0.0301761	FALSE	Up	0.354	0.342	147	0.430579	1.0528	0.00601814	FALSE	Down	0.164	0.192	147	1.77436	2.26486	-0.0803233	FALSE	Down	0.413	0.378	147	0.753068	1.14075	-0.0415604	FALSE	Up	0.877	0.866	147	-1.14017	-0.570223	0.0122145	FALSE	Up	0.498	0.43	147	0.849336	1.02626	0.0531764	FALSE	Up
RAF-independent MAPK1/3 activation	Up	0.321	0.252	21	0.878321	0.669566	0.0167653	FALSE	Down	0.857	0.885	21	-1.28296	-1.0172	-0.0404385	FALSE	Down	0.877	0.849	21	-0.999498	-0.849157	-0.105917	FALSE	Down	0.94	0.904	21	-1.12569	-1.0964	-0.0855202	FALSE	Up	0.733	0.7	21	-0.435581	-0.477997	0.00223285	FALSE	Up	0.503	0.528	21	0.393301	0.373627	0.0313615	FALSE	Up
Diseases of DNA repair	Up	0.246	0.252	11	0.662754	1.26218	0.00481284	FALSE	Down	0.462	0.445	11	0.0869492	0.622283	-0.0472425	FALSE	Down	0.804	0.746	11	-0.619116	-0.138747	-0.147218	FALSE	Down	0.818	0.772	11	-0.689572	-0.208485	-0.0776454	FALSE	Down	0.773	0.772	11	-0.855697	-0.326483	-0.0183155	FALSE	Up	0.547	0.584	11	0.17727	0.708618	0.0834225	FALSE	Up
Activation of ATR in response to replication stress	Up	0.212	0.253	35	0.866472	1.46443	0.0402616	FALSE	Down	0.58	0.569	35	-0.1948	0.271478	-0.00526525	FALSE	Down	0.232	0.311	35	1.20134	1.77276	-0.162904	FALSE	Down	0.796	0.752	35	-0.514647	-0.177358	-0.0775467	FALSE	Down	0.326	0.288	35	0.508585	0.916141	-0.0113686	FALSE	Up	0.471	0.509	35	0.559947	0.958798	0.134702	FALSE	Up
Methionine salvage pathway	Up	0.265	0.254	5	0.645257	1.11839	0.0673817	FALSE	Down	0.798	0.783	5	-0.830623	-0.487932	-0.0169393	FALSE	Down	0.137	0.196	5	1.83869	2.40949	-0.426507	FALSE	Down	0.155	0.171	5	1.50457	2.03521	-0.264096	FALSE	Up	0.909	0.905	5	-1.39514	-1.06056	0.0268232	FALSE	Up	0.074	0.11	5	1.80337	2.34117	0.206246	FALSE	Up
Catecholamine biosynthesis	Up	0.218	0.254	3	0.228054	0.611604	0.0176987	FALSE	Up	0.063	0.068	3	1.04549	1.42634	0.0265842	FALSE	Up	0.904	0.821	3	-1.44563	-1.27552	0.00687694	FALSE	Up	0.81	0.731	3	-1.05592	-0.882782	0.0164445	FALSE	Up	0.396	0.389	3	-0.344182	-0.0866365	0.00839537	FALSE	Up	0.885	0.824	3	-1.02218	-0.792516	0.00409109	FALSE	Up
RAS processing	Up	0.263	0.254	23	0.787553	0.40211	0.00837299	FALSE	Up	0.21	0.219	23	0.801563	0.46664	0.0310872	FALSE	Down	0.023	0.06	23	3.28298	2.75337	-0.112561	FALSE	Down	0.01	0.014	23	3.53435	2.79926	-0.0615704	TRUE	Down	0.764	0.77	23	-0.730005	-1.04909	-0.0223595	FALSE	Down	0.084	0.048	23	2.516	1.24415	-0.0154941	FALSE	Down
NS1 Mediated Effects on Host Pathways	Up	0.422	0.255	38	0.85397	-0.706058	0.0297848	FALSE	Down	0.622	0.673	38	-0.46135	-1.29834	-0.0296157	FALSE	Down	0.134	0.251	38	1.47396	0.298866	-0.210134	FALSE	Down	0.468	0.563	38	0.140779	-0.738362	-0.138206	FALSE	Down	0.852	0.87	38	-1.17891	-1.96462	-0.00106247	FALSE	Up	0.204	0.246	38	1.31379	0.0444179	0.116572	FALSE	Up
Regulation of actin dynamics for phagocytic cup formation	Up	0.309	0.255	64	0.825317	1.18697	0.0079797	FALSE	Down	0.711	0.711	64	-0.523237	0.0573053	-0.0014192	FALSE	Down	0.656	0.625	64	-0.0460342	0.512663	-0.0959947	FALSE	Down	0.719	0.697	64	-0.371077	0.226813	-0.0619272	FALSE	Up	0.277	0.26	64	0.720212	1.32305	0.00492932	FALSE	Up	0.564	0.609	64	0.210129	0.739075	0.0136958	FALSE	Up
Formation of TC-NER Pre-Incision Complex	Up	0.316	0.255	51	0.87191	0.280335	0.0416407	FALSE	Down	0.215	0.301	51	0.63935	0.570284	-0.00194567	FALSE	Down	0.155	0.261	51	1.50215	1.18027	-0.081545	FALSE	Down	0.251	0.338	51	0.923204	0.598018	-0.0617976	FALSE	Up	0.791	0.72	51	-0.732307	-1.23443	0.0123	FALSE	Up	0.526	0.393	51	0.732367	-0.115577	0.0591481	FALSE	Up
Interleukin-12 signaling	Up	0.293	0.255	44	0.83977	1.54563	0.0139365	FALSE	Down	0.306	0.301	44	0.613861	1.45755	-0.0260777	FALSE	Down	0.05	0.081	44	2.55909	3.42996	-0.131999	FALSE	Down	0.145	0.18	44	1.57611	2.44112	-0.0945553	FALSE	Down	0.193	0.18	44	1.00341	1.94705	-0.0109068	FALSE	Up	0.051	0.125	44	2.04608	2.90365	0.0665352	FALSE	Up
Defective SLCO1B3 causes hyperbilirubinemia, Rotor type (HBLRR)	Down	0.245	0.256	1	0.638299	0.835726	-0.0431483	FALSE	Down	0.475	0.463	1	-0.069914	0.081423	-0.0332235	FALSE	Down	0.904	0.815	1	-1.07696	-0.994349	-0.00456322	FALSE	Down	0.85	0.801	1	-0.896334	-0.793058	-0.0183292	FALSE	Down	0.278	0.271	1	0.426002	0.616241	-0.0427106	FALSE	Down	0.947	0.896	1	-0.907134	-0.803527	-0.0137316	FALSE	Down
Prolactin receptor signaling	Up	0.308	0.257	15	0.60091	0.274354	0.0341921	FALSE	Up	0.94	0.969	15	-2.01683	-1.68015	0.0205684	FALSE	Down	0.889	0.856	15	-1.16446	-1.22165	-0.0271611	FALSE	Up	0.893	0.896	15	-1.22344	-1.12871	0.0121643	FALSE	Up	0.407	0.489	15	-0.225561	-0.190792	0.0241366	FALSE	Up	0.203	0.187	15	1.16218	0.700131	0.05306	FALSE	Up
PP2A-mediated dephosphorylation of key metabolic factors	Up	0.238	0.257	7	0.671667	-0.219689	0.0364602	FALSE	Up	0.946	0.967	7	-1.75917	-1.95326	0.0013605	FALSE	Down	0.315	0.277	7	1.3772	-0.185356	-0.200026	FALSE	Down	0.647	0.489	7	0.269648	-0.981829	-0.11904	FALSE	Up	0.551	0.569	7	-0.319491	-1.04436	0.0448219	FALSE	Up	0.544	0.351	7	0.838065	-0.577546	0.116072	FALSE	Up
Digestion of dietary carbohydrate	Down	0.242	0.257	7	0.665254	1.29805	-0.018116	FALSE	Down	0.264	0.25	7	0.649564	1.23907	-0.0249761	FALSE	Up	0.855	0.79	7	-0.89044	-0.483778	0.000858511	FALSE	Up	0.38	0.384	7	0.467991	1.01224	0.0318891	FALSE	Down	0.278	0.263	7	0.515299	1.14298	-0.0128545	FALSE	Down	0.82	0.78	7	-0.65958	-0.220905	-0.0155283	FALSE	Down
Serotonin clearance from the synaptic cleft	Up	0.226	0.257	3	0.353482	0.678443	0.00240415	FALSE	Down	0.104	0.106	3	0.88592	1.22145	-0.0341707	FALSE	Down	0.462	0.469	3	0.259601	0.502676	-0.100519	FALSE	Down	0.363	0.377	3	0.32688	0.583479	-0.053686	FALSE	Down	0.318	0.322	3	-0.0517123	0.265781	-0.00076425	FALSE	Up	0.609	0.626	3	-0.190322	0.074151	0.0310324	FALSE	Up
Physiological factors	Down	0.219	0.257	12	0.591278	1.30952	-0.00307418	FALSE	Up	0.283	0.247	12	0.348776	0.883004	0.0188639	FALSE	Up	0.756	0.663	12	-0.595924	-0.181667	0.140442	FALSE	Up	0.613	0.528	12	-0.275827	0.126357	0.108551	FALSE	Down	0.34	0.326	12	0.180382	0.798413	-0.00447076	FALSE	Down	0.813	0.778	12	-0.826825	-0.306519	-0.0190499	FALSE	Down
Defective Mismatch Repair Associated With MSH6	Down	0.256	0.257	2	0.69502	0.968674	-0.0553259	FALSE	Down	0.171	0.153	2	0.977419	1.26819	-0.103804	FALSE	Down	0.657	0.635	2	-0.264971	-0.0422272	-0.256915	FALSE	Down	0.614	0.612	2	-0.225071	0.00132106	-0.0600724	FALSE	Down	0.36	0.342	2	0.316709	0.58017	-0.0656935	FALSE	Up	0.236	0.329	2	0.883443	1.17867	0.104245	FALSE	Up
Dasatinib-resistant KIT mutants	Up	0.261	0.257	2	0.753834	0.753525	0.0831527	FALSE	Up	0.329	0.33	2	0.347514	0.399214	0.0736557	FALSE	Down	0.659	0.648	2	-0.364364	-0.303769	-0.131568	FALSE	Down	0.732	0.706	2	-0.64587	-0.577696	-0.0587282	FALSE	Up	0.102	0.108	2	1.39336	1.40975	0.114102	FALSE	Up	0.403	0.447	2	0.464133	0.473864	0.125758	FALSE	Up
Imatinib-resistant KIT mutants	Up	0.261	0.257	2	0.753834	0.753525	0.0831527	FALSE	Up	0.329	0.33	2	0.347514	0.399214	0.0736557	FALSE	Down	0.659	0.648	2	-0.364364	-0.303769	-0.131568	FALSE	Down	0.732	0.706	2	-0.64587	-0.577696	-0.0587282	FALSE	Up	0.102	0.108	2	1.39336	1.40975	0.114102	FALSE	Up	0.403	0.447	2	0.464133	0.473864	0.125758	FALSE	Up
KIT mutants bind TKIs	Up	0.261	0.257	2	0.753834	0.753525	0.0831527	FALSE	Up	0.329	0.33	2	0.347514	0.399214	0.0736557	FALSE	Down	0.659	0.648	2	-0.364364	-0.303769	-0.131568	FALSE	Down	0.732	0.706	2	-0.64587	-0.577696	-0.0587282	FALSE	Up	0.102	0.108	2	1.39336	1.40975	0.114102	FALSE	Up	0.403	0.447	2	0.464133	0.473864	0.125758	FALSE	Up
Masitinib-resistant KIT mutants	Up	0.261	0.257	2	0.753834	0.753525	0.0831527	FALSE	Up	0.329	0.33	2	0.347514	0.399214	0.0736557	FALSE	Down	0.659	0.648	2	-0.364364	-0.303769	-0.131568	FALSE	Down	0.732	0.706	2	-0.64587	-0.577696	-0.0587282	FALSE	Up	0.102	0.108	2	1.39336	1.40975	0.114102	FALSE	Up	0.403	0.447	2	0.464133	0.473864	0.125758	FALSE	Up
Nilotinib-resistant KIT mutants	Up	0.261	0.257	2	0.753834	0.753525	0.0831527	FALSE	Up	0.329	0.33	2	0.347514	0.399214	0.0736557	FALSE	Down	0.659	0.648	2	-0.364364	-0.303769	-0.131568	FALSE	Down	0.732	0.706	2	-0.64587	-0.577696	-0.0587282	FALSE	Up	0.102	0.108	2	1.39336	1.40975	0.114102	FALSE	Up	0.403	0.447	2	0.464133	0.473864	0.125758	FALSE	Up
Regorafenib-resistant KIT mutants	Up	0.261	0.257	2	0.753834	0.753525	0.0831527	FALSE	Up	0.329	0.33	2	0.347514	0.399214	0.0736557	FALSE	Down	0.659	0.648	2	-0.364364	-0.303769	-0.131568	FALSE	Down	0.732	0.706	2	-0.64587	-0.577696	-0.0587282	FALSE	Up	0.102	0.108	2	1.39336	1.40975	0.114102	FALSE	Up	0.403	0.447	2	0.464133	0.473864	0.125758	FALSE	Up
Signaling by kinase domain mutants of KIT	Up	0.261	0.257	2	0.753834	0.753525	0.0831527	FALSE	Up	0.329	0.33	2	0.347514	0.399214	0.0736557	FALSE	Down	0.659	0.648	2	-0.364364	-0.303769	-0.131568	FALSE	Down	0.732	0.706	2	-0.64587	-0.577696	-0.0587282	FALSE	Up	0.102	0.108	2	1.39336	1.40975	0.114102	FALSE	Up	0.403	0.447	2	0.464133	0.473864	0.125758	FALSE	Up
Sunitinib-resistant KIT mutants	Up	0.261	0.257	2	0.753834	0.753525	0.0831527	FALSE	Up	0.329	0.33	2	0.347514	0.399214	0.0736557	FALSE	Down	0.659	0.648	2	-0.364364	-0.303769	-0.131568	FALSE	Down	0.732	0.706	2	-0.64587	-0.577696	-0.0587282	FALSE	Up	0.102	0.108	2	1.39336	1.40975	0.114102	FALSE	Up	0.403	0.447	2	0.464133	0.473864	0.125758	FALSE	Up
Signaling by juxtamembrane domain KIT mutants	Up	0.261	0.257	2	0.753834	0.753525	0.0831527	FALSE	Up	0.329	0.33	2	0.347514	0.399214	0.0736557	FALSE	Down	0.659	0.648	2	-0.364364	-0.303769	-0.131568	FALSE	Down	0.732	0.706	2	-0.64587	-0.577696	-0.0587282	FALSE	Up	0.102	0.108	2	1.39336	1.40975	0.114102	FALSE	Up	0.403	0.447	2	0.464133	0.473864	0.125758	FALSE	Up
Sorafenib-resistant KIT mutants	Up	0.261	0.257	2	0.753834	0.753525	0.0831527	FALSE	Up	0.329	0.33	2	0.347514	0.399214	0.0736557	FALSE	Down	0.659	0.648	2	-0.364364	-0.303769	-0.131568	FALSE	Down	0.732	0.706	2	-0.64587	-0.577696	-0.0587282	FALSE	Up	0.102	0.108	2	1.39336	1.40975	0.114102	FALSE	Up	0.403	0.447	2	0.464133	0.473864	0.125758	FALSE	Up
Drug resistance of KIT mutants	Up	0.261	0.257	2	0.753834	0.753525	0.0831527	FALSE	Up	0.329	0.33	2	0.347514	0.399214	0.0736557	FALSE	Down	0.659	0.648	2	-0.364364	-0.303769	-0.131568	FALSE	Down	0.732	0.706	2	-0.64587	-0.577696	-0.0587282	FALSE	Up	0.102	0.108	2	1.39336	1.40975	0.114102	FALSE	Up	0.403	0.447	2	0.464133	0.473864	0.125758	FALSE	Up
Signaling by extracellular domain mutants of KIT	Up	0.261	0.257	2	0.753834	0.753525	0.0831527	FALSE	Up	0.329	0.33	2	0.347514	0.399214	0.0736557	FALSE	Down	0.659	0.648	2	-0.364364	-0.303769	-0.131568	FALSE	Down	0.732	0.706	2	-0.64587	-0.577696	-0.0587282	FALSE	Up	0.102	0.108	2	1.39336	1.40975	0.114102	FALSE	Up	0.403	0.447	2	0.464133	0.473864	0.125758	FALSE	Up
DNA Double Strand Break Response	Up	0.471	0.258	51	0.608207	-0.422477	0.00398198	FALSE	Up	0.056	0.025	51	2.02705	0.932849	0.000180529	FALSE	Down	0.357	0.446	51	0.436132	-0.0180916	-0.0307573	FALSE	Down	0.084	0.15	51	1.51006	1.00468	-0.0359514	FALSE	Down	0.653	0.349	51	0.297251	-0.90435	-0.0187162	FALSE	Up	0.039	0.058	51	2.1647	1.17553	0.0191172	FALSE	Up
NOD1/2 Signaling Pathway	Down	0.238	0.261	32	0.741201	0.576288	-0.00429173	FALSE	Down	0.537	0.452	32	0.0714881	-0.292057	-0.014683	FALSE	Down	0.513	0.498	32	0.501388	0.110584	-0.0207405	FALSE	Down	0.155	0.162	32	1.43268	1.02277	-0.0302572	FALSE	Down	0.366	0.294	32	0.486051	0.107413	-0.00300977	FALSE	Down	0.672	0.435	32	0.588077	-0.243524	-0.00617452	FALSE	Down
Pre-NOTCH Processing in Golgi	Up	0.261	0.261	14	0.746655	1.26894	0.0267877	FALSE	Up	0.635	0.616	14	-0.340789	0.0835683	0.0470291	FALSE	Up	0.566	0.541	14	0.429992	0.847221	0.0951354	FALSE	Up	0.357	0.362	14	0.683828	1.09163	0.0424861	FALSE	Up	0.588	0.596	14	-0.306115	0.235111	0.0315272	FALSE	Down	0.955	0.916	14	-1.42264	-1.02893	-0.011894	FALSE	Up
RUNX1 and FOXP3 control the development of regulatory T lymphocytes (Tregs)	Up	0.276	0.261	11	0.759578	1.24109	0.0305317	FALSE	Down	0.662	0.629	11	-0.465214	-0.0200291	-0.0185935	FALSE	Down	0.536	0.535	11	0.20745	0.722091	-0.0489731	FALSE	Down	0.198	0.241	11	1.13752	1.70488	-0.0307019	FALSE	Up	0.614	0.607	11	-0.396757	0.118152	0.0179667	FALSE	Up	0.475	0.498	11	0.36348	0.806179	0.0867077	FALSE	Up
Toxicity of botulinum toxin type E (BoNT/E)	Down	0.24	0.262	3	0.57205	0.942492	-0.0676583	FALSE	Down	0.363	0.365	3	0.207813	0.516342	-0.066339	FALSE	Up	0.556	0.564	3	0.113908	0.406396	0.0187565	FALSE	Down	0.193	0.237	3	1.06162	1.41232	-0.00230646	FALSE	Up	0.223	0.209	3	0.836925	1.1567	0.0287353	FALSE	Down	0.776	0.759	3	-0.524979	-0.289178	-0.0353226	FALSE	Down
Cilium Assembly	Up	0.244	0.262	185	0.758275	2.31995	0.0148337	FALSE	Down	0.882	0.833	185	-1.01811	0.297856	-0.00635628	FALSE	Down	0.866	0.751	185	-0.526553	0.870365	-0.0871435	FALSE	Down	0.762	0.707	185	-0.469616	0.935381	-0.0551873	FALSE	Up	0.745	0.695	185	-0.582164	0.820952	0.000313001	FALSE	Up	0.563	0.605	185	0.0912351	1.51983	0.0543354	FALSE	Up
RNA Polymerase I Promoter Clearance	Up	0.376	0.262	67	0.803492	-0.676535	0.0192338	FALSE	Up	0.368	0.298	67	0.583706	-0.803461	0.0150586	FALSE	Down	0.291	0.438	67	0.598627	-0.396882	-0.0358506	FALSE	Down	0.501	0.566	67	-0.0875398	-1.06632	-0.0250005	FALSE	Down	0.34	0.251	67	0.705329	-0.746115	-0.00270243	FALSE	Up	0.646	0.593	67	-0.0218234	-1.10565	0.0355655	FALSE	Up
RNA Polymerase III Transcription Initiation From Type 3 Promoter	Up	0.266	0.262	25	0.784471	1.12433	0.0350626	FALSE	Up	0.892	0.918	25	-1.36353	-0.869602	0.000295681	FALSE	Down	0.168	0.189	25	1.77792	2.00672	-0.131415	FALSE	Down	0.138	0.15	25	1.73498	1.96598	-0.0653814	FALSE	Up	0.999	0.998	25	-2.75714	-2.37681	0.0171643	FALSE	Up	0.134	0.219	25	1.36746	1.65855	0.0814765	FALSE	Up
G alpha (q) signalling events	Down	0.197	0.264	193	0.624332	2.27218	-0.00832173	FALSE	Down	0.07	0.081	193	1.40681	2.94965	-0.00695442	FALSE	Up	0.997	0.978	193	-3.30168	-2.18445	0.00650691	FALSE	Up	0.991	0.971	193	-2.61884	-1.41127	0.00212149	FALSE	Down	0.421	0.41	193	-0.00564063	1.5237	-0.0056273	FALSE	Down	0.996	0.98	193	-2.50074	-1.23097	-0.019125	FALSE	Down
Processing of Capped Intron-Containing Pre-mRNA	Up	0.341	0.264	225	1.32933	2.60615	0.0295875	FALSE	Down	0.811	0.79	225	-1.55741	0.0249232	-0.0277775	FALSE	Down	0.022	0.022	225	5.7609	7.40371	-0.207679	FALSE	Down	0.086	0.082	225	3.35176	5.00068	-0.143716	FALSE	Up	0.981	0.98	225	-3.09856	-1.5256	0.0186996	FALSE	Up	0.097	0.136	225	3.08745	4.45534	0.109909	FALSE	Up
Keratinization	Down	0.233	0.265	185	0.662476	3.68577	-0.00965054	FALSE	Up	0.346	0.286	185	0.501722	3.26844	0.0133498	FALSE	Up	1	0.995	185	-5.20959	-3.15514	0.0748253	FALSE	Up	0.989	0.964	185	-3.45526	-1.15394	0.0546472	FALSE	Down	0.381	0.344	185	0.150424	3.13776	-0.00660612	FALSE	Down	0.922	0.861	185	-2.25946	0.151048	-0.0414397	FALSE	Down
Mitotic Anaphase	Up	0.261	0.265	220	1.16805	-0.586363	0.0363167	FALSE	Down	0.807	0.802	220	-1.16431	-2.51849	-0.00785959	FALSE	Down	0.029	0.098	220	3.40871	1.17129	-0.140105	FALSE	Down	0.226	0.298	220	1.35828	-0.52236	-0.0813037	FALSE	Up	0.968	0.96	220	-2.17385	-3.53527	0.00102038	FALSE	Up	0.064	0.086	220	3.95856	1.7495	0.0969073	FALSE	Up
Mitochondrial transcription initiation	Up	0.259	0.266	2	0.6645	1.01042	0.0798655	FALSE	Down	0.454	0.436	2	0.0509053	0.326846	-0.00907646	FALSE	Down	0.142	0.206	2	1.61213	2.02522	-0.547762	FALSE	Down	0.222	0.264	2	1.00231	1.35271	-0.271258	FALSE	Up	0.943	0.958	2	-1.51288	-1.34274	0.00734224	FALSE	Up	0.096	0.173	2	1.50079	1.88401	0.241012	FALSE	Up
Removal of aminoterminal propeptides from gamma-carboxylated proteins	Up	0.265	0.267	9	0.540281	0.916408	0.0244139	FALSE	Up	1e-05	0.002	9	3.63208	4.02563	0.101369	TRUE	Up	0.312	0.302	9	0.897559	1.16339	0.288221	FALSE	Up	0.386	0.366	9	0.333377	0.554498	0.187389	FALSE	Down	0.361	0.353	9	0.160643	0.574561	-0.0127051	FALSE	Down	0.488	0.489	9	0.039677	0.339918	-0.134253	FALSE	Down
Activated NTRK2 signals through PI3K	Down	0.402	0.267	7	0.509964	-0.279427	-0.0760096	FALSE	Up	0.192	0.219	7	0.745913	0.277155	0.0140853	FALSE	Up	0.228	0.339	7	1.17268	0.598641	0.111227	FALSE	Up	0.194	0.3	7	0.846462	0.410215	0.0817078	FALSE	Down	0.391	0.492	7	-0.146294	-0.371273	-0.0487287	FALSE	Down	0.153	0.442	7	0.537148	0.537791	-0.163985	FALSE	Down
CS/DS degradation	Up	0.256	0.269	13	0.760306	1.32078	0.0427855	FALSE	Up	0.461	0.435	13	0.232103	0.721893	0.0403358	FALSE	Up	0.757	0.694	13	-0.303729	0.140065	0.0610343	FALSE	Up	0.746	0.707	13	-0.513301	-0.0688858	0.0325014	FALSE	Up	0.151	0.141	13	0.978442	1.54609	0.0385022	FALSE	Down	0.616	0.623	13	-0.0420258	0.415057	-0.0242674	FALSE	Up
Recycling of bile acids and salts	Down	0.269	0.27	16	0.461213	1.03352	-0.00157414	FALSE	Up	0.834	0.821	16	-1.16871	-0.689723	0.00788663	FALSE	Up	0.989	0.959	16	-1.98249	-1.55433	0.0872325	FALSE	Up	0.912	0.867	16	-1.33353	-0.870289	0.0836203	FALSE	Up	0.311	0.264	16	0.31562	0.785855	0.0145181	FALSE	Down	0.917	0.871	16	-1.13606	-0.671952	-0.0445008	FALSE	Down
Signaling by Receptor Tyrosine Kinases	Up	0.31	0.27	469	0.898905	2.02475	0.0135013	FALSE	Up	0.998	0.997	469	-2.85967	-1.5138	0.0114284	FALSE	Down	0.94	0.794	469	-0.575666	0.265836	-0.0310736	FALSE	Down	0.945	0.861	469	-1.17757	-0.204779	-0.0220342	FALSE	Up	0.746	0.775	469	-0.760098	0.671284	0.0123338	FALSE	Up	0.949	0.858	469	-0.916727	-0.116793	0.0104939	FALSE	Up
NOTCH1 Intracellular Domain Regulates Transcription	Down	0.302	0.271	45	0.806956	0.528047	-0.00228297	FALSE	Up	0.279	0.37	45	0.452622	0.479449	0.00761638	FALSE	Up	0.259	0.412	45	1.04959	1.0161	0.0151004	FALSE	Down	0.297	0.376	45	0.818189	0.6545	-0.00544019	FALSE	Down	0.656	0.642	45	-0.278458	-0.49523	-0.0114333	FALSE	Down	0.573	0.398	45	0.804726	0.0985932	-0.00600675	FALSE	Up
Mitotic Metaphase and Anaphase	Up	0.272	0.271	221	1.10462	-0.637151	0.0360772	FALSE	Down	0.796	0.796	221	-1.1453	-2.48453	-0.00821782	FALSE	Down	0.028	0.088	221	3.52539	1.31232	-0.141783	FALSE	Down	0.205	0.278	221	1.46902	-0.389695	-0.0828814	FALSE	Up	0.968	0.957	221	-2.14492	-3.48992	0.000648003	FALSE	Up	0.068	0.088	221	3.9512	1.75781	0.0972147	FALSE	Up
Nonhomologous End-Joining (NHEJ)	Down	0.48	0.271	43	0.577139	-0.137387	-0.00178187	FALSE	Down	0.075	0.021	43	1.97243	1.11952	-0.0146017	FALSE	Down	0.18	0.326	43	0.98891	1.02124	-0.0414977	FALSE	Down	0.02	0.071	43	2.25523	2.26108	-0.0495643	FALSE	Down	0.881	0.717	43	-0.676336	-1.41268	-0.036264	FALSE	Up	0.058	0.138	43	1.67295	1.47291	0.0210334	FALSE	Up
Retrograde transport at the Trans-Golgi-Network	Up	0.245	0.271	45	0.904746	2.28463	0.0177849	FALSE	Down	0.102	0.082	45	1.65516	2.98096	-0.0116776	FALSE	Down	0.618	0.55	45	0.563801	1.80268	-0.0853981	FALSE	Down	0.158	0.18	45	1.67042	2.98616	-0.0791384	FALSE	Up	0.378	0.342	45	0.536179	1.90221	0.0050415	FALSE	Up	0.435	0.486	45	0.637656	1.86026	0.053463	FALSE	Up
CDC6 association with the ORC:origin complex	Up	0.252	0.271	11	0.642947	1.06324	0.0479063	FALSE	Up	0.185	0.153	11	1.18918	1.39914	0.0895642	FALSE	Down	0.288	0.316	11	1.14954	1.39159	-0.0189443	FALSE	Up	0.337	0.338	11	0.885245	1.09039	0.0680045	FALSE	Down	0.383	0.343	11	0.337453	0.609826	-0.00488822	FALSE	Up	0.358	0.388	11	0.762054	0.983855	0.0205075	FALSE	Down
Defective CHST6 causes MCDC1	Up	0.258	0.273	7	0.722821	1.21577	0.00131263	FALSE	Up	0.448	0.439	7	-0.0732092	0.344933	0.000668324	FALSE	Up	0.935	0.879	7	-1.09157	-0.759802	0.0803322	FALSE	Up	0.689	0.668	7	-0.365635	0.0232957	0.0720395	FALSE	Down	0.221	0.215	7	0.691541	1.18411	-0.0236321	FALSE	Down	0.778	0.745	7	-0.572799	-0.202101	-0.0345047	FALSE	Down
Defective B4GALT1 causes B4GALT1-CDG (CDG-2d)	Up	0.258	0.273	7	0.722821	1.21577	0.00131263	FALSE	Up	0.448	0.439	7	-0.0732092	0.344933	0.000668324	FALSE	Up	0.935	0.879	7	-1.09157	-0.759802	0.0803322	FALSE	Up	0.689	0.668	7	-0.365635	0.0232957	0.0720395	FALSE	Down	0.221	0.215	7	0.691541	1.18411	-0.0236321	FALSE	Down	0.778	0.745	7	-0.572799	-0.202101	-0.0345047	FALSE	Down
Interleukin-2 signaling	Up	0.294	0.273	11	0.831806	0.828313	0.0466979	FALSE	Down	0.546	0.577	11	-0.280897	0.0116634	-0.0122376	FALSE	Down	0.614	0.616	11	-0.0778969	0.107015	-0.0109255	FALSE	Down	0.522	0.557	11	0.0480419	0.286057	-0.0392771	FALSE	Up	0.053	0.044	11	2.07834	2.05116	0.0297	FALSE	Down	0.573	0.573	11	0.0715002	0.198479	-0.00750256	FALSE	Up
Serotonin receptors	Down	0.254	0.274	11	0.33797	0.98541	-0.001024	FALSE	Down	0.256	0.239	11	0.567813	1.14449	-0.0067681	FALSE	Down	0.966	0.895	11	-1.88708	-1.50809	-0.0204763	FALSE	Down	0.938	0.892	11	-1.62203	-1.20605	-0.0137704	FALSE	Up	0.419	0.417	11	-0.00070819	0.625038	0.00350283	FALSE	Down	0.955	0.907	11	-1.47779	-1.02404	-0.000831033	FALSE	Up
Transcriptional Regulation by MECP2	Down	0.278	0.274	61	0.814205	1.26487	-0.000765001	FALSE	Up	0.627	0.599	61	-0.258187	0.157036	0.0237082	FALSE	Up	0.506	0.447	61	0.728455	1.03447	0.0671761	FALSE	Up	0.22	0.23	61	1.32294	1.63332	0.0458909	FALSE	Up	0.214	0.228	61	0.77626	1.38238	0.0178521	FALSE	Down	0.094	0.156	61	1.81638	2.07019	-0.0617815	FALSE	Down
Scavenging by Class F Receptors	Up	0.237	0.275	6	0.736349	0.938486	0.0829432	FALSE	Down	0.918	0.943	6	-1.56075	-1.33211	-0.00484425	FALSE	Down	0.399	0.399	6	0.729896	0.685833	-0.211992	FALSE	Down	0.384	0.38	6	0.500705	0.48358	-0.145283	FALSE	Down	0.27	0.331	6	0.42441	0.803163	-0.00247511	FALSE	Up	0.479	0.498	6	0.372854	0.390583	0.111172	FALSE	Up
Telomere C-strand (Lagging Strand) Synthesis	Up	0.194	0.276	30	0.838421	1.3578	0.040912	FALSE	Down	0.762	0.782	30	-0.710325	-0.36878	-0.0121748	FALSE	Down	0.014	0.04	30	3.2696	3.46101	-0.193667	FALSE	Down	0.237	0.284	30	1.12578	1.33819	-0.112717	FALSE	Down	0.656	0.66	30	-0.437113	-0.132716	-0.0189389	FALSE	Up	0.022	0.063	30	2.82238	2.93907	0.1007	FALSE	Up
Scavenging by Class H Receptors	Up	0.258	0.276	3	0.64137	0.948658	0.068503	FALSE	Up	0.655	0.655	3	-0.631908	-0.395618	0.0102467	FALSE	Down	0.832	0.784	3	-0.946119	-0.719515	-0.0958201	FALSE	Up	0.955	0.928	3	-1.38512	-1.18763	0.041653	FALSE	Up	0.458	0.435	3	0.0614833	0.292243	0.0323537	FALSE	Up	0.531	0.555	3	0.117434	0.350634	0.0385771	FALSE	Up
Processing and activation of SUMO	Down	0.255	0.276	8	0.582489	1.02956	-0.0261593	FALSE	Down	0.696	0.69	8	-0.573666	-0.223072	-0.0338166	FALSE	Down	0.481	0.514	8	0.248597	0.700981	-0.173711	FALSE	Down	0.117	0.17	8	1.35076	1.85576	-0.14296	FALSE	Down	0.521	0.54	8	-0.148488	0.299005	-0.00562343	FALSE	Up	0.511	0.583	8	0.116323	0.564683	0.0890985	FALSE	Up
Maturation of protein 3a	Down	0.258	0.276	9	0.65037	1.13006	-0.0141369	FALSE	Up	0.326	0.324	9	0.432697	0.877337	0.00852966	FALSE	Up	0.115	0.192	9	1.71499	2.21535	0.155095	FALSE	Up	0.101	0.15	9	1.66312	2.13834	0.0859957	FALSE	Down	0.891	0.889	9	-1.21504	-0.840448	-0.0248755	FALSE	Down	0.312	0.406	9	0.665708	1.11836	-0.145765	FALSE	Down
HHAT G278V abrogates palmitoylation of Hh-Np	Down	0.271	0.277	4	0.396551	0.727617	-0.0323958	FALSE	Up	0.838	0.836	4	-1.17846	-0.935423	0.00575764	FALSE	Up	0.905	0.843	4	-0.895066	-0.652937	0.129669	FALSE	Up	0.833	0.795	4	-0.986166	-0.748827	0.0742486	FALSE	Down	0.373	0.358	4	0.1423	0.47223	-0.0487867	FALSE	Down	0.268	0.343	4	0.658879	0.966437	-0.0977854	FALSE	Down
Endosomal Sorting Complex Required For Transport (ESCRT)	Up	0.327	0.277	25	0.671774	0.79137	0.0166478	FALSE	Up	0.232	0.192	25	0.88874	1.03065	0.00672341	FALSE	Down	0.043	0.078	25	2.58964	2.76589	-0.109664	FALSE	Down	0.106	0.124	25	1.76104	1.82671	-0.0766789	FALSE	Up	0.634	0.508	25	0.0240703	-0.0692231	0.0279477	FALSE	Up	0.206	0.117	25	1.75891	1.25347	0.0528872	FALSE	Up
Biological oxidations	Up	0.249	0.278	179	0.476763	3.03134	0.00330962	FALSE	Up	0.706	0.629	179	-0.606641	1.67906	3.42534e-05	FALSE	Down	0.987	0.912	179	-2.08816	-0.0463275	-0.0101626	FALSE	Down	0.994	0.972	179	-2.13519	-0.0514006	-0.00695294	FALSE	Up	0.005	0.001	179	2.98122	5.69647	0.0217103	TRUE	Up	0.88	0.816	179	-1.00953	1.09808	0.0212181	FALSE	Up
TP53 Regulates Transcription of Cell Death Genes	Up	0.235	0.278	41	0.593705	1.73542	0.00126748	FALSE	Down	0.059	0.065	41	1.46157	2.61821	-0.0114308	FALSE	Down	0.567	0.546	41	0.290245	1.32554	-0.0208053	FALSE	Up	0.528	0.508	41	0.1387	1.15871	0.00188979	FALSE	Up	0.56	0.564	41	-0.203	0.914791	0.0203482	FALSE	Up	0.504	0.566	41	0.27715	1.28794	0.0312223	FALSE	Up
Gastrin-CREB signalling pathway via PKC and MAPK	Down	0.146	0.278	17	0.621086	0.0335266	-0.0208861	FALSE	Down	0.858	0.885	17	-1.08917	-1.77602	-0.0367095	FALSE	Down	0.628	0.746	17	-0.480462	-1.07737	-0.0840732	FALSE	Down	0.429	0.531	17	0.0341636	-0.72069	-0.058206	FALSE	Down	0.451	0.604	17	-0.318515	-0.921307	-0.0165773	FALSE	Up	0.51	0.516	17	0.390114	-0.566587	0.00749263	FALSE	Up
Biogenic amines are oxidatively deaminated to aldehydes by MAOA and MAOB	Up	0.266	0.28	1	0.22597	0.359434	0.0173805	FALSE	Up	0.366	0.367	1	-0.278385	-0.164426	0.0110547	FALSE	Up	0.509	0.513	1	0.0153727	0.132322	0.063075	FALSE	Up	0.381	0.401	1	0.222532	0.345432	0.0497788	FALSE	Up	0.394	0.394	1	-0.428689	-0.307625	0.00827093	FALSE	Down	0.995	0.957	1	-1.13375	-1.04265	-0.000880106	FALSE	Up
FMO oxidises nucleophiles	Up	0.262	0.28	3	0.615839	1.02827	0.0385258	FALSE	Up	0.276	0.272	3	0.509824	0.887229	0.0437261	FALSE	Up	0.869	0.813	3	-0.889586	-0.648204	0.0735431	FALSE	Up	0.855	0.821	3	-0.916018	-0.669125	0.0525053	FALSE	Up	0.19	0.182	3	0.867447	1.30544	0.0391164	FALSE	Up	0.665	0.671	3	-0.219605	0.0851357	0.0597328	FALSE	Up
Defective MAOA causes Brunner syndrome (BRUNS)	Up	0.266	0.28	1	0.22597	0.359434	0.0173805	FALSE	Up	0.366	0.367	1	-0.278385	-0.164426	0.0110547	FALSE	Up	0.509	0.513	1	0.0153727	0.132322	0.063075	FALSE	Up	0.381	0.401	1	0.222532	0.345432	0.0497788	FALSE	Up	0.394	0.394	1	-0.428689	-0.307625	0.00827093	FALSE	Down	0.995	0.957	1	-1.13375	-1.04265	-0.000880106	FALSE	Up
Defective HK1 causes hexokinase deficiency (HK deficiency)	Up	0.268	0.28	1	0.492898	0.72718	0.0850426	FALSE	Up	1e-05	1e-05	1	5.09167	5.64203	0.463911	TRUE	Up	0.033	0.076	1	2.6996	3.11179	0.755488	FALSE	Up	0.006	0.022	1	3.02971	3.44604	0.541526	TRUE	Down	0.51	0.509	1	-0.252382	-0.0718105	-0.0535918	FALSE	Up	0.964	0.916	1	-0.930251	-0.821919	0.0292174	FALSE	Up
Signaling by FGFR4	Up	0.331	0.28	40	0.642598	-1.26543	0.00586226	FALSE	Up	0.127	0.245	40	0.647527	-0.891257	0.0135367	FALSE	Down	0.144	0.303	40	1.29621	-0.703256	-0.0203673	FALSE	Up	0.184	0.263	40	0.99651	-0.967524	0.000749349	FALSE	Up	0.465	0.54	40	-0.183837	-1.78685	0.0104847	FALSE	Down	0.05	0.065	40	2.25452	-0.109085	-0.00347778	FALSE	Down
Josephin domain DUBs	Up	0.359	0.28	10	0.66086	0.122292	0.0398323	FALSE	Up	0.513	0.454	10	0.0675471	-0.400012	0.0471643	FALSE	Down	0.399	0.408	10	0.755748	0.230557	-0.0576765	FALSE	Down	0.466	0.407	10	0.622988	-0.00533811	-0.0145591	FALSE	Up	0.199	0.107	10	1.22827	0.432009	0.0181273	FALSE	Up	0.018	0.018	10	3.31654	1.9795	0.0383178	FALSE	Up
Chk1/Chk2(Cds1) mediated inactivation of Cyclin B:Cdk1 complex	Up	0.329	0.28	14	0.553109	0.418498	0.0649409	FALSE	Up	0.343	0.337	14	0.173823	0.24647	0.0211291	FALSE	Down	0.57	0.602	14	-0.171669	0.0434811	-0.176751	FALSE	Down	0.504	0.496	14	0.194697	0.212122	-0.096269	FALSE	Up	0.304	0.273	14	0.483577	0.465091	0.00924655	FALSE	Up	0.478	0.518	14	0.329694	0.369592	0.132287	FALSE	Up
mRNA decay by 5' to 3' exoribonuclease	Up	0.273	0.282	15	0.632811	1.51436	0.000861474	FALSE	Down	0.908	0.89	15	-1.27884	-0.625562	-0.0470102	FALSE	Down	0.08	0.112	15	2.0439	2.96612	-0.230065	FALSE	Down	0.418	0.418	15	0.49352	1.2763	-0.128649	FALSE	Up	0.454	0.444	15	0.0673231	0.889995	0.00613569	FALSE	Up	0.103	0.17	15	1.61137	2.47184	0.116232	FALSE	Up
Defective GALNT12 causes colorectal cancer 1 (CRCS1)	Down	0.261	0.282	14	0.59347	1.21332	-0.037545	FALSE	Up	0.322	0.307	14	0.319573	0.913499	0.0241491	FALSE	Up	0.629	0.574	14	-0.113598	0.435684	0.167414	FALSE	Up	0.477	0.467	14	0.107203	0.670021	0.13468	FALSE	Down	0.5	0.486	14	-0.205128	0.382027	-0.0360235	FALSE	Down	0.315	0.4	14	0.642618	1.22342	-0.156289	FALSE	Down
Defective ABCC9 causes dilated cardiomyopathy 10, familial atrial fibrillation 12 and hypertrichotic osteochondrodysplasia	Down	0.265	0.282	2	0.467934	0.710407	-0.0170352	FALSE	Up	0.759	0.753	2	-0.807574	-0.633995	0.0135959	FALSE	Up	0.81	0.744	2	-0.874504	-0.722432	0.0320308	FALSE	Up	0.42	0.432	2	0.142894	0.35207	0.0933037	FALSE	Down	0.18	0.179	2	0.701037	0.957107	-0.0200822	FALSE	Down	0.435	0.464	2	0.15929	0.365006	-0.0577379	FALSE	Down
IRAK2 mediated activation of TAK1 complex	Up	0.367	0.282	9	0.592977	-0.367508	0.0422692	FALSE	Up	0.234	0.25	9	0.632759	-0.219761	0.0384496	FALSE	Up	0.462	0.525	9	0.458527	-0.421531	0.054412	FALSE	Up	0.188	0.244	9	1.0286	0.0493876	0.029239	FALSE	Up	0.109	0.071	9	1.4528	0.230235	0.0281763	FALSE	Down	0.204	0.096	9	1.97524	0.166141	-0.0254038	FALSE	Down
MPS VII - Sly syndrome	Up	0.27	0.283	1	0.506351	0.684707	0.0845076	FALSE	Up	0.73	0.725	1	-0.769119	-0.65445	0.0220405	FALSE	Down	0.691	0.67	1	-0.431025	-0.313139	-0.0972117	FALSE	Up	0.729	0.707	1	-0.604195	-0.489218	0.0618865	FALSE	Up	0.125	0.099	1	1.08166	1.28868	0.106207	FALSE	Up	0.522	0.562	1	0.0562861	0.199332	0.125777	FALSE	Up
SUMOylation of transcription factors	Up	0.259	0.283	18	0.628845	1.19898	0.0116898	FALSE	Down	0.253	0.254	18	0.526495	1.09291	-0.00350829	FALSE	Down	0.931	0.882	18	-1.14139	-0.621638	-0.0601478	FALSE	Down	0.851	0.82	18	-0.831789	-0.289153	-0.0530433	FALSE	Up	0.149	0.154	18	1.05219	1.74969	0.0148613	FALSE	Up	0.894	0.865	18	-0.835046	-0.328902	0.0283954	FALSE	Up
Separation of Sister Chromatids	Up	0.233	0.284	177	0.956591	-0.944127	0.0396428	FALSE	Down	0.92	0.902	177	-1.6396	-3.26214	-0.00427469	FALSE	Down	0.035	0.119	177	3.04668	0.431668	-0.136174	FALSE	Down	0.312	0.373	177	0.911902	-1.27028	-0.0728597	FALSE	Up	0.978	0.958	177	-2.14485	-3.80165	0.00131989	FALSE	Up	0.107	0.133	177	3.2406	0.695898	0.100036	FALSE	Up
EGR2 and SOX10-mediated initiation of Schwann cell myelination	Up	0.241	0.284	27	0.493623	1.51826	0.00915514	FALSE	Up	0.623	0.62	27	-0.466211	0.391695	0.0222887	FALSE	Up	0.943	0.854	27	-1.42967	-0.819941	0.0559112	FALSE	Up	0.719	0.661	27	-0.488183	0.235608	0.0395608	FALSE	Up	0.346	0.355	27	0.142605	1.14323	0.0151651	FALSE	Up	0.406	0.421	27	0.418793	1.14638	0.00663225	FALSE	Up
Transport of gamma-carboxylated protein precursors from the endoplasmic reticulum to the Golgi apparatus	Up	0.284	0.285	8	0.455263	0.862255	0.00867831	FALSE	Up	0.005	0.004	8	3.15318	3.62366	0.0694702	TRUE	Up	0.591	0.538	8	-0.191139	0.161902	0.154138	FALSE	Up	0.722	0.661	8	-0.748205	-0.436427	0.085173	FALSE	Down	0.209	0.192	8	0.597976	1.00326	-0.0153198	FALSE	Down	0.607	0.577	8	-0.273092	0.0682436	-0.0981917	FALSE	Down
DNA replication initiation	Up	0.294	0.285	8	0.673169	0.96865	0.0255313	FALSE	Down	0.295	0.279	8	0.492845	0.770717	-0.0411634	FALSE	Down	0.06	0.093	8	2.48162	2.81426	-0.348372	FALSE	Down	0.05	0.076	8	2.00858	2.32348	-0.232152	FALSE	Down	0.321	0.305	8	0.403417	0.715751	-0.00811215	FALSE	Up	0.193	0.256	8	1.25299	1.52305	0.174853	FALSE	Up
Estrogen biosynthesis	Down	0.269	0.286	6	0.457147	0.970311	-0.0263839	FALSE	Down	0.574	0.557	6	-0.420495	0.00784314	-0.0168473	FALSE	Up	0.968	0.913	6	-1.75703	-1.47388	0.000914344	FALSE	Up	0.876	0.817	6	-0.98289	-0.619774	0.00812718	FALSE	Down	0.553	0.54	6	-0.393013	0.0679682	-0.00656354	FALSE	Down	0.878	0.837	6	-0.899153	-0.519459	-0.0288476	FALSE	Up
Ca-dependent events	Down	0.227	0.287	34	0.743555	0.642754	-0.00477799	FALSE	Down	0.615	0.651	34	-0.439691	-0.472271	-0.0179421	FALSE	Down	0.87	0.831	34	-0.998514	-1.18988	-0.0300629	FALSE	Down	0.856	0.827	34	-0.803167	-1.01526	-0.0199761	FALSE	Up	0.555	0.62	34	-0.363985	-0.35608	0.0071293	FALSE	Up	0.433	0.485	34	0.529961	0.317349	0.00704756	FALSE	Up
Tachykinin receptors bind tachykinins	Down	0.268	0.287	5	0.537833	1.01879	-0.0338724	FALSE	Down	0.151	0.148	5	1.12334	1.61546	-0.0116043	FALSE	Up	0.818	0.761	5	-0.770904	-0.444319	0.103726	FALSE	Up	0.859	0.808	5	-0.904318	-0.576038	0.0705827	FALSE	Down	0.111	0.108	5	1.16135	1.68635	-0.0594676	FALSE	Down	0.607	0.615	5	-0.168944	0.211959	-0.0532835	FALSE	Down
Formation of the beta-catenin:TCF transactivating complex	Up	0.444	0.288	54	0.615372	-0.585957	0.00852832	FALSE	Up	0.422	0.281	54	0.445666	-0.74716	0.00234497	FALSE	Down	0.461	0.59	54	-0.127877	-0.628397	-0.102214	FALSE	Down	0.505	0.627	54	-0.348902	-0.799697	-0.0705138	FALSE	Down	0.4	0.243	54	0.632438	-0.643363	-0.0119025	FALSE	Up	0.845	0.777	54	-0.612386	-1.37026	0.0149626	FALSE	Up
Signaling by FGFR1	Up	0.344	0.288	48	0.53386	-1.03784	0.00746909	FALSE	Up	0.161	0.258	48	0.428519	-0.848636	0.0123718	FALSE	Down	0.479	0.515	48	0.342322	-1.36604	-0.0266406	FALSE	Down	0.324	0.356	48	0.607514	-1.0426	-0.00344227	FALSE	Up	0.321	0.415	48	0.0328818	-1.24835	0.0150853	FALSE	Up	0.153	0.128	48	1.57177	-0.417135	0.00608267	FALSE	Up
Meiotic synapsis	Down	0.563	0.289	52	0.603138	-0.509929	-0.0148061	FALSE	Up	0.048	0.026	52	1.88203	0.914899	0.0169049	FALSE	Down	0.65	0.678	52	-0.340966	-0.697907	-0.0211894	FALSE	Down	0.754	0.773	52	-0.721965	-1.00199	-0.00118157	FALSE	Down	0.209	0.097	52	1.343	0.273285	-0.0294559	FALSE	Down	0.935	0.845	52	-0.930495	-1.47777	-0.0310852	FALSE	Down
SLBP Dependent Processing of Replication-Dependent Histone Pre-mRNAs	Up	0.318	0.29	10	0.587494	0.916151	0.0112787	FALSE	Up	0.43	0.4	10	0.237708	0.61987	0.0142254	FALSE	Down	0.117	0.145	10	1.80794	2.17833	-0.0296341	FALSE	Down	0.056	0.082	10	1.91947	2.33786	-0.0225204	FALSE	Up	0.561	0.587	10	-0.325577	0.176083	0.00472946	FALSE	Up	0.309	0.364	10	0.7316	1.05399	0.00766407	FALSE	Down
E2F mediated regulation of DNA replication	Up	0.319	0.291	23	0.630887	0.350636	0.0563477	FALSE	Up	0.218	0.237	23	0.827485	0.70795	0.0483927	FALSE	Down	0.017	0.057	23	3.79721	3.27681	-0.066653	FALSE	Down	0.002	0.008	23	4.04591	3.40993	-0.0109045	TRUE	Down	0.294	0.275	23	0.673887	0.418592	-0.0106765	FALSE	Up	0.128	0.165	23	1.86914	1.31909	0.0798032	FALSE	Up
NADE modulates death signalling	Up	0.337	0.292	6	0.607886	0.736836	0.0650855	FALSE	Up	0.066	0.064	6	1.59941	1.91171	0.0434123	FALSE	Down	0.843	0.803	6	-0.904883	-0.655983	-0.0835225	FALSE	Down	0.539	0.557	6	-0.0820942	0.216663	-0.0565434	FALSE	Up	0.047	0.047	6	1.9122	2.23353	0.0195804	FALSE	Up	0.75	0.743	6	-0.391894	-0.121847	0.0440604	FALSE	Up
RMTs methylate histone arginines	Up	0.408	0.292	45	0.654696	0.396542	0.0172409	FALSE	Up	0.293	0.243	45	0.721162	0.637396	0.00233886	FALSE	Down	0.02	0.076	45	2.88532	3.06535	-0.121542	FALSE	Down	0.047	0.094	45	2.04152	2.24954	-0.0580899	FALSE	Up	0.236	0.212	45	0.884521	0.899106	0.00604462	FALSE	Up	0.087	0.182	45	1.65373	1.69598	0.0561505	FALSE	Up
Nervous system development	Up	0.233	0.294	547	0.772865	1.80356	0.00971192	FALSE	Up	0.768	0.753	547	-1.05328	-0.086775	0.0108125	FALSE	Down	0.209	0.165	547	2.17845	2.41325	-0.0166573	FALSE	Down	0.085	0.09	547	2.14437	2.67657	-0.00620163	FALSE	Up	0.568	0.626	547	-0.571541	0.599001	0.00409754	FALSE	Up	0.192	0.225	547	1.39378	1.94802	0.00586043	FALSE	Up
PKA-mediated phosphorylation of key metabolic factors	Up	0.234	0.295	4	0.47361	0.439361	0.00752334	FALSE	Up	0.869	0.851	4	-1.12041	-1.2317	0.0213089	FALSE	Down	0.711	0.613	4	-0.0569513	-0.472301	-0.0227288	FALSE	Up	0.915	0.827	4	-0.953232	-1.24602	0.00322786	FALSE	Up	0.401	0.382	4	0.140523	-0.124298	0.060143	FALSE	Up	0.957	0.901	4	-1.01573	-1.12757	0.0262522	FALSE	Up
Neurotoxicity of clostridium toxins	Up	0.286	0.295	10	0.527288	1.02445	0.0162785	FALSE	Up	0.163	0.166	10	0.83188	1.34647	0.0258132	FALSE	Up	0.816	0.763	10	-0.818647	-0.38789	0.04354	FALSE	Up	0.847	0.819	10	-0.964907	-0.519286	0.0155975	FALSE	Up	0.565	0.528	10	-0.218039	0.220223	0.0404566	FALSE	Up	0.898	0.868	10	-1.0212	-0.598155	0.0226158	FALSE	Up
Extension of Telomeres	Up	0.243	0.295	46	0.795856	1.40325	0.0306129	FALSE	Down	0.614	0.628	46	-0.313059	0.165299	-0.0155902	FALSE	Down	0.023	0.052	46	3.03194	3.58099	-0.170997	FALSE	Down	0.264	0.288	46	1.02557	1.39935	-0.102409	FALSE	Down	0.609	0.605	46	-0.385263	0.071759	-0.0186538	FALSE	Up	0.028	0.065	46	2.73598	3.07782	0.090879	FALSE	Up
Biosynthesis of E-series 18(R)-resolvins	Up	0.282	0.295	4	0.615766	0.904558	0.0141772	FALSE	Up	0.593	0.586	4	-0.319388	-0.0505393	0.0629524	FALSE	Up	0.805	0.766	4	-0.643412	-0.396876	0.0782133	FALSE	Up	0.876	0.845	4	-0.949779	-0.713853	0.0453708	FALSE	Up	0.561	0.572	4	-0.252174	0.0519608	0.0387202	FALSE	Up	0.857	0.83	4	-0.619717	-0.37676	0.00470349	FALSE	Up
Heme degradation	Up	0.305	0.296	15	0.374927	1.03651	0.0257571	FALSE	Up	0.587	0.555	15	-0.346449	0.27589	0.0316867	FALSE	Up	0.923	0.852	15	-1.27829	-0.737389	0.133589	FALSE	Up	0.726	0.679	15	-0.409279	0.179533	0.129926	FALSE	Up	0.226	0.201	15	0.556991	1.25377	0.0288895	FALSE	Down	0.275	0.346	15	0.56618	1.26921	-0.0381704	FALSE	Down
Nef Mediated CD8 Down-regulation	Up	0.308	0.297	7	0.644617	0.65685	0.0967311	FALSE	Up	0.02	0.016	7	2.82012	2.65837	0.145607	FALSE	Up	0.011	0.029	7	4.12544	4.00416	0.399989	FALSE	Up	0.001	0.009	7	4.14762	3.98902	0.319312	TRUE	Up	0.436	0.454	7	0.176981	0.354835	0.0532129	FALSE	Down	0.055	0.129	7	1.94608	1.96921	-0.0547389	FALSE	Down
Abacavir metabolism	Up	0.339	0.297	5	0.484805	0.687677	0.00344073	FALSE	Up	0.474	0.463	5	-0.0539773	0.296479	0.0635558	FALSE	Up	0.241	0.325	5	1.07782	1.47339	0.232483	FALSE	Up	0.282	0.337	5	0.64605	1.0338	0.17264	FALSE	Down	0.913	0.929	5	-1.31003	-0.982191	-0.028574	FALSE	Down	0.036	0.085	5	2.04419	2.57187	-0.264306	FALSE	Down
Signal transduction by L1	Up	0.315	0.297	21	0.611611	0.414673	0.0124102	FALSE	Up	0.674	0.675	21	-0.477492	-0.556651	0.0510282	FALSE	Up	0.39	0.499	21	0.33344	0.43366	0.0492033	FALSE	Up	0.515	0.582	21	0.0075759	0.0576337	0.0296782	FALSE	Down	0.085	0.069	21	1.46545	1.14619	-0.0251762	FALSE	Down	0.233	0.359	21	0.75787	0.743755	-0.0794762	FALSE	Down
FCGR3A-mediated IL10 synthesis	Up	0.274	0.297	41	0.743024	0.510707	0.00938076	FALSE	Down	0.779	0.806	41	-0.848983	-0.905608	-0.0142993	FALSE	Down	0.345	0.442	41	0.688754	0.545429	-0.0932022	FALSE	Down	0.581	0.637	41	-0.0923691	-0.193877	-0.067627	FALSE	Down	0.632	0.675	41	-0.409638	-0.462593	-0.00453564	FALSE	Up	0.096	0.258	41	1.39062	1.32658	0.00214295	FALSE	Up
Removal of the Flap Intermediate from the C-strand	Up	0.185	0.298	16	0.620254	0.840944	0.0509383	FALSE	Up	0.751	0.791	16	-0.72805	-0.606442	0.00158393	FALSE	Down	0.025	0.068	16	2.6367	2.4745	-0.134534	FALSE	Down	0.425	0.451	16	0.525922	0.401172	-0.0511792	FALSE	Down	0.626	0.633	16	-0.399931	-0.409309	-0.014827	FALSE	Up	0.015	0.056	16	2.2891	2.12578	0.0411472	FALSE	Down
Phosphorylation of proteins involved in G1/S transition by active Cyclin E:Cdk2 complexes	Up	0.378	0.298	4	0.545951	0.0848648	0.0689268	FALSE	Up	0.869	0.858	4	-1.04116	-1.18206	0.00491379	FALSE	Down	0.751	0.774	4	-0.816135	-0.728593	-0.11167	FALSE	Down	0.485	0.467	4	0.217499	-0.0868895	-0.104346	FALSE	Down	0.136	0.126	4	1.127	0.683858	-0.0621989	FALSE	Up	0.457	0.49	4	0.37244	0.15443	0.162634	FALSE	Up
Branched-chain amino acid catabolism	Up	0.281	0.298	20	0.707039	1.6845	0.0133312	FALSE	Down	0.309	0.271	20	0.605557	1.4932	-0.0460994	FALSE	Down	0.598	0.558	20	0.29256	1.14198	-0.208841	FALSE	Down	0.651	0.612	20	-0.0427219	0.779346	-0.14549	FALSE	Up	0.441	0.417	20	0.228715	1.18028	0.0195084	FALSE	Up	0.494	0.544	20	0.391255	1.2478	0.116974	FALSE	Up
VLDL assembly	Up	0.289	0.298	4	0.479112	0.749244	0.0176215	FALSE	Up	0.595	0.603	4	-0.473551	-0.183977	0.0234851	FALSE	Down	0.82	0.752	4	-0.844373	-0.62162	-0.0303479	FALSE	Down	0.845	0.823	4	-0.983757	-0.740231	-0.00916877	FALSE	Up	0.266	0.244	4	0.563017	0.809437	0.0379786	FALSE	Up	0.677	0.655	4	-0.257089	-0.044905	0.00547654	FALSE	Down
STAT5 Activation	Down	0.394	0.298	6	0.617871	0.0753785	-0.00786501	FALSE	Down	0.982	0.972	6	-1.68006	-1.84434	-0.00393996	FALSE	Down	0.37	0.443	6	0.647712	0.335875	-0.100057	FALSE	Down	0.764	0.762	6	-0.589533	-0.756628	-0.0375223	FALSE	Up	0.61	0.537	6	-0.192416	-0.605391	0.0336744	FALSE	Up	0.025	0.05	6	2.18356	1.79548	0.0163491	FALSE	Up
Activation of BAD and translocation to mitochondria	Up	0.25	0.299	16	0.627694	0.72601	0.0556058	FALSE	Up	0.129	0.179	16	0.800069	0.959758	0.0400957	FALSE	Down	0.244	0.357	16	0.802572	0.930703	-0.155222	FALSE	Down	0.132	0.245	16	1.02068	1.20802	-0.0858613	FALSE	Up	0.834	0.854	16	-0.959704	-0.841342	0.0335292	FALSE	Up	0.145	0.307	16	0.950654	1.12932	0.120193	FALSE	Up
Downregulation of ERBB4 signaling	Up	0.373	0.299	9	0.55912	-0.372606	0.00173484	FALSE	Up	0.271	0.225	9	0.678159	-0.256586	0.0195743	FALSE	Down	0.311	0.444	9	0.573685	-0.113871	-0.0760168	FALSE	Down	0.347	0.387	9	0.489501	-0.288974	-0.0296501	FALSE	Up	0.376	0.154	9	0.875042	-0.519824	0.0142405	FALSE	Down	0.046	0.034	9	2.50537	0.814839	-0.0074262	FALSE	Down
Abacavir transport and metabolism	Up	0.335	0.299	9	0.377555	0.768515	0.0154698	FALSE	Up	0.508	0.487	9	-0.191494	0.286161	0.0229932	FALSE	Up	0.645	0.593	9	-0.0745272	0.371871	0.129163	FALSE	Up	0.643	0.609	9	-0.337288	0.114798	0.11735	FALSE	Down	0.969	0.973	9	-1.92589	-1.4962	-0.0100215	FALSE	Down	0.087	0.175	9	1.44065	2.04529	-0.132812	FALSE	Down
Carnitine synthesis	Down	0.285	0.299	4	0.50809	0.993994	-0.0365532	FALSE	Down	0.294	0.278	4	0.514	0.967027	-0.0311446	FALSE	Down	0.116	0.181	4	1.53993	2.0793	-0.261083	FALSE	Down	0.122	0.161	4	1.3054	1.81172	-0.208769	FALSE	Down	0.752	0.754	4	-0.80025	-0.435069	-0.032999	FALSE	Up	0.487	0.521	4	0.14152	0.535544	0.0906194	FALSE	Up
Defective ACTH causes Obesity and Pro-opiomelanocortinin deficiency (POMCD)	Down	0.296	0.3	2	0.449093	0.541901	-0.0503291	FALSE	Up	0.524	0.535	2	-0.268058	-0.0767235	0.0316974	FALSE	Down	0.556	0.548	2	0.0134911	0.126258	-0.0940488	FALSE	Down	0.654	0.633	2	-0.394983	-0.266634	-0.0388074	FALSE	Down	0.648	0.663	2	-0.606585	-0.438588	-0.00150685	FALSE	Up	1	0.989	2	-1.61424	-1.48502	0.00151074	FALSE	Down
Pyruvate metabolism	Up	0.289	0.3	29	0.573729	1.61183	0.0367175	FALSE	Up	0.026	0.026	29	2.19336	3.25295	0.0158305	FALSE	Up	0.198	0.221	29	1.61134	2.65773	0.0103291	FALSE	Up	0.056	0.076	29	2.22323	3.29576	0.0244179	FALSE	Up	0.618	0.558	29	-0.16936	0.722292	0.0095539	FALSE	Up	0.033	0.081	29	2.41904	3.51766	0.00132189	FALSE	Down
MET activates PI3K/AKT signaling	Down	0.411	0.3	6	0.565591	-0.381699	-0.0739522	FALSE	Down	0.221	0.258	6	0.50791	-0.164877	-0.0207153	FALSE	Down	0.29	0.386	6	0.788186	-0.0185161	-0.0270569	FALSE	Up	0.137	0.248	6	1.00635	0.339082	0.00943066	FALSE	Down	0.791	0.831	6	-0.889139	-1.29369	-0.0240814	FALSE	Down	0.498	0.681	6	-0.126283	-0.363618	-0.108352	FALSE	Down
RORA activates gene expression	Up	0.264	0.301	17	0.553576	0.755884	0.0240959	FALSE	Up	0.755	0.801	17	-0.889572	-0.540448	0.0254284	FALSE	Up	0.611	0.658	17	-0.281451	0.0726455	0.0169964	FALSE	Up	0.348	0.442	17	0.255013	0.596731	0.0337367	FALSE	Up	0.013	0.014	17	2.24453	2.45138	0.0206172	FALSE	Down	0.242	0.358	17	0.809001	1.00741	-0.0174695	FALSE	Up
Organic cation transport	Up	0.296	0.301	8	0.550482	1.03628	0.0106456	FALSE	Up	0.891	0.877	8	-1.13985	-0.774746	0.00309185	FALSE	Up	0.862	0.793	8	-0.862755	-0.444084	0.0362968	FALSE	Up	0.553	0.547	8	-0.0114817	0.453742	0.0677666	FALSE	Up	0.518	0.503	8	-0.167248	0.323384	0.0186422	FALSE	Down	0.725	0.71	8	-0.195526	0.203747	-0.0165983	FALSE	Down
Neurexins and neuroligins	Up	0.291	0.301	55	0.464245	1.81438	0.0124879	FALSE	Up	0.008	0.009	55	2.69374	4.15132	0.0295438	TRUE	Up	0.888	0.776	55	-0.985994	0.188333	0.0334479	FALSE	Up	0.639	0.565	55	-0.132316	1.11176	0.0125917	FALSE	Up	0.476	0.445	55	-0.0302012	1.34365	0.0171049	FALSE	Up	0.611	0.62	55	-0.0978259	1.19865	0.00287047	FALSE	Up
Sodium-coupled phosphate cotransporters	Down	0.288	0.302	5	0.533928	1.00126	-0.0310551	FALSE	Down	0.727	0.716	5	-0.565636	-0.217708	-0.0457287	FALSE	Down	0.751	0.703	5	-0.407301	-0.0623384	-0.157523	FALSE	Down	0.55	0.536	5	0.0351624	0.422188	-0.161578	FALSE	Down	0.955	0.957	5	-1.56993	-1.25694	-0.0153103	FALSE	Up	0.892	0.856	5	-0.80739	-0.477264	0.0647375	FALSE	Up
Synthesis of active ubiquitin: roles of E1 and E2 enzymes	Up	0.345	0.302	30	0.561153	0.778546	0.0477208	FALSE	Up	0.193	0.148	30	1.13315	1.36862	0.0543511	FALSE	Up	0.024	0.064	30	2.627	2.94148	0.0550022	FALSE	Up	0.021	0.034	30	2.69315	2.9387	0.0634919	FALSE	Up	0.283	0.205	30	0.889228	1.02744	0.00560389	FALSE	Down	0.007	0.008	30	3.40993	3.12295	-0.0189819	TRUE	Down
Gene and protein expression by JAK-STAT signaling after Interleukin-12 stimulation	Up	0.319	0.302	36	0.731609	1.38812	0.00467912	FALSE	Down	0.331	0.322	36	0.641954	1.40428	-0.0221813	FALSE	Down	0.04	0.074	36	2.83742	3.65767	-0.121615	FALSE	Down	0.144	0.169	36	1.69378	2.48322	-0.0839846	FALSE	Down	0.231	0.23	36	0.92071	1.83742	-0.0140117	FALSE	Up	0.052	0.122	36	2.17428	3.00431	0.0617981	FALSE	Up
Glutamate and glutamine metabolism	Up	0.289	0.302	13	0.514264	1.29254	0.016338	FALSE	Up	0.761	0.741	13	-0.673221	-0.0362828	0.0398028	FALSE	Up	0.289	0.32	13	1.25565	2.03549	0.0259254	FALSE	Down	0.202	0.236	13	1.18402	1.97831	-0.0012648	FALSE	Down	0.344	0.32	13	0.309835	1.08075	-0.00580951	FALSE	Up	0.055	0.136	13	1.65279	2.46351	0.00311307	FALSE	Up
RHO GTPases activate PKNs	Down	0.547	0.303	54	0.541043	-0.917578	-0.000508217	FALSE	Up	0.159	0.091	54	1.24891	-0.0706831	0.0237064	FALSE	Down	0.715	0.721	54	-0.824724	-1.54256	-0.0421396	FALSE	Down	0.872	0.855	54	-1.4036	-1.98999	-0.0102569	FALSE	Down	0.068	0.022	54	1.87833	0.445515	-0.0174662	FALSE	Down	0.629	0.6	54	-0.0765598	-0.825374	-0.010004	FALSE	Down
Oncogenic MAPK signaling	Up	0.296	0.303	74	0.685518	1.17013	0.017001	FALSE	Up	0.499	0.469	74	0.239796	0.657664	0.0289498	FALSE	Down	0.841	0.768	74	-0.312561	0.0346236	-0.0232865	FALSE	Up	0.874	0.804	74	-0.642063	-0.369973	0.00211393	FALSE	Up	0.227	0.28	74	0.722708	1.41374	0.00248329	FALSE	Down	0.219	0.267	74	1.36196	1.61614	-0.0189185	FALSE	Up
Killing mechanisms	Up	0.268	0.303	12	0.577482	0.900492	0.00226415	FALSE	Up	0.328	0.332	12	0.431005	0.688843	0.046252	FALSE	Up	0.034	0.089	12	2.67785	3.01278	0.182799	FALSE	Up	0.092	0.157	12	1.6337	1.93302	0.138034	FALSE	Up	0.134	0.126	12	1.22563	1.43293	0.0166485	FALSE	Down	0.018	0.105	12	1.87378	2.48229	-0.150823	FALSE	Down
WNT5:FZD7-mediated leishmania damping	Up	0.268	0.303	12	0.577482	0.900492	0.00226415	FALSE	Up	0.328	0.332	12	0.431005	0.688843	0.046252	FALSE	Up	0.034	0.089	12	2.67785	3.01278	0.182799	FALSE	Up	0.092	0.157	12	1.6337	1.93302	0.138034	FALSE	Up	0.134	0.126	12	1.22563	1.43293	0.0166485	FALSE	Down	0.018	0.105	12	1.87378	2.48229	-0.150823	FALSE	Down
DNA Replication	Up	0.244	0.304	123	0.900824	-0.766979	0.0521722	FALSE	Down	0.66	0.701	123	-0.97675	-2.46195	-0.00426897	FALSE	Down	0.011	0.058	123	4.46165	2.22178	-0.152861	FALSE	Down	0.195	0.27	123	1.56812	-0.53719	-0.0744598	FALSE	Down	0.673	0.711	123	-1.09291	-2.61464	-0.00111324	FALSE	Up	0.031	0.057	123	4.45887	1.9724	0.12608	FALSE	Up
Defective ALG8 causes ALG8-CDG (CDG-1h)	Up	0.301	0.305	1	0.456581	0.68232	0.0878882	FALSE	Up	0.49	0.479	1	-0.191339	-0.0244555	0.0541949	FALSE	Down	0.659	0.625	1	-0.322645	-0.175831	-0.109611	FALSE	Down	0.798	0.756	1	-0.76547	-0.646756	-0.0466092	FALSE	Up	0.211	0.199	1	0.785728	1.03771	0.101352	FALSE	Up	0.215	0.282	1	0.866266	1.10092	0.176383	FALSE	Up
RUNX1 regulates estrogen receptor mediated transcription	Up	0.297	0.305	6	0.568465	0.777065	0.0635014	FALSE	Down	0.418	0.422	6	0.113153	0.350832	-0.00412562	FALSE	Down	0.605	0.607	6	-0.148216	0.114874	-0.211582	FALSE	Down	0.404	0.446	6	0.346164	0.605397	-0.128377	FALSE	Up	0.304	0.313	6	0.500048	0.782412	0.0676803	FALSE	Up	0.176	0.258	6	1.23559	1.45624	0.0994614	FALSE	Up
Signaling by NTRK3 (TRKC)	Up	0.254	0.305	17	0.599043	-0.259893	0.017659	FALSE	Up	0.377	0.463	17	0.0699183	-0.720932	0.0117942	FALSE	Down	0.373	0.513	17	0.446943	-0.432301	-0.131516	FALSE	Down	0.309	0.455	17	0.436881	-0.37224	-0.0699601	FALSE	Up	0.606	0.696	17	-0.466905	-1.1736	0.0192019	FALSE	Up	0.71	0.788	17	-0.383737	-0.924213	0.0431488	FALSE	Up
Regulation of KIT signaling	Up	0.322	0.306	16	0.720706	0.235657	0.0389266	FALSE	Up	0.923	0.893	16	-1.20419	-1.56049	0.0045607	FALSE	Down	0.695	0.759	16	-0.518901	-0.594957	-0.165813	FALSE	Down	0.765	0.77	16	-0.70073	-0.8899	-0.140922	FALSE	Up	0.628	0.622	16	-0.325205	-0.66602	0.0384065	FALSE	Up	0.825	0.838	16	-0.717667	-0.774305	0.0417219	FALSE	Up
Assembly of collagen fibrils and other multimeric structures	Up	0.286	0.306	55	0.604634	1.85727	0.0297137	FALSE	Up	0.274	0.245	55	0.784027	1.94791	0.0368964	FALSE	Up	0.995	0.972	55	-2.55679	-1.57826	0.106797	FALSE	Up	0.953	0.916	55	-1.71514	-0.664841	0.0809913	FALSE	Up	0.771	0.766	55	-0.910946	0.261546	0.0282253	FALSE	Down	0.872	0.832	55	-1.11081	-0.0525486	-0.00686949	FALSE	Up
Defective CYP26C1 causes Focal facial dermal dysplasia 4 (FFDD4)	Down	0.292	0.306	1	0.225552	0.414618	-0.0249363	FALSE	Up	0.876	0.883	1	-1.16205	-1.06254	0.00128929	FALSE	Down	0.924	0.871	1	-1.04112	-0.955593	-0.00711412	FALSE	Down	0.816	0.773	1	-0.835928	-0.72706	-0.0133599	FALSE	Down	0.727	0.741	1	-0.838839	-0.710412	-0.00799948	FALSE	Down	0.628	0.637	1	-0.237818	-0.0941678	-0.0318054	FALSE	Down
Defective SERPING1 causes hereditary angioedema	Up	0.291	0.307	3	0.610132	0.968171	0.010908	FALSE	Up	0.562	0.551	3	-0.198938	0.0595246	0.0755794	FALSE	Up	0.653	0.64	3	-0.108494	0.160292	0.131387	FALSE	Up	0.591	0.582	3	-0.10393	0.159511	0.216127	FALSE	Down	0.791	0.806	3	-1.01013	-0.759894	-0.0629266	FALSE	Down	0.742	0.734	3	-0.42599	-0.166982	-0.0196332	FALSE	Down
SLBP independent Processing of Histone Pre-mRNAs	Up	0.346	0.308	9	0.541648	0.819595	0.0214255	FALSE	Up	0.416	0.395	9	0.227782	0.570515	0.0246031	FALSE	Up	0.147	0.177	9	1.59851	1.90775	0.00604028	FALSE	Up	0.088	0.107	9	1.61849	1.97339	0.010416	FALSE	Up	0.509	0.543	9	-0.189941	0.28578	0.0106804	FALSE	Up	0.173	0.234	9	1.08929	1.3941	0.00586994	FALSE	Down
Sema3A PAK dependent Axon repulsion	Up	0.315	0.308	16	0.647835	0.669395	0.013627	FALSE	Down	0.747	0.789	16	-0.823867	-0.643022	-6.53725e-05	FALSE	Down	0.613	0.569	16	-0.106344	-0.155209	-0.0921401	FALSE	Down	0.646	0.603	16	-0.217075	-0.229939	-0.0572523	FALSE	Up	0.874	0.889	16	-1.45741	-1.28396	0.0273861	FALSE	Up	0.975	0.95	16	-1.6854	-1.52292	0.0424925	FALSE	Up
Defective GSS causes Glutathione synthetase deficiency (GSS deficiency)	Up	0.3	0.308	1	0.51459	0.744222	0.100856	FALSE	Down	0.901	0.912	1	-1.18775	-1.08918	-0.00252376	FALSE	Down	0.317	0.347	1	0.722817	0.956895	-0.488432	FALSE	Down	0.342	0.371	1	0.423167	0.630635	-0.327747	FALSE	Up	0.095	0.089	1	1.40258	1.69909	0.145407	FALSE	Up	0.582	0.6	1	-0.11734	0.047702	0.11658	FALSE	Up
Attachment of GPI anchor to uPAR	Up	0.287	0.309	6	0.611752	1.17406	0.0424059	FALSE	Down	0.499	0.488	6	-0.046118	0.429962	-0.0131125	FALSE	Down	0.238	0.29	6	1.17884	1.75452	-0.206049	FALSE	Down	0.532	0.531	6	0.135213	0.612974	-0.143372	FALSE	Up	0.397	0.378	6	0.175994	0.705471	0.0279728	FALSE	Up	0.707	0.703	6	-0.209628	0.220261	0.0327409	FALSE	Up
Serotonin Neurotransmitter Release Cycle	Up	0.284	0.31	18	0.417711	1.1448	0.0368342	FALSE	Up	0.466	0.438	18	-0.114374	0.533485	0.0119594	FALSE	Up	0.981	0.948	18	-2.21043	-1.71342	0.030736	FALSE	Up	0.983	0.956	18	-1.83346	-1.26685	0.0281244	FALSE	Up	0.069	0.071	18	1.52764	2.32595	0.0217614	FALSE	Up	0.965	0.937	18	-1.57472	-0.999988	0.0184419	FALSE	Up
NRAGE signals death through JNK	Up	0.251	0.31	56	0.583166	1.72035	0.0178693	FALSE	Up	0.442	0.451	56	0.117768	1.17389	0.00365116	FALSE	Down	0.948	0.879	56	-1.35352	-0.409423	-0.0254561	FALSE	Down	0.948	0.91	56	-1.51916	-0.604486	-0.00848268	FALSE	Up	0.351	0.349	56	0.441132	1.47907	0.021983	FALSE	Up	0.487	0.588	56	0.187122	1.28676	0.0513992	FALSE	Up
MyD88 deficiency (TLR5)	Up	0.306	0.31	2	0.490145	0.59167	0.104427	FALSE	Down	0.957	0.963	2	-1.48929	-1.35246	-0.00205502	FALSE	Up	0.739	0.697	2	-0.588848	-0.445315	0.141901	FALSE	Up	0.967	0.931	2	-1.47221	-1.35227	0.019236	FALSE	Up	0.05	0.047	2	1.90919	2.02999	0.167231	FALSE	Up	0.956	0.919	2	-0.985313	-0.859181	0.067503	FALSE	Up
Deregulated CDK5 triggers multiple neurodegenerative pathways in Alzheimer's disease models	Up	0.291	0.31	23	0.656188	1.21584	0.0179831	FALSE	Up	0.002	0.002	23	3.08161	3.54575	0.0246225	TRUE	Up	0.138	0.177	23	1.78866	2.23167	0.0427284	FALSE	Up	0.082	0.116	23	1.80602	2.23376	0.0336312	FALSE	Down	0.063	0.057	23	1.5645	2.12181	-0.0131953	FALSE	Down	0.067	0.115	23	1.82501	2.28129	-0.104259	FALSE	Down
Neurodegenerative Diseases	Up	0.291	0.31	23	0.656188	1.21584	0.0179831	FALSE	Up	0.002	0.002	23	3.08161	3.54575	0.0246225	TRUE	Up	0.138	0.177	23	1.78866	2.23167	0.0427284	FALSE	Up	0.082	0.116	23	1.80602	2.23376	0.0336312	FALSE	Down	0.063	0.057	23	1.5645	2.12181	-0.0131953	FALSE	Down	0.067	0.115	23	1.82501	2.28129	-0.104259	FALSE	Down
Mineralocorticoid biosynthesis	Up	0.29	0.311	5	0.435712	0.803093	0.0124579	FALSE	Up	0.037	0.04	5	1.86678	2.1364	0.00584767	FALSE	Up	0.879	0.827	5	-1.04187	-0.81233	0.0361042	FALSE	Up	0.756	0.723	5	-0.720628	-0.446897	0.0322951	FALSE	Down	0.089	0.091	5	1.33663	1.67551	-0.0115231	FALSE	Down	0.836	0.809	5	-0.778182	-0.507093	-0.0225817	FALSE	Down
MPS IIIB - Sanfilippo syndrome B	Up	0.305	0.311	1	0.524709	0.748766	0.0993808	FALSE	Down	0.889	0.894	1	-1.12177	-1.01901	-0.00694405	FALSE	Down	0.678	0.656	1	-0.445959	-0.311813	-0.143879	FALSE	Down	0.312	0.346	1	0.518325	0.72714	-0.305978	FALSE	Up	0.15	0.138	1	1.02449	1.2858	0.130414	FALSE	Up	0.25	0.321	1	0.825744	1.05073	0.218704	FALSE	Up
Gap-filling DNA repair synthesis and ligation in TC-NER	Up	0.32	0.311	60	0.668779	0.0643675	0.0392047	FALSE	Down	0.275	0.396	60	0.341761	0.144519	-0.00665333	FALSE	Down	0.135	0.243	60	1.60421	0.995581	-0.119121	FALSE	Down	0.364	0.423	60	0.656736	0.0903733	-0.0862249	FALSE	Up	0.809	0.737	60	-0.787444	-1.43345	0.00503194	FALSE	Up	0.093	0.107	60	2.17017	1.11865	0.0890208	FALSE	Up
Laminin interactions	Up	0.301	0.312	27	0.432937	1.2405	0.020379	FALSE	Up	0.135	0.13	27	1.01429	1.84902	0.0125081	FALSE	Up	0.987	0.934	27	-2.00929	-1.37577	0.0136769	FALSE	Up	0.981	0.954	27	-2.03009	-1.35831	0.00912319	FALSE	Up	0.314	0.31	27	0.29748	1.17637	0.00190522	FALSE	Up	0.853	0.813	27	-0.951317	-0.239571	0.0133512	FALSE	Up
Transcriptional Regulation by TP53	Up	0.317	0.312	341	0.91213	2.36365	0.027169	FALSE	Up	0.158	0.13	341	1.75398	3.28274	0.0110791	FALSE	Down	0.037	0.041	341	3.82511	5.15971	-0.0453175	FALSE	Down	0.15	0.125	341	2.33667	3.55442	-0.0178127	FALSE	Up	0.48	0.457	341	0.225304	1.72618	0.0127972	FALSE	Up	0.139	0.174	341	2.27984	3.38837	0.0343495	FALSE	Up
Regulation of TP53 Expression and Degradation	Up	0.404	0.312	34	0.540339	-0.438581	0.0205637	FALSE	Up	0.1	0.155	34	0.852733	0.211132	0.0281353	FALSE	Down	0.073	0.193	34	1.56094	0.822603	-0.0107228	FALSE	Up	0.139	0.203	34	1.12457	0.244133	0.00163919	FALSE	Up	0.302	0.269	34	0.495591	-0.445879	0.00146591	FALSE	Up	0.245	0.2	34	1.4407	0.147124	0.00879377	FALSE	Up
Defective translocation of RB1 mutants to the nucleus	Up	0.302	0.312	1	0.490893	0.488944	0.0913818	FALSE	Down	0.642	0.646	1	-0.500808	-0.446905	-0.0430486	FALSE	Down	0.344	0.392	1	0.674502	0.671061	-0.384032	FALSE	Down	0.283	0.327	1	0.634071	0.626742	-0.256481	FALSE	Down	0.767	0.787	1	-0.940774	-0.858654	-0.0209929	FALSE	Up	0.479	0.501	1	0.12008	0.137011	0.139387	FALSE	Up
Vitamin B2 (riboflavin) metabolism	Up	0.299	0.313	7	0.457889	1.05123	0.00759258	FALSE	Up	0.599	0.576	7	-0.327791	0.157977	0.0366795	FALSE	Up	0.919	0.858	7	-1.19593	-0.813586	0.0716155	FALSE	Up	0.37	0.382	7	0.614773	1.16499	0.0852363	FALSE	Up	0.804	0.807	7	-0.877017	-0.404656	0.0158367	FALSE	Down	0.937	0.895	7	-1.16606	-0.766264	-0.00605493	FALSE	Down
Activated NTRK3 signals through PI3K	Down	0.276	0.313	6	0.571997	0.134664	-0.0296047	FALSE	Down	0.682	0.642	6	-0.429869	-0.932707	-0.00252092	FALSE	Down	0.504	0.539	6	0.213567	-0.301796	-0.119767	FALSE	Down	0.726	0.73	6	-0.502891	-0.821726	-0.0719581	FALSE	Up	0.474	0.503	6	-0.129002	-0.520825	0.00824996	FALSE	Up	0.889	0.927	6	-1.06949	-0.963854	0.0109188	FALSE	Up
Synthesis of bile acids and bile salts via 7alpha-hydroxycholesterol	Down	0.291	0.314	22	0.447668	1.18961	-0.00173176	FALSE	Up	0.602	0.58	22	-0.384951	0.253682	0.00645872	FALSE	Up	0.681	0.609	22	-0.155362	0.466241	0.0572385	FALSE	Up	0.751	0.691	22	-0.668055	-0.077267	0.036487	FALSE	Up	0.642	0.596	22	-0.577098	-0.00573351	0.00446216	FALSE	Down	0.609	0.593	22	-0.0586995	0.541107	-0.0273034	FALSE	Down
Metabolism of steroid hormones	Down	0.287	0.314	32	0.460691	1.52874	-0.00478877	FALSE	Down	0.254	0.22	32	0.631454	1.59722	-0.00108721	FALSE	Up	0.978	0.92	32	-1.78436	-1.01073	0.00224936	FALSE	Up	0.889	0.826	32	-1.19885	-0.329801	0.0103558	FALSE	Up	0.051	0.05	32	1.65776	2.79364	0.0047111	FALSE	Down	0.852	0.822	32	-0.790804	0.11492	-0.0142943	FALSE	Down
Degradation of DVL	Up	0.202	0.314	55	0.711943	-2.09705	0.0465223	FALSE	Down	0.305	0.498	55	-0.184689	-2.65988	-0.0146304	FALSE	Down	0.061	0.223	55	2.42738	-1.35817	-0.122245	FALSE	Down	0.15	0.306	55	1.28067	-1.97992	-0.0575099	FALSE	Up	0.347	0.542	55	-0.410693	-2.95324	0.0069148	FALSE	Up	0.059	0.136	55	2.62651	-1.00112	0.102957	FALSE	Up
Dual incision in TC-NER	Up	0.315	0.314	60	0.662063	0.0770164	0.0404229	FALSE	Down	0.197	0.298	60	0.648684	0.485763	-0.000831336	FALSE	Down	0.095	0.199	60	1.92451	1.34757	-0.106808	FALSE	Down	0.25	0.344	60	0.951021	0.411523	-0.0769706	FALSE	Up	0.644	0.586	60	-0.280748	-0.890451	0.00999091	FALSE	Up	0.103	0.112	60	2.1592	1.11724	0.083398	FALSE	Up
Regulation of TP53 Activity through Phosphorylation	Up	0.312	0.314	82	0.571673	1.01289	0.0292772	FALSE	Down	0.621	0.573	82	-0.199576	0.0938496	-0.00319773	FALSE	Down	0.543	0.507	82	0.256892	0.587441	-0.0910556	FALSE	Down	0.697	0.574	82	-0.0751871	0.0944594	-0.0527557	FALSE	Up	0.977	0.964	82	-1.88775	-1.65865	0.000334928	FALSE	Up	0.459	0.37	82	0.894277	0.846775	0.0510313	FALSE	Up
Vitamin B5 (pantothenate) metabolism	Down	0.304	0.315	16	0.473072	1.33778	-0.0077495	FALSE	Up	0.268	0.247	16	0.65969	1.47806	0.00217304	FALSE	Down	0.958	0.892	16	-1.30214	-0.699485	-0.0242125	FALSE	Down	0.95	0.909	16	-1.32648	-0.692372	-0.0300463	FALSE	Down	0.648	0.639	16	-0.416356	0.390715	-0.0048274	FALSE	Up	0.866	0.849	16	-0.627896	0.0599845	0.011143	FALSE	Up
Synthesis of PIPs at the late endosome membrane	Up	0.296	0.316	11	0.605486	1.26307	0.0340924	FALSE	Down	0.506	0.468	11	0.0598997	0.573992	-0.0348768	FALSE	Down	0.504	0.487	11	0.495059	1.02825	-0.17613	FALSE	Down	0.712	0.681	11	-0.223388	0.267449	-0.0931265	FALSE	Up	0.198	0.191	11	0.796346	1.48194	0.0546988	FALSE	Up	0.622	0.644	11	0.0800982	0.600231	0.0919256	FALSE	Up
Diseases associated with surfactant metabolism	Down	0.302	0.316	9	0.519802	1.02859	-0.0687485	FALSE	Down	0.732	0.711	9	-0.621622	-0.18603	-0.0323599	FALSE	Down	0.832	0.759	9	-0.810303	-0.423565	-0.00877435	FALSE	Down	0.898	0.855	9	-1.26464	-0.890934	-0.0486816	FALSE	Down	0.724	0.734	9	-0.674026	-0.20095	-0.0225697	FALSE	Down	0.628	0.629	9	-0.0818257	0.35025	-0.0286948	FALSE	Up
Muscarinic acetylcholine receptors	Up	0.3	0.318	5	0.313508	0.7555	0.0156552	FALSE	Up	0.047	0.05	5	1.73505	2.23744	0.0465634	FALSE	Up	0.765	0.705	5	-0.634011	-0.308509	0.119361	FALSE	Up	0.696	0.661	5	-0.582039	-0.237795	0.0685044	FALSE	Up	0.536	0.535	5	-0.414996	-0.0211422	0.000178464	FALSE	Down	0.981	0.951	5	-1.50561	-1.22879	-0.00642384	FALSE	Up
Axon guidance	Up	0.279	0.318	523	0.681638	1.52255	0.00996086	FALSE	Up	0.753	0.729	523	-0.961168	-0.149331	0.0102676	FALSE	Down	0.143	0.135	523	2.54291	2.66154	-0.0209773	FALSE	Down	0.078	0.084	523	2.24478	2.63994	-0.00897699	FALSE	Up	0.601	0.644	523	-0.615986	0.373439	0.00375458	FALSE	Up	0.215	0.256	523	1.32805	1.7468	0.00619942	FALSE	Up
Biosynthesis of DPAn-3-derived protectins and resolvins	Down	0.312	0.318	2	0.465185	0.617894	-0.0653858	FALSE	Up	0.615	0.614	2	-0.427391	-0.269963	0.040552	FALSE	Up	0.857	0.819	2	-0.898278	-0.760353	0.160311	FALSE	Up	0.857	0.83	2	-0.925047	-0.784644	0.0378851	FALSE	Down	0.89	0.901	2	-1.22869	-1.07772	-0.0417431	FALSE	Down	0.906	0.873	2	-0.842677	-0.704283	-0.0959215	FALSE	Up
Late endosomal microautophagy	Up	0.354	0.318	31	0.600885	0.844023	0.0268907	FALSE	Up	0.211	0.175	31	0.995163	1.27782	0.0154356	FALSE	Down	0.056	0.081	31	2.67332	2.92854	-0.031998	FALSE	Down	0.066	0.075	31	2.1204	2.30652	-0.0257254	FALSE	Up	0.608	0.476	31	0.0663505	0.150298	0.0237229	FALSE	Up	0.057	0.035	31	2.42397	2.10146	0.0376065	FALSE	Up
Carnitine metabolism	Up	0.282	0.319	14	0.605689	1.24324	0.0309688	FALSE	Up	0.523	0.472	14	0.0315145	0.479397	0.0142426	FALSE	Down	0.442	0.446	14	0.658019	1.17201	-0.0665237	FALSE	Down	0.379	0.384	14	0.586788	1.08405	-0.0279004	FALSE	Up	0.078	0.06	14	1.67223	2.27966	0.0748272	FALSE	Up	0.843	0.813	14	-0.60629	-0.110466	0.0508158	FALSE	Up
Regulation of PTEN mRNA translation	Down	0.314	0.32	11	0.554713	0.789412	-0.00895288	FALSE	Up	0.173	0.171	11	1.00905	1.23193	0.0381111	FALSE	Up	0.174	0.23	11	1.55797	1.73061	0.200451	FALSE	Up	0.084	0.126	11	1.69766	1.85547	0.167627	FALSE	Up	0.022	0.019	11	2.31025	2.46374	0.0682291	FALSE	Down	0.118	0.188	11	1.57814	1.69976	-0.124409	FALSE	Down
Triglyceride metabolism	Up	0.271	0.32	34	0.464083	1.45877	0.00104588	FALSE	Down	0.049	0.056	34	1.8682	2.8672	-0.00222457	FALSE	Down	0.834	0.718	34	-0.521244	0.116337	-0.0650357	FALSE	Down	0.937	0.879	34	-1.40451	-0.732964	-0.0501426	FALSE	Down	0.144	0.137	34	0.989305	1.9489	-0.00722938	FALSE	Up	0.972	0.943	34	-1.47655	-0.740735	0.00905012	FALSE	Up
Toxicity of botulinum toxin type C (BoNT/C)	Up	0.295	0.321	3	0.449137	0.726395	0.00860046	FALSE	Up	0.243	0.252	3	0.463189	0.72096	0.0811281	FALSE	Down	0.767	0.736	3	-0.568875	-0.356326	-8.71907e-05	FALSE	Up	0.71	0.683	3	-0.561503	-0.360089	0.023025	FALSE	Up	0.46	0.447	3	0.0182289	0.238452	0.0379488	FALSE	Up	0.567	0.591	3	-0.105992	0.134026	0.0411971	FALSE	Up
Regulation of TP53 Degradation	Up	0.41	0.321	33	0.508651	-0.523434	0.0252621	FALSE	Up	0.137	0.214	33	0.639459	-0.0615772	0.0359989	FALSE	Up	0.095	0.234	33	1.36993	0.56953	0.0113102	FALSE	Up	0.177	0.24	33	0.922138	-0.0213964	0.0166958	FALSE	Up	0.406	0.345	33	0.284661	-0.723717	0.00868974	FALSE	Up	0.184	0.169	33	1.56089	0.223948	0.00584013	FALSE	Up
Synthesis of DNA	Up	0.256	0.321	115	0.756539	-1.08645	0.0540222	FALSE	Down	0.852	0.84	115	-1.68289	-3.2909	-0.00922879	FALSE	Down	0.025	0.096	115	3.91109	1.50949	-0.173967	FALSE	Down	0.222	0.29	115	1.32018	-0.903384	-0.0894566	FALSE	Up	0.709	0.735	115	-1.24509	-2.88329	0.00171484	FALSE	Up	0.038	0.071	115	4.34299	1.71821	0.136105	FALSE	Up
Regulation of PTEN localization	Up	0.401	0.322	10	0.47767	-0.177641	0.0216999	FALSE	Up	0.078	0.097	10	1.48119	0.893489	0.0634635	FALSE	Up	0.385	0.432	10	0.641059	0.00581824	0.075398	FALSE	Up	0.262	0.265	10	0.912083	0.189589	0.0754582	FALSE	Up	0.295	0.171	10	0.887247	-0.068732	0.00519556	FALSE	Down	0.168	0.084	10	2.16223	0.642767	-0.0557482	FALSE	Down
TGF-beta receptor signaling in EMT (epithelial to mesenchymal transition)	Down	0.375	0.323	15	0.437355	0.166865	-0.0154973	FALSE	Up	0.644	0.579	15	-0.231995	-0.45568	0.0021937	FALSE	Down	0.483	0.482	15	0.490343	0.16611	-0.0327318	FALSE	Down	0.502	0.437	15	0.433984	0.0415442	-0.0287336	FALSE	Down	0.567	0.375	15	0.251548	-0.306537	-0.0106799	FALSE	Down	0.514	0.221	15	1.27036	0.173952	-0.0071593	FALSE	Down
mRNA Splicing - Major Pathway	Up	0.364	0.323	167	0.891957	2.75214	0.0331742	FALSE	Down	0.782	0.759	167	-1.30118	0.612117	-0.02502	FALSE	Down	0.009	0.01	167	6.20987	8.36443	-0.21261	TRUE	Down	0.046	0.041	167	3.79053	5.80606	-0.150111	FALSE	Up	0.98	0.983	167	-2.85646	-0.983766	0.0181637	FALSE	Up	0.069	0.107	167	3.11722	5.00735	0.11266	FALSE	Up
Tie2 Signaling	Down	0.283	0.324	18	0.610274	-0.145044	-0.00253829	FALSE	Up	0.039	0.138	18	1.05149	0.545247	0.0137153	FALSE	Down	0.17	0.277	18	1.38977	0.264667	-0.0707235	FALSE	Down	0.28	0.307	18	0.750649	-0.304005	-0.0503864	FALSE	Down	0.461	0.551	18	-0.185908	-0.883654	-0.00401356	FALSE	Up	0.628	0.668	18	-0.141125	-0.796007	0.0225443	FALSE	Up
Miscellaneous transport and binding events	Up	0.311	0.324	25	0.55935	1.64943	0.00109773	FALSE	Up	0.425	0.367	25	0.243853	1.17324	0.0245882	FALSE	Down	0.063	0.096	25	2.41019	3.54359	-0.00171621	FALSE	Down	0.04	0.065	25	2.22676	3.29182	-0.00631073	FALSE	Down	0.612	0.583	25	-0.213848	0.799494	-0.0162179	FALSE	Down	0.141	0.248	25	1.17133	2.26049	-0.0454495	FALSE	Down
DNA strand elongation	Up	0.252	0.325	30	0.670686	1.32846	0.0637889	FALSE	Down	0.955	0.947	30	-1.63465	-1.27804	-0.00543727	FALSE	Down	0.008	0.024	30	4.54168	4.89362	-0.206067	TRUE	Down	0.195	0.217	30	1.44924	1.69575	-0.0979529	FALSE	Down	0.639	0.655	30	-0.519144	-0.133092	-0.0203929	FALSE	Up	0.037	0.077	30	3.87283	4.13446	0.166486	FALSE	Up
Cytosolic sensors of pathogen-associated DNA	Up	0.298	0.326	57	0.66247	0.838116	0.0292816	FALSE	Down	0.886	0.912	57	-1.37739	-1.06464	-0.00323911	FALSE	Down	0.312	0.381	57	1.08239	1.13558	-0.103702	FALSE	Down	0.288	0.317	57	1.00371	1.02299	-0.0815889	FALSE	Up	0.937	0.926	57	-1.4234	-1.35144	0.0147482	FALSE	Up	0.471	0.429	57	0.722705	0.447508	0.044019	FALSE	Up
Glutamate Neurotransmitter Release Cycle	Up	0.308	0.326	22	0.377079	1.17343	0.0412643	FALSE	Up	0.477	0.447	22	-0.0930105	0.636491	0.00727381	FALSE	Up	0.939	0.881	22	-1.48973	-0.846467	0.0170819	FALSE	Up	0.977	0.957	22	-1.89002	-1.24491	0.00552911	FALSE	Up	0.031	0.031	22	1.94371	2.84794	0.0295037	FALSE	Up	0.989	0.976	22	-1.9388	-1.3093	0.0197143	FALSE	Up
Biosynthesis of DPAn-3-derived maresins	Down	0.324	0.326	2	0.493059	0.661356	-0.062586	FALSE	Up	0.176	0.191	2	1.02671	1.28911	0.163764	FALSE	Up	0.876	0.824	2	-1.07406	-0.93008	0.126502	FALSE	Up	0.768	0.747	2	-0.652189	-0.482044	0.0867463	FALSE	Down	0.256	0.265	2	0.642181	0.909542	-0.178726	FALSE	Down	0.433	0.506	2	0.280231	0.494402	-0.267078	FALSE	Down
Influenza Viral RNA Transcription and Replication	Up	0.403	0.327	121	0.888744	-0.357123	0.0195705	FALSE	Down	0.836	0.86	121	-2.27783	-2.6324	-0.0355675	FALSE	Down	0.086	0.129	121	4.80774	3.75154	-0.240957	FALSE	Down	0.106	0.135	121	3.42636	2.56086	-0.165454	FALSE	Up	0.816	0.832	121	-1.91874	-2.46805	0.0122402	FALSE	Up	0.343	0.367	121	1.1641	0.223588	0.091139	FALSE	Up
Initiation of Nuclear Envelope (NE) Reformation	Up	0.392	0.327	19	0.58853	0.57557	0.0118094	FALSE	Down	0.25	0.277	19	0.649579	0.939924	-0.0244781	FALSE	Down	0.178	0.23	19	1.60216	1.68122	-0.135922	FALSE	Down	0.186	0.196	19	1.49206	1.45305	-0.0941206	FALSE	Down	0.533	0.532	19	-0.0878375	0.144611	-0.0280041	FALSE	Up	0.012	0.033	19	2.62265	2.61979	0.0468811	FALSE	Down
Negative regulation of FGFR2 signaling	Up	0.437	0.327	32	0.303087	-1.24464	0.00663267	FALSE	Up	0.154	0.211	32	0.531399	-0.744236	0.0278253	FALSE	Up	0.429	0.49	32	0.352736	-1.16628	0.0347237	FALSE	Up	0.344	0.374	32	0.422115	-1.04028	0.0368672	FALSE	Up	0.388	0.377	32	0.122432	-1.29592	0.0175243	FALSE	Down	0.035	0.028	32	2.48382	0.296896	-0.0234246	FALSE	Down
Assembly of the pre-replicative complex	Up	0.241	0.327	65	0.676222	-1.73319	0.0581362	FALSE	Up	0.484	0.552	65	-0.435782	-2.66708	0.00178574	FALSE	Down	0.012	0.085	65	3.92162	0.589995	-0.143704	FALSE	Down	0.149	0.243	65	1.65935	-1.28232	-0.0554456	FALSE	Up	0.438	0.562	65	-0.395773	-2.60803	0.00146356	FALSE	Up	0.102	0.149	65	2.77043	-0.510848	0.114228	FALSE	Up
Estrogen-stimulated signaling through PRKCZ	Down	0.17	0.327	6	0.53112	-0.0466272	-0.0692724	FALSE	Down	0.473	0.499	6	-0.0724706	-0.849527	-0.0529616	FALSE	Down	0.365	0.511	6	0.435803	-0.327435	-0.19643	FALSE	Down	0.24	0.331	6	0.741052	-0.224972	-0.129762	FALSE	Down	0.798	0.881	6	-1.07296	-1.44262	-0.045278	FALSE	Up	0.925	0.781	6	-0.535492	-1.33732	0.0403919	FALSE	Up
Generic Transcription Pathway	Up	0.319	0.329	1059	0.784937	3.82133	0.0125429	FALSE	Up	0.202	0.129	1059	1.59424	4.55203	0.004567	FALSE	Down	0.137	0.078	1059	3.25937	5.84861	-0.0432786	FALSE	Down	0.097	0.051	1059	2.83042	5.57484	-0.0243762	FALSE	Up	0.497	0.472	1059	0.311059	3.57105	0.00538337	FALSE	Up	0.052	0.054	1059	2.77695	5.22305	0.0229627	FALSE	Up
SUMO is proteolytically processed	Down	0.327	0.329	5	0.407358	0.695883	-0.00249682	FALSE	Down	0.861	0.842	5	-1.02928	-0.830887	-0.00648129	FALSE	Down	0.935	0.864	5	-1.32895	-1.09855	-0.0796744	FALSE	Down	0.577	0.584	5	-0.100636	0.217753	-0.067236	FALSE	Up	0.317	0.339	5	0.291858	0.718529	0.00425908	FALSE	Up	0.834	0.818	5	-0.682148	-0.370321	0.0487109	FALSE	Up
S Phase	Up	0.258	0.329	157	0.769199	-0.517873	0.0438881	FALSE	Down	0.591	0.631	157	-0.648505	-1.92309	-0.00253033	FALSE	Down	0.006	0.016	157	5.4123	3.50702	-0.146053	TRUE	Down	0.089	0.158	157	2.46875	0.677062	-0.0741195	FALSE	Down	0.658	0.708	157	-0.943331	-2.13904	-0.00528046	FALSE	Up	0.04	0.083	157	4.07239	2.02327	0.109895	FALSE	Up
RAB geranylgeranylation	Up	0.296	0.33	56	0.521737	2.05474	0.00852928	FALSE	Down	0.823	0.799	56	-0.789423	0.510909	-0.00331979	FALSE	Down	0.888	0.785	56	-0.752731	0.490675	-0.0439213	FALSE	Down	0.833	0.749	56	-0.70364	0.56225	-0.0349738	FALSE	Up	0.649	0.632	56	-0.385426	1.08637	0.00340879	FALSE	Up	0.847	0.822	56	-0.514797	0.763533	0.0344036	FALSE	Up
Activation of AKT2	Down	0.298	0.331	3	0.51228	0.2473	-0.052925	FALSE	Down	0.525	0.606	3	-0.367459	-0.438523	-0.0605996	FALSE	Down	0.392	0.515	3	0.273807	0.174716	-0.267198	FALSE	Down	0.472	0.595	3	-0.094028	-0.0827987	-0.159076	FALSE	Down	0.381	0.49	3	-0.0654779	-0.103928	-0.0802227	FALSE	Up	0.96	0.94	3	-1.16723	-1.13967	0.066871	FALSE	Up
Synaptic adhesion-like molecules	Down	0.334	0.331	21	0.360829	1.08309	-0.00798569	FALSE	Up	0.117	0.118	21	1.30817	2.11348	0.018087	FALSE	Up	0.982	0.934	21	-2.18487	-1.61027	0.0640812	FALSE	Up	0.954	0.915	21	-1.74222	-1.12927	0.0317831	FALSE	Up	0.534	0.508	21	-0.227444	0.533875	0.0226111	FALSE	Down	0.807	0.774	21	-0.663362	0.00698816	-0.0214507	FALSE	Down
Metabolism of RNA	Up	0.344	0.331	623	1.3672	3.47367	0.019562	FALSE	Down	0.779	0.758	623	-1.99801	0.166268	-0.0289561	FALSE	Down	0.001	0.001	623	11.4123	13.5505	-0.206375	TRUE	Down	0.008	0.011	623	8.45939	10.6664	-0.138689	TRUE	Up	0.993	0.994	623	-4.7078	-2.4588	0.0104363	FALSE	Up	0.027	0.042	623	6.2424	8.09296	0.0993875	FALSE	Up
Regulation of Complement cascade	Up	0.315	0.331	45	0.446175	1.63361	0.0115708	FALSE	Up	0.151	0.12	45	1.21982	2.27	0.0231151	FALSE	Up	0.828	0.698	45	-0.861376	0.127321	0.0467637	FALSE	Up	0.49	0.455	45	0.15241	1.23426	0.0323546	FALSE	Down	0.529	0.517	45	-0.323043	0.888755	-0.0171224	FALSE	Down	0.717	0.661	45	-0.467071	0.536488	-0.0305035	FALSE	Down
Phosphorylation of the APC/C	Up	0.358	0.332	20	0.403367	0.132827	0.0385449	FALSE	Down	0.455	0.454	20	0.0435711	-0.142266	-0.0139414	FALSE	Down	0.567	0.662	20	-0.15365	-0.126259	-0.186836	FALSE	Down	0.621	0.642	20	-0.157027	-0.322598	-0.110942	FALSE	Up	0.909	0.902	20	-1.28673	-1.4214	0.0092449	FALSE	Up	0.362	0.415	20	0.570659	0.342418	0.13262	FALSE	Up
RA biosynthesis pathway	Up	0.304	0.332	21	0.426892	1.36747	0.0127013	FALSE	Up	0.605	0.549	21	-0.230011	0.550498	0.0194853	FALSE	Up	0.731	0.643	21	-0.111383	0.629692	0.025763	FALSE	Up	0.694	0.646	21	-0.194347	0.565224	0.0177795	FALSE	Up	0.648	0.635	21	-0.420629	0.445515	0.018491	FALSE	Down	0.471	0.504	21	0.462049	1.24761	-0.0129609	FALSE	Up
Vpr-mediated induction of apoptosis by mitochondrial outer membrane permeabilization	Up	0.314	0.333	3	0.474671	0.821582	0.0725889	FALSE	Up	0.937	0.933	3	-1.41696	-1.21178	3.37587e-05	FALSE	Down	0.283	0.317	3	0.94865	1.29475	-0.365876	FALSE	Down	0.557	0.552	3	-0.0248239	0.253109	-0.174061	FALSE	Up	0.143	0.129	3	1.13289	1.51281	0.0116356	FALSE	Up	0.449	0.502	3	0.280491	0.575396	0.145298	FALSE	Up
Transcriptional regulation by RUNX2	Up	0.314	0.333	116	0.574754	-1.22131	0.0213493	FALSE	Up	0.321	0.508	116	-0.0742846	-1.39139	0.000107138	FALSE	Down	0.185	0.332	116	1.27188	-0.847935	-0.0562075	FALSE	Down	0.337	0.426	116	0.527887	-1.36335	-0.0279028	FALSE	Down	0.762	0.78	116	-1.05519	-2.53023	-0.00179916	FALSE	Up	0.165	0.202	116	1.65165	-0.572447	0.0501144	FALSE	Up
Transmission across Chemical Synapses	Up	0.236	0.334	252	0.298089	1.62982	0.00265742	FALSE	Up	0.25	0.206	252	0.619468	1.5583	0.01424	FALSE	Up	0.97	0.922	252	-2.44027	-1.51138	0.0354203	FALSE	Up	0.907	0.848	252	-1.47167	-0.476296	0.0349386	FALSE	Up	0.062	0.066	252	1.58632	2.77714	0.00242915	FALSE	Down	0.914	0.892	252	-1.53165	-0.47686	-0.0209945	FALSE	Down
PECAM1 interactions	Up	0.35	0.334	12	0.581144	0.0466306	0.0368866	FALSE	Up	0.82	0.819	12	-0.988036	-1.2848	0.034081	FALSE	Down	0.746	0.721	12	-0.486035	-0.901161	-0.17429	FALSE	Down	0.887	0.865	12	-0.96414	-1.24255	-0.124513	FALSE	Up	0.474	0.472	12	-0.0214888	-0.481918	0.00745783	FALSE	Up	0.71	0.708	12	-0.101757	-0.455019	0.0510072	FALSE	Up
Erythropoietin activates Phosphoinositide-3-kinase (PI3K)	Up	0.389	0.334	11	0.450049	0.00960621	0.00680588	FALSE	Down	0.56	0.576	11	-0.447752	-0.614554	-0.0302246	FALSE	Down	0.789	0.701	11	-0.471077	-0.936827	-0.1281	FALSE	Down	0.69	0.652	11	-0.415931	-0.739208	-0.114366	FALSE	Up	0.698	0.78	11	-0.89647	-0.894177	0.0314632	FALSE	Up	0.922	0.907	11	-1.01877	-1.03971	0.028955	FALSE	Up
Elevation of cytosolic Ca2+ levels	Up	0.302	0.335	13	0.428226	0.955065	0.0321021	FALSE	Up	0.929	0.93	13	-1.47257	-1.0652	0.00633807	FALSE	Down	0.841	0.786	13	-0.88026	-0.485272	-0.0350819	FALSE	Down	0.617	0.585	13	-0.176681	0.233297	-0.0609744	FALSE	Up	0.45	0.443	13	-0.0696309	0.421729	0.00946627	FALSE	Up	0.873	0.835	13	-0.818081	-0.402798	0.00693412	FALSE	Up
Rap1 signalling	Down	0.284	0.336	14	0.390893	0.621914	-0.0313751	FALSE	Up	0.283	0.317	14	0.364753	0.612866	0.0773849	FALSE	Down	0.189	0.215	14	1.32182	1.28035	-0.00520087	FALSE	Up	0.295	0.31	14	0.785168	0.858155	0.0145315	FALSE	Down	0.59	0.619	14	-0.337014	-0.106089	-0.0958723	FALSE	Down	0.664	0.668	14	-0.131646	0.0187557	-0.0359028	FALSE	Down
Infectious disease	Up	0.4	0.336	722	0.871561	0.785147	0.0142065	FALSE	Down	0.439	0.443	722	0.159751	0.463561	-0.00487348	FALSE	Down	0.115	0.14	722	3.22261	3.04921	-0.0757564	FALSE	Down	0.267	0.296	722	1.49564	1.61149	-0.05008	FALSE	Up	0.793	0.789	722	-1.34419	-0.968382	0.00693824	FALSE	Up	0.625	0.526	722	0.353923	0.155641	0.0288945	FALSE	Up
Transcription-Coupled Nucleotide Excision Repair (TC-NER)	Up	0.346	0.336	71	0.616484	0.294528	0.0398159	FALSE	Down	0.321	0.411	71	0.278487	0.316069	-0.0050683	FALSE	Down	0.115	0.209	71	1.9503	1.63576	-0.112677	FALSE	Down	0.294	0.36	71	0.926244	0.640389	-0.0769604	FALSE	Up	0.738	0.69	71	-0.657221	-1.01031	0.00945494	FALSE	Up	0.205	0.191	71	1.79825	1.02941	0.0854626	FALSE	Up
Melanin biosynthesis	Down	0.32	0.337	5	0.189009	0.700423	-0.00565089	FALSE	Down	0.643	0.626	5	-0.619873	-0.217775	-0.00121157	FALSE	Up	0.938	0.863	5	-1.45031	-1.16084	0.0426421	FALSE	Up	0.875	0.826	5	-1.22259	-0.892769	0.0287156	FALSE	Up	0.358	0.344	5	0.16955	0.679685	0.00365977	FALSE	Down	0.903	0.852	5	-1.0182	-0.67057	-0.0237568	FALSE	Down
HDR through Single Strand Annealing (SSA)	Up	0.245	0.337	33	0.482022	1.10513	0.0214644	FALSE	Up	0.632	0.638	33	-0.395186	0.00579824	0.00250529	FALSE	Down	0.555	0.533	33	0.320763	0.581382	-0.0880508	FALSE	Down	0.643	0.593	33	-0.0613971	0.173825	-0.0209382	FALSE	Down	0.811	0.824	33	-0.995389	-0.571208	-0.00211622	FALSE	Up	0.269	0.33	33	0.936457	1.17893	0.0520681	FALSE	Up
Wax and plasmalogen biosynthesis	Up	0.318	0.337	6	0.312561	0.852455	0.00629433	FALSE	Down	0.762	0.74	6	-0.725639	-0.314834	-0.0334517	FALSE	Down	0.647	0.624	6	-0.168036	0.266075	-0.225894	FALSE	Down	0.295	0.313	6	0.579093	1.0724	-0.148516	FALSE	Up	0.434	0.428	6	-0.093052	0.426855	0.0363114	FALSE	Up	0.518	0.556	6	0.153716	0.616285	0.087564	FALSE	Up
Transcriptional regulation of white adipocyte differentiation	Up	0.323	0.338	76	0.639326	1.75779	0.0114001	FALSE	Up	0.889	0.89	76	-1.30789	-0.206714	0.00667142	FALSE	Down	0.768	0.702	76	-0.311061	0.745022	-0.0357262	FALSE	Down	0.514	0.51	76	0.213936	1.32725	-0.0163668	FALSE	Up	0.657	0.62	76	-0.336842	0.710585	0.0317469	FALSE	Up	0.583	0.602	76	0.173146	1.1862	0.0267068	FALSE	Up
Asymmetric localization of PCP proteins	Up	0.273	0.338	62	0.539187	-1.91906	0.0414245	FALSE	Down	0.096	0.297	62	0.712587	-1.41831	-0.00403535	FALSE	Down	0.006	0.113	62	3.33558	-0.00400784	-0.0818152	TRUE	Down	0.031	0.138	62	2.37886	-0.469612	-0.0223304	FALSE	Up	0.159	0.389	62	0.2654	-1.9116	0.00543292	FALSE	Up	0.003	0.029	62	3.62462	0.401681	0.0617244	TRUE	Up
Mismatch repair (MMR) directed by MSH2:MSH3 (MutSbeta)	Up	0.184	0.338	15	0.538098	0.900379	0.0264497	FALSE	Down	0.398	0.504	15	-0.0467475	0.226276	-0.0417953	FALSE	Down	0.293	0.336	15	0.989456	0.907159	-0.203652	FALSE	Down	0.605	0.573	15	0.0919059	0.0477989	-0.124802	FALSE	Down	0.877	0.862	15	-1.08535	-1.02591	-0.0134518	FALSE	Up	0.157	0.255	15	1.21868	1.17239	0.125457	FALSE	Up
mRNA Splicing	Up	0.379	0.338	176	0.857809	2.8134	0.0302916	FALSE	Down	0.792	0.764	176	-1.29233	0.703289	-0.0269389	FALSE	Down	0.011	0.016	176	5.94854	8.1679	-0.211558	FALSE	Down	0.061	0.057	176	3.5774	5.66103	-0.147231	FALSE	Up	0.981	0.979	176	-2.88005	-0.918164	0.0195279	FALSE	Up	0.101	0.13	176	2.87641	4.83346	0.111039	FALSE	Up
Leukotriene receptors	Up	0.317	0.339	3	0.455738	0.792084	0.0367833	FALSE	Down	0.562	0.562	3	-0.286001	-0.0126657	-0.0163489	FALSE	Up	0.679	0.656	3	-0.302355	-0.0350578	0.113387	FALSE	Up	0.896	0.862	3	-1.0939	-0.881406	0.0294861	FALSE	Up	0.852	0.866	3	-1.08739	-0.84468	0.0167459	FALSE	Down	0.807	0.782	3	-0.492153	-0.259582	-0.0612127	FALSE	Up
Diseases of programmed cell death	Up	0.324	0.339	25	0.555261	1.1178	0.0195686	FALSE	Up	0.001	1e-05	25	2.97059	3.42817	0.0225818	TRUE	Up	0.199	0.237	25	1.49373	1.95206	0.0368344	FALSE	Up	0.168	0.197	25	1.40683	1.85542	0.0289474	FALSE	Down	0.112	0.108	25	1.23152	1.80152	-0.0101836	FALSE	Down	0.096	0.157	25	1.56118	2.03082	-0.0912939	FALSE	Down
Passive transport by Aquaporins	Down	0.314	0.34	12	0.273921	1.03879	-0.0296196	FALSE	Up	0.258	0.242	12	0.50298	1.23028	0.0121931	FALSE	Up	0.971	0.922	12	-1.76153	-1.28696	0.0356621	FALSE	Up	0.984	0.955	12	-1.97828	-1.49794	0.01704	FALSE	Down	0.736	0.734	12	-0.872394	-0.213605	-0.00865555	FALSE	Down	0.712	0.683	12	-0.478282	0.130804	-0.0231086	FALSE	Up
Defective SLC6A5 causes hyperekplexia 3 (HKPX3)	Up	0.326	0.34	1	0.317809	0.482881	0.104336	FALSE	Down	0.51	0.504	1	-0.246443	-0.113979	-0.0718655	FALSE	Up	0.816	0.743	1	-0.829116	-0.73435	0.0648247	FALSE	Up	0.942	0.871	1	-1.14361	-1.05391	0.00414431	FALSE	Up	0.089	0.093	1	1.4415	1.6546	0.166263	FALSE	Up	0.699	0.688	1	-0.341368	-0.218377	0.0952021	FALSE	Down
Telomere Extension By Telomerase	Up	0.353	0.341	21	0.493602	0.877553	0.0126314	FALSE	Down	0.27	0.226	21	0.62396	1.01516	-0.0166088	FALSE	Down	0.369	0.459	21	0.473276	1.15167	-0.136386	FALSE	Down	0.741	0.689	21	-0.471545	-0.0723007	-0.0830583	FALSE	Down	0.491	0.459	21	-0.122988	0.296565	-0.0176956	FALSE	Up	0.56	0.594	21	0.0788967	0.544616	0.0637715	FALSE	Up
Interactions of Tat with host cellular proteins	Up	0.336	0.341	3	0.164665	0.322754	0.066257	FALSE	Up	0.837	0.832	3	-1.04983	-0.877269	0.0287057	FALSE	Down	0.825	0.744	3	-0.859028	-0.724237	-0.129709	FALSE	Down	0.834	0.793	3	-0.967892	-0.821594	-0.0877821	FALSE	Up	0.78	0.795	3	-0.95936	-0.787736	0.0374243	FALSE	Up	0.747	0.707	3	-0.426304	-0.291927	0.106754	FALSE	Up
Phosphate bond hydrolysis by NTPDase proteins	Down	0.316	0.341	8	0.483254	1.1285	-0.0110645	FALSE	Up	0.095	0.085	8	1.69113	2.37159	0.0381368	FALSE	Up	0.466	0.466	8	0.547917	1.12958	0.220402	FALSE	Up	0.576	0.559	8	0.0209608	0.558339	0.139977	FALSE	Up	0.876	0.885	8	-1.35318	-0.863982	0.0121253	FALSE	Down	0.821	0.786	8	-0.573901	-0.0929242	-0.0859508	FALSE	Down
Mitochondrial calcium ion transport	Up	0.333	0.341	22	0.504462	1.50407	0.01765	FALSE	Down	0.791	0.768	22	-0.67738	0.18464	-0.0221181	FALSE	Down	0.173	0.216	22	1.67627	2.71692	-0.193391	FALSE	Down	0.292	0.307	22	0.971524	1.94106	-0.11834	FALSE	Up	0.158	0.135	22	1.07512	2.14049	0.0116577	FALSE	Up	0.327	0.398	22	0.743281	1.6596	0.110265	FALSE	Up
Pre-NOTCH Transcription and Translation	Down	0.567	0.342	55	0.47153	-0.973313	-0.0193026	FALSE	Up	0.01	0.009	55	2.6977	1.16679	0.0498751	TRUE	Up	0.11	0.264	55	1.46105	0.533861	0.150687	FALSE	Up	0.034	0.099	55	1.88234	1.00127	0.117146	FALSE	Down	0.05	0.016	55	2.16928	0.559962	-0.0210858	FALSE	Down	0.363	0.413	55	0.646961	-0.344211	-0.0740981	FALSE	Down
Keratan sulfate degradation	Up	0.316	0.342	11	0.511618	1.07556	0.0121326	FALSE	Down	0.757	0.752	11	-0.86416	-0.390491	-0.00684433	FALSE	Down	0.78	0.723	11	-0.481712	-0.0491462	-0.0154052	FALSE	Up	0.802	0.762	11	-0.75176	-0.301051	0.0174352	FALSE	Up	0.017	0.019	11	2.68997	3.31664	0.0336751	FALSE	Up	0.648	0.639	11	-0.207041	0.248342	0.0267848	FALSE	Up
Notch-HLH transcription pathway	Down	0.338	0.342	25	0.60631	0.825538	-0.0120489	FALSE	Up	0.456	0.464	25	0.135834	0.384013	0.0288794	FALSE	Up	0.465	0.505	25	0.702556	0.91089	0.102305	FALSE	Up	0.275	0.312	25	0.938235	1.13253	0.0631171	FALSE	Down	0.474	0.493	25	-0.0205432	0.268087	-0.000171656	FALSE	Down	0.514	0.545	25	0.302072	0.476054	-0.018909	FALSE	Up
EPHA-mediated growth cone collapse	Down	0.38	0.342	29	0.428432	0.932925	-0.0204428	FALSE	Up	0.672	0.645	29	-0.456575	0.0523332	0.0312356	FALSE	Up	0.566	0.568	29	0.0640048	0.716088	0.0648802	FALSE	Up	0.725	0.706	29	-0.65109	-0.0275641	0.0382176	FALSE	Down	0.389	0.365	29	0.293424	0.883214	-0.0242165	FALSE	Down	0.476	0.574	29	0.136356	0.81943	-0.0442556	FALSE	Down
Alpha-protein kinase 1 signaling pathway	Up	0.441	0.342	10	0.434201	-0.418162	0.0344391	FALSE	Up	0.43	0.394	10	0.304797	-0.465497	0.0333224	FALSE	Up	0.524	0.56	10	0.327551	-0.456284	0.0362918	FALSE	Up	0.203	0.244	10	1.04997	0.191052	0.0112845	FALSE	Up	0.086	0.056	10	1.61288	0.544617	0.017054	FALSE	Down	0.111	0.067	10	2.21873	0.595979	-0.0022751	FALSE	Up
Incretin synthesis, secretion, and inactivation	Up	0.285	0.343	23	0.213767	0.994087	0.021119	FALSE	Down	0.054	0.055	23	1.80388	2.55382	-0.00417019	FALSE	Down	0.837	0.769	23	-1.12663	-0.497872	-0.0647486	FALSE	Down	0.959	0.931	23	-1.77062	-1.1876	-0.0254778	FALSE	Up	0.041	0.027	23	1.9306	2.50795	0.0107586	FALSE	Up	0.989	0.958	23	-1.93433	-1.36822	0.0175976	FALSE	Up
Netrin mediated repulsion signals	Up	0.362	0.343	7	0.262123	0.137091	0.0298232	FALSE	Up	0.283	0.307	7	0.173477	0.196517	0.0260427	FALSE	Down	0.8	0.763	7	-0.712978	-0.732349	-0.0109169	FALSE	Up	0.91	0.892	7	-1.21521	-1.11676	0.0167943	FALSE	Up	0.189	0.146	7	0.965621	0.671256	0.0281186	FALSE	Up	0.969	0.908	7	-1.19399	-1.37248	0.0369245	FALSE	Up
RHO GTPases Activate ROCKs	Down	0.329	0.343	18	0.456498	0.962489	-0.02775	FALSE	Up	0.691	0.686	18	-0.490031	0.00885632	0.00375855	FALSE	Down	0.878	0.8	18	-1.16493	-0.775657	-0.035197	FALSE	Down	0.952	0.92	18	-1.55063	-1.15303	-0.0383778	FALSE	Down	0.323	0.301	18	0.471832	0.987647	-0.030568	FALSE	Down	0.869	0.842	18	-0.718222	-0.292171	-0.0154866	FALSE	Up
Defective Mismatch Repair Associated With MSH2	Down	0.339	0.343	3	0.391001	0.717208	-0.0213038	FALSE	Down	0.302	0.283	3	0.530642	0.855128	-0.0562477	FALSE	Down	0.683	0.651	3	-0.294161	-0.0164981	-0.241366	FALSE	Down	0.728	0.71	3	-0.509345	-0.246084	-0.06882	FALSE	Down	0.601	0.581	3	-0.320511	-0.0338947	-0.0491154	FALSE	Up	0.249	0.346	3	0.893739	1.24995	0.109034	FALSE	Up
HIV Transcription Initiation	Up	0.405	0.344	39	0.48185	-0.0587865	0.0351651	FALSE	Down	0.572	0.625	39	-0.59567	-0.61627	-0.0274168	FALSE	Down	0.416	0.447	39	0.465254	0.153252	-0.169427	FALSE	Down	0.514	0.521	39	-0.024103	-0.251457	-0.119387	FALSE	Up	0.945	0.937	39	-1.96894	-2.11806	0.0131139	FALSE	Up	0.843	0.727	39	-0.617924	-0.937949	0.0809602	FALSE	Up
RNA Polymerase II HIV Promoter Escape	Up	0.405	0.344	39	0.48185	-0.0587865	0.0351651	FALSE	Down	0.572	0.625	39	-0.59567	-0.61627	-0.0274168	FALSE	Down	0.416	0.447	39	0.465254	0.153252	-0.169427	FALSE	Down	0.514	0.521	39	-0.024103	-0.251457	-0.119387	FALSE	Up	0.945	0.937	39	-1.96894	-2.11806	0.0131139	FALSE	Up	0.843	0.727	39	-0.617924	-0.937949	0.0809602	FALSE	Up
RNA Polymerase II Promoter Escape	Up	0.405	0.344	39	0.48185	-0.0587865	0.0351651	FALSE	Down	0.572	0.625	39	-0.59567	-0.61627	-0.0274168	FALSE	Down	0.416	0.447	39	0.465254	0.153252	-0.169427	FALSE	Down	0.514	0.521	39	-0.024103	-0.251457	-0.119387	FALSE	Up	0.945	0.937	39	-1.96894	-2.11806	0.0131139	FALSE	Up	0.843	0.727	39	-0.617924	-0.937949	0.0809602	FALSE	Up
RNA Polymerase II Transcription Pre-Initiation And Promoter Opening	Up	0.405	0.344	39	0.48185	-0.0587865	0.0351651	FALSE	Down	0.572	0.625	39	-0.59567	-0.61627	-0.0274168	FALSE	Down	0.416	0.447	39	0.465254	0.153252	-0.169427	FALSE	Down	0.514	0.521	39	-0.024103	-0.251457	-0.119387	FALSE	Up	0.945	0.937	39	-1.96894	-2.11806	0.0131139	FALSE	Up	0.843	0.727	39	-0.617924	-0.937949	0.0809602	FALSE	Up
RNA Polymerase II Transcription Initiation	Up	0.405	0.344	39	0.48185	-0.0587865	0.0351651	FALSE	Down	0.572	0.625	39	-0.59567	-0.61627	-0.0274168	FALSE	Down	0.416	0.447	39	0.465254	0.153252	-0.169427	FALSE	Down	0.514	0.521	39	-0.024103	-0.251457	-0.119387	FALSE	Up	0.945	0.937	39	-1.96894	-2.11806	0.0131139	FALSE	Up	0.843	0.727	39	-0.617924	-0.937949	0.0809602	FALSE	Up
RNA Polymerase II Transcription Initiation And Promoter Clearance	Up	0.405	0.344	39	0.48185	-0.0587865	0.0351651	FALSE	Down	0.572	0.625	39	-0.59567	-0.61627	-0.0274168	FALSE	Down	0.416	0.447	39	0.465254	0.153252	-0.169427	FALSE	Down	0.514	0.521	39	-0.024103	-0.251457	-0.119387	FALSE	Up	0.945	0.937	39	-1.96894	-2.11806	0.0131139	FALSE	Up	0.843	0.727	39	-0.617924	-0.937949	0.0809602	FALSE	Up
Erythrocytes take up oxygen and release carbon dioxide	Down	0.341	0.345	7	0.461893	0.98942	-0.0298857	FALSE	Up	0.005	0.003	7	3.63619	4.3161	0.324702	TRUE	Up	0.009	0.024	7	4.02691	4.78303	0.919957	TRUE	Up	1e-05	1e-05	7	4.16399	4.89891	0.73781	TRUE	Down	0.196	0.178	7	0.986063	1.54146	-0.14779	FALSE	Down	1e-05	0.002	7	5.99243	6.8277	-0.722525	TRUE	Down
PCNA-Dependent Long Patch Base Excision Repair	Up	0.228	0.345	19	0.595059	0.899088	0.057334	FALSE	Down	0.775	0.801	19	-0.824523	-0.706445	-0.0193623	FALSE	Down	0.068	0.133	19	2.07617	1.99431	-0.227189	FALSE	Down	0.474	0.485	19	0.353812	0.28779	-0.137366	FALSE	Up	0.708	0.715	19	-0.64593	-0.59326	0.00169801	FALSE	Up	0.011	0.05	19	2.66541	2.53527	0.177002	FALSE	Up
APC/C:Cdh1 mediated degradation of Cdc20 and other APC/C:Cdh1 targeted proteins in late mitosis/early G1	Up	0.287	0.346	72	0.453506	-2.12876	0.0549282	FALSE	Down	0.56	0.639	72	-0.801212	-3.06567	-0.0142227	FALSE	Down	0.09	0.208	72	2.56893	-0.807002	-0.168293	FALSE	Down	0.317	0.379	72	0.716177	-2.21815	-0.0823912	FALSE	Up	0.808	0.8	72	-1.51333	-3.77229	0.0112343	FALSE	Up	0.103	0.152	72	2.75527	-0.612857	0.133566	FALSE	Up
Phase 3 - rapid repolarisation	Down	0.34	0.346	7	0.279124	0.795233	-0.0132754	FALSE	Down	0.755	0.75	7	-0.937143	-0.516469	-0.0285745	FALSE	Down	0.89	0.821	7	-1.33733	-0.969474	-0.0331084	FALSE	Down	0.936	0.9	7	-1.4529	-1.07948	-0.00988975	FALSE	Down	0.479	0.477	7	-0.157814	0.387986	-0.00624091	FALSE	Up	0.915	0.871	7	-1.01432	-0.602441	0.00806717	FALSE	Down
PTK6 Regulates RTKs and Their Effectors AKT1 and DOK1	Up	0.414	0.346	7	0.466234	-0.587117	0.050572	FALSE	Up	0.41	0.378	7	0.283802	-0.800687	0.07157	FALSE	Up	0.517	0.601	7	0.0491739	-0.81823	0.0829113	FALSE	Up	0.56	0.529	7	0.0913028	-0.936238	0.0676726	FALSE	Up	0.031	0.019	7	2.43391	0.925404	0.0578765	FALSE	Down	0.179	0.087	7	2.11225	0.124469	-0.0828718	FALSE	Down
Signaling by MAP2K mutants	Down	0.469	0.346	3	0.272482	-0.300803	-0.00775017	FALSE	Down	0.849	0.864	3	-1.09898	-1.18705	-0.00323819	FALSE	Up	0.256	0.431	3	0.63012	0.526141	0.0764384	FALSE	Up	0.276	0.408	3	0.483649	0.290319	0.0404081	FALSE	Up	0.785	0.768	3	-0.807477	-1.03924	0.000434609	FALSE	Down	0.687	0.706	3	-0.294713	-0.404903	-0.0422638	FALSE	Down
FGFR1b ligand binding and activation	Down	0.282	0.347	6	0.18748	0.078772	-0.0124137	FALSE	Up	0.382	0.389	6	-0.140927	-0.389059	0.0190279	FALSE	Up	0.695	0.645	6	-0.549762	-0.805926	0.104263	FALSE	Up	0.705	0.664	6	-0.663268	-0.886868	0.0540857	FALSE	Up	0.684	0.738	6	-0.989576	-1.03822	0.00548552	FALSE	Down	0.66	0.65	6	-0.525189	-0.612131	-0.0144321	FALSE	Down
Constitutive Signaling by EGFRvIII	Down	0.309	0.347	15	0.502412	-0.924521	-0.0119224	FALSE	Down	0.691	0.772	15	-0.726305	-1.814	-0.0334005	FALSE	Down	0.455	0.577	15	0.225358	-1.23368	-0.19494	FALSE	Down	0.512	0.564	15	0.0554444	-1.37214	-0.121801	FALSE	Down	0.335	0.568	15	-0.150409	-1.16076	-0.0166545	FALSE	Up	0.914	0.815	15	-0.551444	-1.78173	0.0310593	FALSE	Up
Signaling by EGFRvIII in Cancer	Down	0.309	0.347	15	0.502412	-0.924521	-0.0119224	FALSE	Down	0.691	0.772	15	-0.726305	-1.814	-0.0334005	FALSE	Down	0.455	0.577	15	0.225358	-1.23368	-0.19494	FALSE	Down	0.512	0.564	15	0.0554444	-1.37214	-0.121801	FALSE	Down	0.335	0.568	15	-0.150409	-1.16076	-0.0166545	FALSE	Up	0.914	0.815	15	-0.551444	-1.78173	0.0310593	FALSE	Up
RUNX1 regulates transcription of genes involved in differentiation of HSCs	Up	0.459	0.347	89	0.514816	-2.96606	0.027637	FALSE	Up	0.209	0.319	89	0.664261	-2.514	0.00245928	FALSE	Down	0.043	0.193	89	2.1132	-1.50735	-0.0794859	FALSE	Down	0.106	0.305	89	1.00331	-2.14122	-0.0291619	FALSE	Down	0.271	0.345	89	0.366446	-2.86695	-0.000169687	FALSE	Up	0.075	0.136	89	2.28339	-1.38468	0.0560393	FALSE	Up
APC-Cdc20 mediated degradation of Nek2A	Up	0.373	0.348	26	0.421398	-0.0476437	0.0496281	FALSE	Up	0.841	0.785	26	-0.851499	-1.26185	0.00240423	FALSE	Down	0.185	0.278	26	1.17414	0.732454	-0.177575	FALSE	Down	0.541	0.513	26	0.203909	-0.289052	-0.0904623	FALSE	Up	0.829	0.741	26	-0.772393	-1.31613	0.00442155	FALSE	Up	0.041	0.032	26	2.80456	1.72137	0.126517	FALSE	Up
Deadenylation of mRNA	Up	0.342	0.349	25	0.551342	1.47653	0.0304996	FALSE	Down	0.49	0.464	25	-0.0261777	0.80074	-0.0301936	FALSE	Down	0.104	0.127	25	2.30654	3.22851	-0.187111	FALSE	Down	0.096	0.122	25	1.94753	2.81906	-0.139932	FALSE	Up	0.69	0.673	25	-0.530873	0.292276	0.0184813	FALSE	Up	0.587	0.594	25	0.0588359	0.840643	0.0923145	FALSE	Up
Phase 4 - resting membrane potential	Up	0.319	0.349	14	0.361492	1.16663	0.0113021	FALSE	Up	0.626	0.595	14	-0.435352	0.234643	0.00950885	FALSE	Up	0.982	0.949	14	-2.11452	-1.62832	0.0623311	FALSE	Up	0.527	0.519	14	0.131684	0.827033	0.0421559	FALSE	Down	0.137	0.131	14	1.04993	1.90239	-0.0112294	FALSE	Down	0.703	0.693	14	-0.397576	0.251151	-0.0176967	FALSE	Down
RUNX1 regulates transcription of genes involved in BCR signaling	Up	0.386	0.349	5	0.444521	0.639646	0.0440953	FALSE	Up	0.628	0.616	5	-0.279159	-0.0287812	0.00380453	FALSE	Down	0.289	0.366	5	0.847857	1.25275	-0.304967	FALSE	Down	0.141	0.19	5	1.29422	1.68747	-0.227138	FALSE	Up	0.84	0.828	5	-0.928764	-0.658919	0.0236484	FALSE	Up	0.296	0.36	5	0.795614	1.04532	0.145972	FALSE	Up
PTEN Loss of Function in Cancer	Up	0.34	0.35	2	0.408495	0.491417	0.0694114	FALSE	Up	0.226	0.23	2	0.70714	0.773898	0.0818028	FALSE	Down	0.634	0.615	2	-0.290802	-0.198787	-0.0435643	FALSE	Down	0.751	0.732	2	-0.634123	-0.532087	-0.0259044	FALSE	Up	0.29	0.281	2	0.456143	0.54253	0.0818649	FALSE	Up	0.742	0.719	2	-0.36049	-0.267191	0.0881572	FALSE	Up
Displacement of DNA glycosylase by APEX1	Up	0.325	0.351	8	0.461515	1.03633	0.0190232	FALSE	Up	0.985	0.985	8	-2.06123	-1.70661	0.0273828	FALSE	Down	0.398	0.427	8	0.639411	1.16443	-0.000180136	FALSE	Up	0.476	0.487	8	0.276186	0.771525	0.012622	FALSE	Up	0.895	0.905	8	-1.23078	-0.788197	0.00525738	FALSE	Up	0.69	0.699	8	-0.219844	0.241616	0.0663042	FALSE	Up
InlA-mediated entry of Listeria monocytogenes into host cells	Up	0.437	0.351	8	0.401461	-0.644078	0.0181456	FALSE	Up	0.216	0.239	8	0.731238	-0.304256	0.0401539	FALSE	Up	0.574	0.626	8	-0.104263	-0.914969	0.00369085	FALSE	Up	0.584	0.582	8	-0.0685154	-0.947841	0.00875175	FALSE	Up	0.053	0.03	8	1.9252	0.331281	0.000823515	FALSE	Down	0.099	0.065	8	2.30834	0.387761	-0.03061	FALSE	Down
Effects of PIP2 hydrolysis	Up	0.353	0.352	26	0.375045	1.01508	0.0218669	FALSE	Down	0.579	0.575	26	-0.386657	0.311186	-0.00280062	FALSE	Down	0.927	0.842	26	-1.17673	-0.668443	-0.0919669	FALSE	Down	0.855	0.779	26	-0.683335	-0.138442	-0.08859	FALSE	Up	0.406	0.398	26	0.0503701	0.811097	0.00585759	FALSE	Up	0.782	0.748	26	-0.548131	0.0573741	0.0437827	FALSE	Up
APC/C-mediated degradation of cell cycle proteins	Up	0.332	0.352	85	0.482995	-2.10213	0.0543712	FALSE	Down	0.679	0.72	85	-1.16335	-3.2738	-0.0122375	FALSE	Down	0.096	0.209	85	2.2629	-0.771836	-0.165712	FALSE	Down	0.283	0.367	85	0.788371	-1.9603	-0.0889261	FALSE	Up	0.789	0.787	85	-1.51662	-3.65504	0.00618615	FALSE	Up	0.098	0.134	85	3.09666	-0.200595	0.135839	FALSE	Up
Regulation of mitotic cell cycle	Up	0.332	0.352	85	0.482995	-2.10213	0.0543712	FALSE	Down	0.679	0.72	85	-1.16335	-3.2738	-0.0122375	FALSE	Down	0.096	0.209	85	2.2629	-0.771836	-0.165712	FALSE	Down	0.283	0.367	85	0.788371	-1.9603	-0.0889261	FALSE	Up	0.789	0.787	85	-1.51662	-3.65504	0.00618615	FALSE	Up	0.098	0.134	85	3.09666	-0.200595	0.135839	FALSE	Up
SUMOylation of RNA binding proteins	Up	0.544	0.352	44	0.545969	-0.865396	0.0201073	FALSE	Down	0.831	0.837	44	-1.00214	-1.72263	-0.0259798	FALSE	Down	0.13	0.252	44	1.50946	0.497013	-0.179682	FALSE	Down	0.327	0.457	44	0.44656	-0.303784	-0.135258	FALSE	Up	0.82	0.848	44	-1.08801	-1.74342	0.00307984	FALSE	Up	0.392	0.375	44	0.829199	-0.312954	0.0800906	FALSE	Up
Defective UGT1A4 causes hyperbilirubinemia	Up	0.341	0.352	1	0.315675	0.509556	0.0955593	FALSE	Up	0.245	0.241	1	0.613818	0.810716	0.122119	FALSE	Up	0.137	0.21	1	1.55273	1.81868	0.64085	FALSE	Up	0.124	0.161	1	1.39209	1.63659	0.411163	FALSE	Up	0.213	0.203	1	0.759203	0.980997	0.129549	FALSE	Down	0.205	0.261	1	0.924868	1.13483	-0.228686	FALSE	Down
Signal attenuation	Down	0.559	0.353	9	0.479357	-0.502006	-0.0116878	FALSE	Up	0.445	0.539	9	-0.0792197	-0.352499	0.00622362	FALSE	Up	0.44	0.631	9	-0.0569507	-0.141568	0.070573	FALSE	Up	0.484	0.653	9	-0.183416	-0.351422	0.0392198	FALSE	Up	0.423	0.373	9	0.263112	-0.422177	0.0161071	FALSE	Down	0.796	0.827	9	-0.610341	-0.786017	-0.0549808	FALSE	Down
Acyl chain remodeling of DAG and TAG	Up	0.339	0.354	6	0.345248	0.849285	0.0389575	FALSE	Up	0.027	0.026	6	2.02959	2.58951	0.0971194	FALSE	Up	0.544	0.53	6	0.0897464	0.51759	0.221967	FALSE	Up	0.243	0.274	6	0.877712	1.36969	0.145071	FALSE	Up	0.053	0.045	6	1.61359	2.18358	0.0135857	FALSE	Down	0.726	0.713	6	-0.370812	0.0134958	-0.109947	FALSE	Down
FGFR1 ligand binding and activation	Down	0.316	0.354	15	0.123964	-0.268943	-0.0145098	FALSE	Up	0.354	0.346	15	0.0276873	-0.512597	0.0236109	FALSE	Up	0.836	0.768	15	-1.03775	-1.44177	0.147339	FALSE	Up	0.635	0.62	15	-0.619565	-1.02793	0.113385	FALSE	Down	0.527	0.549	15	-0.618155	-0.988483	-0.00362413	FALSE	Down	0.565	0.505	15	-0.146111	-0.626626	-0.0602137	FALSE	Down
SUMOylation of immune response proteins	Down	0.336	0.354	10	0.386381	0.519361	-0.012638	FALSE	Down	0.869	0.869	10	-1.13174	-0.970869	-0.0386398	FALSE	Down	0.742	0.733	10	-0.55474	-0.3727	-0.147811	FALSE	Down	0.663	0.685	10	-0.439661	-0.254412	-0.128052	FALSE	Up	0.791	0.836	10	-1.043	-0.761029	0.00336647	FALSE	Up	0.959	0.942	10	-1.44545	-1.14946	0.0269328	FALSE	Up
Defective ABCC2 causes Dubin-Johnson syndrome	Down	0.342	0.354	1	0.202622	0.411318	-0.0374372	FALSE	Down	0.085	0.09	1	1.55312	1.83959	-0.0674697	FALSE	Down	0.74	0.691	1	-0.617936	-0.495769	-0.0415965	FALSE	Down	0.488	0.491	1	-0.0782933	0.0917319	-0.0578623	FALSE	Up	0.707	0.715	1	-0.765944	-0.625975	0.0130135	FALSE	Up	0.353	0.414	1	0.333137	0.530062	0.0736298	FALSE	Up
Chylomicron assembly	Up	0.29	0.354	10	0.335841	0.728263	0.0216393	FALSE	Down	0.651	0.621	10	-0.451493	-0.230242	-0.0154777	FALSE	Down	0.876	0.808	10	-1.32748	-1.04814	-0.102434	FALSE	Down	0.911	0.876	10	-1.40378	-1.14	-0.038638	FALSE	Up	0.086	0.087	10	1.30896	1.61005	0.00710203	FALSE	Up	0.55	0.589	10	0.00793519	0.318476	0.00489097	FALSE	Down
Hypusine synthesis from eIF5A-lysine	Up	0.336	0.355	4	0.407584	0.87581	0.0717097	FALSE	Up	0.176	0.163	4	0.99329	1.47864	0.105206	FALSE	Up	0.668	0.637	4	-0.234146	0.128211	0.105371	FALSE	Up	0.718	0.691	4	-0.403458	-0.0494643	0.0368307	FALSE	Up	0.737	0.729	4	-0.687296	-0.31459	0.0477156	FALSE	Up	0.302	0.376	4	0.755926	1.20791	0.106321	FALSE	Up
Receptor-type tyrosine-protein phosphatases	Up	0.327	0.355	18	0.460497	1.3588	0.00922755	FALSE	Up	0.277	0.26	18	0.608046	1.46789	0.0249986	FALSE	Up	0.655	0.577	18	-0.108879	0.669903	0.102894	FALSE	Up	0.433	0.424	18	0.337299	1.15953	0.0969326	FALSE	Up	0.429	0.409	18	0.0681989	0.948351	0.01895	FALSE	Down	0.515	0.542	18	0.158288	0.963472	-0.032184	FALSE	Down
Meiosis	Down	0.544	0.356	79	0.36198	-0.30933	-0.00100861	FALSE	Up	0.077	0.055	79	1.59582	1.03835	0.0108767	FALSE	Down	0.669	0.672	79	-0.367242	-0.533773	-0.0238878	FALSE	Down	0.695	0.714	79	-0.543562	-0.678056	-0.00310718	FALSE	Down	0.483	0.295	79	0.399854	-0.316823	-0.0237121	FALSE	Down	0.632	0.586	79	0.0485978	-0.284976	-0.00207546	FALSE	Down
eNOS activation	Up	0.314	0.356	11	0.446624	0.53689	0.0414083	FALSE	Up	0.865	0.891	11	-1.24283	-1.12398	0.0355322	FALSE	Down	0.956	0.871	11	-1.11518	-1.42933	-0.0862122	FALSE	Down	0.757	0.662	11	-0.377129	-0.669142	-0.0465162	FALSE	Up	0.345	0.501	11	-0.139763	0.218013	0.0119857	FALSE	Up	0.527	0.547	11	0.14929	0.0843638	0.057732	FALSE	Up
Depolymerisation of the Nuclear Lamina	Up	0.386	0.356	16	0.491142	0.687775	0.00258988	FALSE	Down	0.083	0.096	16	1.489	1.91826	-0.0028673	FALSE	Down	0.228	0.346	16	1.02837	1.57107	-0.0239869	FALSE	Down	0.121	0.148	16	1.66318	1.96738	-0.0300787	FALSE	Down	0.402	0.351	16	0.380122	0.58236	-0.0218611	FALSE	Down	0.341	0.398	16	0.712435	0.953318	-0.0261107	FALSE	Down
Defective C1GALT1C1 causes Tn polyagglutination syndrome (TNPS)	Down	0.349	0.356	15	0.287638	0.917672	-0.033921	FALSE	Up	0.717	0.69	15	-0.651436	-0.0969974	0.0252584	FALSE	Up	0.746	0.68	15	-0.386212	0.16623	0.136306	FALSE	Up	0.528	0.516	15	0.0143431	0.596824	0.107472	FALSE	Down	0.597	0.581	15	-0.452413	0.146896	-0.0362783	FALSE	Down	0.502	0.542	15	0.179977	0.754644	-0.141449	FALSE	Down
Signaling by VEGF	Up	0.321	0.357	97	0.715306	0.668567	0.0131982	FALSE	Up	0.887	0.887	97	-1.16017	-1.1607	0.0160154	FALSE	Down	0.552	0.537	97	0.441493	0.165963	-0.0544	FALSE	Down	0.626	0.618	97	-0.0588354	-0.23793	-0.0359922	FALSE	Up	0.458	0.536	97	-0.0686763	0.0597834	0.0097351	FALSE	Up	0.972	0.947	97	-1.39296	-1.32178	0.0212336	FALSE	Up
Chromatin modifying enzymes	Up	0.453	0.357	218	0.738215	1.99108	0.0071392	FALSE	Down	0.688	0.566	218	-0.149565	1.02347	-0.00539198	FALSE	Down	0.177	0.185	218	2.16474	3.73487	-0.0877696	FALSE	Down	0.143	0.16	218	1.99164	3.60614	-0.0550483	FALSE	Up	0.541	0.442	218	0.269786	1.61772	0.00857985	FALSE	Up	0.419	0.448	218	0.813945	2.19359	0.0342798	FALSE	Up
Chromatin organization	Up	0.453	0.357	218	0.738215	1.99108	0.0071392	FALSE	Down	0.688	0.566	218	-0.149565	1.02347	-0.00539198	FALSE	Down	0.177	0.185	218	2.16474	3.73487	-0.0877696	FALSE	Down	0.143	0.16	218	1.99164	3.60614	-0.0550483	FALSE	Up	0.541	0.442	218	0.269786	1.61772	0.00857985	FALSE	Up	0.419	0.448	218	0.813945	2.19359	0.0342798	FALSE	Up
Assembly and cell surface presentation of NMDA receptors	Down	0.27	0.357	40	0.222768	-0.0610751	-0.0231511	FALSE	Up	0.027	0.029	40	1.95918	1.21431	0.00658128	FALSE	Up	0.917	0.884	40	-1.63531	-1.98914	0.0295649	FALSE	Up	0.776	0.761	40	-0.965776	-1.35235	0.0201364	FALSE	Down	0.271	0.255	40	0.48997	-0.147359	-0.0280964	FALSE	Down	0.883	0.838	40	-0.89625	-1.26254	-0.0406332	FALSE	Down
Fatty Acids bound to GPR40 (FFAR1) regulate insulin secretion	Up	0.356	0.359	8	0.386042	0.801353	0.0385041	FALSE	Up	0.271	0.249	8	0.605294	0.995878	0.0318796	FALSE	Up	0.614	0.608	8	0.133028	0.518314	0.129998	FALSE	Up	0.563	0.565	8	0.108941	0.484888	0.100873	FALSE	Up	0.315	0.308	8	0.504619	0.932482	0.052069	FALSE	Down	0.913	0.883	8	-0.833462	-0.483499	-0.0412331	FALSE	Down
Phosphorylation of proteins involved in the G2/M transition by Cyclin A:Cdc2 complexes	Up	0.439	0.36	3	0.361009	-0.293045	0.0559945	FALSE	Up	0.091	0.142	3	0.865997	0.364386	0.0269238	FALSE	Down	0.923	0.876	3	-1.69011	-1.59977	-0.00717561	FALSE	Down	0.309	0.337	3	0.0822576	-0.381783	-0.0573667	FALSE	Down	0.322	0.282	3	0.0853057	-0.457358	-0.0302156	FALSE	Up	0.576	0.559	3	-0.0382335	-0.401515	0.0660188	FALSE	Up
Pre-NOTCH Processing in the Endoplasmic Reticulum	Down	0.345	0.36	5	0.353356	0.679831	-0.0660359	FALSE	Down	0.914	0.915	5	-1.29244	-1.01786	-0.0378964	FALSE	Down	0.898	0.852	5	-0.991856	-0.703797	-0.0613611	FALSE	Down	0.808	0.79	5	-0.749192	-0.437217	-0.06794	FALSE	Up	0.258	0.256	5	0.488462	0.898444	0.0104898	FALSE	Up	0.514	0.584	5	0.127059	0.503727	0.0743054	FALSE	Up
Chaperonin-mediated protein folding	Up	0.298	0.36	89	0.349047	0.579395	0.0110452	FALSE	Up	0.62	0.534	89	-0.200861	-0.268821	0.00452906	FALSE	Down	0.612	0.68	89	-0.224812	0.156802	-0.0508096	FALSE	Down	0.972	0.954	89	-1.9091	-1.63444	-0.0341979	FALSE	Down	0.034	0.031	89	1.92029	1.87889	-0.00578253	FALSE	Up	0.287	0.452	89	0.469346	0.82444	0.0128821	FALSE	Down
RUNX3 regulates p14-ARF	Up	0.275	0.361	9	0.410997	0.454969	0.0115781	FALSE	Down	0.324	0.416	9	0.119183	0.192033	-0.00641016	FALSE	Down	0.52	0.682	9	-0.158037	0.0957831	-0.192656	FALSE	Down	0.198	0.338	9	0.800428	0.870252	-0.157637	FALSE	Up	0.878	0.897	9	-1.13851	-1.14672	0.00631423	FALSE	Up	0.349	0.448	9	0.582984	0.470054	0.0918329	FALSE	Up
Synthesis and processing of ENV and VPU	Up	0.358	0.362	1	0.333162	0.310398	0.150299	FALSE	Up	0.045	0.045	1	1.9777	1.82764	0.35656	FALSE	Up	0.005	0.038	1	3.2333	3.03225	1.36089	TRUE	Up	0.005	0.019	1	3.11638	2.8979	1.00512	TRUE	Up	0.911	0.931	1	-1.2094	-1.11397	0.00821228	FALSE	Down	0.237	0.316	1	0.891453	0.826732	-0.422747	FALSE	Down
Multifunctional anion exchangers	Up	0.331	0.362	9	0.232309	0.885814	0.00816523	FALSE	Down	0.76	0.741	9	-0.880806	-0.388396	-0.00378959	FALSE	Up	0.966	0.903	9	-1.79671	-1.41166	0.0384804	FALSE	Up	0.934	0.884	9	-1.35387	-0.902748	0.0312743	FALSE	Down	0.069	0.068	9	1.26729	2.00944	-0.0127956	FALSE	Down	0.839	0.799	9	-0.7914	-0.298108	-0.0265547	FALSE	Up
DNA Replication Pre-Initiation	Up	0.299	0.362	82	0.568933	-1.48815	0.0530839	FALSE	Down	0.347	0.473	82	-0.0142916	-1.86964	-0.00670181	FALSE	Down	0.005	0.052	82	4.72799	1.88901	-0.164903	TRUE	Down	0.11	0.203	82	2.17701	-0.442025	-0.0797865	FALSE	Down	0.406	0.521	82	-0.227507	-2.18964	-0.00283519	FALSE	Up	0.127	0.16	82	3.00683	0.110503	0.125335	FALSE	Up
O-linked glycosylation of mucins	Down	0.328	0.364	51	0.320603	1.65479	-0.00617255	FALSE	Up	0.539	0.493	51	-0.124064	1.10024	0.000268387	FALSE	Up	0.878	0.768	51	-0.839134	0.247681	0.0705884	FALSE	Up	0.909	0.831	51	-1.0982	-0.0264137	0.0392106	FALSE	Down	0.595	0.576	51	-0.427928	0.880785	-0.0141249	FALSE	Down	0.669	0.646	51	-0.216581	0.945536	-0.065681	FALSE	Down
Toxicity of botulinum toxin type G (BoNT/G)	Up	0.373	0.365	3	0.357674	0.517447	0.114519	FALSE	Up	0.218	0.223	3	0.622738	0.865688	0.0900877	FALSE	Up	0.76	0.722	3	-0.633716	-0.440664	0.118455	FALSE	Up	0.952	0.925	3	-1.43164	-1.25283	0.044476	FALSE	Up	0.617	0.582	3	-0.406389	-0.279215	0.085277	FALSE	Up	0.973	0.939	3	-1.26233	-1.09557	0.0545708	FALSE	Up
Stimulation of the cell death response by PAK-2p34	Down	0.396	0.366	2	0.302978	0.231936	-0.0803861	FALSE	Down	0.206	0.195	2	0.874124	0.834905	-0.0969017	FALSE	Down	0.583	0.591	2	-0.128104	-0.0522733	-0.215124	FALSE	Down	0.461	0.486	2	0.140965	0.187611	-0.162026	FALSE	Down	0.872	0.884	2	-1.20978	-1.10481	-0.0219302	FALSE	Up	0.803	0.784	2	-0.567039	-0.460322	0.0813755	FALSE	Up
Regulation of cytoskeletal remodeling and cell spreading by IPP complex components	Down	0.352	0.366	6	0.340969	0.84969	-0.03807	FALSE	Up	0.39	0.386	6	0.191081	0.679326	0.0495958	FALSE	Down	0.824	0.765	6	-0.608667	-0.226654	-0.0620562	FALSE	Down	0.892	0.847	6	-0.866259	-0.493553	-0.0511202	FALSE	Down	0.206	0.187	6	0.859115	1.41005	-0.0705534	FALSE	Down	0.34	0.408	6	0.63786	1.0847	-0.0864008	FALSE	Down
Regulation of TP53 Expression	Down	0.357	0.366	1	0.22871	0.449555	-0.134483	FALSE	Down	0.104	0.104	1	1.29884	1.58483	-0.231362	FALSE	Down	0.204	0.264	1	1.23212	1.52486	-0.737811	FALSE	Down	0.163	0.21	1	1.26006	1.54644	-0.49523	FALSE	Down	0.104	0.091	1	1.25451	1.55754	-0.23692	FALSE	Up	0.81	0.784	1	-0.565994	-0.428609	0.106264	FALSE	Up
Glycogen storage disease type II (GAA)	Up	0.342	0.367	2	0.340801	0.600925	0.120599	FALSE	Up	0.565	0.557	2	-0.225431	-0.0161634	0.00229744	FALSE	Down	0.702	0.678	2	-0.322215	-0.130485	-0.0331023	FALSE	Down	0.878	0.851	2	-1.00711	-0.847081	-0.0109738	FALSE	Up	0.024	0.025	2	2.20178	2.56231	0.194413	FALSE	Up	0.571	0.597	2	0.0236775	0.232332	0.0572995	FALSE	Up
Signaling by MET	Up	0.4	0.367	75	0.485617	0.453149	0.0219781	FALSE	Up	0.12	0.159	75	0.929758	1.08944	0.0191356	FALSE	Down	0.819	0.744	75	-0.457391	-0.554693	-0.060034	FALSE	Down	0.733	0.668	75	-0.345323	-0.398622	-0.0342246	FALSE	Up	0.102	0.091	75	1.3259	1.29822	0.00381685	FALSE	Up	0.964	0.886	75	-0.837833	-1.12379	0.0158594	FALSE	Up
Orc1 removal from chromatin	Up	0.325	0.367	68	0.512659	-2.22305	0.0587479	FALSE	Down	0.698	0.729	68	-1.11475	-3.384	-0.00952311	FALSE	Down	0.042	0.175	68	2.6624	-0.583784	-0.165458	FALSE	Down	0.245	0.344	68	0.889229	-2.09792	-0.0800862	FALSE	Up	0.484	0.618	68	-0.732833	-3.03729	0.00442479	FALSE	Up	0.142	0.19	68	2.36104	-1.06411	0.127171	FALSE	Up
Deadenylation-dependent mRNA decay	Up	0.35	0.368	54	0.568856	2.0073	0.0149539	FALSE	Down	0.847	0.817	54	-1.12882	0.0788189	-0.0414359	FALSE	Down	0.023	0.031	54	3.77822	5.29201	-0.242632	FALSE	Down	0.13	0.134	54	2.04708	3.39803	-0.147988	FALSE	Up	0.839	0.825	54	-1.08244	0.210264	0.0137159	FALSE	Up	0.209	0.282	54	1.2554	2.56925	0.106885	FALSE	Up
Toxicity of botulinum toxin type A (BoNT/A)	Down	0.344	0.368	4	0.194848	0.595452	-0.0485553	FALSE	Down	0.536	0.526	4	-0.389854	-0.0714468	-0.0500035	FALSE	Up	0.638	0.617	4	-0.21332	0.102561	0.0189737	FALSE	Up	0.252	0.293	4	0.723447	1.10309	0.00369456	FALSE	Up	0.253	0.231	4	0.643691	1.01622	0.0253891	FALSE	Down	0.762	0.736	4	-0.54195	-0.25388	-0.0209388	FALSE	Down
G1/S Transition	Up	0.277	0.368	127	0.609592	-0.910558	0.0448205	FALSE	Down	0.315	0.5	127	0.111562	-1.09686	-0.00894317	FALSE	Down	0.001	0.027	127	5.43443	3.05785	-0.15297	TRUE	Down	0.038	0.11	127	3.02066	0.877358	-0.0834865	FALSE	Down	0.386	0.491	127	-0.133959	-1.54563	-0.0114483	FALSE	Up	0.178	0.184	127	3.01793	0.425136	0.115514	FALSE	Up
Vitamins	Up	0.34	0.369	6	0.185176	0.643147	0.0226079	FALSE	Down	0.556	0.535	6	-0.313986	0.0815994	-0.00500597	FALSE	Down	0.92	0.856	6	-1.30303	-0.997942	-0.0345942	FALSE	Down	0.617	0.594	6	-0.367782	0.0164383	-0.0217785	FALSE	Up	0.45	0.44	6	-0.104886	0.340655	0.00934441	FALSE	Up	0.876	0.827	6	-0.843169	-0.499219	0.0269458	FALSE	Up
Competing endogenous RNAs (ceRNAs) regulate PTEN translation	Down	0.364	0.369	9	0.420692	0.641072	-0.0263672	FALSE	Up	0.222	0.222	9	0.782199	0.997131	0.0284018	FALSE	Up	0.119	0.169	9	1.85949	2.00698	0.254677	FALSE	Up	0.036	0.061	9	2.17577	2.30213	0.210634	FALSE	Up	0.025	0.015	9	2.33905	2.46802	0.0651989	FALSE	Down	0.053	0.115	9	1.91463	2.00511	-0.171646	FALSE	Down
Gamma-carboxylation, transport, and amino-terminal cleavage of proteins	Up	0.366	0.37	10	0.226834	0.623919	0.0208727	FALSE	Up	0.005	0.004	10	3.22427	3.63652	0.0896228	TRUE	Up	0.378	0.371	10	0.646575	0.933915	0.264767	FALSE	Up	0.527	0.472	10	-0.0104905	0.229761	0.167733	FALSE	Down	0.472	0.462	10	-0.0952455	0.338507	-0.00998972	FALSE	Down	0.576	0.55	10	-0.105048	0.220565	-0.124585	FALSE	Down
RNA Polymerase II Transcription	Up	0.38	0.37	1174	0.711539	4.20677	0.0130164	FALSE	Up	0.375	0.285	1174	1.07131	4.42813	0.00216593	FALSE	Down	0.08	0.035	1174	4.41925	7.53081	-0.0573182	FALSE	Down	0.049	0.024	1174	3.68327	6.92028	-0.0342075	FALSE	Up	0.686	0.647	1174	-0.286556	3.40194	0.00606993	FALSE	Up	0.032	0.035	1174	3.38401	6.30196	0.0297341	FALSE	Up
Defective MMAA causes methylmalonic aciduria type cblA	Up	0.347	0.371	2	0.352587	0.614035	0.00972755	FALSE	Down	0.759	0.754	2	-0.841173	-0.659547	-0.0218901	FALSE	Down	0.575	0.567	2	-0.102171	0.108772	-0.120521	FALSE	Down	0.788	0.757	2	-0.777754	-0.602239	-0.0539232	FALSE	Up	0.727	0.74	2	-0.775021	-0.573066	0.0141382	FALSE	Up	0.395	0.453	2	0.463349	0.704687	0.103626	FALSE	Up
Defective MUT causes methylmalonic aciduria mut type	Up	0.347	0.371	2	0.352587	0.614035	0.00972755	FALSE	Down	0.759	0.754	2	-0.841173	-0.659547	-0.0218901	FALSE	Down	0.575	0.567	2	-0.102171	0.108772	-0.120521	FALSE	Down	0.788	0.757	2	-0.777754	-0.602239	-0.0539232	FALSE	Up	0.727	0.74	2	-0.775021	-0.573066	0.0141382	FALSE	Up	0.395	0.453	2	0.463349	0.704687	0.103626	FALSE	Up
Defective ALG12 causes ALG12-CDG (CDG-1g)	Up	0.356	0.371	1	0.246187	0.457807	0.0564754	FALSE	Up	0.068	0.068	1	1.85128	2.15819	0.145884	FALSE	Up	0.422	0.448	1	0.383523	0.58928	0.330471	FALSE	Up	0.217	0.252	1	0.885725	1.12773	0.290989	FALSE	Up	0.121	0.113	1	1.348	1.64057	0.113761	FALSE	Up	0.99	0.939	1	-1.08169	-0.984895	0.00604804	FALSE	Up
Defective SLC24A1 causes congenital stationary night blindness 1D (CSNB1D)	Up	0.36	0.371	1	0.265088	0.445189	0.0327883	FALSE	Up	0.736	0.737	1	-0.90447	-0.793059	0.0053937	FALSE	Down	0.484	0.481	1	-0.0807304	0.0641109	-0.0455758	FALSE	Down	0.214	0.246	1	0.644163	0.830374	-0.0543009	FALSE	Down	0.475	0.481	1	-0.267848	-0.113275	-0.0184812	FALSE	Up	0.064	0.143	1	1.85896	2.10092	0.117155	FALSE	Up
DNA Damage Bypass	Up	0.312	0.371	42	0.523161	0.862012	0.00869457	FALSE	Down	0.35	0.376	42	0.425349	0.68481	-0.0157802	FALSE	Down	0.07	0.128	42	2.10111	2.18025	-0.128442	FALSE	Down	0.25	0.276	42	1.09576	1.15211	-0.0961019	FALSE	Down	0.301	0.218	42	0.804548	0.844664	-0.0182692	FALSE	Up	0.048	0.053	42	2.60034	2.16867	0.10166	FALSE	Up
GPCR ligand binding	Down	0.332	0.373	412	0.047232	3.63125	-0.00917004	FALSE	Up	0.038	0.03	412	2.5763	5.99391	0.00105637	FALSE	Up	0.995	0.966	412	-4.37641	-1.51888	0.0372434	FALSE	Up	0.937	0.876	412	-2.85704	0.205532	0.0231431	FALSE	Down	0.539	0.465	412	-0.422858	3.03261	-0.00699788	FALSE	Down	0.962	0.941	412	-3.39345	-0.429493	-0.0296523	FALSE	Down
Activated NTRK2 signals through FYN	Down	0.358	0.373	7	0.308725	-0.0523864	-0.00611106	FALSE	Up	0.21	0.222	7	0.714036	0.3392	0.0652051	FALSE	Up	0.59	0.699	7	-0.00395862	-0.0706218	0.20216	FALSE	Up	0.403	0.558	7	-0.00361504	-0.0136603	0.146681	FALSE	Up	0.51	0.396	7	0.0928472	-0.465495	0.0334416	FALSE	Down	0.339	0.588	7	0.10984	0.255362	-0.136132	FALSE	Down
Synthesis of 15-eicosatetraenoic acid derivatives	Down	0.365	0.374	6	0.226755	0.622232	-0.00524403	FALSE	Up	0.041	0.039	6	1.97053	2.43083	0.088641	FALSE	Up	0.345	0.384	6	0.794049	1.22182	0.289951	FALSE	Up	0.093	0.137	6	1.45601	1.9337	0.217534	FALSE	Down	0.59	0.595	6	-0.345182	0.0657208	-0.00758601	FALSE	Down	0.205	0.31	6	0.97571	1.38724	-0.17916	FALSE	Down
Anchoring fibril formation	Up	0.347	0.375	13	0.4417	0.956855	0.04873	FALSE	Up	0.014	0.015	13	2.58267	3.11882	0.0375991	FALSE	Up	0.997	0.972	13	-2.01489	-1.62275	0.0615222	FALSE	Up	0.945	0.915	13	-1.48281	-1.08417	0.0459115	FALSE	Up	0.288	0.293	13	0.418189	0.974883	0.014969	FALSE	Down	0.864	0.815	13	-1.044	-0.612055	-0.000312026	FALSE	Up
Olfactory Signaling Pathway	Down	0.346	0.375	348	-0.211407	3.70241	-0.0069206	FALSE	Up	0.429	0.359	348	-0.324684	3.29249	0.00594288	FALSE	Up	1	0.998	348	-8.41623	-5.76117	0.0717849	FALSE	Up	1	0.994	348	-6.51751	-3.55136	0.0560105	FALSE	Down	0.271	0.249	348	0.474337	4.45839	-0.00768254	FALSE	Down	0.908	0.857	348	-3.73979	-0.55823	-0.0369509	FALSE	Down
Sema4D induced cell migration and growth-cone collapse	Down	0.36	0.375	21	0.281885	0.724832	-0.00382705	FALSE	Up	0.411	0.404	21	0.0279671	0.445828	0.02369	FALSE	Down	0.866	0.796	21	-1.24436	-0.883053	-0.000363997	FALSE	Down	0.942	0.898	21	-1.48158	-1.1138	-0.0054659	FALSE	Down	0.008	0.005	21	2.58217	3.07354	-0.0172414	TRUE	Down	0.766	0.689	21	-0.374864	-0.131728	-0.0054281	FALSE	Up
Interleukin-6 signaling	Up	0.401	0.376	11	0.418606	0.313757	0.0458255	FALSE	Down	0.805	0.853	11	-1.02685	-0.810635	-0.0357319	FALSE	Down	0.874	0.835	11	-0.827882	-0.855784	-0.0969385	FALSE	Down	0.951	0.93	11	-1.41495	-1.32338	-0.0977399	FALSE	Up	0.45	0.42	11	0.239338	0.116171	0.0244825	FALSE	Up	0.714	0.647	11	-0.0118128	-0.181415	0.0457301	FALSE	Up
Chondroitin sulfate biosynthesis	Down	0.356	0.376	17	0.496393	1.26951	-0.00131456	FALSE	Up	0.425	0.398	17	0.379587	1.04664	0.0243701	FALSE	Up	0.754	0.689	17	-0.296728	0.312138	0.0826325	FALSE	Up	0.663	0.624	17	-0.220397	0.402023	0.0486102	FALSE	Down	0.325	0.313	17	0.440062	1.20355	-0.00507523	FALSE	Down	0.777	0.75	17	-0.376774	0.216164	-0.0540141	FALSE	Up
HSF1-dependent transactivation	Up	0.358	0.376	35	0.385064	0.673193	0.0104222	FALSE	Up	0.314	0.236	35	0.706819	0.749091	0.00415908	FALSE	Down	0.558	0.51	35	0.311138	0.457526	-0.0737324	FALSE	Down	0.614	0.553	35	-0.0248021	0.0605318	-0.0514638	FALSE	Down	0.037	0.036	35	1.80579	2.23531	-0.00751381	FALSE	Up	0.17	0.155	35	1.60274	1.40925	0.0142245	FALSE	Up
HuR (ELAVL1) binds and stabilizes mRNA	Down	0.335	0.376	10	0.356503	0.783635	-0.0097578	FALSE	Down	0.529	0.598	10	-0.295025	0.192769	-0.0490476	FALSE	Down	0.41	0.437	10	0.552643	0.873426	-0.159342	FALSE	Down	0.205	0.262	10	0.998907	1.33414	-0.140957	FALSE	Up	0.782	0.784	10	-0.869877	-0.566463	0.0138274	FALSE	Up	0.337	0.412	10	0.67279	0.961765	0.0525298	FALSE	Up
Mitotic G1 phase and G1/S transition	Up	0.295	0.376	143	0.664065	-0.724907	0.0422142	FALSE	Down	0.468	0.598	143	-0.29241	-1.39185	-0.00900262	FALSE	Down	0.003	0.03	143	5.21868	3.11879	-0.156763	TRUE	Down	0.065	0.138	143	2.64107	0.756302	-0.0856812	FALSE	Down	0.626	0.672	143	-0.729265	-2.02753	-0.0106168	FALSE	Up	0.176	0.184	143	2.96313	0.607473	0.116646	FALSE	Up
G2 Phase	Up	0.414	0.376	6	0.343112	-0.0405857	0.0253235	FALSE	Up	0.008	0.016	6	2.00253	1.49876	0.154571	TRUE	Up	0.276	0.39	6	0.244981	0.2117	0.304898	FALSE	Up	0.058	0.092	6	1.48185	1.01695	0.236039	FALSE	Down	0.153	0.13	6	0.831504	0.358182	-0.0717688	FALSE	Down	0.187	0.274	6	0.960945	0.586118	-0.102052	FALSE	Down
Class A/1 (Rhodopsin-like receptors)	Down	0.336	0.378	290	0.119505	3.30439	-0.0102524	FALSE	Up	0.059	0.056	290	2.08697	5.1717	0.000684621	FALSE	Up	0.988	0.93	290	-3.27203	-0.69079	0.0304884	FALSE	Up	0.912	0.834	290	-1.9924	0.757531	0.0177868	FALSE	Down	0.709	0.672	290	-1.12541	1.98164	-0.00821655	FALSE	Down	0.994	0.984	290	-3.54502	-0.960709	-0.0241324	FALSE	Down
Defective SLC5A5 causes thyroid dyshormonogenesis 1 (TDH1)	Down	0.365	0.378	1	0.0289306	0.193304	-0.0158789	FALSE	Up	0.256	0.256	1	0.203599	0.362979	0.0220799	FALSE	Down	0.893	0.789	1	-1.06279	-0.979552	-0.00303114	FALSE	Up	0.917	0.861	1	-1.10644	-1.01469	0.00171869	FALSE	Up	0.599	0.606	1	-0.627906	-0.494209	0.00976233	FALSE	Down	0.992	0.957	1	-1.11674	-1.02381	-0.00152582	FALSE	Down
Glycogen storage disease type Ib (SLC37A4)	Down	0.369	0.379	1	0.294837	0.509721	-0.0830325	FALSE	Down	0.77	0.764	1	-0.904755	-0.78678	-0.0206531	FALSE	Down	0.547	0.55	1	-0.0596435	0.109123	-0.151114	FALSE	Down	0.341	0.372	1	0.524537	0.739575	-0.203209	FALSE	Down	0.177	0.167	1	0.93887	1.20191	-0.130665	FALSE	Up	0.513	0.536	1	0.00971963	0.183755	0.121637	FALSE	Up
PI-3K cascade:FGFR2	Down	0.417	0.38	22	0.107207	-0.930307	-0.0203116	FALSE	Up	0.23	0.28	22	0.310108	-0.616518	0.00765836	FALSE	Up	0.458	0.501	22	0.150935	-0.915664	0.0436537	FALSE	Up	0.362	0.411	22	0.23747	-0.735443	0.0497637	FALSE	Down	0.833	0.845	22	-1.30807	-2.00019	-0.00481653	FALSE	Down	0.298	0.357	22	0.523599	-0.394819	-0.0421399	FALSE	Down
Regulation of PAK-2p34 activity by PS-GAP/RHG10	Down	0.448	0.381	2	0.339871	0.272008	-0.0788165	FALSE	Down	0.155	0.151	2	1.18061	1.23668	-0.121434	FALSE	Down	0.235	0.316	2	0.908502	1.15601	-0.346045	FALSE	Down	0.249	0.313	2	0.837906	1.01797	-0.247563	FALSE	Down	0.893	0.908	2	-1.27322	-1.15516	-0.00834753	FALSE	Up	0.751	0.753	2	-0.53643	-0.355524	0.0804139	FALSE	Up
GABA synthesis	Down	0.372	0.382	2	0.246716	0.532018	-0.0555184	FALSE	Down	0.827	0.83	2	-0.991361	-0.807268	-0.00349094	FALSE	Up	0.884	0.832	2	-1.0026	-0.84265	0.131577	FALSE	Up	0.561	0.555	2	-0.118453	0.116185	0.202752	FALSE	Down	0.427	0.416	2	0.0881838	0.364151	-0.00733079	FALSE	Down	0.673	0.669	2	-0.314583	-0.0962756	-0.0919746	FALSE	Down
Scavenging by Class A Receptors	Up	0.356	0.383	18	0.601956	1.22886	0.0393104	FALSE	Up	0.205	0.186	18	0.956337	1.51497	0.00886392	FALSE	Down	0.996	0.962	18	-2.05691	-1.57904	-0.0223458	FALSE	Up	0.879	0.843	18	-1.06768	-0.5208	0.00961812	FALSE	Up	0.071	0.068	18	1.60313	2.29385	0.0409568	FALSE	Up	0.991	0.978	18	-1.87798	-1.40833	0.0183244	FALSE	Up
Metabolism of vitamin K	Down	0.367	0.384	3	0.306237	0.707818	-0.0340345	FALSE	Down	0.784	0.776	3	-0.909152	-0.639593	-0.0450248	FALSE	Down	0.108	0.149	3	2.13732	2.68596	-0.453892	FALSE	Down	0.237	0.267	3	0.97997	1.40806	-0.226851	FALSE	Down	0.603	0.597	3	-0.521973	-0.19269	-0.0441863	FALSE	Up	0.846	0.817	3	-0.700856	-0.427979	0.0253528	FALSE	Down
Biosynthesis of D-series resolvins	Up	0.387	0.384	4	0.357541	0.643135	0.000191324	FALSE	Up	0.7	0.7	4	-0.635075	-0.363572	0.019159	FALSE	Down	0.768	0.722	4	-0.501295	-0.227832	-0.046914	FALSE	Down	0.605	0.608	4	-0.139219	0.163204	-0.0598929	FALSE	Up	0.48	0.486	4	-0.017777	0.307898	0.0586319	FALSE	Up	0.782	0.762	4	-0.402035	-0.134856	0.0527473	FALSE	Up
Host Interactions of HIV factors	Up	0.447	0.385	126	0.640534	-2.08727	0.0430627	FALSE	Down	0.573	0.639	126	-0.67557	-2.75218	-0.0100556	FALSE	Down	0.004	0.035	126	4.27781	1.165	-0.148205	TRUE	Down	0.045	0.173	126	2.294	-0.346246	-0.0846424	FALSE	Up	0.634	0.729	126	-0.922392	-2.93073	0.0092849	FALSE	Up	0.028	0.067	126	3.13865	0.101743	0.0993787	FALSE	Up
Conjugation of phenylacetate with glutamine	Down	0.367	0.385	2	0.0677381	0.357825	-0.0138906	FALSE	Down	0.927	0.92	2	-1.47081	-1.31588	-0.00473231	FALSE	Up	0.905	0.837	2	-1.26538	-1.12357	0.0154677	FALSE	Up	0.734	0.693	2	-0.746273	-0.549868	0.0519703	FALSE	Down	0.725	0.731	2	-0.873032	-0.654761	-0.00440584	FALSE	Down	0.87	0.83	2	-0.775706	-0.580975	-0.0105355	FALSE	Up
RNA Polymerase I Promoter Escape	Up	0.594	0.385	50	0.33444	-1.5395	0.0126146	FALSE	Up	0.388	0.307	50	0.51939	-1.20326	0.00974068	FALSE	Down	0.406	0.545	50	0.0275485	-1.21419	-0.0305937	FALSE	Down	0.457	0.568	50	-0.152527	-1.3083	-0.023357	FALSE	Down	0.409	0.28	50	0.488292	-1.36281	-0.00747025	FALSE	Up	0.48	0.479	50	0.257936	-1.07931	0.0226187	FALSE	Up
Defective RFT1 causes RFT1-CDG (CDG-1n)	Up	0.366	0.386	1	0.212773	0.401157	0.0361648	FALSE	Up	0.456	0.446	1	-0.141271	0.0142184	0.0253877	FALSE	Up	0.735	0.692	1	-0.578778	-0.461093	0.0488602	FALSE	Up	0.309	0.347	1	0.672877	0.873593	0.136689	FALSE	Up	0.282	0.269	1	0.498389	0.704945	0.0549658	FALSE	Down	0.699	0.677	1	-0.420762	-0.287545	-0.0272684	FALSE	Down
Transfer of LPS from LBP carrier to CD14	Up	0.332	0.387	2	0.0830851	0.342268	0.0108125	FALSE	Up	0.213	0.234	2	0.442381	0.699303	0.0128068	FALSE	Down	0.854	0.793	2	-1.00465	-0.887969	-0.0595858	FALSE	Up	0.697	0.687	2	-0.540545	-0.357511	0.000319272	FALSE	Up	0.044	0.054	2	1.56154	1.82448	0.0732008	FALSE	Up	0.909	0.86	2	-0.874079	-0.737309	0.0517794	FALSE	Up
Amino acid transport across the plasma membrane	Up	0.363	0.387	30	0.297331	1.43177	0.0231031	FALSE	Up	0.165	0.146	30	0.981811	2.09392	0.0317077	FALSE	Up	0.223	0.255	30	1.28494	2.40126	0.0895629	FALSE	Up	0.126	0.162	30	1.51649	2.65896	0.0755596	FALSE	Up	0.309	0.286	30	0.507644	1.63413	0.0180694	FALSE	Up	0.727	0.71	30	-0.332586	0.639711	0.00838551	FALSE	Up
Glycine degradation	Down	0.368	0.387	4	0.272912	0.716354	-0.0160325	FALSE	Down	0.278	0.254	4	0.492458	0.882897	-0.0911179	FALSE	Down	0.562	0.562	4	0.271578	0.657057	-0.287412	FALSE	Down	0.413	0.432	4	0.422748	0.817986	-0.233284	FALSE	Down	0.765	0.766	4	-0.778788	-0.426218	-0.0406748	FALSE	Up	0.94	0.901	4	-1.13574	-0.866457	0.0553291	FALSE	Up
Regulation of RUNX2 expression and activity	Up	0.351	0.387	71	0.333935	-2.14465	0.0368933	FALSE	Down	0.387	0.577	71	-0.39826	-2.36602	-0.00928686	FALSE	Down	0.072	0.234	71	2.2166	-0.926141	-0.0838231	FALSE	Down	0.254	0.371	71	0.846397	-1.89479	-0.0347444	FALSE	Up	0.701	0.745	71	-1.12878	-3.17195	0.00433703	FALSE	Up	0.068	0.13	71	2.57293	-0.622562	0.0772361	FALSE	Up
Constitutive Signaling by Overexpressed ERBB2	Down	0.305	0.387	12	0.426527	-0.582229	-0.0206686	FALSE	Down	0.774	0.813	12	-0.830783	-1.65417	-0.0471943	FALSE	Down	0.424	0.555	12	0.269859	-0.74373	-0.203736	FALSE	Down	0.274	0.394	12	0.599252	-0.535768	-0.138334	FALSE	Down	0.319	0.453	12	0.0970959	-0.766994	-0.0499451	FALSE	Up	0.614	0.527	12	0.312117	-0.909376	0.0245542	FALSE	Up
Termination of translesion DNA synthesis	Up	0.324	0.388	26	0.407736	0.315365	0.0251839	FALSE	Down	0.719	0.707	26	-0.475314	-0.70751	-0.0120299	FALSE	Down	0.113	0.167	26	1.8191	1.34754	-0.168614	FALSE	Down	0.54	0.494	26	0.410035	-0.112206	-0.0973575	FALSE	Down	0.426	0.325	26	0.468817	-0.0406517	-0.00999705	FALSE	Up	0.005	0.01	26	3.50662	2.45655	0.124842	TRUE	Up
Regulation of TLR by endogenous ligand	Down	0.371	0.388	15	0.217664	0.622857	-0.0281483	FALSE	Down	0.566	0.581	15	-0.327955	0.109988	-0.0571048	FALSE	Down	0.979	0.939	15	-2.13174	-1.82021	-0.0859391	FALSE	Down	0.952	0.923	15	-1.74342	-1.40682	-0.0542121	FALSE	Up	0.326	0.31	15	0.433088	0.854629	0.0313989	FALSE	Up	0.681	0.685	15	-0.286285	0.094915	0.0140013	FALSE	Up
CDT1 association with the CDC6:ORC:origin complex	Up	0.345	0.389	56	0.342755	-2.41992	0.0559659	FALSE	Down	0.439	0.551	56	-0.468501	-2.92211	-0.0123589	FALSE	Down	0.053	0.188	56	2.78677	-0.937866	-0.165582	FALSE	Down	0.182	0.295	56	1.33112	-1.90772	-0.0771005	FALSE	Up	0.628	0.683	56	-0.931217	-3.42405	0.0114861	FALSE	Up	0.129	0.181	56	2.38069	-1.24063	0.120753	FALSE	Up
Epigenetic regulation of gene expression	Up	0.514	0.39	102	0.460373	-0.240644	0.0221372	FALSE	Up	0.329	0.268	102	0.758282	0.215587	0.0103461	FALSE	Down	0.226	0.32	102	1.22563	0.989543	-0.046786	FALSE	Down	0.428	0.481	102	0.31558	0.0737818	-0.0269811	FALSE	Up	0.654	0.531	102	-0.131017	-0.785421	0.00460819	FALSE	Up	0.589	0.543	102	0.160409	-0.271001	0.0385293	FALSE	Up
Biosynthesis of the N-glycan precursor (dolichol lipid-linked oligosaccharide, LLO) and transfer to a nascent protein	Up	0.35	0.39	70	0.438362	2.01656	0.029453	FALSE	Up	0.011	0.012	70	2.3172	3.90416	0.028205	FALSE	Up	0.04	0.05	70	2.80826	4.39401	0.00999249	FALSE	Up	0.027	0.038	70	2.56663	4.12365	0.0200491	FALSE	Up	0.036	0.027	70	1.86596	3.53174	0.0321179	FALSE	Up	0.318	0.396	70	0.763106	2.18749	0.00613237	FALSE	Up
Fatty acids	Down	0.368	0.391	14	0.317615	1.03424	-0.0238248	FALSE	Down	0.562	0.533	14	-0.0957427	0.516471	-0.0258393	FALSE	Up	0.97	0.931	14	-1.72586	-1.24929	0.0331196	FALSE	Down	0.944	0.908	14	-1.46969	-0.95421	-0.00734923	FALSE	Down	0.13	0.127	14	1.27036	2.03969	-0.0253743	FALSE	Down	0.73	0.718	14	-0.317097	0.269836	-0.0176608	FALSE	Down
MAPK1 (ERK2) activation	Up	0.466	0.392	9	0.384167	-0.000392914	0.0160849	FALSE	Down	0.748	0.817	9	-0.919692	-0.846709	-0.0424482	FALSE	Down	0.561	0.618	9	0.0167283	-0.081223	-0.0716795	FALSE	Down	0.694	0.709	9	-0.369134	-0.420747	-0.0845195	FALSE	Down	0.655	0.616	9	-0.371082	-0.590487	-0.00624941	FALSE	Up	0.556	0.54	9	0.246441	-0.00566246	0.0159009	FALSE	Up
TGF-beta receptor signaling activates SMADs	Up	0.439	0.392	29	0.46686	0.543081	0.0221391	FALSE	Up	0.716	0.631	29	-0.273607	-0.289502	0.0426559	FALSE	Up	0.273	0.288	29	1.42194	1.3832	0.107168	FALSE	Up	0.328	0.284	29	1.02303	0.888023	0.0962264	FALSE	Down	0.505	0.394	29	0.373973	0.303734	-0.00300517	FALSE	Down	0.099	0.066	29	2.17842	1.61949	-0.0695736	FALSE	Down
Resolution of AP sites via the single-nucleotide replacement pathway	Up	0.379	0.393	4	0.326138	0.722445	0.0202135	FALSE	Down	0.694	0.674	4	-0.440481	-0.137597	-0.0491202	FALSE	Down	0.773	0.735	4	-0.428337	-0.126672	-0.167493	FALSE	Down	0.722	0.701	4	-0.406324	-0.100232	-0.0853868	FALSE	Down	0.492	0.483	4	-0.0706994	0.291924	-0.0141156	FALSE	Up	0.643	0.669	4	-0.0518341	0.274526	0.0979889	FALSE	Up
Switching of origins to a post-replicative state	Up	0.367	0.393	88	0.330335	-2.07397	0.0537439	FALSE	Down	0.82	0.808	88	-1.48677	-3.47637	-0.00964009	FALSE	Down	0.069	0.206	88	2.37732	-0.465371	-0.170698	FALSE	Down	0.335	0.386	88	0.571759	-2.04709	-0.0863353	FALSE	Up	0.625	0.685	88	-1.07228	-3.08668	0.00580131	FALSE	Up	0.135	0.164	88	2.52425	-0.553127	0.129598	FALSE	Up
Glycogen breakdown (glycogenolysis)	Up	0.409	0.393	14	0.399453	0.911052	0.0394129	FALSE	Up	0.787	0.793	14	-0.82987	-0.251796	0.000329666	FALSE	Down	0.424	0.408	14	0.784389	1.19949	-0.0696769	FALSE	Down	0.692	0.609	14	-0.0932771	0.198779	-0.0391304	FALSE	Up	0.122	0.144	14	1.11783	1.9339	0.0579981	FALSE	Up	0.459	0.483	14	0.48228	0.91979	0.0486042	FALSE	Up
Presynaptic phase of homologous DNA pairing and strand exchange	Up	0.302	0.394	35	0.291007	0.943416	0.0230687	FALSE	Down	0.436	0.458	35	0.0164367	0.477162	-0.00477369	FALSE	Down	0.63	0.583	35	0.00164675	0.315313	-0.0835542	FALSE	Down	0.757	0.697	35	-0.55706	-0.264764	-0.0192296	FALSE	Down	0.943	0.935	35	-1.71031	-1.28519	-0.00592761	FALSE	Up	0.188	0.261	35	1.27719	1.61018	0.0637112	FALSE	Up
Defective GGT1 causes Glutathionuria (GLUTH)	Down	0.381	0.395	1	0.200406	0.350265	-0.0670076	FALSE	Down	0.73	0.731	1	-0.785405	-0.676137	-0.0228878	FALSE	Up	0.148	0.213	1	1.54011	1.73752	0.402909	FALSE	Up	0.084	0.127	1	1.72965	1.92202	0.34485	FALSE	Up	0.827	0.837	1	-1.03945	-0.929141	0.0125978	FALSE	Down	0.176	0.247	1	1.13406	1.29827	-0.18287	FALSE	Down
Defective GGT1 causes Glutathionuria (GLUTH)	Down	0.381	0.395	1	0.200406	0.350265	-0.0670076	FALSE	Down	0.73	0.731	1	-0.785405	-0.676137	-0.0228878	FALSE	Up	0.148	0.213	1	1.54011	1.73752	0.402909	FALSE	Up	0.084	0.127	1	1.72965	1.92202	0.34485	FALSE	Up	0.827	0.837	1	-1.03945	-0.929141	0.0125978	FALSE	Down	0.176	0.247	1	1.13406	1.29827	-0.18287	FALSE	Down
Evasion of Oncogene Induced Senescence Due to p14ARF Defects	Up	0.387	0.395	1	0.100403	0.0685049	0.0319967	FALSE	Down	0.2	0.205	1	0.602764	0.52334	-0.0441942	FALSE	Up	0.754	0.704	1	-0.623736	-0.58766	0.0488527	FALSE	Up	0.865	0.821	1	-0.945075	-0.876777	0.0149959	FALSE	Up	0.603	0.62	1	-0.603821	-0.566463	0.0198098	FALSE	Up	0.766	0.723	1	-0.463105	-0.43991	0.0365585	FALSE	Down
Evasion of Oxidative Stress Induced Senescence Due to p14ARF Defects	Up	0.387	0.395	1	0.100403	0.0685049	0.0319967	FALSE	Down	0.2	0.205	1	0.602764	0.52334	-0.0441942	FALSE	Up	0.754	0.704	1	-0.623736	-0.58766	0.0488527	FALSE	Up	0.865	0.821	1	-0.945075	-0.876777	0.0149959	FALSE	Up	0.603	0.62	1	-0.603821	-0.566463	0.0198098	FALSE	Up	0.766	0.723	1	-0.463105	-0.43991	0.0365585	FALSE	Down
FGFR4 mutant receptor activation	Up	0.388	0.396	1	0.0263536	0.0871838	0.0203286	FALSE	Up	0.303	0.303	1	0.297782	0.344389	0.030491	FALSE	Up	0.409	0.431	1	0.274158	0.326104	0.0880688	FALSE	Up	0.619	0.599	1	-0.470727	-0.400996	0.0280887	FALSE	Up	0.267	0.267	1	0.240418	0.29713	0.0224968	FALSE	Up	0.472	0.493	1	0.0348993	0.088151	0.0344681	FALSE	Up
LTC4-CYSLTR mediated IL4 production	Down	0.384	0.396	6	0.258523	0.668715	-0.0422291	FALSE	Down	0.804	0.806	6	-0.971339	-0.641518	-0.00809859	FALSE	Up	0.821	0.751	6	-0.683838	-0.378726	0.0815533	FALSE	Up	0.746	0.708	6	-0.59784	-0.276148	0.0288053	FALSE	Up	0.371	0.362	6	0.254484	0.681232	0.0072654	FALSE	Down	0.541	0.566	6	0.119492	0.471937	-0.114071	FALSE	Up
Calmodulin induced events	Up	0.328	0.397	32	0.408408	0.454174	0.000612412	FALSE	Down	0.695	0.719	32	-0.644705	-0.632278	-0.0153185	FALSE	Down	0.84	0.785	32	-0.720247	-0.932503	-0.0317445	FALSE	Down	0.813	0.768	32	-0.581701	-0.783342	-0.0179815	FALSE	Up	0.499	0.556	32	-0.181773	-0.119647	0.0100829	FALSE	Up	0.375	0.427	32	0.778407	0.566283	0.00864202	FALSE	Up
CaM pathway	Up	0.328	0.397	32	0.408408	0.454174	0.000612412	FALSE	Down	0.695	0.719	32	-0.644705	-0.632278	-0.0153185	FALSE	Down	0.84	0.785	32	-0.720247	-0.932503	-0.0317445	FALSE	Down	0.813	0.768	32	-0.581701	-0.783342	-0.0179815	FALSE	Up	0.499	0.556	32	-0.181773	-0.119647	0.0100829	FALSE	Up	0.375	0.427	32	0.778407	0.566283	0.00864202	FALSE	Up
Mitochondrial ABC transporters	Up	0.382	0.397	4	0.250453	0.702924	0.0727304	FALSE	Up	0.951	0.944	4	-1.58427	-1.32218	0.00965193	FALSE	Up	0.857	0.778	4	-1.0086	-0.729379	0.0356432	FALSE	Up	0.769	0.732	4	-0.599537	-0.271521	0.0227721	FALSE	Up	0.604	0.601	4	-0.440609	-0.0531041	0.0553637	FALSE	Up	0.447	0.497	4	0.244064	0.655075	0.108651	FALSE	Up
ZBP1(DAI) mediated induction of type I IFNs	Up	0.316	0.397	18	0.332324	0.653663	0.000942504	FALSE	Down	0.257	0.31	18	0.345111	0.659852	-0.0150826	FALSE	Down	0.679	0.655	18	-0.175391	-0.0671958	-0.0361351	FALSE	Down	0.474	0.512	18	0.178236	0.360021	-0.0512085	FALSE	Up	0.116	0.154	18	0.923897	1.27453	0.0122555	FALSE	Down	0.983	0.966	18	-1.67358	-1.41623	-0.00533113	FALSE	Up
Phosphorylation of Emi1	Up	0.475	0.397	6	0.256483	-0.114828	0.0594907	FALSE	Down	0.33	0.34	6	0.382218	0.232434	-0.0352884	FALSE	Down	0.692	0.762	6	-0.632568	-0.409195	-0.196361	FALSE	Down	0.619	0.636	6	-0.246697	-0.338454	-0.111222	FALSE	Down	0.354	0.315	6	0.355975	0.0850802	-0.0492379	FALSE	Up	0.57	0.58	6	0.120889	-0.0259094	0.182284	FALSE	Up
Linoleic acid (LA) metabolism	Up	0.392	0.397	7	0.200928	0.69096	0.0377624	FALSE	Down	0.169	0.171	7	1.06603	1.60086	-0.0195532	FALSE	Down	0.917	0.855	7	-1.14168	-0.793301	-0.0394869	FALSE	Up	0.915	0.884	7	-1.27545	-0.908213	0.0331256	FALSE	Up	0.134	0.124	7	1.26565	1.83137	0.0781186	FALSE	Up	0.448	0.495	7	0.315116	0.782066	0.0808899	FALSE	Up
NFG and proNGF binds to p75NTR	Up	0.389	0.397	3	0.161285	0.396212	0.0297821	FALSE	Up	0.303	0.292	3	0.433387	0.683981	0.0333101	FALSE	Up	0.802	0.741	3	-0.822919	-0.620434	0.0460031	FALSE	Up	0.605	0.582	3	-0.362966	-0.151304	0.0298653	FALSE	Up	0.065	0.067	3	1.66879	2.07832	0.00735932	FALSE	Up	0.957	0.921	3	-1.21445	-1.03369	0.0175699	FALSE	Up
Antimicrobial peptides	Up	0.364	0.397	74	0.0913054	1.84943	0.0152448	FALSE	Up	0.311	0.276	74	0.534007	2.20332	0.0127084	FALSE	Up	0.995	0.953	74	-2.78595	-1.46068	0.0684617	FALSE	Up	0.948	0.894	74	-1.92075	-0.473067	0.0652649	FALSE	Up	0.309	0.283	74	0.516391	2.31002	0.0300826	FALSE	Down	0.649	0.618	74	-0.38545	1.14779	-0.0722653	FALSE	Down
Gamma carboxylation, hypusine formation and arylsulfatase activation	Up	0.386	0.398	38	0.212376	1.32557	0.0167956	FALSE	Up	0.02	0.015	38	2.07788	3.16805	0.0335644	FALSE	Down	0.89	0.784	38	-0.769284	0.0884112	-0.00145285	FALSE	Down	0.93	0.865	38	-1.30937	-0.463902	-0.0251554	FALSE	Up	0.814	0.802	38	-0.901561	0.142193	0.0144257	FALSE	Up	0.468	0.5	38	0.319832	1.30638	0.0171566	FALSE	Up
STING mediated induction of host immune responses	Up	0.364	0.398	15	0.276588	1.00267	0.0384713	FALSE	Down	0.43	0.409	15	0.137779	0.773057	-0.000435236	FALSE	Down	0.589	0.554	15	0.192715	0.781285	-0.0550455	FALSE	Down	0.544	0.529	15	0.190082	0.786063	-0.0624881	FALSE	Up	0.742	0.764	15	-0.783556	-0.111624	0.0274134	FALSE	Up	0.575	0.585	15	0.102309	0.659009	0.0345369	FALSE	Up
ISG15 antiviral mechanism	Up	0.586	0.399	68	0.398195	-0.841002	0.0292296	FALSE	Down	0.879	0.858	68	-1.07671	-1.83233	-0.0155877	FALSE	Down	0.137	0.207	68	1.96903	1.01696	-0.151482	FALSE	Down	0.343	0.383	68	0.777459	-0.0492254	-0.10194	FALSE	Down	0.728	0.73	68	-0.669248	-1.37817	-0.00686475	FALSE	Up	0.197	0.147	68	1.95615	0.583868	0.0786371	FALSE	Up
Cross-presentation of soluble exogenous antigens (endosomes)	Up	0.312	0.399	49	0.2402	-2.36351	0.0457164	FALSE	Down	0.421	0.577	49	-0.651766	-2.9659	-0.0198946	FALSE	Down	0.046	0.178	49	2.86109	-0.785141	-0.159071	FALSE	Down	0.143	0.281	49	1.34642	-1.73305	-0.0783101	FALSE	Up	0.862	0.846	49	-1.73119	-3.95275	0.0048913	FALSE	Up	0.273	0.311	49	1.18179	-1.98126	0.12566	FALSE	Up
Progressive trimming of alpha-1,2-linked mannose residues from Man9/8/7GlcNAc2 to produce Man5GlcNAc2	Up	0.39	0.399	2	0.267178	0.553784	0.11711	FALSE	Down	0.585	0.567	2	-0.261913	-0.030288	-0.0822932	FALSE	Down	0.319	0.353	2	0.792968	1.09661	-0.465268	FALSE	Down	0.208	0.266	2	1.01238	1.32759	-0.393549	FALSE	Up	0.804	0.805	2	-0.925008	-0.71873	0.0228151	FALSE	Up	0.425	0.471	2	0.361868	0.625751	0.22341	FALSE	Up
Acyl chain remodeling of CL	Down	0.395	0.4	6	0.411632	0.795985	-0.0259226	FALSE	Down	0.268	0.25	6	0.6534	1.01411	-0.0150805	FALSE	Down	0.289	0.341	6	0.973154	1.4192	-0.077083	FALSE	Down	0.376	0.39	6	0.460928	0.875762	-0.0101674	FALSE	Up	0.399	0.404	6	0.0952369	0.543547	0.0102047	FALSE	Up	0.544	0.572	6	0.127291	0.494527	0.0560161	FALSE	Up
Gamma-carboxylation of protein precursors	Up	0.394	0.4	9	0.12805	0.554202	0.00649198	FALSE	Up	0.012	0.012	9	2.73944	3.22402	0.0599631	FALSE	Up	0.68	0.624	9	-0.396216	-0.026318	0.142976	FALSE	Up	0.819	0.752	9	-1.04985	-0.723776	0.0746905	FALSE	Down	0.318	0.3	9	0.302737	0.728142	-0.0120122	FALSE	Down	0.666	0.634	9	-0.407881	-0.0430815	-0.0914563	FALSE	Down
Molecules associated with elastic fibres	Up	0.366	0.4	34	0.0931463	1.21563	0.0200336	FALSE	Up	0.585	0.541	34	-0.407842	0.577758	0.032578	FALSE	Down	1	0.969	34	-3.11927	-2.43946	-0.0156138	FALSE	Down	0.999	0.995	34	-2.90673	-2.11628	-0.012137	FALSE	Down	0.045	0.037	34	1.43686	2.58866	-0.0062508	FALSE	Down	0.641	0.622	34	-0.403733	0.524501	-0.0236276	FALSE	Down
POU5F1 (OCT4), SOX2, NANOG repress genes related to differentiation	Down	0.388	0.4	9	0.187942	0.794907	-0.00831517	FALSE	Up	0.587	0.564	9	-0.253692	0.314823	0.0116281	FALSE	Up	0.833	0.752	9	-0.714545	-0.22233	0.034076	FALSE	Up	0.712	0.687	9	-0.344507	0.189091	0.0464123	FALSE	Down	0.241	0.236	9	0.693604	1.38801	-0.0188636	FALSE	Down	0.829	0.801	9	-0.676086	-0.174799	-0.0382125	FALSE	Down
Erythrocytes take up carbon dioxide and release oxygen	Down	0.397	0.401	11	0.246156	0.920232	-0.0204123	FALSE	Up	0.008	0.007	11	3.54412	4.38043	0.212287	TRUE	Up	0.052	0.086	11	2.37907	3.12938	0.591374	FALSE	Up	0.01	0.022	11	2.72916	3.4954	0.4617	TRUE	Down	0.144	0.126	11	1.0663	1.79803	-0.098206	FALSE	Down	0.001	0.006	11	4.05739	4.89491	-0.457517	TRUE	Down
O2/CO2 exchange in erythrocytes	Down	0.397	0.401	11	0.246156	0.920232	-0.0204123	FALSE	Up	0.008	0.007	11	3.54412	4.38043	0.212287	TRUE	Up	0.052	0.086	11	2.37907	3.12938	0.591374	FALSE	Up	0.01	0.022	11	2.72916	3.4954	0.4617	TRUE	Down	0.144	0.126	11	1.0663	1.79803	-0.098206	FALSE	Down	0.001	0.006	11	4.05739	4.89491	-0.457517	TRUE	Down
Signaling by Leptin	Up	0.449	0.401	11	0.433385	0.31572	0.0334813	FALSE	Up	0.626	0.748	11	-0.690441	-0.350676	0.00353539	FALSE	Down	0.782	0.733	11	-0.38564	-0.401761	-0.0189332	FALSE	Up	0.897	0.88	11	-1.11012	-0.965922	0.0128742	FALSE	Up	0.518	0.459	11	0.0717907	0.0355921	0.0623022	FALSE	Up	0.264	0.322	11	1.108	0.990394	0.00358202	FALSE	Up
Synthesis of Ketone Bodies	Up	0.381	0.401	8	0.332975	0.9469	0.0211625	FALSE	Down	0.255	0.242	8	0.729486	1.33264	-0.0236178	FALSE	Down	0.287	0.326	8	1.06182	1.681	-0.0594939	FALSE	Down	0.153	0.19	8	1.48616	2.13685	-0.0371766	FALSE	Up	0.916	0.918	8	-1.4142	-0.942588	0.00530916	FALSE	Up	0.13	0.22	8	1.4526	2.08534	0.0733939	FALSE	Up
Neuronal System	Up	0.314	0.402	383	0.188272	2.66433	0.002217	FALSE	Up	0.082	0.064	383	1.83574	4.02343	0.0168228	FALSE	Up	0.992	0.972	383	-3.69658	-1.85279	0.0434643	FALSE	Up	0.924	0.888	383	-2.01826	-0.0151268	0.0384975	FALSE	Up	0.094	0.093	383	1.58172	3.97841	0.00277715	FALSE	Down	0.879	0.84	383	-1.59961	0.470328	-0.0212577	FALSE	Down
Extracellular matrix organization	Up	0.34	0.402	279	0.319056	3.34593	0.017706	FALSE	Up	0.329	0.27	279	0.653299	3.3899	0.0269172	FALSE	Up	1	0.998	279	-4.85961	-2.67064	0.0608301	FALSE	Up	1	0.995	279	-3.56858	-1.22823	0.0464763	FALSE	Up	0.361	0.33	279	0.296139	3.32096	0.00901337	FALSE	Down	0.973	0.948	279	-2.21893	0.227495	-0.0294057	FALSE	Down
MPS I - Hurler syndrome	Up	0.39	0.402	1	0.259137	0.455459	0.141266	FALSE	Up	0.812	0.809	1	-0.949603	-0.837498	0.030712	FALSE	Down	0.628	0.6	1	-0.347731	-0.211205	-0.241139	FALSE	Down	0.573	0.572	1	-0.203095	-0.0523412	-0.252803	FALSE	Up	0.297	0.281	1	0.451651	0.661547	0.164277	FALSE	Up	0.783	0.737	1	-0.546496	-0.418273	0.122296	FALSE	Up
Defective MTRR causes methylmalonic aciduria and homocystinuria type cblE	Up	0.373	0.403	2	0.243525	0.492127	0.00101648	FALSE	Down	0.377	0.369	2	0.201626	0.430026	-0.107183	FALSE	Down	0.15	0.201	2	1.76601	2.0883	-0.506228	FALSE	Down	0.229	0.27	2	1.07337	1.34546	-0.334633	FALSE	Down	0.701	0.703	2	-0.727463	-0.526786	-0.025479	FALSE	Up	0.451	0.516	2	0.334026	0.561424	0.220802	FALSE	Up
Defective MTR causes methylmalonic aciduria and homocystinuria type cblG	Up	0.373	0.403	2	0.243525	0.492127	0.00101648	FALSE	Down	0.377	0.369	2	0.201626	0.430026	-0.107183	FALSE	Down	0.15	0.201	2	1.76601	2.0883	-0.506228	FALSE	Down	0.229	0.27	2	1.07337	1.34546	-0.334633	FALSE	Down	0.701	0.703	2	-0.727463	-0.526786	-0.025479	FALSE	Up	0.451	0.516	2	0.334026	0.561424	0.220802	FALSE	Up
Activation of RAC1	Up	0.34	0.403	11	0.166628	0.259082	0.00631205	FALSE	Down	0.254	0.321	11	0.302702	0.396121	-0.0198052	FALSE	Down	0.877	0.832	11	-1.30035	-1.22465	-0.0657017	FALSE	Down	0.524	0.571	11	-0.115629	-0.0532868	-0.030401	FALSE	Up	0.901	0.899	11	-1.50243	-1.49791	0.0205511	FALSE	Up	0.996	0.982	11	-1.8906	-1.62508	0.00865617	FALSE	Up
Unfolded Protein Response (UPR)	Up	0.403	0.404	89	0.45436	2.01221	0.0260161	FALSE	Down	0.87	0.827	89	-1.04489	0.403981	-0.00607888	FALSE	Down	0.038	0.046	89	3.17452	4.80502	-0.121371	FALSE	Down	0.139	0.157	89	1.88315	3.44006	-0.0665762	FALSE	Up	0.942	0.929	89	-1.55138	-0.0973926	0.0115496	FALSE	Up	0.103	0.154	89	1.92545	3.34309	0.0275222	FALSE	Up
Anti-inflammatory response favouring Leishmania parasite infection	Down	0.365	0.404	161	0.243709	1.23675	-0.00157342	FALSE	Up	0.026	0.037	161	1.82728	2.8599	0.00168957	FALSE	Up	0.977	0.938	161	-2.18546	-1.40179	0.000413688	FALSE	Down	0.978	0.96	161	-2.33916	-1.45407	-0.00099108	FALSE	Down	0.192	0.207	161	0.856173	1.9259	-0.000598187	FALSE	Down	0.968	0.953	161	-2.02874	-1.15408	-0.0195809	FALSE	Down
Leishmania parasite growth and survival	Down	0.365	0.404	161	0.243709	1.23675	-0.00157342	FALSE	Up	0.026	0.037	161	1.82728	2.8599	0.00168957	FALSE	Up	0.977	0.938	161	-2.18546	-1.40179	0.000413688	FALSE	Down	0.978	0.96	161	-2.33916	-1.45407	-0.00099108	FALSE	Down	0.192	0.207	161	0.856173	1.9259	-0.000598187	FALSE	Down	0.968	0.953	161	-2.02874	-1.15408	-0.0195809	FALSE	Down
Influenza Infection	Up	0.481	0.405	139	0.4678	-0.524656	0.0182733	FALSE	Down	0.839	0.858	139	-2.27223	-2.4394	-0.0349779	FALSE	Down	0.084	0.132	139	4.71842	3.89925	-0.235049	FALSE	Down	0.122	0.158	139	3.17184	2.5299	-0.160092	FALSE	Up	0.848	0.855	139	-2.02162	-2.34218	0.0119295	FALSE	Up	0.365	0.385	139	1.05336	0.344663	0.0951334	FALSE	Up
Lysosphingolipid and LPA receptors	Up	0.371	0.405	12	0.261362	1.00149	0.015079	FALSE	Down	0.685	0.661	12	-0.552836	0.0349607	-0.0180397	FALSE	Down	0.796	0.723	12	-0.606061	-0.0496882	-0.00890097	FALSE	Down	0.887	0.845	12	-1.10424	-0.579523	-0.0126087	FALSE	Up	0.407	0.383	12	0.24013	0.938552	0.0589424	FALSE	Down	0.858	0.83	12	-0.753049	-0.191256	-0.0126521	FALSE	Up
tRNA modification in the nucleus and cytosol	Down	0.384	0.405	38	0.419658	1.79785	-0.00957846	FALSE	Down	0.04	0.038	38	1.93617	3.33551	-0.0306222	FALSE	Down	0.005	0.008	38	5.30282	7.01558	-0.206493	TRUE	Down	1e-05	0.004	38	5.15761	6.82911	-0.147399	TRUE	Down	0.885	0.884	38	-1.35832	-0.135485	-0.00717835	FALSE	Up	0.008	0.039	38	2.88083	4.30997	0.0846948	TRUE	Up
Cell death signalling via NRAGE, NRIF and NADE	Up	0.38	0.406	73	0.362142	1.1215	0.0183384	FALSE	Up	0.452	0.455	73	0.162823	0.928007	0.0108287	FALSE	Down	0.94	0.856	73	-1.13568	-0.49501	-0.0233739	FALSE	Down	0.95	0.892	73	-1.33794	-0.737189	-0.00780919	FALSE	Up	0.307	0.239	73	0.766613	1.39154	0.0178687	FALSE	Up	0.298	0.326	73	1.14267	1.58694	0.0358193	FALSE	Up
Basigin interactions	Up	0.381	0.406	25	0.312848	1.16209	0.0521525	FALSE	Up	0.177	0.152	25	0.928277	1.71751	0.0648243	FALSE	Up	0.688	0.588	25	0.0327208	0.737795	0.0933725	FALSE	Up	0.479	0.456	25	0.314974	1.07044	0.0852838	FALSE	Up	0.153	0.135	25	0.911213	1.84803	0.0179272	FALSE	Up	0.416	0.484	25	0.481983	1.23707	0.0066005	FALSE	Down
Deactivation of the beta-catenin transactivating complex	Up	0.385	0.406	40	0.299637	0.603086	0.0408302	FALSE	Up	0.921	0.917	40	-1.27218	-1.00788	0.0299915	FALSE	Down	0.246	0.291	40	1.12637	1.42405	-0.0478286	FALSE	Down	0.162	0.206	40	1.27426	1.54227	-0.026943	FALSE	Up	0.495	0.419	40	0.123846	0.240727	0.0223869	FALSE	Up	0.145	0.131	40	1.92688	1.62264	0.0200961	FALSE	Up
tRNA processing in the nucleus	Up	0.581	0.406	53	0.444303	-0.400892	0.0286807	FALSE	Down	0.956	0.944	53	-1.56316	-1.87304	-0.0292511	FALSE	Down	0.054	0.129	53	2.29055	1.87711	-0.220606	FALSE	Down	0.213	0.343	53	0.975307	0.764934	-0.136987	FALSE	Up	0.847	0.859	53	-1.13275	-1.35401	0.0149583	FALSE	Up	0.067	0.106	53	2.09026	1.54403	0.105719	FALSE	Up
Peptide ligand-binding receptors	Down	0.375	0.407	171	-0.0118276	2.44577	-0.0106954	FALSE	Down	0.119	0.114	171	1.36509	3.7451	-0.00116528	FALSE	Up	0.992	0.938	171	-3.09002	-1.15243	0.024301	FALSE	Up	0.731	0.625	171	-0.827176	1.33053	0.0145254	FALSE	Down	0.585	0.555	171	-0.565491	1.85509	-0.0141523	FALSE	Down	0.978	0.959	171	-2.77545	-0.790238	-0.0165978	FALSE	Down
Downstream signaling of activated FGFR1	Down	0.392	0.407	30	0.197875	-0.953912	-0.00855803	FALSE	Down	0.234	0.353	30	0.154962	-0.802563	-0.00661201	FALSE	Down	0.626	0.66	30	-0.227155	-1.48433	-0.0425867	FALSE	Down	0.495	0.523	30	-0.0469837	-1.23875	-0.00626614	FALSE	Down	0.755	0.83	30	-1.18728	-2.00758	-0.00250892	FALSE	Up	0.629	0.602	30	-0.180085	-1.2424	0.00335095	FALSE	Down
G alpha (s) signalling events	Down	0.378	0.408	483	-0.360093	3.70616	-0.0058916	FALSE	Up	0.252	0.205	483	0.906075	4.69625	0.00609983	FALSE	Up	1	0.997	483	-8.69765	-5.81452	0.0569796	FALSE	Up	1	0.999	483	-6.88867	-3.69186	0.0437051	FALSE	Down	0.24	0.202	483	0.930692	4.97468	-0.00532791	FALSE	Down	0.951	0.924	483	-4.62023	-1.30169	-0.0304769	FALSE	Down
VEGFA-VEGFR2 Pathway	Up	0.398	0.409	91	0.554334	0.370501	0.0155873	FALSE	Up	0.842	0.848	91	-0.956244	-1.05253	0.0184101	FALSE	Down	0.502	0.509	91	0.562536	0.176591	-0.0528141	FALSE	Down	0.607	0.599	91	-0.0225264	-0.315255	-0.0349588	FALSE	Up	0.45	0.547	91	-0.0678234	-0.0546945	0.0105862	FALSE	Up	0.936	0.911	91	-1.09973	-1.11178	0.0224206	FALSE	Up
Negative regulation of FGFR3 signaling	Up	0.536	0.409	28	0.278651	-1.35658	0.00963285	FALSE	Up	0.113	0.176	28	0.868254	-0.508947	0.0330966	FALSE	Up	0.239	0.355	28	0.99856	-0.666277	0.0381522	FALSE	Up	0.152	0.223	28	1.09171	-0.511664	0.0415602	FALSE	Up	0.291	0.279	28	0.535517	-0.999285	0.018431	FALSE	Down	0.026	0.027	28	2.78569	0.444797	-0.0225927	FALSE	Down
The NLRP1 inflammasome	Up	0.403	0.409	3	0.305141	0.6017	0.141262	FALSE	Up	1e-05	0.001	3	3.68089	4.14013	0.398247	TRUE	Up	0.005	0.019	3	3.35277	3.81753	0.601819	TRUE	Up	0.001	0.007	3	3.26513	3.69346	0.507091	TRUE	Down	0.102	0.096	3	1.36071	1.75396	-0.0320798	FALSE	Down	1e-05	0.005	3	3.64203	4.06935	-0.488079	TRUE	Down
Defective LMBRD1 causes methylmalonic aciduria and homocystinuria type cblF	Down	0.392	0.41	1	0.142231	0.346874	-0.055202	FALSE	Down	0.3	0.285	1	0.404005	0.611702	-0.079206	FALSE	Down	0.777	0.73	1	-0.675398	-0.558027	-0.0593113	FALSE	Down	0.427	0.439	1	0.0898073	0.272384	-0.138158	FALSE	Down	0.659	0.663	1	-0.725934	-0.583077	-0.0230838	FALSE	Down	0.883	0.832	1	-0.764208	-0.644948	-0.034826	FALSE	Up
Interleukin-15 signaling	Up	0.49	0.41	13	0.300869	-0.0903982	0.0179155	FALSE	Down	0.718	0.748	13	-0.764313	-0.767797	-0.0230968	FALSE	Down	0.891	0.862	13	-1.3343	-1.33717	-0.0217083	FALSE	Down	0.979	0.971	13	-1.86602	-1.89322	-0.029409	FALSE	Up	0.277	0.247	13	0.688822	0.388269	0.0151288	FALSE	Down	0.366	0.543	13	0.332429	0.398105	-0.0337054	FALSE	Up
G-protein mediated events	Up	0.375	0.411	51	0.429287	0.546551	0.00188901	FALSE	Down	0.271	0.336	51	0.513003	0.758805	-0.0110607	FALSE	Down	0.937	0.886	51	-1.25258	-1.21923	-0.023799	FALSE	Down	0.826	0.795	51	-0.536415	-0.518653	-0.0200704	FALSE	Up	0.473	0.525	51	-0.0349607	0.188152	0.0108382	FALSE	Up	0.738	0.706	51	-0.1613	-0.162096	0.00627606	FALSE	Up
mTORC1-mediated signalling	Up	0.435	0.411	22	0.298955	0.655713	0.0382552	FALSE	Up	0.863	0.797	22	-0.976524	-0.713256	0.0277923	FALSE	Down	0.582	0.579	22	0.205328	0.629281	-0.0501355	FALSE	Up	0.341	0.376	22	0.666457	1.14952	0.00753485	FALSE	Up	0.512	0.509	22	-0.152292	0.343513	0.046522	FALSE	Up	0.135	0.254	22	1.27955	1.90243	0.0339212	FALSE	Up
2-LTR circle formation	Up	0.402	0.412	7	0.226936	0.654981	0.0505614	FALSE	Down	0.672	0.664	7	-0.652886	-0.278822	-0.0264561	FALSE	Down	0.649	0.618	7	-0.126261	0.25846	-0.174456	FALSE	Down	0.362	0.385	7	0.513883	0.942406	-0.132983	FALSE	Up	0.666	0.659	7	-0.532502	-0.131115	0.00251256	FALSE	Up	0.822	0.791	7	-0.639736	-0.281137	0.093557	FALSE	Up
Nuclear Events (kinase and transcription factor activation)	Up	0.392	0.413	55	0.305436	0.465155	0.00469807	FALSE	Down	1	1	55	-3.43804	-3.00515	-0.0100873	FALSE	Down	0.938	0.855	55	-0.95977	-1.04492	-0.081707	FALSE	Down	0.941	0.874	55	-1.1248	-1.0972	-0.068544	FALSE	Up	0.768	0.775	55	-0.830991	-0.655077	0.0198933	FALSE	Up	0.923	0.826	55	-0.676581	-0.768785	0.00130254	FALSE	Up
SUMO is transferred from E1 to E2 (UBE2I, UBC9)	Down	0.387	0.413	5	0.229311	0.468598	-0.0509302	FALSE	Down	0.391	0.415	5	0.0993311	0.346971	-0.0681639	FALSE	Down	0.189	0.275	5	1.22987	1.63715	-0.25118	FALSE	Down	0.073	0.124	5	1.61013	1.98321	-0.204035	FALSE	Down	0.857	0.856	5	-1.13928	-0.939954	-0.0266402	FALSE	Up	0.497	0.583	5	0.108045	0.41823	0.0979348	FALSE	Up
Hyaluronan biosynthesis and export	Down	0.396	0.414	4	0.17938	0.611345	-0.00469063	FALSE	Up	0.563	0.538	4	-0.360641	-0.0181797	0.0167083	FALSE	Up	0.878	0.796	4	-1.02101	-0.755644	0.0926603	FALSE	Up	0.884	0.836	4	-1.06937	-0.795223	0.0546869	FALSE	Down	0.257	0.239	4	0.502387	0.962804	-0.00165286	FALSE	Down	0.843	0.807	4	-0.71589	-0.407786	-0.0356597	FALSE	Up
EPH-Ephrin signaling	Up	0.463	0.414	89	0.351717	1.01985	0.000448435	FALSE	Up	0.72	0.617	89	-0.325513	0.255173	0.00877127	FALSE	Up	0.711	0.626	89	-0.121244	0.564331	0.00350732	FALSE	Up	0.83	0.716	89	-0.655592	-0.0304214	0.00347924	FALSE	Up	0.732	0.723	89	-0.590506	0.260178	0.00639476	FALSE	Down	0.829	0.782	89	-0.598234	0.151782	-0.00684516	FALSE	Up
Misspliced LRP5 mutants have enhanced beta-catenin-dependent signaling	Up	0.396	0.414	6	0.116901	0.602144	0.0175546	FALSE	Up	0.115	0.115	6	1.24579	1.77388	0.0580025	FALSE	Up	0.909	0.841	6	-1.08855	-0.752627	0.0762167	FALSE	Up	0.413	0.423	6	0.189791	0.632279	0.0657939	FALSE	Up	0.495	0.485	6	-0.230851	0.235396	0.010922	FALSE	Down	0.806	0.767	6	-0.656356	-0.277729	-0.0255899	FALSE	Down
Mismatch repair (MMR) directed by MSH2:MSH6 (MutSalpha)	Up	0.281	0.414	15	0.338331	0.686532	0.0242295	FALSE	Down	0.335	0.433	15	0.14019	0.42666	-0.0510974	FALSE	Down	0.259	0.314	15	1.1395	1.07024	-0.220467	FALSE	Down	0.479	0.482	15	0.300787	0.272986	-0.132217	FALSE	Down	0.851	0.844	15	-1.02314	-0.959007	-0.0145973	FALSE	Up	0.113	0.202	15	1.44891	1.41969	0.137887	FALSE	Up
Serotonin and melatonin biosynthesis	Up	0.39	0.415	5	-0.21841	0.232198	0.00992699	FALSE	Down	0.865	0.855	5	-1.4826	-1.16338	-0.00115092	FALSE	Up	0.782	0.693	5	-0.937297	-0.611116	0.0486066	FALSE	Up	0.827	0.765	5	-1.12595	-0.803881	0.0243226	FALSE	Up	0.758	0.769	5	-1.20633	-0.832573	0.00415344	FALSE	Up	0.958	0.899	5	-1.30968	-0.999591	0.0119496	FALSE	Up
Intra-Golgi and retrograde Golgi-to-ER traffic	Up	0.344	0.415	180	0.442373	2.25017	0.0230472	FALSE	Down	0.943	0.899	180	-1.21097	0.177151	-0.0017126	FALSE	Down	0.978	0.915	180	-1.35829	0.189425	-0.0770364	FALSE	Down	0.841	0.799	180	-0.660624	0.969391	-0.0605767	FALSE	Up	0.602	0.513	180	0.11981	1.70882	0.00795124	FALSE	Up	0.875	0.856	180	-0.845306	0.727272	0.05104	FALSE	Up
Aberrant regulation of mitotic exit in cancer due to RB1 defects	Up	0.384	0.415	20	0.131806	0.119299	0.0426541	FALSE	Down	0.854	0.848	20	-1.05804	-1.04754	-0.0124416	FALSE	Down	0.398	0.489	20	0.366778	0.377101	-0.208845	FALSE	Down	0.684	0.692	20	-0.354669	-0.347079	-0.119342	FALSE	Up	0.91	0.918	20	-1.43504	-1.35978	0.0228254	FALSE	Up	0.23	0.296	20	0.938533	0.804879	0.135489	FALSE	Up
Trafficking and processing of endosomal TLR	Up	0.399	0.416	11	0.342025	0.918203	0.0291984	FALSE	Down	0.524	0.506	11	-0.0172469	0.498525	-0.0134557	FALSE	Down	0.44	0.452	11	0.630428	1.15234	-0.0609938	FALSE	Down	0.394	0.417	11	0.644342	1.16804	-0.0221348	FALSE	Up	0.153	0.146	11	1.10435	1.72786	0.0658403	FALSE	Up	0.87	0.823	11	-0.678485	-0.229701	0.0824348	FALSE	Up
Defective ST3GAL3 causes MCT12 and EIEE15	Down	0.384	0.416	8	0.2922	0.790187	-0.000709806	FALSE	Up	0.575	0.568	8	-0.411982	0.0124445	0.00242205	FALSE	Up	0.919	0.856	8	-0.954242	-0.613334	0.0396803	FALSE	Up	0.601	0.581	8	-0.0546207	0.338795	0.0279385	FALSE	Down	0.126	0.121	8	1.28897	1.78045	-0.0417536	FALSE	Down	0.826	0.795	8	-0.734143	-0.356793	-0.0380231	FALSE	Down
PCP/CE pathway	Up	0.396	0.416	91	0.345881	-1.44744	0.0345578	FALSE	Up	0.053	0.178	91	1.23263	-0.350677	0.00994241	FALSE	Down	1e-05	0.029	91	3.77042	1.17126	-0.0257138	TRUE	Up	0.001	0.031	91	3.03707	0.849717	0.00461326	TRUE	Up	0.178	0.359	91	0.394738	-1.18726	0.00941017	FALSE	Up	0.008	0.036	91	3.02071	0.566723	0.0362796	TRUE	Up
Nef and signal transduction	Up	0.406	0.417	7	0.364006	0.119107	0.000583607	FALSE	Down	0.548	0.568	7	-0.279922	-0.43789	-0.0268273	FALSE	Down	0.215	0.33	7	0.904017	0.732603	-0.259091	FALSE	Down	0.26	0.352	7	0.776465	0.611592	-0.196712	FALSE	Up	0.502	0.544	7	-0.198041	-0.33589	0.0101215	FALSE	Up	0.613	0.715	7	-0.29927	-0.196456	0.0876374	FALSE	Up
Defective ABCB6 causes isolated colobomatous microphthalmia 7 (MCOPCB7)	Up	0.396	0.417	1	0.11972	0.332519	0.0602522	FALSE	Up	0.674	0.671	1	-0.694122	-0.558156	0.0282809	FALSE	Up	0.464	0.479	1	0.26251	0.467701	0.353435	FALSE	Up	0.35	0.383	1	0.534361	0.761647	0.253975	FALSE	Up	0.202	0.182	1	0.758939	1.02284	0.0937354	FALSE	Down	0.887	0.823	1	-0.7657	-0.643795	-0.0343194	FALSE	Up
Negative regulation of MET activity	Up	0.518	0.417	20	0.308868	-0.0887662	0.00145961	FALSE	Up	0.904	0.823	20	-0.900718	-1.26283	0.00520208	FALSE	Down	0.329	0.365	20	0.967266	0.735317	-0.0707766	FALSE	Down	0.257	0.263	20	0.880204	0.581759	-0.0480424	FALSE	Down	0.392	0.247	20	0.610383	0.0649949	-0.00597371	FALSE	Down	0.292	0.147	20	1.55406	0.576812	-0.021131	FALSE	Up
PLC beta mediated events	Up	0.375	0.418	50	0.43534	0.530777	0.0029222	FALSE	Down	0.287	0.366	50	0.436849	0.660232	-0.00958748	FALSE	Down	0.922	0.878	50	-1.17168	-1.15313	-0.0231713	FALSE	Down	0.801	0.775	50	-0.451912	-0.450299	-0.0195087	FALSE	Up	0.489	0.545	50	-0.0967414	0.102495	0.0126001	FALSE	Up	0.682	0.673	50	-0.0300153	-0.0451241	0.00605237	FALSE	Up
Synthesis of PIPs at the ER membrane	Down	0.394	0.418	4	0.194205	0.615116	-0.0166607	FALSE	Down	0.585	0.576	4	-0.249699	0.108205	-0.114269	FALSE	Down	0.617	0.604	4	0.0602538	0.42951	-0.248703	FALSE	Down	0.416	0.437	4	0.374829	0.772851	-0.206473	FALSE	Down	0.863	0.866	4	-1.13292	-0.814169	-0.0287646	FALSE	Up	0.902	0.875	4	-0.865906	-0.570103	0.115907	FALSE	Up
NCAM signaling for neurite out-growth	Down	0.334	0.418	58	0.444612	0.975287	-0.003594	FALSE	Up	0.822	0.811	58	-0.996107	-0.666833	0.0121293	FALSE	Up	0.672	0.679	58	-0.26695	0.212165	0.067424	FALSE	Up	0.493	0.515	58	0.116835	0.532966	0.0513861	FALSE	Up	0.504	0.535	58	-0.176101	0.320468	0.002846	FALSE	Down	0.606	0.647	58	-0.131082	0.299943	-0.0354826	FALSE	Down
Transport of vitamins, nucleosides, and related molecules	Up	0.411	0.418	38	0.239367	1.41053	0.0396387	FALSE	Up	0.842	0.81	38	-0.739056	0.295037	0.0130019	FALSE	Down	0.712	0.582	38	-0.0449283	0.990213	-0.0346038	FALSE	Down	0.821	0.755	38	-0.565843	0.436543	-0.00466846	FALSE	Up	0.03	0.028	38	2.02154	3.34437	0.0363474	FALSE	Up	0.464	0.507	38	0.328682	1.40508	0.0263828	FALSE	Up
Signaling by Retinoic Acid	Up	0.389	0.418	40	0.253956	1.46601	0.0209925	FALSE	Up	0.31	0.26	40	0.609008	1.69003	0.0137266	FALSE	Up	0.756	0.644	40	-0.0451495	0.959538	0.000111681	FALSE	Up	0.505	0.46	40	0.432992	1.48071	0.000405652	FALSE	Up	0.219	0.169	40	0.929139	2.09626	0.0251631	FALSE	Up	0.715	0.725	40	-0.0837138	0.954978	0.0231887	FALSE	Up
TRAF6 mediated IRF7 activation	Up	0.341	0.418	23	0.0893264	0.745896	0.0216771	FALSE	Up	0.918	0.938	23	-1.49664	-0.944018	0.0180389	FALSE	Down	0.934	0.894	23	-1.49292	-0.977545	-0.0202611	FALSE	Up	0.983	0.963	23	-2.06882	-1.51856	5.47901e-05	FALSE	Up	0.729	0.762	23	-0.835302	-0.29781	0.00415109	FALSE	Down	0.96	0.929	23	-1.37011	-0.945122	-0.00988907	FALSE	Up
Reversible hydration of carbon dioxide	Down	0.383	0.419	12	0.150832	0.918873	-0.000260039	FALSE	Up	0.317	0.271	12	0.446209	1.13603	0.0779644	FALSE	Up	0.539	0.484	12	0.213206	0.856341	0.204453	FALSE	Up	0.215	0.22	12	0.951618	1.66557	0.199777	FALSE	Down	0.767	0.761	12	-0.851766	-0.174094	-0.0458656	FALSE	Down	0.071	0.155	12	1.57225	2.33463	-0.181418	FALSE	Down
FCERI mediated NF-kB activation	Up	0.421	0.419	82	0.332062	-2.27051	0.0304806	FALSE	Down	0.238	0.417	82	0.311213	-1.85502	-0.0153692	FALSE	Down	0.012	0.097	82	3.46224	0.200347	-0.121395	FALSE	Down	0.048	0.163	82	2.27178	-0.594516	-0.0680178	FALSE	Up	0.741	0.8	82	-1.36968	-3.37921	0.00140753	FALSE	Up	0.117	0.16	82	2.30916	-0.97353	0.0727774	FALSE	Up
Signal Transduction	Up	0.399	0.42	2534	0.0165601	6.30523	0.00417587	FALSE	Up	0.148	0.075	2534	1.46175	7.55209	0.0076954	FALSE	Up	1	0.991	2534	-4.85811	0.0567149	0.0026326	FALSE	Up	0.997	0.98	2534	-3.53175	1.80275	0.00451935	FALSE	Up	0.646	0.573	2534	-0.769009	5.69426	0.000484212	FALSE	Down	0.956	0.919	2534	-2.44844	2.76198	-0.00448809	FALSE	Up
Elastic fibre formation	Up	0.381	0.421	40	-0.0385464	1.14579	0.0205354	FALSE	Up	0.631	0.565	40	-0.511858	0.489577	0.0388365	FALSE	Up	0.999	0.979	40	-3.04901	-2.37722	0.0236246	FALSE	Up	0.999	0.993	40	-2.65854	-1.85492	0.0161832	FALSE	Down	0.191	0.18	40	0.55432	1.74532	-0.00390973	FALSE	Down	0.631	0.598	40	-0.424025	0.54681	-0.0331198	FALSE	Down
NF-kB is activated and signals survival	Up	0.416	0.422	13	0.285273	-0.448639	0.0109367	FALSE	Up	0.517	0.543	13	-0.127259	-0.755536	0.0164286	FALSE	Down	0.514	0.54	13	0.246419	-0.604863	-0.0138113	FALSE	Down	0.539	0.519	13	0.0884902	-0.737655	-0.00981529	FALSE	Up	0.397	0.36	13	0.260627	-0.596546	0.00360734	FALSE	Down	0.491	0.247	13	1.12634	-0.36872	-0.0243483	FALSE	Up
Abacavir transmembrane transport	Up	0.399	0.422	4	0.024305	0.383927	0.0305061	FALSE	Down	0.488	0.484	4	-0.226892	0.0977684	-0.0277101	FALSE	Up	0.92	0.865	4	-1.31683	-1.08949	1.4225e-05	FALSE	Up	0.871	0.818	4	-1.22824	-0.983626	0.0482386	FALSE	Up	0.876	0.887	4	-1.42418	-1.14617	0.0131691	FALSE	Up	0.56	0.569	4	-0.124497	0.192498	0.0315561	FALSE	Up
The phototransduction cascade	Up	0.43	0.422	33	0.0970476	0.688329	0.016949	FALSE	Up	0.92	0.941	33	-1.77931	-1.07398	0.00517716	FALSE	Down	0.597	0.482	33	0.0471214	0.389093	-0.0636545	FALSE	Down	0.53	0.453	33	0.0428668	0.443544	-0.0405911	FALSE	Up	0.984	0.995	33	-2.7439	-1.98447	0.00381597	FALSE	Up	0.547	0.539	33	0.0517566	0.570295	0.0464973	FALSE	Up
Nuclear Envelope (NE) Reassembly	Up	0.561	0.422	72	0.355454	-0.875156	0.0145416	FALSE	Down	0.327	0.372	72	0.339077	-0.505533	-0.00792646	FALSE	Down	0.09	0.198	72	1.5846	0.54583	-0.115366	FALSE	Down	0.256	0.376	72	0.717363	-0.16779	-0.0786139	FALSE	Down	0.65	0.675	72	-0.443746	-1.2555	-0.0121545	FALSE	Up	0.052	0.101	72	1.99014	0.952537	0.0512438	FALSE	Up
DAG and IP3 signaling	Up	0.349	0.423	38	0.414213	0.400327	0.00679915	FALSE	Down	0.721	0.758	38	-0.737672	-0.725513	-0.0171373	FALSE	Down	0.772	0.726	38	-0.390671	-0.645673	-0.0669231	FALSE	Down	0.667	0.635	38	-0.0325781	-0.266844	-0.051601	FALSE	Up	0.467	0.546	38	-0.104276	-0.0403089	0.00917416	FALSE	Up	0.239	0.341	38	1.10599	0.876118	0.0328708	FALSE	Up
Class C/3 (Metabotropic glutamate/pheromone receptors)	Up	0.393	0.424	35	-0.147388	1.0487	0.00460939	FALSE	Up	0.556	0.501	35	-0.660597	0.398391	0.00285475	FALSE	Up	0.994	0.948	35	-2.73112	-1.9015	0.0661993	FALSE	Up	0.983	0.951	35	-2.28393	-1.38165	0.0446014	FALSE	Up	0.733	0.725	35	-1.14654	-0.0396583	0.00820496	FALSE	Down	0.94	0.891	35	-1.74793	-0.810887	-0.0188783	FALSE	Down
Transport of nucleotide sugars	Up	0.413	0.424	8	0.180773	0.701297	0.065962	FALSE	Down	0.741	0.723	8	-0.633126	-0.181629	-0.013233	FALSE	Down	0.341	0.366	8	0.805315	1.34933	-0.259675	FALSE	Down	0.419	0.423	8	0.32196	0.819942	-0.156413	FALSE	Up	0.081	0.067	8	1.58496	2.19694	0.0651535	FALSE	Up	0.153	0.211	8	1.39762	1.95425	0.129488	FALSE	Up
Signaling by KIT in disease	Up	0.373	0.424	21	0.430333	-0.520461	0.00854891	FALSE	Down	0.832	0.814	21	-0.932831	-1.84831	-0.00257967	FALSE	Down	0.412	0.507	21	0.372159	-0.68054	-0.121856	FALSE	Down	0.634	0.645	21	-0.215481	-1.23553	-0.0807653	FALSE	Up	0.739	0.814	21	-0.823516	-1.55855	0.00496689	FALSE	Up	0.459	0.626	21	0.146493	-0.507823	0.0437537	FALSE	Up
Signaling by phosphorylated juxtamembrane, extracellular and kinase domain KIT mutants	Up	0.373	0.424	21	0.430333	-0.520461	0.00854891	FALSE	Down	0.832	0.814	21	-0.932831	-1.84831	-0.00257967	FALSE	Down	0.412	0.507	21	0.372159	-0.68054	-0.121856	FALSE	Down	0.634	0.645	21	-0.215481	-1.23553	-0.0807653	FALSE	Up	0.739	0.814	21	-0.823516	-1.55855	0.00496689	FALSE	Up	0.459	0.626	21	0.146493	-0.507823	0.0437537	FALSE	Up
TWIK-related spinal cord K+ channel (TRESK)	Up	0.405	0.425	1	0.0883661	0.29885	0.0404899	FALSE	Down	0.698	0.692	1	-0.770403	-0.640178	-0.0132465	FALSE	Up	0.907	0.814	1	-1.07067	-0.985845	0.00661463	FALSE	Up	0.474	0.484	1	0.1719	0.36967	0.144517	FALSE	Down	0.321	0.318	1	0.188418	0.40729	-0.0370415	FALSE	Down	0.396	0.451	1	0.372026	0.58212	-0.0806653	FALSE	Down
Hydroxycarboxylic acid-binding receptors	Down	0.417	0.425	3	0.0736008	0.432305	-0.0514433	FALSE	Down	0.129	0.121	3	1.44096	1.87544	-0.0783847	FALSE	Up	0.901	0.821	3	-1.35998	-1.16842	0.0596644	FALSE	Down	0.655	0.619	3	-0.520187	-0.244244	-0.138165	FALSE	Up	0.845	0.853	3	-1.29652	-1.04552	0.0047781	FALSE	Down	0.953	0.894	3	-1.30804	-1.09549	-0.0629509	FALSE	Up
Oncogene Induced Senescence	Down	0.499	0.427	29	0.362988	0.0558779	-0.00466318	FALSE	Up	0.106	0.083	29	1.62348	1.23241	0.0530189	FALSE	Up	0.011	0.042	29	3.51591	3.14221	0.16134	FALSE	Up	0.002	0.008	29	3.6308	3.14635	0.136683	TRUE	Down	0.101	0.061	29	1.69443	1.19599	-0.00187376	FALSE	Down	0.023	0.029	29	2.85953	1.99181	-0.0896982	FALSE	Down
PI3K Cascade	Down	0.454	0.428	40	0.168249	-0.591604	-0.0206137	FALSE	Down	0.385	0.387	40	0.065752	-0.617712	-0.0063413	FALSE	Down	0.17	0.265	40	1.27492	0.435815	-0.0157626	FALSE	Down	0.213	0.289	40	0.809142	0.0942648	-0.0154743	FALSE	Down	0.543	0.605	40	-0.541671	-1.06921	-0.00631056	FALSE	Up	0.18	0.29	40	0.799257	0.238131	0.000951857	FALSE	Up
Cytosolic tRNA aminoacylation	Up	0.403	0.428	24	0.2957	1.33657	0.0394316	FALSE	Down	0.829	0.809	24	-1.02616	-0.167248	-0.0250392	FALSE	Down	0.111	0.14	24	2.26243	3.3763	-0.268372	FALSE	Down	0.148	0.168	24	1.54705	2.59835	-0.166411	FALSE	Up	0.995	0.995	24	-2.4985	-1.67395	0.0217224	FALSE	Up	0.006	0.019	24	3.21821	4.37986	0.185865	TRUE	Up
Keratan sulfate biosynthesis	Down	0.397	0.429	26	0.324651	1.23894	-0.0083411	FALSE	Down	0.844	0.821	26	-0.928862	-0.158193	-0.000237102	FALSE	Up	0.875	0.8	26	-0.49267	0.261968	0.0153288	FALSE	Up	0.579	0.551	26	0.151197	0.952314	0.0067218	FALSE	Down	0.643	0.634	26	-0.430841	0.424363	-0.00931895	FALSE	Down	0.914	0.886	26	-0.87831	-0.125375	-0.00958093	FALSE	Up
Inactivation, recovery and regulation of the phototransduction cascade	Up	0.443	0.429	32	0.0516909	0.620303	0.016454	FALSE	Up	0.902	0.928	32	-1.64701	-0.950434	0.00517039	FALSE	Down	0.592	0.483	32	0.0621233	0.383792	-0.0642195	FALSE	Down	0.572	0.483	32	-0.0703416	0.303631	-0.0401627	FALSE	Up	0.987	0.995	32	-2.7391	-1.99522	0.00451276	FALSE	Up	0.68	0.628	32	-0.276062	0.207743	0.0442893	FALSE	Up
Cytosolic sulfonation of small molecules	Down	0.393	0.43	20	0.143895	1.07895	-0.00441723	FALSE	Down	0.535	0.49	20	-0.0993984	0.73888	-0.0283994	FALSE	Down	0.648	0.599	20	0.0120569	0.840061	-0.130076	FALSE	Down	0.647	0.609	20	-0.221015	0.603399	-0.092087	FALSE	Up	0.677	0.663	20	-0.543103	0.321808	0.0191502	FALSE	Up	0.922	0.877	20	-0.967934	-0.221805	0.0430533	FALSE	Up
Type I hemidesmosome assembly	Up	0.414	0.43	11	0.061015	0.672768	0.0336205	FALSE	Up	0.101	0.099	11	1.38352	2.00328	0.0383154	FALSE	Up	0.883	0.814	11	-1.041	-0.568783	0.0689305	FALSE	Up	0.885	0.836	11	-1.11138	-0.634491	0.0541341	FALSE	Up	0.178	0.172	11	0.880672	1.55741	0.0410368	FALSE	Up	0.577	0.587	11	-0.0240316	0.525692	0.0153379	FALSE	Up
The role of GTSE1 in G2/M progression after G2 checkpoint	Up	0.353	0.43	73	0.168126	-3.01533	0.037336	FALSE	Down	0.336	0.508	73	-0.223642	-3.24429	-0.00486392	FALSE	Down	0.038	0.217	73	2.04804	-1.84117	-0.105453	FALSE	Down	0.179	0.342	73	0.887562	-2.66786	-0.0473123	FALSE	Down	0.175	0.374	73	0.277958	-2.87181	-0.00861408	FALSE	Up	0.121	0.19	73	1.99134	-1.85748	0.0824847	FALSE	Up
Caspase activation via Dependence Receptors in the absence of ligand	Up	0.395	0.431	9	0.20819	0.814811	0.0165709	FALSE	Down	0.383	0.353	9	0.182515	0.704125	-0.00423886	FALSE	Down	0.519	0.519	9	0.304007	0.822012	-0.0168737	FALSE	Up	0.46	0.475	9	0.273388	0.796221	0.00421067	FALSE	Up	0.244	0.256	9	0.553332	1.17319	0.0132086	FALSE	Up	0.704	0.709	9	-0.242166	0.241818	0.0267141	FALSE	Up
Golgi-to-ER retrograde transport	Up	0.357	0.431	121	0.319011	1.42892	0.0220365	FALSE	Up	0.994	0.987	121	-2.06264	-1.40656	0.0116098	FALSE	Down	0.985	0.946	121	-1.88638	-0.996213	-0.0427978	FALSE	Down	0.947	0.924	121	-1.53036	-0.582941	-0.0311136	FALSE	Up	0.528	0.462	121	0.167546	1.02551	0.00364804	FALSE	Up	0.96	0.926	121	-1.43137	-0.511515	0.0403428	FALSE	Up
Signaling by ERBB2 ECD mutants	Down	0.42	0.431	16	0.298794	-1.0668	-0.0184328	FALSE	Down	0.781	0.829	16	-0.890655	-1.93211	-0.0368724	FALSE	Down	0.377	0.539	16	0.392334	-1.04792	-0.204311	FALSE	Down	0.317	0.44	16	0.48906	-0.940767	-0.136371	FALSE	Down	0.672	0.813	16	-0.783563	-1.73112	-0.0357908	FALSE	Up	0.894	0.821	16	-0.530474	-1.72152	0.0374879	FALSE	Up
Neurotransmitter uptake and metabolism In glial cells	Down	0.414	0.432	3	0.252018	0.598688	-0.0545838	FALSE	Up	0.286	0.28	3	0.496194	0.843737	0.095375	FALSE	Up	0.088	0.154	3	1.74738	2.21601	0.469633	FALSE	Up	0.108	0.147	3	1.42543	1.85204	0.349246	FALSE	Down	0.113	0.102	3	1.33023	1.76424	-0.109554	FALSE	Down	0.024	0.079	3	1.97182	2.42509	-0.328727	FALSE	Down
Astrocytic Glutamate-Glutamine Uptake And Metabolism	Down	0.414	0.432	3	0.252018	0.598688	-0.0545838	FALSE	Up	0.286	0.28	3	0.496194	0.843737	0.095375	FALSE	Up	0.088	0.154	3	1.74738	2.21601	0.469633	FALSE	Up	0.108	0.147	3	1.42543	1.85204	0.349246	FALSE	Down	0.113	0.102	3	1.33023	1.76424	-0.109554	FALSE	Down	0.024	0.079	3	1.97182	2.42509	-0.328727	FALSE	Down
Signaling by NOTCH1 PEST Domain Mutants in Cancer	Up	0.461	0.432	55	0.449781	0.311744	0.00340438	FALSE	Up	0.259	0.344	55	0.495156	0.644628	0.0216198	FALSE	Up	0.557	0.622	55	0.243026	0.259706	0.0384423	FALSE	Up	0.633	0.642	55	0.0714995	-0.0252789	0.0177511	FALSE	Down	0.885	0.873	55	-0.966678	-1.07325	-0.00244452	FALSE	Down	0.549	0.418	55	0.727357	0.199272	-0.0101615	FALSE	Up
Signaling by NOTCH1 in Cancer	Up	0.461	0.432	55	0.449781	0.311744	0.00340438	FALSE	Up	0.259	0.344	55	0.495156	0.644628	0.0216198	FALSE	Up	0.557	0.622	55	0.243026	0.259706	0.0384423	FALSE	Up	0.633	0.642	55	0.0714995	-0.0252789	0.0177511	FALSE	Down	0.885	0.873	55	-0.966678	-1.07325	-0.00244452	FALSE	Down	0.549	0.418	55	0.727357	0.199272	-0.0101615	FALSE	Up
Constitutive Signaling by NOTCH1 PEST Domain Mutants	Up	0.461	0.432	55	0.449781	0.311744	0.00340438	FALSE	Up	0.259	0.344	55	0.495156	0.644628	0.0216198	FALSE	Up	0.557	0.622	55	0.243026	0.259706	0.0384423	FALSE	Up	0.633	0.642	55	0.0714995	-0.0252789	0.0177511	FALSE	Down	0.885	0.873	55	-0.966678	-1.07325	-0.00244452	FALSE	Down	0.549	0.418	55	0.727357	0.199272	-0.0101615	FALSE	Up
Signaling by NOTCH1 HD+PEST Domain Mutants in Cancer	Up	0.461	0.432	55	0.449781	0.311744	0.00340438	FALSE	Up	0.259	0.344	55	0.495156	0.644628	0.0216198	FALSE	Up	0.557	0.622	55	0.243026	0.259706	0.0384423	FALSE	Up	0.633	0.642	55	0.0714995	-0.0252789	0.0177511	FALSE	Down	0.885	0.873	55	-0.966678	-1.07325	-0.00244452	FALSE	Down	0.549	0.418	55	0.727357	0.199272	-0.0101615	FALSE	Up
Constitutive Signaling by NOTCH1 HD+PEST Domain Mutants	Up	0.461	0.432	55	0.449781	0.311744	0.00340438	FALSE	Up	0.259	0.344	55	0.495156	0.644628	0.0216198	FALSE	Up	0.557	0.622	55	0.243026	0.259706	0.0384423	FALSE	Up	0.633	0.642	55	0.0714995	-0.0252789	0.0177511	FALSE	Down	0.885	0.873	55	-0.966678	-1.07325	-0.00244452	FALSE	Down	0.549	0.418	55	0.727357	0.199272	-0.0101615	FALSE	Up
Activation of APC/C and APC/C:Cdc20 mediated degradation of mitotic proteins	Up	0.446	0.434	75	0.0817773	-2.55661	0.0511112	FALSE	Down	0.449	0.56	75	-0.497263	-2.81652	-0.0136437	FALSE	Down	0.086	0.205	75	2.24199	-1.02499	-0.160009	FALSE	Down	0.237	0.321	75	0.990562	-1.96475	-0.0824866	FALSE	Up	0.826	0.796	75	-1.53326	-3.83104	0.00432721	FALSE	Up	0.125	0.173	75	2.54189	-0.800021	0.127457	FALSE	Up
Sema4D in semaphorin signaling	Down	0.404	0.434	25	0.148215	0.574272	-0.00722263	FALSE	Up	0.498	0.463	25	-0.106279	0.238901	0.0304247	FALSE	Up	0.855	0.779	25	-1.04685	-0.734244	0.0269042	FALSE	Up	0.919	0.872	25	-1.24758	-0.919408	0.0155702	FALSE	Down	0.013	0.008	25	2.20188	2.58989	-0.00642194	FALSE	Down	0.68	0.629	25	-0.187435	0.0625365	-0.0204473	FALSE	Down
Cristae formation	Up	0.434	0.434	26	0.189934	1.19746	0.0571426	FALSE	Down	0.972	0.961	26	-2.07879	-1.27268	-0.0030794	FALSE	Down	0.222	0.229	26	1.88513	2.99789	-0.140903	FALSE	Down	0.262	0.268	26	1.26788	2.31427	-0.0835502	FALSE	Up	0.709	0.694	26	-0.780665	0.18141	0.0522456	FALSE	Up	0.115	0.164	26	2.05637	3.13012	0.100634	FALSE	Up
Rhesus blood group biosynthesis	Up	0.416	0.434	2	0.0594335	0.371362	0.0281585	FALSE	Up	0.024	0.026	2	2.21245	2.68432	0.100025	FALSE	Up	0.105	0.156	2	2.2777	2.77911	0.608043	FALSE	Up	0.076	0.123	2	2.24651	2.72827	0.491423	FALSE	Down	0.089	0.084	2	1.38712	1.81717	-0.0339008	FALSE	Down	0.1	0.188	2	1.34404	1.73444	-0.0749297	FALSE	Down
Miscellaneous substrates	Down	0.412	0.435	12	0.129561	0.768305	-0.00391436	FALSE	Up	0.185	0.177	12	0.999836	1.63228	0.00181754	FALSE	Up	0.899	0.839	12	-0.902582	-0.398012	0.0207718	FALSE	Up	0.833	0.787	12	-0.769436	-0.251097	0.017936	FALSE	Up	0.212	0.207	12	0.751033	1.42364	0.00560609	FALSE	Up	0.637	0.636	12	-0.14351	0.39872	0.0202888	FALSE	Up
Formyl peptide receptors bind formyl peptides and many other ligands	Up	0.406	0.435	8	0.249448	0.650838	0.0095484	FALSE	Down	0.295	0.339	8	0.419697	0.902862	-0.00332596	FALSE	Up	0.839	0.804	8	-0.807661	-0.425416	0.0531778	FALSE	Up	0.811	0.805	8	-0.857019	-0.45701	0.0334571	FALSE	Up	0.679	0.68	8	-0.516339	-0.152821	0.00162941	FALSE	Down	0.239	0.338	8	1.01973	1.3634	-0.0645363	FALSE	Down
VxPx cargo-targeting to cilium	Up	0.405	0.435	20	0.190738	1.03045	0.00768861	FALSE	Down	0.89	0.887	20	-1.39225	-0.71119	-0.000184195	FALSE	Down	0.913	0.843	20	-1.12019	-0.455183	-0.0272557	FALSE	Down	0.875	0.835	20	-1.0538	-0.360483	-0.051952	FALSE	Up	0.598	0.586	20	-0.384139	0.398854	0.00707664	FALSE	Up	0.992	0.967	20	-1.86862	-1.25842	0.0468336	FALSE	Up
Platelet Aggregation (Plug Formation)	Down	0.443	0.435	36	0.379257	0.332057	-0.00167724	FALSE	Up	0.057	0.073	36	1.69516	1.67465	0.0597955	FALSE	Up	0.761	0.779	36	-0.680881	-0.428986	0.0202055	FALSE	Up	0.447	0.559	36	0.0583399	0.358705	0.0249018	FALSE	Down	0.043	0.027	36	2.02627	1.79947	-0.0582814	FALSE	Down	0.471	0.621	36	0.0686569	0.389481	-0.127263	FALSE	Down
Phenylalanine and tyrosine metabolism	Up	0.41	0.435	9	0.154249	0.794918	0.034736	FALSE	Up	0.811	0.799	9	-0.997163	-0.500819	0.0283039	FALSE	Up	0.746	0.674	9	-0.369459	0.15384	0.056815	FALSE	Up	0.644	0.618	9	-0.145154	0.408027	0.0784773	FALSE	Up	0.021	0.019	9	2.08369	2.88481	0.0522364	FALSE	Up	0.126	0.192	9	1.28909	1.93507	0.0334985	FALSE	Up
FGFR4 ligand binding and activation	Down	0.417	0.437	14	0.0839289	-0.323994	-0.00763849	FALSE	Up	0.202	0.221	14	0.852899	0.234644	0.0450613	FALSE	Up	0.357	0.433	14	0.507593	3.05519e-05	0.238976	FALSE	Up	0.316	0.363	14	0.508507	-0.0579151	0.175975	FALSE	Down	0.603	0.62	14	-0.62685	-1.02224	-0.0062952	FALSE	Down	0.113	0.175	14	1.51477	0.837161	-0.0914902	FALSE	Down
Metabolism of nitric oxide: NOS3 activation and regulation	Up	0.413	0.437	15	0.249166	0.470578	0.0466681	FALSE	Up	0.878	0.907	15	-1.26609	-1.01824	0.0291703	FALSE	Down	0.729	0.633	15	-0.121091	-0.190155	-0.0846246	FALSE	Down	0.582	0.503	15	0.0977759	0.033389	-0.0547233	FALSE	Up	0.534	0.672	15	-0.474567	-0.0650422	0.0228145	FALSE	Up	0.313	0.387	15	0.715649	0.851584	0.0447495	FALSE	Up
SUMOylation	Up	0.519	0.437	162	0.39062	0.77038	0.0204384	FALSE	Down	0.956	0.94	162	-1.6482	-1.00479	-0.0117944	FALSE	Down	0.412	0.445	162	1.00311	1.60394	-0.135923	FALSE	Down	0.475	0.519	162	0.372572	1.08827	-0.0960283	FALSE	Up	0.863	0.869	162	-1.18016	-0.491091	0.00628022	FALSE	Up	0.643	0.61	162	0.194721	0.609537	0.0773314	FALSE	Up
Apoptosis	Up	0.434	0.438	169	0.283282	-0.366228	0.0180085	FALSE	Up	0.251	0.335	169	0.683527	0.16038	0.00252284	FALSE	Down	0.013	0.058	169	3.5328	2.33315	-0.0603441	FALSE	Down	0.041	0.085	169	2.6515	1.7226	-0.0301939	FALSE	Down	0.757	0.767	169	-0.877495	-1.34223	-0.0010623	FALSE	Up	0.393	0.335	169	1.09364	-0.0484332	0.0309479	FALSE	Up
Inhibition of the proteolytic activity of APC/C required for the onset of anaphase by mitotic spindle checkpoint components	Up	0.41	0.438	21	0.143504	0.189797	0.0540156	FALSE	Down	0.835	0.823	21	-0.997199	-0.946775	-0.0108722	FALSE	Down	0.209	0.298	21	1.08334	1.14033	-0.235743	FALSE	Down	0.587	0.61	21	-0.0777185	-0.0203286	-0.127769	FALSE	Up	0.949	0.955	21	-1.75253	-1.60797	0.0081848	FALSE	Up	0.145	0.22	21	1.41451	1.3562	0.173133	FALSE	Up
Inactivation of APC/C via direct inhibition of the APC/C complex	Up	0.41	0.438	21	0.143504	0.189797	0.0540156	FALSE	Down	0.835	0.823	21	-0.997199	-0.946775	-0.0108722	FALSE	Down	0.209	0.298	21	1.08334	1.14033	-0.235743	FALSE	Down	0.587	0.61	21	-0.0777185	-0.0203286	-0.127769	FALSE	Up	0.949	0.955	21	-1.75253	-1.60797	0.0081848	FALSE	Up	0.145	0.22	21	1.41451	1.3562	0.173133	FALSE	Up
Signaling by EGFR	Up	0.476	0.439	47	0.30975	-0.453453	0.00171508	FALSE	Down	0.868	0.863	47	-1.02196	-1.62176	-0.00449736	FALSE	Down	0.69	0.711	47	-0.103908	-0.781095	-0.114592	FALSE	Down	0.858	0.831	47	-0.722316	-1.39101	-0.0728037	FALSE	Down	0.411	0.387	47	0.333324	-0.453305	-0.000459697	FALSE	Up	0.787	0.593	47	0.15772	-0.933309	0.0224556	FALSE	Up
Cargo trafficking to the periciliary membrane	Up	0.4	0.439	46	0.33147	1.65155	0.0249467	FALSE	Down	0.793	0.77	46	-0.911343	0.243491	-0.0109118	FALSE	Down	0.8	0.704	46	-0.211392	0.938646	-0.0946076	FALSE	Down	0.841	0.782	46	-0.702007	0.442422	-0.0732967	FALSE	Up	0.677	0.655	46	-0.525008	0.71498	0.0161695	FALSE	Up	0.878	0.838	46	-0.689312	0.421328	0.0772808	FALSE	Up
Protein ubiquitination	Up	0.491	0.439	72	0.348776	0.657687	0.01411	FALSE	Up	0.035	0.011	72	2.78985	2.81047	0.013762	FALSE	Down	0.01	0.034	72	3.94013	4.48914	-0.0368511	TRUE	Down	0.005	0.023	72	3.60548	4.05177	-0.00595402	TRUE	Down	0.268	0.15	72	1.25231	1.3417	-0.00944091	FALSE	Down	0.03	0.035	72	2.96278	3.04705	-0.00416015	FALSE	Down
Polymerase switching on the C-strand of the telomere	Up	0.396	0.44	22	0.350807	0.874791	0.024744	FALSE	Down	0.594	0.578	22	-0.227394	0.142289	-0.0295104	FALSE	Down	0.051	0.099	22	2.51664	2.88806	-0.257469	FALSE	Down	0.276	0.305	22	0.973352	1.35879	-0.171259	FALSE	Down	0.604	0.61	22	-0.376436	0.0833295	-0.0211071	FALSE	Up	0.144	0.218	22	1.55075	1.84469	0.143843	FALSE	Up
Digestion of dietary lipid	Down	0.422	0.44	6	-0.206047	0.270417	-0.020732	FALSE	Down	0.803	0.803	6	-1.09696	-0.710156	-0.00983273	FALSE	Up	0.851	0.756	6	-1.19337	-0.852581	0.0212246	FALSE	Up	0.947	0.901	6	-1.62617	-1.30645	0.0129414	FALSE	Down	0.802	0.804	6	-1.25767	-0.855971	-0.00875045	FALSE	Down	0.865	0.801	6	-0.953194	-0.583064	-0.0290532	FALSE	Down
CRMPs in Sema3A signaling	Up	0.437	0.44	16	0.356043	0.860506	0.00421334	FALSE	Up	0.545	0.558	16	-0.224543	0.345598	0.0316115	FALSE	Up	0.521	0.494	16	0.271222	0.751411	0.0510792	FALSE	Up	0.636	0.619	16	-0.131777	0.356517	0.0675214	FALSE	Up	0.732	0.756	16	-0.772466	-0.160838	0.0278127	FALSE	Down	0.219	0.347	16	0.934731	1.59421	-0.117437	FALSE	Down
Protein-protein interactions at synapses	Up	0.425	0.441	84	0.114396	1.83323	0.00880684	FALSE	Up	0.015	0.017	84	2.48537	4.28053	0.0278712	FALSE	Up	0.927	0.82	84	-1.49308	-0.0240382	0.0528624	FALSE	Up	0.762	0.672	84	-0.573325	0.981152	0.0335118	FALSE	Up	0.556	0.524	84	-0.307725	1.43731	0.0192771	FALSE	Down	0.672	0.67	84	-0.253171	1.3623	-0.00918077	FALSE	Up
Xenobiotics	Up	0.414	0.442	19	0.138956	0.962399	0.00499013	FALSE	Down	0.142	0.142	19	1.17465	1.99212	-0.0127235	FALSE	Down	0.917	0.822	19	-1.49414	-0.884102	-0.0513404	FALSE	Down	0.741	0.697	19	-0.499633	0.199001	-0.0299361	FALSE	Down	0.11	0.107	19	1.42191	2.32316	-0.0030714	FALSE	Up	0.774	0.755	19	-0.676112	-0.00340364	0.0149902	FALSE	Up
Mitochondrial translation elongation	Up	0.429	0.442	80	0.0279064	1.89413	0.0416309	FALSE	Down	0.923	0.905	80	-2.39179	-0.860516	-0.0258749	FALSE	Down	0.074	0.08	80	5.33434	7.48827	-0.31411	FALSE	Down	0.314	0.308	80	1.41883	3.21575	-0.162273	FALSE	Up	0.463	0.449	80	-0.0631535	1.78883	0.0441804	FALSE	Up	0.195	0.221	80	2.33961	4.18621	0.160441	FALSE	Up
Defective GALE can cause Epimerase-deficiency galactosemia (EDG)	Down	0.426	0.443	1	0.0294212	0.231038	-0.0615887	FALSE	Down	0.718	0.714	1	-0.819702	-0.694538	-0.0229813	FALSE	Up	0.667	0.645	1	-0.356465	-0.209808	0.162276	FALSE	Up	0.889	0.844	1	-1.00249	-0.900905	0.0269037	FALSE	Up	0.607	0.605	1	-0.435877	-0.269173	0.0566249	FALSE	Up	0.683	0.68	1	-0.289352	-0.133494	0.0997805	FALSE	Down
Defective SLC11A2 causes hypochromic microcytic anemia, with iron overload 1 (AHMIO1)	Down	0.428	0.443	1	0.0520625	0.250654	-0.0591362	FALSE	Down	0.39	0.384	1	0.0724829	0.257453	-0.0721142	FALSE	Down	0.602	0.598	1	-0.134954	0.027526	-0.195133	FALSE	Up	0.943	0.906	1	-1.15189	-1.06203	0.00180719	FALSE	Up	0.381	0.376	1	0.140996	0.346435	0.0693604	FALSE	Up	0.943	0.887	1	-0.888426	-0.777957	0.0249667	FALSE	Up
Mismatch Repair	Up	0.319	0.444	16	0.251169	0.632814	0.0256365	FALSE	Down	0.386	0.487	16	0.019943	0.335018	-0.0454748	FALSE	Down	0.285	0.329	16	1.06962	1.04404	-0.219829	FALSE	Down	0.563	0.548	16	0.150258	0.157293	-0.129348	FALSE	Down	0.894	0.89	16	-1.24141	-1.14835	-0.0146824	FALSE	Up	0.11	0.198	16	1.47756	1.49913	0.136683	FALSE	Up
Attenuation phase	Up	0.384	0.445	26	0.235807	0.688173	0.0158957	FALSE	Down	0.866	0.848	26	-1.09849	-0.844448	-0.0144931	FALSE	Down	0.477	0.441	26	0.508504	0.634119	-0.158468	FALSE	Down	0.683	0.611	26	-0.198343	-0.0866454	-0.119054	FALSE	Down	0.033	0.029	26	1.94099	2.44731	-0.00383521	FALSE	Up	0.314	0.244	26	1.25657	1.01809	0.0567154	FALSE	Up
Class B/2 (Secretin family receptors)	Down	0.386	0.445	88	-0.0703999	1.16152	-0.011472	FALSE	Up	0.023	0.026	88	2.12301	3.2614	0.00122955	FALSE	Up	0.952	0.873	88	-1.90115	-0.917884	0.0469635	FALSE	Up	0.814	0.753	88	-1.22851	-0.153	0.0317022	FALSE	Down	0.051	0.047	88	1.78409	2.93487	-0.00941508	FALSE	Down	0.418	0.47	88	0.167987	1.31058	-0.0529578	FALSE	Down
Programmed Cell Death	Up	0.436	0.445	172	0.300458	-0.31063	0.0162186	FALSE	Up	0.271	0.358	172	0.608429	0.115934	0.00143233	FALSE	Down	0.011	0.059	172	3.51614	2.35773	-0.0606712	FALSE	Down	0.041	0.088	172	2.65817	1.76607	-0.0319433	FALSE	Down	0.751	0.76	172	-0.855464	-1.28596	-0.00262276	FALSE	Up	0.463	0.377	172	0.944071	-0.159737	0.0297816	FALSE	Up
TRAF6-mediated induction of TAK1 complex within TLR4 complex	Up	0.533	0.445	12	0.275733	-0.480406	0.0212517	FALSE	Up	0.533	0.48	12	0.083041	-0.582962	0.0156671	FALSE	Down	0.554	0.572	12	0.218651	-0.479486	-0.00292091	FALSE	Down	0.365	0.373	12	0.653373	-0.127163	-0.00858122	FALSE	Up	0.23	0.147	12	0.998822	0.0113337	0.0236235	FALSE	Down	0.629	0.309	12	1.02155	-0.474061	-0.00939656	FALSE	Down
IRAK2 mediated activation of TAK1 complex upon TLR7/8 or 9 stimulation	Up	0.533	0.445	12	0.275733	-0.480406	0.0212517	FALSE	Up	0.533	0.48	12	0.083041	-0.582962	0.0156671	FALSE	Down	0.554	0.572	12	0.218651	-0.479486	-0.00292091	FALSE	Down	0.365	0.373	12	0.653373	-0.127163	-0.00858122	FALSE	Up	0.23	0.147	12	0.998822	0.0113337	0.0236235	FALSE	Down	0.629	0.309	12	1.02155	-0.474061	-0.00939656	FALSE	Down
Downstream signaling of activated FGFR4	Down	0.445	0.446	27	0.17127	-1.12513	-0.00643346	FALSE	Up	0.192	0.306	27	0.458429	-0.689173	0.000429195	FALSE	Down	0.15	0.323	27	1.1258	-0.313736	-0.0074966	FALSE	Up	0.208	0.303	27	0.789951	-0.638925	0.0176946	FALSE	Down	0.826	0.873	27	-1.25537	-2.21076	-0.00617285	FALSE	Down	0.185	0.276	27	1.0033	-0.320199	-0.0118559	FALSE	Down
Signaling by FGFR3	Up	0.555	0.446	38	0.171251	-1.7942	0.0055029	FALSE	Up	0.138	0.253	38	0.619933	-1.00515	0.0126489	FALSE	Down	0.153	0.332	38	1.18634	-0.914192	-0.0321561	FALSE	Down	0.136	0.212	38	1.17631	-0.892125	-0.00569295	FALSE	Up	0.513	0.595	38	-0.269966	-1.92366	0.0109907	FALSE	Down	0.095	0.093	38	1.9144	-0.519585	-0.000282104	FALSE	Down
Synthesis of CL	Down	0.426	0.447	1	0.00953851	0.218625	-0.0495729	FALSE	Down	0.123	0.125	1	1.3918	1.6935	-0.110121	FALSE	Down	0.037	0.092	1	2.47407	2.89113	-0.462956	FALSE	Down	0.077	0.13	1	1.72168	2.05533	-0.226593	FALSE	Up	0.747	0.754	1	-0.84689	-0.708241	0.0166727	FALSE	Up	0.692	0.694	1	-0.291433	-0.129821	0.0734564	FALSE	Down
Phospholipase C-mediated cascade: FGFR1	Down	0.411	0.447	15	-0.061083	-0.597186	-0.0118575	FALSE	Up	0.306	0.324	15	0.142765	-0.507109	0.0276999	FALSE	Up	0.744	0.713	15	-0.657669	-1.23545	0.12476	FALSE	Up	0.652	0.635	15	-0.591378	-1.15404	0.098904	FALSE	Down	0.588	0.64	15	-0.763661	-1.19658	-0.00448091	FALSE	Down	0.515	0.501	15	-0.0024445	-0.621997	-0.0497531	FALSE	Down
Keratan sulfate/keratin metabolism	Down	0.416	0.448	30	0.262878	1.2174	-0.00308662	FALSE	Down	0.919	0.913	30	-1.35264	-0.550343	-0.00287102	FALSE	Down	0.8	0.721	30	-0.223065	0.581139	-0.0111078	FALSE	Down	0.66	0.619	30	-0.137838	0.693008	-0.00459074	FALSE	Up	0.212	0.198	30	0.893719	1.83141	0.00978528	FALSE	Up	0.861	0.825	30	-0.666343	0.131284	0.00956872	FALSE	Up
PTK6 Activates STAT3	Down	0.427	0.448	3	0.106283	0.249486	-0.0167593	FALSE	Down	0.496	0.526	3	-0.114526	0.101311	-0.0565345	FALSE	Up	0.903	0.855	3	-1.09314	-0.983623	0.0808735	FALSE	Up	0.922	0.895	3	-1.20019	-1.04492	0.0439003	FALSE	Up	0.713	0.693	3	-0.471063	-0.372692	0.0284186	FALSE	Down	0.881	0.857	3	-0.608766	-0.484857	-0.00952265	FALSE	Up
Dermatan sulfate biosynthesis	Up	0.425	0.449	11	0.354011	0.91553	0.0488862	FALSE	Up	0.149	0.132	11	1.16405	1.71617	0.055902	FALSE	Up	0.733	0.677	11	-0.241961	0.199651	0.0447702	FALSE	Up	0.554	0.535	11	-0.0152565	0.451486	0.0297658	FALSE	Up	0.185	0.176	11	0.772273	1.37536	0.0446871	FALSE	Up	0.316	0.399	11	0.600879	1.10526	0.00872759	FALSE	Up
Dectin-2 family	Down	0.477	0.449	23	0.129845	0.604134	-0.0241479	FALSE	Up	0.874	0.861	23	-1.14495	-0.641615	0.0101482	FALSE	Up	0.921	0.843	23	-1.34488	-0.844196	0.119274	FALSE	Up	0.882	0.814	23	-1.084	-0.574329	0.087619	FALSE	Up	0.268	0.286	23	0.494154	1.21191	0.0138083	FALSE	Down	0.871	0.85	23	-0.894519	-0.304629	-0.114417	FALSE	Down
APC/C:Cdc20 mediated degradation of mitotic proteins	Up	0.452	0.45	74	0.0312569	-2.62128	0.0526231	FALSE	Down	0.556	0.623	74	-0.791307	-3.10406	-0.0123396	FALSE	Down	0.073	0.2	74	2.36813	-0.928686	-0.161839	FALSE	Down	0.22	0.312	74	1.06067	-1.91966	-0.0828641	FALSE	Up	0.829	0.787	74	-1.53474	-3.84936	0.00496403	FALSE	Up	0.112	0.156	74	2.63465	-0.735695	0.128711	FALSE	Up
ERKs are inactivated	Up	0.566	0.45	12	0.201526	-0.772541	0.0256894	FALSE	Down	0.994	0.995	12	-2.44474	-2.61825	-0.00707512	FALSE	Down	0.634	0.556	12	0.245588	-0.901538	-0.178896	FALSE	Down	0.893	0.804	12	-0.588647	-1.52525	-0.0870165	FALSE	Up	0.505	0.554	12	-0.14596	-0.811571	0.0503228	FALSE	Up	0.549	0.458	12	0.618392	-0.462664	0.106282	FALSE	Up
Regulation of IFNG signaling	Up	0.528	0.45	14	0.212292	0.210378	0.0523413	FALSE	Down	0.826	0.84	14	-0.978645	-0.701144	-0.0251593	FALSE	Down	0.928	0.861	14	-1.05043	-0.95975	-0.156597	FALSE	Down	0.788	0.77	14	-0.603905	-0.401224	-0.112297	FALSE	Up	0.878	0.842	14	-0.997809	-0.920924	0.0196475	FALSE	Up	0.609	0.593	14	0.158129	0.198965	0.0991488	FALSE	Up
Dopamine receptors	Down	0.421	0.451	5	0.0585866	0.500968	-0.0480766	FALSE	Down	0.974	0.973	5	-1.91576	-1.6459	-0.0104228	FALSE	Up	0.822	0.764	5	-0.792859	-0.4765	0.0871248	FALSE	Up	0.798	0.771	5	-0.616493	-0.262691	0.0391385	FALSE	Down	0.782	0.785	5	-0.882566	-0.524362	-0.0130665	FALSE	Down	0.662	0.66	5	-0.268952	0.112413	-0.0413479	FALSE	Down
Nucleotide-like (purinergic) receptors	Down	0.433	0.451	15	0.165858	0.894706	-0.0104709	FALSE	Up	0.542	0.52	15	-0.142617	0.531328	0.0114073	FALSE	Down	0.591	0.569	15	0.239776	0.931268	-0.015815	FALSE	Down	0.65	0.617	15	-0.194048	0.474835	-0.000428393	FALSE	Down	0.481	0.465	15	0.0806081	0.827462	-0.0235563	FALSE	Down	0.868	0.828	15	-0.77273	-0.161554	-0.0500755	FALSE	Down
Nonsense-Mediated Decay (NMD)	Up	0.448	0.451	105	0.221669	0.767657	0.023292	FALSE	Down	0.926	0.921	105	-2.43321	-1.79691	-0.0240059	FALSE	Down	0.062	0.081	105	5.20256	5.51252	-0.211248	FALSE	Down	0.06	0.066	105	4.3637	4.67484	-0.146463	FALSE	Up	0.794	0.803	105	-1.56378	-0.903994	0.0229237	FALSE	Up	0.261	0.307	105	1.47329	1.95005	0.0874023	FALSE	Up
Nonsense Mediated Decay (NMD) enhanced by the Exon Junction Complex (EJC)	Up	0.448	0.451	105	0.221669	0.767657	0.023292	FALSE	Down	0.926	0.921	105	-2.43321	-1.79691	-0.0240059	FALSE	Down	0.062	0.081	105	5.20256	5.51252	-0.211248	FALSE	Down	0.06	0.066	105	4.3637	4.67484	-0.146463	FALSE	Up	0.794	0.803	105	-1.56378	-0.903994	0.0229237	FALSE	Up	0.261	0.307	105	1.47329	1.95005	0.0874023	FALSE	Up
Adenosine P1 receptors	Up	0.446	0.452	4	0.148155	0.479864	0.0107787	FALSE	Up	0.044	0.049	4	1.84561	2.30222	0.161392	FALSE	Up	0.107	0.19	4	1.74198	2.22572	0.284985	FALSE	Up	0.229	0.282	4	0.9326	1.35611	0.233547	FALSE	Up	0.466	0.455	4	0.0152058	0.365045	0.0252462	FALSE	Down	0.314	0.4	4	0.683412	1.08067	-0.15235	FALSE	Down
AUF1 (hnRNP D0) binds and destabilizes mRNA	Up	0.47	0.452	54	-0.000968171	-2.92328	0.0461228	FALSE	Down	0.652	0.679	54	-0.974751	-3.53644	-0.0162849	FALSE	Down	0.049	0.152	54	3.23873	-0.586478	-0.144424	FALSE	Down	0.104	0.23	54	1.85469	-1.46975	-0.0747843	FALSE	Up	0.813	0.759	54	-1.40621	-4.01051	0.00464579	FALSE	Up	0.09	0.147	54	2.71041	-1.01522	0.107924	FALSE	Up
Degradation of AXIN	Up	0.452	0.452	54	0.049201	-2.82164	0.0418937	FALSE	Down	0.362	0.526	54	-0.336788	-2.86823	-0.0233881	FALSE	Down	0.102	0.241	54	2.18616	-1.67631	-0.137561	FALSE	Down	0.18	0.302	54	1.20589	-2.12543	-0.0748474	FALSE	Up	0.352	0.553	54	-0.372882	-2.94738	0.00112333	FALSE	Up	0.157	0.197	54	2.1234	-1.62004	0.0964882	FALSE	Up
Metabolism of lipids	Up	0.389	0.452	666	0.454301	5.07048	0.0121344	FALSE	Up	0.405	0.281	666	0.849392	5.17302	0.00236153	FALSE	Down	0.917	0.648	666	0.180849	4.2545	-0.0316463	FALSE	Down	0.748	0.515	666	0.295417	4.46784	-0.0191382	FALSE	Up	0.265	0.183	666	1.11235	5.72352	0.0157063	FALSE	Up	0.579	0.617	666	0.37244	4.58616	0.0198882	FALSE	Up
Hh mutants abrogate ligand secretion	Up	0.477	0.453	56	-0.00234155	-2.79367	0.0396499	FALSE	Down	0.766	0.722	56	-1.17901	-3.65654	-0.0165647	FALSE	Down	0.072	0.206	56	2.49509	-1.2453	-0.134342	FALSE	Down	0.199	0.311	56	1.1558	-2.09271	-0.0677836	FALSE	Up	0.483	0.607	56	-0.700287	-3.18077	0.00325267	FALSE	Up	0.098	0.159	56	2.37739	-1.2482	0.0970942	FALSE	Up
Activation, myristolyation of BID and translocation to mitochondria	Down	0.469	0.453	5	0.140003	0.395254	-0.110728	FALSE	Down	0.148	0.138	5	1.26361	1.57425	-0.100555	FALSE	Down	0.695	0.664	5	-0.224563	0.0713963	-0.335009	FALSE	Down	0.472	0.476	5	0.196362	0.492322	-0.246981	FALSE	Down	0.448	0.408	5	0.181095	0.441658	-0.141529	FALSE	Down	0.851	0.804	5	-0.580473	-0.338478	-0.0682008	FALSE	Down
NR1D1 (REV-ERBA) represses gene expression	Up	0.536	0.454	4	0.137007	0.0742849	0.0336235	FALSE	Up	0.013	0.016	4	2.45835	2.55943	0.117042	FALSE	Up	0.17	0.314	4	1.14902	1.4494	0.435002	FALSE	Up	0.066	0.127	4	1.81666	2.13769	0.348476	FALSE	Up	0.702	0.65	4	-0.420017	-0.450167	0.0308639	FALSE	Down	0.02	0.083	4	2.16851	2.48937	-0.188636	FALSE	Down
Regulation of activated PAK-2p34 by proteasome mediated degradation	Up	0.492	0.454	48	-0.0260416	-3.26633	0.0474946	FALSE	Down	0.368	0.558	48	-0.426341	-3.27767	-0.0192384	FALSE	Down	0.046	0.184	48	2.87898	-1.31971	-0.151637	FALSE	Down	0.117	0.262	48	1.57199	-2.09792	-0.0748465	FALSE	Up	0.604	0.667	48	-0.969184	-3.84292	0.00619624	FALSE	Up	0.132	0.184	48	2.32646	-1.75579	0.114934	FALSE	Up
Activation of SMO	Down	0.417	0.454	18	-0.047037	0.683826	-0.0187593	FALSE	Up	0.416	0.41	18	-0.2076	0.503928	0.000341071	FALSE	Up	0.924	0.856	18	-1.41344	-0.881106	0.0189942	FALSE	Down	0.917	0.876	18	-1.42394	-0.893099	-0.0141316	FALSE	Down	0.487	0.484	18	-0.333679	0.371039	-0.00875338	FALSE	Down	0.593	0.608	18	-0.24914	0.411865	-0.00108276	FALSE	Up
Platelet sensitization by LDL	Up	0.521	0.455	17	0.176207	-0.668118	0.0267465	FALSE	Up	0.548	0.654	17	-0.459117	-0.789321	0.00192452	FALSE	Down	0.278	0.272	17	1.45234	0.0887638	-0.106963	FALSE	Down	0.451	0.416	17	0.551364	-0.507888	-0.0548097	FALSE	Up	0.835	0.816	17	-0.931031	-1.55594	0.0284446	FALSE	Up	0.305	0.254	17	1.36154	0.115923	0.0473852	FALSE	Up
Regulation of APC/C activators between G1/S and early anaphase	Up	0.517	0.457	78	-0.0544617	-2.83844	0.0509675	FALSE	Down	0.549	0.654	78	-0.879164	-3.17544	-0.0144635	FALSE	Down	0.081	0.208	78	2.35455	-0.897372	-0.166738	FALSE	Down	0.206	0.316	78	1.07387	-1.88536	-0.0898799	FALSE	Up	0.813	0.798	78	-1.60294	-3.92743	0.00464555	FALSE	Up	0.089	0.134	78	2.97608	-0.537794	0.131456	FALSE	Up
The IPAF inflammasome	Up	0.44	0.458	2	0.0267421	0.25046	0.0823324	FALSE	Up	0.777	0.777	2	-0.8994	-0.720308	0.0409048	FALSE	Down	0.971	0.906	2	-1.48372	-1.36836	-0.0162671	FALSE	Up	0.938	0.892	2	-1.28371	-1.1396	0.0196751	FALSE	Up	0.046	0.045	2	1.88946	2.21818	0.160422	FALSE	Up	0.674	0.67	2	-0.239259	-0.0588592	0.128898	FALSE	Up
Suppression of autophagy	Up	0.441	0.458	2	0.0871763	0.313662	0.0494873	FALSE	Up	0.96	0.953	2	-1.56543	-1.42307	0.00533193	FALSE	Down	0.816	0.757	2	-0.734762	-0.581129	-0.0982277	FALSE	Down	0.84	0.805	2	-0.805501	-0.648778	-0.062911	FALSE	Up	0.826	0.835	2	-1.06339	-0.891458	0.0123384	FALSE	Down	0.922	0.882	2	-0.903274	-0.745339	-0.0172118	FALSE	Up
[truncated: 1,269 more rows]
[truncated: 7 more columns]
