# Supplementary material for: Cross-platform transcriptomic profiling of the response to recombinant human erythropoietin
Source: Sci Rep. 2021 Nov 4;11:21705. doi: 10.1038/s41598-021-00608-9 (PMC8568984; doi:10.1038/s41598-021-00608-9)
Supplement: Supplementary file 1 — Supplementary Information 1. [file 41598_2021_608_MOESM1_ESM.zip › Supplementary Data 1-16/Supplementary Data 16.xlsx]

## Sheet: 80 candiate genes MGI RNA-seq
Gene	baseMean	log2FoldChange	lfcSE	svalue	entrez	ensembl	Condition		Note:
ALAS2	60118	-2.52108	0.249404	0	212	ENSG00000158578	Post7		Red: top 10 genes
SLC25A37	212409	-1.76184	0.164597	0	51312	ENSG00000147454	Post7		in total, 80 unique genes
CA1	7185.21	2.14502	0.184024	3.76e-25	759	ENSG00000133742	EPO4
TFDP1	6221.33	1.79734	0.151504	1.06e-24	7027	ENSG00000198176	EPO4
UBE2F	3258	1.12408	0.0894826	4.82e-23	140739	ENSG00000184182	EPO4
ALAS2	60118	2.48963	0.249337	5.08e-20	212	ENSG00000158578	EPO4
AP2A1	2565.4	1.28013	0.123035	1.19e-17	160	ENSG00000196961	EPO4
RHAG	569.342	1.31027	0.135637	5.43e-16	6005	ENSG00000112077	EPO4
CUL4A	10140.2	0.995519	0.0954275	1.07e-15	8451	ENSG00000139842	EPO4
ANKRD9	1735.58	1.60378	0.174949	1.15e-15	122416	ENSG00000156381	EPO4
ABCG2	909.897	1.61111	0.176126	1.4e-15	9429	ENSG00000118777	EPO4
AP2M1	3536	1.04712	0.102666	1.66e-15	1173	ENSG00000161203	EPO4
TMOD1	2486.44	1.7818	0.198959	1.84e-15	7111	ENSG00000136842	EPO4
SLC4A1	18210.8	2.16307	0.251243	2.75e-15	6521	ENSG00000004939	EPO4
KLC3	516.016	1.84143	0.20996	3.13e-15	147700	ENSG00000104892	EPO4
PPM1A	22885.4	1.31173	0.139863	3.81e-15	5494	ENSG00000100614	EPO4
GLRX5	14724	1.71426	0.194033	4.36e-15	51218	ENSG00000182512	EPO4
SLC25A37	212409	1.4649	0.164508	1.4e-14	51312	ENSG00000147454	EPO4
FBXO9	7858.48	1.09722	0.118012	6.53e-14	26268	ENSG00000112146	EPO4
FECH	24939.4	1.56168	0.184103	7.94e-14	2235	ENSG00000066926	EPO4
BCL2L1	35080.6	-1.61424	0.190135	1.02e-13	598	ENSG00000171552	Post7
KLC3	516.016	-1.78896	0.215349	1.17e-13	147700	ENSG00000104892	Post7
LGALS3	2466.71	1.42775	0.167968	1.72e-13	3958	ENSG00000131981	EPO4
UBA52	65053	1.03043	0.111273	2.2e-13	7311	ENSG00000221983	EPO4
FECH	24939.4	-1.55502	0.184415	2.27e-13	2235	ENSG00000066926	Post7
TMOD1	2486.44	-1.64323	0.19926	4.76e-13	7111	ENSG00000136842	Post7
STRADB	47792.3	-1.81074	0.227386	7.13e-13	55437	ENSG00000082146	Post7
WDTC1	3232.32	0.869644	0.0903188	7.63e-13	23038	ENSG00000142784	EPO4
BCL2L1	35080.6	1.5415	0.190389	8.06e-13	598	ENSG00000171552	EPO4
HBB	431.907	-1.87138	0.237258	8.78e-13	3043	ENSG00000244734	Post7
SH3GL1	636.623	0.886403	0.0935847	1.22e-12	6455	ENSG00000141985	EPO4
RILP	1559.73	1.35896	0.164754	1.34e-12	83547	ENSG00000167705	EPO4
STRADB	47792.3	1.75646	0.227377	2.39e-12	55437	ENSG00000082146	EPO4
STK11	4824.98	0.915128	0.0995966	2.74e-12	6794	ENSG00000118046	EPO4
TAL1	3714	1.21631	0.146166	2.88e-12	6886	ENSG00000162367	EPO4
AP2B1	8654.96	0.846325	0.0896416	3.17e-12	163	ENSG00000006125	EPO4
RHAG	569.342	-1.1475	0.138164	9.15e-12	6005	ENSG00000112077	Post7
GATA1	906.781	-1.50223	0.195302	1.16e-11	2623	ENSG00000102145	Post7
SLC4A1	18210.8	-1.82801	0.254178	2.92e-11	6521	ENSG00000004939	Post7
GLRX5	14724	-1.45357	0.194257	4.23e-11	51218	ENSG00000182512	Post7
E2F4	1469.94	0.702746	0.0726099	4.43e-11	1874	ENSG00000205250	EPO4
TAL1	3714	-1.16388	0.147011	4.69e-11	6886	ENSG00000162367	Post7
ISCA1	11631.9	1.18664	0.153457	6.03e-11	81689	ENSG00000135070	EPO4
GATA1	906.781	1.42406	0.193212	6.94e-11	2623	ENSG00000102145	EPO4
PCGF5	8510.23	0.938209	0.112546	7.59e-11	84333	ENSG00000180628	EPO4
TFRC	12087.3	1.05789	0.133543	1.03e-10	7037	ENSG00000072274	EPO4
PSMF1	3364.89	-1.31135	0.176237	1.43e-10	9491	ENSG00000125818	Post7
FEM1A	4006.68	0.925373	0.113933	1.7e-10	55527	ENSG00000141965	EPO4
CTSE	149.626	1.52877	0.219128	2.22e-10	1510	ENSG00000196188	EPO4
FBXO7	78988.3	-1.31647	0.180552	2.69e-10	25793	ENSG00000100225	Post7
CTSB	14696	0.931715	0.117589	3.83e-10	1508	ENSG00000164733	EPO4
ANKRD9	1735.58	-1.28342	0.177147	4.09e-10	122416	ENSG00000156381	Post7
DCAF6	5336.15	0.830944	0.100331	4.28e-10	55827	ENSG00000143164	EPO4
ARF1	4896.32	0.637199	0.0671132	7.94e-10	375	ENSG00000143761	EPO4
BLVRB	10353.4	-1.30564	0.187002	1.01e-09	645	ENSG00000090013	Post7
BLVRB	10353.4	1.28724	0.187168	1.33e-09	645	ENSG00000090013	EPO4
PSMF1	3364.89	1.22145	0.176144	1.53e-09	9491	ENSG00000125818	EPO4
ISCA1	11631.9	-1.11044	0.154234	1.59e-09	81689	ENSG00000135070	Post7
PPM1A	22885.4	-1.02583	0.140383	1.95e-09	5494	ENSG00000100614	Post7
DCUN1D1	14764.6	0.881867	0.115752	2.54e-09	54165	ENSG00000043093	EPO4
HMBS	391.486	0.949808	0.128825	2.8e-09	3145	ENSG00000256269	EPO4
NEDD4L	611.661	1.09346	0.156756	3.1e-09	23327	ENSG00000049759	EPO4
TFR2	120.242	1.35173	0.207718	4.54e-09	7036	ENSG00000106327	EPO4
ATP6V0C	623.39	1.0577	0.152538	5.23e-09	527	ENSG00000185883	EPO4
FBXO7	78988.3	1.18768	0.180374	1.04e-08	25793	ENSG00000100225	EPO4
DCAF10	2636.17	0.772291	0.100093	1.16e-08	79269	ENSG00000122741	EPO4
PSME4	10594.4	0.705137	0.0875215	1.41e-08	23198	ENSG00000068878	EPO4
UBB	148425	1.17653	0.184786	2.29e-08	7314	ENSG00000170315	EPO4
TPM1	1783.5	0.862284	0.122539	2.84e-08	7168	ENSG00000140416	EPO4
HBB	431.907	1.41287	0.23637	3.35e-08	3043	ENSG00000244734	EPO4
SKP1	9500.66	0.691187	0.089544	5.07e-08	6500	ENSG00000113558	EPO4
KIF15	1383.19	0.978214	0.15211	6.8e-08	56992	ENSG00000163808	EPO4
AP2A1	2565.4	-0.839453	0.124974	1.34e-07	160	ENSG00000196961	Post7
NEDD4L	611.661	-0.987414	0.16004	2.24e-07	23327	ENSG00000049759	Post7
UBQLN1	13636.4	0.652836	0.0880457	2.77e-07	29979	ENSG00000135018	EPO4
FBXO30	2900.34	0.595484	0.0754823	2.97e-07	84085	ENSG00000118496	EPO4
AQP1	193.888	1.66068	0.326451	6.02e-07	358	ENSG00000240583	EPO4
ELOB	5395.33	0.735953	0.111622	7.85e-07	6923	ENSG00000103363	EPO4
FCHO2	4795.93	0.72544	0.109747	8.53e-07	115548	ENSG00000157107	EPO4
DCAF11	6367.97	0.603284	0.0808491	9.24e-07	80344	ENSG00000100897	EPO4
CA1	7185.21	-1.03742	0.186443	1.36e-06	759	ENSG00000133742	Post7
FBXL4	4058.83	0.68776	0.103539	1.37e-06	26235	ENSG00000112234	EPO4
AQP1	193.888	-1.66219	0.338802	1.52e-06	358	ENSG00000240583	Post7
RILP	1559.73	-0.935129	0.167721	2.25e-06	83547	ENSG00000167705	Post7
CENPE	1324.36	0.927906	0.170543	2.78e-06	1062	ENSG00000138778	EPO4
CTSE	149.626	-1.17457	0.230959	3.18e-06	1510	ENSG00000196188	Post7
TFDP1	6221.33	-0.862334	0.154679	4.22e-06	7027	ENSG00000198176	Post7
PICALM	35257.5	0.7156	0.12096	5.62e-06	8301	ENSG00000073921	EPO4
COPS2	2623.07	0.494294	0.062473	6.43e-06	9318	ENSG00000166200	EPO4
BTRC	868.91	0.701571	0.119623	8.11e-06	8945	ENSG00000166167	EPO4
TPM1	1783.5	-0.711173	0.123879	9.86e-06	7168	ENSG00000140416	Post7
WDTC1	3232.32	-0.58691	0.0910633	1.2e-05	23038	ENSG00000142784	Post7
RBL1	3829.68	0.607544	0.100251	1.79e-05	5933	ENSG00000080839	EPO4
COPS3	3073.12	0.6101	0.101707	2.07e-05	8533	ENSG00000141030	EPO4
SH3GL1	636.623	-0.592965	0.0958191	2.44e-05	6455	ENSG00000141985	Post7
ATP6V0C	623.39	-0.791482	0.155975	3.41e-05	527	ENSG00000185883	Post7
KIF18A	565.629	0.754028	0.15302	4.53e-05	81930	ENSG00000121621	EPO4
UBB	148425	-0.845269	0.186755	8.53e-05	7314	ENSG00000170315	Post7
AP2S1	2380.42	0.621161	0.118554	8.88e-05	1175	ENSG00000042753	EPO4
FBXO9	7858.48	-0.633344	0.119493	9.75e-05	26268	ENSG00000112146	Post7
ATP6V1D	2182.01	0.475409	0.0722231	0.000146233	51382	ENSG00000100554	EPO4
DCUN1D4	1645.75	0.619986	0.124572	0.000188809	23142	ENSG00000109184	EPO4
TFRC	12087.3	-0.649007	0.135587	0.000240739	7037	ENSG00000072274	Post7
KIF23	537.483	0.667449	0.146843	0.00025452	9493	ENSG00000137807	EPO4
HBA1	82.5888	-1.23049	0.362206	0.000367009	3039	ENSG00000206172	Post7
UBE2M	1380.74	0.478069	0.0840905	0.00044001	9040	ENSG00000130725	EPO4
SKI	745.87	-0.650289	0.148967	0.000496385	6497	ENSG00000157933	Post7
ATP6V0A1	2444.29	0.487957	0.0901192	0.000539935	535	ENSG00000033627	EPO4
EPN1	883.109	0.529213	0.112181	0.000785206	29924	ENSG00000063245	EPO4
FBXL4	4058.83	-0.520882	0.104359	0.00089597	26235	ENSG00000112234	Post7
ABCG2	909.897	-0.69093	0.182205	0.00137556	9429	ENSG00000118777	Post7
ALAD	1251.21	0.424951	0.0754092	0.00148338	210	ENSG00000148218	EPO4
DCTN4	2944.19	0.412262	0.0701006	0.00156574	51164	ENSG00000132912	EPO4
CD3G	2998.23	-0.451894	0.0905234	0.00179747	917	ENSG00000160654	EPO4
UBE2F	3258	-0.466572	0.0907059	0.00200992	140739	ENSG00000184182	Post7
AP2M1	3536	-0.491113	0.104129	0.00240203	1173	ENSG00000161203	Post7
ITSN1	882.344	0.472817	0.109053	0.00320462	6453	ENSG00000205726	EPO4
PCGF5	8510.23	-0.494491	0.113813	0.00390507	84333	ENSG00000180628	Post7
UBA52	65053	-0.490702	0.113242	0.0043376	7311	ENSG00000221983	Post7

## Sheet: 41 candidate genes BeadChip
Gene	logFC	AveExpr	t	P.Value	adj.P.Val	Condition		Note:
SLC6A8	2.48674	6.48909	13.946	1.35e-27	1.44e-23	EPO4		Red: top 10 genes
TFDP1	1.56828	8.23652	12.5396	3.36e-24	5.1e-21	EPO4		in total, 41 unique genes
SIAH2	1.94161	7.66931	11.9667	8.42e-23	5.96e-20	EPO4
SLC6A8	2.09689	6.48909	11.501	1.16e-21	1.15e-17	EPO5
E2F2	1.90683	8.99054	10.2609	1.28e-18	1.97e-16	EPO4
MAP2K3	1.54153	10.0444	9.50325	9.02e-17	9.12e-15	EPO4
SNCA	2.28573	9.97533	9.13653	6.96e-16	6.21e-14	EPO4
SNCA	-2.20886	11.3169	-9.37354	1.86e-16	1.41e-13	Post7
TFDP1	1.13844	8.18342	9.06919	1.01e-15	6.28e-13	EPO5
GUK1	-1.37649	11.6062	-8.73605	6.38e-15	2.71e-12	Post7
AP2M1	1.03119	8.48223	8.33384	5.77e-14	3.69e-12	EPO4
SIAH2	1.44643	7.66931	8.43649	3.3e-14	1.13e-11	EPO5
FURIN	1.36089	6.84081	7.86849	7.12e-13	3.74e-11	EPO4
TNRC6C	1.13662	7.80367	7.834	8.56e-13	4.38e-11	EPO4
E2F2	1.54333	8.99054	7.99189	3.67e-13	7.79e-11	EPO5
MAP2K3	1.31072	10.0444	7.78758	1.1e-12	1.85e-10	EPO5
TSPAN5	-1.52598	9.40717	-7.84152	8.22e-13	1.99e-10	Post7
MAP4K4	1.0606	7.41226	7.39611	8.71e-12	3.74e-10	EPO4
DMTN	1.98728	8.52685	7.2043	2.37e-11	9.49e-10	EPO4
SNCA	1.89645	9.97533	7.37815	9.56e-12	1.29e-09	EPO5
NR3C1	0.966677	5.79835	7.08173	4.47e-11	1.69e-09	EPO4
FKBP8	1.72097	6.92576	7.04476	5.4e-11	2e-09	EPO4
AP2A1	1.62228	6.89787	6.95209	8.7e-11	3.11e-09	EPO4
GUK1	1.13705	11.6062	6.85741	1.41e-10	4.83e-09	EPO4
DMTN	-1.8836	8.52685	-6.77108	2.19e-10	3.06e-08	Post7
BRD4	0.972691	5.23646	6.45064	1.09e-09	3.2e-08	EPO4
TNRC6C	-0.989003	7.80367	-6.51024	8.1e-10	1.02e-07	Post7
TNRC6C	0.960587	7.80367	6.25541	2.85e-09	2.13e-07	EPO5
SLC6A8	-1.2705	6.48909	-6.31831	2.09e-09	2.32e-07	Post7
TSPAN5	1.20388	9.40717	5.84167	2.08e-08	4.79e-07	EPO4
FKBP8	1.4306	6.92576	5.64168	5.3e-08	2.91e-06	EPO5
AP2M1	0.779144	8.48223	5.59939	6.44e-08	3.47e-06	EPO5
DMTN	1.59527	8.52685	5.56637	7.5e-08	3.96e-06	EPO5
PSENEN	0.997352	6.63662	5.26014	3e-07	5.6e-06	EPO4
AP2S1	0.571576	11.316	5.25392	3.09e-07	5.75e-06	EPO4
MAPKAPK5	-0.929771	5.85101	-5.23104	3.42e-07	6.32e-06	EPO4
FURIN	1.00512	6.84081	5.31864	2.31e-07	1.12e-05	EPO5
AP2A1	1.29738	6.89787	5.29034	2.62e-07	1.24e-05	EPO5
MAP2K3	-1.01841	9.59192	-5.40152	1.59e-07	1.35e-05	Post7
UBB	-0.687001	13.3936	-5.30311	2.48e-07	2.04e-05	Post7
GUK1	0.913232	11.6062	5.10137	6.05e-07	2.53e-05	EPO5
ADD1	0.663249	7.17057	4.76751	2.53e-06	3.94e-05	EPO4
NR3C1	0.757071	5.79835	4.97217	1.06e-06	4.08e-05	EPO5
BRD4	0.801736	5.23646	4.89669	1.47e-06	5.39e-05	EPO5
RBBP4	0.790255	5.49967	4.6718	3.78e-06	5.67e-05	EPO4
JUN	-0.860185	5.74782	-4.64771	4.17e-06	6.18e-05	EPO4
TSPAN5	1.04429	9.40717	4.85077	1.78e-06	6.38e-05	EPO5
LRRC8C	-0.723476	5.51034	-4.56391	5.89e-06	8.37e-05	EPO4
DTYMK	-0.876436	5.77851	-4.55921	6.01e-06	8.52e-05	EPO4
UBB	0.697361	12.9595	4.43858	9.79e-06	0.000131757	EPO4
CD28	-0.737379	5.22834	-4.42478	1.03e-05	0.000137146	EPO4
TNRC6C	-0.8846	7.80367	-5.57399	7.24e-08	0.000162968	Post8
MAP4K4	0.757099	7.41226	4.58164	5.48e-06	0.000175291	EPO5
AP2S1	0.520247	11.316	4.37988	1.24e-05	0.00036211	EPO5
DCTD	-0.709595	6.3109	-4.13572	3.21e-05	0.0003807	EPO4
MRS2	-0.574198	5.10095	-3.98415	5.7e-05	0.000628569	EPO4
SNCA	-1.3363	9.97533	-4.84794	1.8e-06	0.000782675	Post8
RBBP7	-0.801905	6.39219	-3.86008	9.01e-05	0.000931191	EPO4
AK2	-0.750193	6.37622	-3.82079	0.000104016	0.00105325	EPO4
E2F2	-0.942743	8.99054	-4.24288	2.12e-05	0.00125254	Post7
GUK1	-0.842866	11.6062	-4.54929	6.25e-06	0.00174796	Post8
S1PR1	-0.61473	7.30399	-3.63123	0.000204568	0.00190607	EPO4
FKBP8	-1.11634	6.92576	-4.12317	3.37e-05	0.00195574	Post7
TNRC6A	0.694613	7.04752	3.83682	9.81e-05	0.00232658	EPO5
TNRC6A	0.652759	7.04752	3.46473	0.000363238	0.00311909	EPO4
MAP2K7	0.590829	5.43156	3.32709	0.000575521	0.00462212	EPO4
SIAH2	0.927098	7.66931	4.65653	4.03e-06	0.00855082	EPO3
CDK6	-0.507484	6.9266	-3.0473	0.00140739	0.00986753	EPO4
TNIK	-0.540481	5.33065	-3.01237	0.00156736	0.0108459	EPO4
JUN	-0.69146	5.74782	-3.33449	0.000561637	0.0109262	EPO5
RPS27A	-0.54353	11.8037	-2.97914	0.00173501	0.0118288	EPO4
TNRC6A	-0.70063	7.04752	-3.89031	8.07e-05	0.0122435	Post8
CDK4	-0.470672	7.40465	-2.94578	0.00191975	0.0128491	EPO4
MAPKAPK2	0.49051	7.48999	2.94374	0.00193165	0.0129091	EPO4
MAP4K4	-0.645562	7.41226	-3.54732	0.000273863	0.0131035	Post7
DCTD	-0.611391	6.3109	-3.22623	0.000799559	0.0148478	EPO5
DMTN	-1.17572	8.52685	-3.81342	0.000106846	0.0149331	Post8
PSENEN	0.700769	6.63662	3.13563	0.00106769	0.0192547	EPO5
TSPAN5	-0.848857	9.40717	-3.63733	0.000200241	0.0244478	Post8
PHC1	0.486162	5.73583	2.5994	0.00522782	0.0295058	EPO4
SLC6A8	0.940606	6.48909	4.17972	2.71e-05	0.0297047	EPO3
RBBP4	0.593221	5.49967	2.92585	0.00203862	0.0331105	EPO5
ADD1	0.503608	7.17057	2.86581	0.00243863	0.0385464	EPO5
PIK3R1	-0.474049	7.97464	-2.42214	0.00842781	0.0437324	EPO4
