# Supplementary material for: Cross-platform transcriptomic profiling of the response to recombinant human erythropoietin
Source: Sci Rep. 2021 Nov 4;11:21705. doi: 10.1038/s41598-021-00608-9 (PMC8568984; doi:10.1038/s41598-021-00608-9)
Supplement: Supplementary file 1 — Supplementary Information 1. [file 41598_2021_608_MOESM1_ESM.zip › Supplementary Data 1-16/Supplementary Data 2.xlsx]

## Sheet: MGI RNA-seq
Leading Edge Gene (144/200)	Description	Rank Metric Score (GSEA EPO4 vs Base1)	Running Enrichment Score (GSEA EPO4 vs Base1)
BPGM	bisphosphoglycerate mutase [Source:HGNC Symbol;Acc:HGNC:1093]	1.946	0.0111
ALAS2	5'-aminolevulinate synthase 2 [Source:HGNC Symbol;Acc:HGNC:397]	1.903	0.022
BCAM	basal cell adhesion molecule (Lutheran blood group) [Source:HGNC Symbol;Acc:HGNC:6722]	1.874	0.0329
SELENBP1	selenium binding protein 1 [Source:HGNC Symbol;Acc:HGNC:10719]	1.784	0.0431
TSPO2	translocator protein 2 [Source:HGNC Symbol;Acc:HGNC:21256]	1.771	0.0533
TMCC2	transmembrane and coiled-coil domain family 2 [Source:HGNC Symbol;Acc:HGNC:24239]	1.765	0.0635
SLC4A1	solute carrier family 4 member 1 (Diego blood group) [Source:HGNC Symbol;Acc:HGNC:11027]	1.689	0.073
MXI1	MAX interactor 1, dimerization protein [Source:HGNC Symbol;Acc:HGNC:7534]	1.672	0.0826
BSG	basigin (Ok blood group) [Source:HGNC Symbol;Acc:HGNC:1116]	1.608	0.0914
OSBP2	oxysterol binding protein 2 [Source:HGNC Symbol;Acc:HGNC:8504]	1.59	0.1004
FECH	ferrochelatase [Source:HGNC Symbol;Acc:HGNC:3647]	1.566	0.1094
SLC25A37	solute carrier family 25 member 37 [Source:HGNC Symbol;Acc:HGNC:29786]	1.551	0.1182
HAGH	hydroxyacylglutathione hydrolase [Source:HGNC Symbol;Acc:HGNC:4805]	1.548	0.127
TAL1	TAL bHLH transcription factor 1, erythroid differentiation factor [Source:HGNC Symbol;Acc:HGNC:11556]	1.546	0.136
RANBP10	RAN binding protein 10 [Source:HGNC Symbol;Acc:HGNC:29285]	1.529	0.1447
OPTN	optineurin [Source:HGNC Symbol;Acc:HGNC:17142]	1.504	0.1529
TRAK2	trafficking kinesin protein 2 [Source:HGNC Symbol;Acc:HGNC:13206]	1.491	0.1615
DMTN	dematin actin binding protein [Source:HGNC Symbol;Acc:HGNC:3382]	1.462	0.1694
CA1	carbonic anhydrase 1 [Source:HGNC Symbol;Acc:HGNC:1368]	1.453	0.1777
FOXO3	forkhead box O3 [Source:HGNC Symbol;Acc:HGNC:3821]	1.449	0.1861
ADIPOR1	adiponectin receptor 1 [Source:HGNC Symbol;Acc:HGNC:24040]	1.445	0.1945
KEL	Kell metallo-endopeptidase (Kell blood group) [Source:HGNC Symbol;Acc:HGNC:6308]	1.444	0.2028
TRIM10	tripartite motif containing 10 [Source:HGNC Symbol;Acc:HGNC:10072]	1.439	0.2112
SPTB	spectrin beta, erythrocytic [Source:HGNC Symbol;Acc:HGNC:11274]	1.433	0.2193
ACKR1	atypical chemokine receptor 1 (Duffy blood group) [Source:HGNC Symbol;Acc:HGNC:4035]	1.428	0.2275
MARCHF2	membrane associated ring-CH-type finger 2 [Source:HGNC Symbol;Acc:HGNC:28038]	1.41	0.2352
MKRN1	makorin ring finger protein 1 [Source:HGNC Symbol;Acc:HGNC:7112]	1.404	0.243
EPB42	erythrocyte membrane protein band 4.2 [Source:HGNC Symbol;Acc:HGNC:3381]	1.401	0.2511
MPP1	membrane palmitoylated protein 1 [Source:HGNC Symbol;Acc:HGNC:7219]	1.4	0.2591
AHSP	alpha hemoglobin stabilizing protein [Source:HGNC Symbol;Acc:HGNC:18075]	1.391	0.2669
SNCA	synuclein alpha [Source:HGNC Symbol;Acc:HGNC:11138]	1.381	0.2747
HDGF	heparin binding growth factor [Source:HGNC Symbol;Acc:HGNC:4856]	1.374	0.2825
GYPC	glycophorin C (Gerbich blood group) [Source:HGNC Symbol;Acc:HGNC:4704]	1.372	0.2905
NCOA4	nuclear receptor coactivator 4 [Source:HGNC Symbol;Acc:HGNC:7671]	1.36	0.2979
RBM38	RNA binding motif protein 38 [Source:HGNC Symbol;Acc:HGNC:15818]	1.355	0.3055
MYL4	myosin light chain 4 [Source:HGNC Symbol;Acc:HGNC:7585]	1.342	0.313
CTSB	cathepsin B [Source:HGNC Symbol;Acc:HGNC:2527]	1.338	0.3205
E2F2	E2F transcription factor 2 [Source:HGNC Symbol;Acc:HGNC:3114]	1.327	0.3281
RAD23A	RAD23 homolog A, nucleotide excision repair protein [Source:HGNC Symbol;Acc:HGNC:9812]	1.324	0.3356
MARK3	microtubule affinity regulating kinase 3 [Source:HGNC Symbol;Acc:HGNC:6897]	1.321	0.343
SLC2A1	solute carrier family 2 member 1 [Source:HGNC Symbol;Acc:HGNC:11005]	1.32	0.3507
MAP2K3	mitogen-activated protein kinase kinase 3 [Source:HGNC Symbol;Acc:HGNC:6843]	1.32	0.3583
ADD2	adducin 2 [Source:HGNC Symbol;Acc:HGNC:244]	1.318	0.3659
TFRC	transferrin receptor [Source:HGNC Symbol;Acc:HGNC:11763]	1.309	0.3733
ARHGEF12	Rho guanine nucleotide exchange factor 12 [Source:HGNC Symbol;Acc:HGNC:14193]	1.3	0.3807
FBXO9	F-box protein 9 [Source:HGNC Symbol;Acc:HGNC:13588]	1.295	0.388
TRIM58	tripartite motif containing 58 [Source:HGNC Symbol;Acc:HGNC:24150]	1.289	0.3952
GCLC	glutamate-cysteine ligase catalytic subunit [Source:HGNC Symbol;Acc:HGNC:4311]	1.288	0.4026
NFE2	nuclear factor, erythroid 2 [Source:HGNC Symbol;Acc:HGNC:7780]	1.284	0.4101
FBXO7	F-box protein 7 [Source:HGNC Symbol;Acc:HGNC:13586]	1.26	0.4163
PPP2R5B	protein phosphatase 2 regulatory subunit B'beta [Source:HGNC Symbol;Acc:HGNC:9310]	1.257	0.4235
RHAG	Rh associated glycoprotein [Source:HGNC Symbol;Acc:HGNC:10006]	1.254	0.4307
GYPB	glycophorin B (MNS blood group) [Source:HGNC Symbol;Acc:HGNC:4703]	1.251	0.4379
PRDX2	peroxiredoxin 2 [Source:HGNC Symbol;Acc:HGNC:9353]	1.248	0.445
RNF123	ring finger protein 123 [Source:HGNC Symbol;Acc:HGNC:21148]	1.238	0.452
RHCE	Rh blood group CcEe antigens [Source:HGNC Symbol;Acc:HGNC:10008]	1.232	0.4588
GLRX5	glutaredoxin 5 [Source:HGNC Symbol;Acc:HGNC:20134]	1.23	0.4658
EPB41	erythrocyte membrane protein band 4.1 [Source:HGNC Symbol;Acc:HGNC:3377]	1.227	0.4726
GATA1	GATA binding protein 1 [Source:HGNC Symbol;Acc:HGNC:4170]	1.223	0.4796
TOP1	DNA topoisomerase I [Source:HGNC Symbol;Acc:HGNC:11986]	1.216	0.4862
SPTA1	spectrin alpha, erythrocytic 1 [Source:HGNC Symbol;Acc:HGNC:11272]	1.215	0.4932
RIOK3	RIO kinase 3 [Source:HGNC Symbol;Acc:HGNC:11451]	1.215	0.5002
ICAM4	intercellular adhesion molecule 4 (Landsteiner-Wiener blood group) [Source:HGNC Symbol;Acc:HGNC:5347]	1.201	0.5065
BMP2K	BMP2 inducible kinase [Source:HGNC Symbol;Acc:HGNC:18041]	1.188	0.5126
CLIC2	chloride intracellular channel 2 [Source:HGNC Symbol;Acc:HGNC:2063]	1.181	0.5193
MARCHF8	membrane associated ring-CH-type finger 8 [Source:HGNC Symbol;Acc:HGNC:23356]	1.179	0.526
HBQ1	hemoglobin subunit theta 1 [Source:HGNC Symbol;Acc:HGNC:4833]	1.166	0.532
TENT5C	terminal nucleotidyltransferase 5C [Source:HGNC Symbol;Acc:HGNC:24712]	1.154	0.5378
BLVRB	biliverdin reductase B [Source:HGNC Symbol;Acc:HGNC:1063]	1.151	0.5443
KLF1	Kruppel like factor 1 [Source:HGNC Symbol;Acc:HGNC:6345]	1.143	0.5504
NUDT4	nudix hydrolase 4 [Source:HGNC Symbol;Acc:HGNC:8051]	1.142	0.557
EIF2AK1	eukaryotic translation initiation factor 2 alpha kinase 1 [Source:HGNC Symbol;Acc:HGNC:24921]	1.141	0.5635
TNS1	tensin 1 [Source:HGNC Symbol;Acc:HGNC:11973]	1.137	0.5699
GYPA	glycophorin A (MNS blood group) [Source:HGNC Symbol;Acc:HGNC:4702]	1.133	0.5763
SLC6A8	solute carrier family 6 member 8 [Source:HGNC Symbol;Acc:HGNC:11055]	1.133	0.5828
BTRC	beta-transducin repeat containing E3 ubiquitin protein ligase [Source:HGNC Symbol;Acc:HGNC:1144]	1.131	0.5893
TCEA1	transcription elongation factor A1 [Source:HGNC Symbol;Acc:HGNC:11612]	1.119	0.5946
GCLM	glutamate-cysteine ligase modifier subunit [Source:HGNC Symbol;Acc:HGNC:4312]	1.112	0.6007
TSPAN5	tetraspanin 5 [Source:HGNC Symbol;Acc:HGNC:17753]	1.076	0.6049
CDC27	cell division cycle 27 [Source:HGNC Symbol;Acc:HGNC:1728]	1.074	0.6111
ABCG2	ATP binding cassette subfamily G member 2 (Junior blood group) [Source:HGNC Symbol;Acc:HGNC:74]	1.073	0.6173
SMOX	spermine oxidase [Source:HGNC Symbol;Acc:HGNC:15862]	1.068	0.6232
GYPE	glycophorin E (MNS blood group) [Source:HGNC Symbol;Acc:HGNC:4705]	1.05	0.6278
DCAF11	DDB1 and CUL4 associated factor 11 [Source:HGNC Symbol;Acc:HGNC:20258]	1.048	0.6338
SLC6A9	solute carrier family 6 member 9 [Source:HGNC Symbol;Acc:HGNC:11056]	1.043	0.6396
XK	X-linked Kx blood group [Source:HGNC Symbol;Acc:HGNC:12811]	1.009	0.6432
MFHAS1	malignant fibrous histiocytoma amplified sequence 1 [Source:HGNC Symbol;Acc:HGNC:16982]	1.009	0.6489
XPO7	exportin 7 [Source:HGNC Symbol;Acc:HGNC:14108]	1.005	0.6544
TMEM9B	TMEM9 domain family member B [Source:HGNC Symbol;Acc:HGNC:1168]	0.997	0.6596
HBB	hemoglobin subunit beta [Source:HGNC Symbol;Acc:HGNC:4827]	0.994	0.6651
CTSE	cathepsin E [Source:HGNC Symbol;Acc:HGNC:2530]	0.959	0.6677
BNIP3L	BCL2 interacting protein 3 like [Source:HGNC Symbol;Acc:HGNC:1085]	0.958	0.6732
ELL2	elongation factor for RNA polymerase II 2 [Source:HGNC Symbol;Acc:HGNC:17064]	0.955	0.6786
MOSPD1	motile sperm domain containing 1 [Source:HGNC Symbol;Acc:HGNC:25235]	0.954	0.684
RCL1	RNA terminal phosphate cyclase like 1 [Source:HGNC Symbol;Acc:HGNC:17687]	0.945	0.6885
HEBP1	heme binding protein 1 [Source:HGNC Symbol;Acc:HGNC:17176]	0.939	0.6938
KAT2B	lysine acetyltransferase 2B [Source:HGNC Symbol;Acc:HGNC:8638]	0.935	0.6989
DCUN1D1	defective in cullin neddylation 1 domain containing 1 [Source:HGNC Symbol;Acc:HGNC:18184]	0.932	0.7041
DCAF10	DDB1 and CUL4 associated factor 10 [Source:HGNC Symbol;Acc:HGNC:23686]	0.922	0.7086
GDE1	glycerophosphodiester phosphodiesterase 1 [Source:HGNC Symbol;Acc:HGNC:29644]	0.921	0.7138
KDM7A	lysine demethylase 7A [Source:HGNC Symbol;Acc:HGNC:22224]	0.903	0.7182
HMBS	hydroxymethylbilane synthase [Source:HGNC Symbol;Acc:HGNC:4982]	0.899	0.7233
PICALM	phosphatidylinositol binding clathrin assembly protein [Source:HGNC Symbol;Acc:HGNC:15514]	0.899	0.7285
MINPP1	multiple inositol-polyphosphate phosphatase 1 [Source:HGNC Symbol;Acc:HGNC:7102]	0.897	0.7336
SLC25A38	solute carrier family 25 member 38 [Source:HGNC Symbol;Acc:HGNC:26054]	0.875	0.7365
ACSL6	acyl-CoA synthetase long chain family member 6 [Source:HGNC Symbol;Acc:HGNC:16496]	0.873	0.7413
USP15	ubiquitin specific peptidase 15 [Source:HGNC Symbol;Acc:HGNC:12613]	0.86	0.7448
UBAC1	UBA domain containing 1 [Source:HGNC Symbol;Acc:HGNC:30221]	0.859	0.7497
EPOR	erythropoietin receptor [Source:HGNC Symbol;Acc:HGNC:3416]	0.819	0.7508
GMPS	guanine monophosphate synthase [Source:HGNC Symbol;Acc:HGNC:4378]	0.816	0.755
ATP6V0A1	ATPase H+ transporting V0 subunit a1 [Source:HGNC Symbol;Acc:HGNC:865]	0.809	0.759
ENDOD1	endonuclease domain containing 1 [Source:HGNC Symbol;Acc:HGNC:29129]	0.805	0.7632
RHD	Rh blood group D antigen [Source:HGNC Symbol;Acc:HGNC:10009]	0.772	0.7651
HBD	hemoglobin subunit delta [Source:HGNC Symbol;Acc:HGNC:4829]	0.767	0.7688
SLC7A11	solute carrier family 7 member 11 [Source:HGNC Symbol;Acc:HGNC:11059]	0.764	0.773
ALAD	aminolevulinate dehydratase [Source:HGNC Symbol;Acc:HGNC:395]	0.764	0.7774
ISCA1	iron-sulfur cluster assembly 1 [Source:HGNC Symbol;Acc:HGNC:28660]	0.754	0.7804
ANK1	ankyrin 1 [Source:HGNC Symbol;Acc:HGNC:492]	0.722	0.7814
LRP10	LDL receptor related protein 10 [Source:HGNC Symbol;Acc:HGNC:14553]	0.707	0.7839
KLF3	Kruppel like factor 3 [Source:HGNC Symbol;Acc:HGNC:16516]	0.698	0.7869
ABCB6	ATP binding cassette subfamily B member 6 (Langereis blood group) [Source:HGNC Symbol;Acc:HGNC:47]	0.693	0.7902
TFDP2	transcription factor Dp-2 [Source:HGNC Symbol;Acc:HGNC:11751]	0.688	0.7935
GAPVD1	GTPase activating protein and VPS9 domains 1 [Source:HGNC Symbol;Acc:HGNC:23375]	0.683	0.7961
RAP1GAP	RAP1 GTPase activating protein [Source:HGNC Symbol;Acc:HGNC:9858]	0.671	0.7987
PSMD9	proteasome 26S subunit, non-ATPase 9 [Source:HGNC Symbol;Acc:HGNC:9567]	0.67	0.8022
SLC22A4	solute carrier family 22 member 4 [Source:HGNC Symbol;Acc:HGNC:10968]	0.666	0.8054
PDZK1IP1	PDZK1 interacting protein 1 [Source:HGNC Symbol;Acc:HGNC:16887]	0.655	0.8081
PIGQ	phosphatidylinositol glycan anchor biosynthesis class Q [Source:HGNC Symbol;Acc:HGNC:14135]	0.652	0.8115
ADD1	adducin 1 [Source:HGNC Symbol;Acc:HGNC:243]	0.648	0.8145
FOXJ2	forkhead box J2 [Source:HGNC Symbol;Acc:HGNC:24818]	0.644	0.8178
CA2	carbonic anhydrase 2 [Source:HGNC Symbol;Acc:HGNC:1373]	0.642	0.8211
SLC66A2	solute carrier family 66 member 2 [Source:HGNC Symbol;Acc:HGNC:26188]	0.633	0.8237
ERMAP	erythroblast membrane associated protein (Scianna blood group) [Source:HGNC Symbol;Acc:HGNC:15743]	0.608	0.824
UROD	uroporphyrinogen decarboxylase [Source:HGNC Symbol;Acc:HGNC:12591]	0.607	0.8274
LPIN2	lipin 2 [Source:HGNC Symbol;Acc:HGNC:14450]	0.597	0.8295
CLCN3	chloride voltage-gated channel 3 [Source:HGNC Symbol;Acc:HGNC:2021]	0.55	0.8256
UROS	uroporphyrinogen III synthase [Source:HGNC Symbol;Acc:HGNC:12592]	0.531	0.8249
SLC30A10	solute carrier family 30 member 10 [Source:HGNC Symbol;Acc:HGNC:25355]	0.521	0.8256
MBOAT2	membrane bound O-acyltransferase domain containing 2 [Source:HGNC Symbol;Acc:HGNC:25193]	0.514	0.8274
RNF19A	ring finger protein 19A, RBR E3 ubiquitin protein ligase [Source:HGNC Symbol;Acc:HGNC:13432]	0.512	0.83
EZH1	enhancer of zeste 1 polycomb repressive complex 2 subunit [Source:HGNC Symbol;Acc:HGNC:3526]	0.497	0.8294
SEC14L1	SEC14 like lipid binding 1 [Source:HGNC Symbol;Acc:HGNC:10698]	0.495	0.8321
YPEL5	yippee like 5 [Source:HGNC Symbol;Acc:HGNC:18329]	0.488	0.8333
SLC11A2	solute carrier family 11 member 2 [Source:HGNC Symbol;Acc:HGNC:10908]	0.488	0.836

## Sheet: Illumina RNA-seq
Leading Edge Gene (105/200)	Description	Rank Metric Score (GSEA EPO4 vs Base1)	Running Enrichment Score (GSEA EPO4 vs Base1)
TMCC2	transmembrane and coiled-coil domain family 2 [Source:HGNC Symbol;Acc:HGNC:24239]	1.154	0.0132
FBXO7	F-box protein 7 [Source:HGNC Symbol;Acc:HGNC:13586]	1.105	0.026
SLC25A37	solute carrier family 25 member 37 [Source:HGNC Symbol;Acc:HGNC:29786]	0.999	0.0374
MXI1	MAX interactor 1, dimerization protein [Source:HGNC Symbol;Acc:HGNC:7534]	0.964	0.0485
FECH	ferrochelatase [Source:HGNC Symbol;Acc:HGNC:3647]	0.962	0.0597
TAL1	TAL bHLH transcription factor 1, erythroid differentiation factor [Source:HGNC Symbol;Acc:HGNC:11556]	0.949	0.0707
KEL	Kell metallo-endopeptidase (Kell blood group) [Source:HGNC Symbol;Acc:HGNC:6308]	0.942	0.0816
CA1	carbonic anhydrase 1 [Source:HGNC Symbol;Acc:HGNC:1368]	0.942	0.0926
HBD	hemoglobin subunit delta [Source:HGNC Symbol;Acc:HGNC:4829]	0.895	0.1027
BPGM	bisphosphoglycerate mutase [Source:HGNC Symbol;Acc:HGNC:1093]	0.882	0.1126
E2F2	E2F transcription factor 2 [Source:HGNC Symbol;Acc:HGNC:3114]	0.881	0.1229
ACKR1	atypical chemokine receptor 1 (Duffy blood group) [Source:HGNC Symbol;Acc:HGNC:4035]	0.881	0.1332
TENT5C	terminal nucleotidyltransferase 5C [Source:HGNC Symbol;Acc:HGNC:24712]	0.876	0.1434
GYPA	glycophorin A (MNS blood group) [Source:HGNC Symbol;Acc:HGNC:4702]	0.868	0.1535
BCAM	basal cell adhesion molecule (Lutheran blood group) [Source:HGNC Symbol;Acc:HGNC:6722]	0.867	0.1634
CTSE	cathepsin E [Source:HGNC Symbol;Acc:HGNC:2530]	0.85	0.173
KLF1	Kruppel like factor 1 [Source:HGNC Symbol;Acc:HGNC:6345]	0.848	0.1829
ADIPOR1	adiponectin receptor 1 [Source:HGNC Symbol;Acc:HGNC:24040]	0.843	0.1926
RHAG	Rh associated glycoprotein [Source:HGNC Symbol;Acc:HGNC:10006]	0.836	0.2022
SPTA1	spectrin alpha, erythrocytic 1 [Source:HGNC Symbol;Acc:HGNC:11272]	0.836	0.212
HBB	hemoglobin subunit beta [Source:HGNC Symbol;Acc:HGNC:4827]	0.833	0.2215
FBXO9	F-box protein 9 [Source:HGNC Symbol;Acc:HGNC:13588]	0.81	0.23
GYPB	glycophorin B (MNS blood group) [Source:HGNC Symbol;Acc:HGNC:4703]	0.8	0.239
OSBP2	oxysterol binding protein 2 [Source:HGNC Symbol;Acc:HGNC:8504]	0.792	0.2479
MAP2K3	mitogen-activated protein kinase kinase 3 [Source:HGNC Symbol;Acc:HGNC:6843]	0.789	0.2569
HBQ1	hemoglobin subunit theta 1 [Source:HGNC Symbol;Acc:HGNC:4833]	0.783	0.2659
DCUN1D1	defective in cullin neddylation 1 domain containing 1 [Source:HGNC Symbol;Acc:HGNC:18184]	0.773	0.2743
SPTB	spectrin beta, erythrocytic [Source:HGNC Symbol;Acc:HGNC:11274]	0.762	0.2824
ATP6V0A1	ATPase H+ transporting V0 subunit a1 [Source:HGNC Symbol;Acc:HGNC:865]	0.745	0.2903
RNF123	ring finger protein 123 [Source:HGNC Symbol;Acc:HGNC:21148]	0.745	0.299
MPP1	membrane palmitoylated protein 1 [Source:HGNC Symbol;Acc:HGNC:7219]	0.745	0.3077
TRIM10	tripartite motif containing 10 [Source:HGNC Symbol;Acc:HGNC:10072]	0.739	0.3161
TSPO2	translocator protein 2 [Source:HGNC Symbol;Acc:HGNC:21256]	0.727	0.3239
FOXO3	forkhead box O3 [Source:HGNC Symbol;Acc:HGNC:3821]	0.716	0.3314
TRIM58	tripartite motif containing 58 [Source:HGNC Symbol;Acc:HGNC:24150]	0.715	0.3394
BLVRB	biliverdin reductase B [Source:HGNC Symbol;Acc:HGNC:1063]	0.702	0.3462
SNCA	synuclein alpha [Source:HGNC Symbol;Acc:HGNC:11138]	0.698	0.3541
GLRX5	glutaredoxin 5 [Source:HGNC Symbol;Acc:HGNC:20134]	0.695	0.3619
GYPC	glycophorin C (Gerbich blood group) [Source:HGNC Symbol;Acc:HGNC:4704]	0.693	0.3697
BSG	basigin (Ok blood group) [Source:HGNC Symbol;Acc:HGNC:1116]	0.686	0.3768
BNIP3L	BCL2 interacting protein 3 like [Source:HGNC Symbol;Acc:HGNC:1085]	0.681	0.3844
ALAS2	5'-aminolevulinate synthase 2 [Source:HGNC Symbol;Acc:HGNC:397]	0.677	0.392
RBM38	RNA binding motif protein 38 [Source:HGNC Symbol;Acc:HGNC:15818]	0.673	0.3994
MARK3	microtubule affinity regulating kinase 3 [Source:HGNC Symbol;Acc:HGNC:6897]	0.673	0.4071
SELENBP1	selenium binding protein 1 [Source:HGNC Symbol;Acc:HGNC:10719]	0.658	0.4133
MARCHF2	membrane associated ring-CH-type finger 2 [Source:HGNC Symbol;Acc:HGNC:28038]	0.657	0.4209
USP15	ubiquitin specific peptidase 15 [Source:HGNC Symbol;Acc:HGNC:12613]	0.656	0.4286
EPOR	erythropoietin receptor [Source:HGNC Symbol;Acc:HGNC:3416]	0.656	0.4362
HAGH	hydroxyacylglutathione hydrolase [Source:HGNC Symbol;Acc:HGNC:4805]	0.655	0.4436
SMOX	spermine oxidase [Source:HGNC Symbol;Acc:HGNC:15862]	0.65	0.4504
EPB42	erythrocyte membrane protein band 4.2 [Source:HGNC Symbol;Acc:HGNC:3381]	0.643	0.4571
XK	X-linked Kx blood group [Source:HGNC Symbol;Acc:HGNC:12811]	0.641	0.4642
KAT2B	lysine acetyltransferase 2B [Source:HGNC Symbol;Acc:HGNC:8638]	0.639	0.4714
P4HA2	prolyl 4-hydroxylase subunit alpha 2 [Source:HGNC Symbol;Acc:HGNC:8547]	0.636	0.4784
MKRN1	makorin ring finger protein 1 [Source:HGNC Symbol;Acc:HGNC:7112]	0.621	0.4832
RANBP10	RAN binding protein 10 [Source:HGNC Symbol;Acc:HGNC:29285]	0.618	0.4899
PIGQ	phosphatidylinositol glycan anchor biosynthesis class Q [Source:HGNC Symbol;Acc:HGNC:14135]	0.613	0.4961
MARCHF8	membrane associated ring-CH-type finger 8 [Source:HGNC Symbol;Acc:HGNC:23356]	0.606	0.5019
OPTN	optineurin [Source:HGNC Symbol;Acc:HGNC:17142]	0.604	0.5083
MYL4	myosin light chain 4 [Source:HGNC Symbol;Acc:HGNC:7585]	0.604	0.5154
SLC6A9	solute carrier family 6 member 9 [Source:HGNC Symbol;Acc:HGNC:11056]	0.602	0.5223
BMP2K	BMP2 inducible kinase [Source:HGNC Symbol;Acc:HGNC:18041]	0.598	0.5284
RIOK3	RIO kinase 3 [Source:HGNC Symbol;Acc:HGNC:11451]	0.596	0.5351
ARHGEF12	Rho guanine nucleotide exchange factor 12 [Source:HGNC Symbol;Acc:HGNC:14193]	0.585	0.5395
RHD	Rh blood group D antigen [Source:HGNC Symbol;Acc:HGNC:10009]	0.584	0.546
RHCE	Rh blood group CcEe antigens [Source:HGNC Symbol;Acc:HGNC:10008]	0.583	0.5528
HDGF	heparin binding growth factor [Source:HGNC Symbol;Acc:HGNC:4856]	0.577	0.5584
SLC6A8	solute carrier family 6 member 8 [Source:HGNC Symbol;Acc:HGNC:11055]	0.575	0.5647
TNS1	tensin 1 [Source:HGNC Symbol;Acc:HGNC:11973]	0.565	0.5683
GATA1	GATA binding protein 1 [Source:HGNC Symbol;Acc:HGNC:4170]	0.562	0.5742
CLIC2	chloride intracellular channel 2 [Source:HGNC Symbol;Acc:HGNC:2063]	0.555	0.5792
SLC2A1	solute carrier family 2 member 1 [Source:HGNC Symbol;Acc:HGNC:11005]	0.555	0.5857
AHSP	alpha hemoglobin stabilizing protein [Source:HGNC Symbol;Acc:HGNC:18075]	0.55	0.5915
PPP2R5B	protein phosphatase 2 regulatory subunit B'beta [Source:HGNC Symbol;Acc:HGNC:9310]	0.545	0.596
MBOAT2	membrane bound O-acyltransferase domain containing 2 [Source:HGNC Symbol;Acc:HGNC:25193]	0.535	0.5993
DMTN	dematin actin binding protein [Source:HGNC Symbol;Acc:HGNC:3382]	0.525	0.6014
NARF	nuclear prelamin A recognition factor [Source:HGNC Symbol;Acc:HGNC:29916]	0.524	0.6074
GDE1	glycerophosphodiester phosphodiesterase 1 [Source:HGNC Symbol;Acc:HGNC:29644]	0.512	0.6097
PICALM	phosphatidylinositol binding clathrin assembly protein [Source:HGNC Symbol;Acc:HGNC:15514]	0.51	0.6146
NFE2	nuclear factor, erythroid 2 [Source:HGNC Symbol;Acc:HGNC:7780]	0.506	0.6186
ABCB6	ATP binding cassette subfamily B member 6 (Langereis blood group) [Source:HGNC Symbol;Acc:HGNC:47]	0.502	0.6228
DCAF10	DDB1 and CUL4 associated factor 10 [Source:HGNC Symbol;Acc:HGNC:23686]	0.499	0.627
SLC4A1	solute carrier family 4 member 1 (Diego blood group) [Source:HGNC Symbol;Acc:HGNC:11027]	0.497	0.6323
SLC66A2	solute carrier family 66 member 2 [Source:HGNC Symbol;Acc:HGNC:26188]	0.487	0.6343
HMBS	hydroxymethylbilane synthase [Source:HGNC Symbol;Acc:HGNC:4982]	0.483	0.638
EPB41	erythrocyte membrane protein band 4.1 [Source:HGNC Symbol;Acc:HGNC:3377]	0.472	0.6384
EZH1	enhancer of zeste 1 polycomb repressive complex 2 subunit [Source:HGNC Symbol;Acc:HGNC:3526]	0.47	0.6433
CIR1	corepressor interacting with RBPJ, 1 [Source:HGNC Symbol;Acc:HGNC:24217]	0.464	0.6461
MOCOS	molybdenum cofactor sulfurase [Source:HGNC Symbol;Acc:HGNC:18234]	0.458	0.6489
SEC14L1	SEC14 like lipid binding 1 [Source:HGNC Symbol;Acc:HGNC:10698]	0.458	0.6537
LRP10	LDL receptor related protein 10 [Source:HGNC Symbol;Acc:HGNC:14553]	0.454	0.6571
SDCBP	syndecan binding protein [Source:HGNC Symbol;Acc:HGNC:10662]	0.449	0.6596
RAP1GAP	RAP1 GTPase activating protein [Source:HGNC Symbol;Acc:HGNC:9858]	0.441	0.6611
ERMAP	erythroblast membrane associated protein (Scianna blood group) [Source:HGNC Symbol;Acc:HGNC:15743]	0.426	0.6567
ANK1	ankyrin 1 [Source:HGNC Symbol;Acc:HGNC:492]	0.418	0.6571
TSPAN5	tetraspanin 5 [Source:HGNC Symbol;Acc:HGNC:17753]	0.411	0.658
PDZK1IP1	PDZK1 interacting protein 1 [Source:HGNC Symbol;Acc:HGNC:16887]	0.41	0.6624
NCOA4	nuclear receptor coactivator 4 [Source:HGNC Symbol;Acc:HGNC:7671]	0.408	0.6661
KDM7A	lysine demethylase 7A [Source:HGNC Symbol;Acc:HGNC:22224]	0.408	0.6709
RBM5	RNA binding motif protein 5 [Source:HGNC Symbol;Acc:HGNC:9902]	0.406	0.6746
EIF2AK1	eukaryotic translation initiation factor 2 alpha kinase 1 [Source:HGNC Symbol;Acc:HGNC:24921]	0.402	0.6767
YPEL5	yippee like 5 [Source:HGNC Symbol;Acc:HGNC:18329]	0.398	0.6793
HTATIP2	HIV-1 Tat interactive protein 2 [Source:HGNC Symbol;Acc:HGNC:16637]	0.391	0.6803
SLC22A4	solute carrier family 22 member 4 [Source:HGNC Symbol;Acc:HGNC:10968]	0.388	0.683
LMO2	LIM domain only 2 [Source:HGNC Symbol;Acc:HGNC:6642]	0.384	0.6855

## Sheet: GeneChip
Leading Edge Gene (125/200)	Description	Rank Metric Score (GSEA EPO4 vs Base1)	Running Enrichment Score (GSEA EPO4 vs Base1)		Leading Edge Gene (96/200)	Description	Rank Metric Score (GSEA post7 vs Base1)	Running Enrichment Score (GSEA Post7 vs Base1)
ALAS2	5'-aminolevulinate synthase 2 [Source:HGNC Symbol;Acc:HGNC:397]	1.845	0.0157		ALAS2	5'-aminolevulinate synthase 2 [Source:HGNC Symbol;Acc:HGNC:397]	-1.60038	6.17947e-08
SLC4A1	solute carrier family 4 member 1 (Diego blood group) [Source:HGNC Symbol;Acc:HGNC:11027]	1.794	0.0309		FECH	ferrochelatase [Source:HGNC Symbol;Acc:HGNC:3647]	-1.45692	-0.0192511
FOXO3	forkhead box O3 [Source:HGNC Symbol;Acc:HGNC:3821]	1.717	0.0455		TENT5C	terminal nucleotidyltransferase 5C [Source:HGNC Symbol;Acc:HGNC:24712]	-1.42732	-0.0368591
FECH	ferrochelatase [Source:HGNC Symbol;Acc:HGNC:3647]	1.604	0.059		FOXO3	forkhead box O3 [Source:HGNC Symbol;Acc:HGNC:3821]	-1.39223	-0.0541085
ARHGEF12	Rho guanine nucleotide exchange factor 12 [Source:HGNC Symbol;Acc:HGNC:14193]	1.592	0.0725		MARCHF8	membrane associated ring-CH-type finger 8 [Source:HGNC Symbol;Acc:HGNC:23356]	-1.35563	-0.0708848
TRAK2	trafficking kinesin protein 2 [Source:HGNC Symbol;Acc:HGNC:13206]	1.585	0.086		MXI1	MAX interactor 1, dimerization protein [Source:HGNC Symbol;Acc:HGNC:7534]	-1.35071	-0.0873131
MAP2K3	mitogen-activated protein kinase kinase 3 [Source:HGNC Symbol;Acc:HGNC:6843]	1.537	0.0989		SLC4A1	solute carrier family 4 member 1 (Diego blood group) [Source:HGNC Symbol;Acc:HGNC:11027]	-1.30488	-0.103634
SLC6A8	solute carrier family 6 member 8 [Source:HGNC Symbol;Acc:HGNC:11055]	1.534	0.1119		SLC25A37	solute carrier family 25 member 37 [Source:HGNC Symbol;Acc:HGNC:29786]	-1.28876	-0.119447
BSG	basigin (Ok blood group) [Source:HGNC Symbol;Acc:HGNC:1116]	1.511	0.1248		BLVRB	biliverdin reductase B [Source:HGNC Symbol;Acc:HGNC:1063]	-1.22978	-0.13497
CA1	carbonic anhydrase 1 [Source:HGNC Symbol;Acc:HGNC:1368]	1.496	0.1375		GYPC	glycophorin C (Gerbich blood group) [Source:HGNC Symbol;Acc:HGNC:4704]	-1.22872	-0.149873
MARCHF8	membrane associated ring-CH-type finger 8 [Source:HGNC Symbol;Acc:HGNC:23356]	1.476	0.1499		MAP2K3	mitogen-activated protein kinase kinase 3 [Source:HGNC Symbol;Acc:HGNC:6843]	-1.22001	-0.164716
EPB42	erythrocyte membrane protein band 4.2 [Source:HGNC Symbol;Acc:HGNC:3381]	1.443	0.1622		ADIPOR1	adiponectin receptor 1 [Source:HGNC Symbol;Acc:HGNC:24040]	-1.21825	-0.179453
SELENBP1	selenium binding protein 1 [Source:HGNC Symbol;Acc:HGNC:10719]	1.432	0.1743		SNCA	synuclein alpha [Source:HGNC Symbol;Acc:HGNC:11138]	-1.20216	-0.194216
EIF2AK1	eukaryotic translation initiation factor 2 alpha kinase 1 [Source:HGNC Symbol;Acc:HGNC:24921]	1.422	0.1863		MPP1	membrane palmitoylated protein 1 [Source:HGNC Symbol;Acc:HGNC:7219]	-1.19066	-0.208785
NUDT4	nudix hydrolase 4 [Source:HGNC Symbol;Acc:HGNC:8051]	1.41	0.1982		RIOK3	RIO kinase 3 [Source:HGNC Symbol;Acc:HGNC:11451]	-1.17733	-0.223214
SPTB	spectrin beta, erythrocytic [Source:HGNC Symbol;Acc:HGNC:11274]	1.407	0.2101		GATA1	GATA binding protein 1 [Source:HGNC Symbol;Acc:HGNC:4170]	-1.16909	-0.237481
GLRX5	glutaredoxin 5 [Source:HGNC Symbol;Acc:HGNC:20134]	1.382	0.2217		SLC6A8	solute carrier family 6 member 8 [Source:HGNC Symbol;Acc:HGNC:11055]	-1.1601	-0.251649
SLC25A37	solute carrier family 25 member 37 [Source:HGNC Symbol;Acc:HGNC:29786]	1.37	0.2333		EPB42	erythrocyte membrane protein band 4.2 [Source:HGNC Symbol;Acc:HGNC:3381]	-1.14222	-0.265612
ANK1	ankyrin 1 [Source:HGNC Symbol;Acc:HGNC:492]	1.333	0.2443		ARHGEF12	Rho guanine nucleotide exchange factor 12 [Source:HGNC Symbol;Acc:HGNC:14193]	-1.10541	-0.279454
TENT5C	terminal nucleotidyltransferase 5C [Source:HGNC Symbol;Acc:HGNC:24712]	1.328	0.2556		MYL4	myosin light chain 4 [Source:HGNC Symbol;Acc:HGNC:7585]	-1.09102	-0.29285
BPGM	bisphosphoglycerate mutase [Source:HGNC Symbol;Acc:HGNC:1093]	1.307	0.2665		TSPAN5	tetraspanin 5 [Source:HGNC Symbol;Acc:HGNC:17753]	-1.06245	-0.306024
E2F2	E2F transcription factor 2 [Source:HGNC Symbol;Acc:HGNC:3114]	1.307	0.2776		SELENBP1	selenium binding protein 1 [Source:HGNC Symbol;Acc:HGNC:10719]	-1.0058	-0.318518
MXI1	MAX interactor 1, dimerization protein [Source:HGNC Symbol;Acc:HGNC:7534]	1.282	0.2884		BPGM	bisphosphoglycerate mutase [Source:HGNC Symbol;Acc:HGNC:1093]	-0.974945	-0.33042
MYL4	myosin light chain 4 [Source:HGNC Symbol;Acc:HGNC:7585]	1.279	0.2993		PDZK1IP1	PDZK1 interacting protein 1 [Source:HGNC Symbol;Acc:HGNC:16887]	-0.973227	-0.342235
GCLC	glutamate-cysteine ligase catalytic subunit [Source:HGNC Symbol;Acc:HGNC:4311]	1.26	0.3098		RANBP10	RAN binding protein 10 [Source:HGNC Symbol;Acc:HGNC:29285]	-0.970098	-0.354029
RANBP10	RAN binding protein 10 [Source:HGNC Symbol;Acc:HGNC:29285]	1.26	0.3205		EPB41	erythrocyte membrane protein band 4.1 [Source:HGNC Symbol;Acc:HGNC:3377]	-0.964396	-0.365785
OSBP2	oxysterol binding protein 2 [Source:HGNC Symbol;Acc:HGNC:8504]	1.253	0.3311		GLRX5	glutaredoxin 5 [Source:HGNC Symbol;Acc:HGNC:20134]	-0.927949	-0.37709
MPP1	membrane palmitoylated protein 1 [Source:HGNC Symbol;Acc:HGNC:7219]	1.223	0.3412		CTSE	cathepsin E [Source:HGNC Symbol;Acc:HGNC:2530]	-0.914464	-0.388288
TSPAN5	tetraspanin 5 [Source:HGNC Symbol;Acc:HGNC:17753]	1.198	0.351		BSG	basigin (Ok blood group) [Source:HGNC Symbol;Acc:HGNC:1116]	-0.909118	-0.39937
OPTN	optineurin [Source:HGNC Symbol;Acc:HGNC:17142]	1.186	0.361		FBXO7	F-box protein 7 [Source:HGNC Symbol;Acc:HGNC:13586]	-0.907253	-0.410387
CLIC2	chloride intracellular channel 2 [Source:HGNC Symbol;Acc:HGNC:2063]	1.167	0.3709		EIF2AK1	eukaryotic translation initiation factor 2 alpha kinase 1 [Source:HGNC Symbol;Acc:HGNC:24921]	-0.867331	-0.421095
MBOAT2	membrane bound O-acyltransferase domain containing 2 [Source:HGNC Symbol;Acc:HGNC:25193]	1.154	0.3806		HAGH	hydroxyacylglutathione hydrolase [Source:HGNC Symbol;Acc:HGNC:4805]	-0.843481	-0.431415
KEL	Kell metallo-endopeptidase (Kell blood group) [Source:HGNC Symbol;Acc:HGNC:6308]	1.094	0.389		OPTN	optineurin [Source:HGNC Symbol;Acc:HGNC:17142]	-0.84016	-0.441589
RIOK3	RIO kinase 3 [Source:HGNC Symbol;Acc:HGNC:11451]	1.084	0.398		KAT2B	lysine acetyltransferase 2B [Source:HGNC Symbol;Acc:HGNC:8638]	-0.818536	-0.451675
RBM38	RNA binding motif protein 38 [Source:HGNC Symbol;Acc:HGNC:15818]	1.079	0.4072		BNIP3L	BCL2 interacting protein 3 like [Source:HGNC Symbol;Acc:HGNC:1085]	-0.810763	-0.461452
SNCA	synuclein alpha [Source:HGNC Symbol;Acc:HGNC:11138]	1.07	0.4161		SPTB	spectrin beta, erythrocytic [Source:HGNC Symbol;Acc:HGNC:11274]	-0.807422	-0.471277
SPTA1	spectrin alpha, erythrocytic 1 [Source:HGNC Symbol;Acc:HGNC:11272]	1.066	0.4251		RBM38	RNA binding motif protein 38 [Source:HGNC Symbol;Acc:HGNC:15818]	-0.804198	-0.481062
HDGF	heparin binding growth factor [Source:HGNC Symbol;Acc:HGNC:4856]	1.054	0.434		XK	X-linked Kx blood group [Source:HGNC Symbol;Acc:HGNC:12811]	-0.772534	-0.490664
GYPC	glycophorin C (Gerbich blood group) [Source:HGNC Symbol;Acc:HGNC:4704]	1.052	0.4429		NUDT4	nudix hydrolase 4 [Source:HGNC Symbol;Acc:HGNC:8051]	-0.744056	-0.49974
RAD23A	RAD23 homolog A, nucleotide excision repair protein [Source:HGNC Symbol;Acc:HGNC:9812]	1.051	0.4518		AHSP	alpha hemoglobin stabilizing protein [Source:HGNC Symbol;Acc:HGNC:18075]	-0.736497	-0.508757
RNF123	ring finger protein 123 [Source:HGNC Symbol;Acc:HGNC:21148]	1.038	0.4606		ISCA1	iron-sulfur cluster assembly 1 [Source:HGNC Symbol;Acc:HGNC:28660]	-0.733426	-0.517634
HAGH	hydroxyacylglutathione hydrolase [Source:HGNC Symbol;Acc:HGNC:4805]	1.031	0.4692		TRAK2	trafficking kinesin protein 2 [Source:HGNC Symbol;Acc:HGNC:13206]	-0.727478	-0.526522
XK	X-linked Kx blood group [Source:HGNC Symbol;Acc:HGNC:12811]	1.028	0.4777		OSBP2	oxysterol binding protein 2 [Source:HGNC Symbol;Acc:HGNC:8504]	-0.71098	-0.535147
EPB41	erythrocyte membrane protein band 4.1 [Source:HGNC Symbol;Acc:HGNC:3377]	1.014	0.4862		KEL	Kell metallo-endopeptidase (Kell blood group) [Source:HGNC Symbol;Acc:HGNC:6308]	-0.708745	-0.543668
RHAG	Rh associated glycoprotein [Source:HGNC Symbol;Acc:HGNC:10006]	1.008	0.4948		NFE2	nuclear factor, erythroid 2 [Source:HGNC Symbol;Acc:HGNC:7780]	-0.698829	-0.552114
KAT2B	lysine acetyltransferase 2B [Source:HGNC Symbol;Acc:HGNC:8638]	1.006	0.5033		HBD	hemoglobin subunit delta [Source:HGNC Symbol;Acc:HGNC:4829]	-0.684407	-0.560392
CTSE	cathepsin E [Source:HGNC Symbol;Acc:HGNC:2530]	1.003	0.5117		TNS1	tensin 1 [Source:HGNC Symbol;Acc:HGNC:11973]	-0.670383	-0.568686
GATA1	GATA binding protein 1 [Source:HGNC Symbol;Acc:HGNC:4170]	0.99	0.52		E2F2	E2F transcription factor 2 [Source:HGNC Symbol;Acc:HGNC:3114]	-0.669141	-0.576714
TFRC	transferrin receptor [Source:HGNC Symbol;Acc:HGNC:11763]	0.986	0.5283		CLIC2	chloride intracellular channel 2 [Source:HGNC Symbol;Acc:HGNC:2063]	-0.643616	-0.584489
NCOA4	nuclear receptor coactivator 4 [Source:HGNC Symbol;Acc:HGNC:7671]	0.979	0.5366		MARCHF2	membrane associated ring-CH-type finger 2 [Source:HGNC Symbol;Acc:HGNC:28038]	-0.623867	-0.592241
SLC6A9	solute carrier family 6 member 9 [Source:HGNC Symbol;Acc:HGNC:11056]	0.965	0.5446		SPTA1	spectrin alpha, erythrocytic 1 [Source:HGNC Symbol;Acc:HGNC:11272]	-0.616427	-0.599658
TMCC2	transmembrane and coiled-coil domain family 2 [Source:HGNC Symbol;Acc:HGNC:24239]	0.935	0.5522		ABCG2	ATP binding cassette subfamily G member 2 (Junior blood group) [Source:HGNC Symbol;Acc:HGNC:74]	-0.616363	-0.607128
KDM7A	lysine demethylase 7A [Source:HGNC Symbol;Acc:HGNC:22224]	0.927	0.56		HBBP1	hemoglobin subunit beta pseudogene 1 [Source:HGNC Symbol;Acc:HGNC:4828]	-0.596967	-0.614264
TNS1	tensin 1 [Source:HGNC Symbol;Acc:HGNC:11973]	0.917	0.5678		PPP2R5B	protein phosphatase 2 regulatory subunit B'beta [Source:HGNC Symbol;Acc:HGNC:9310]	-0.592684	-0.621403
AHSP	alpha hemoglobin stabilizing protein [Source:HGNC Symbol;Acc:HGNC:18075]	0.913	0.5755		MBOAT2	membrane bound O-acyltransferase domain containing 2 [Source:HGNC Symbol;Acc:HGNC:25193]	-0.586016	-0.628442
ADIPOR1	adiponectin receptor 1 [Source:HGNC Symbol;Acc:HGNC:24040]	0.911	0.5831		KLF1	Kruppel like factor 1 [Source:HGNC Symbol;Acc:HGNC:6345]	-0.577649	-0.635305
GYPE	glycophorin E (MNS blood group) [Source:HGNC Symbol;Acc:HGNC:4705]	0.91	0.5908		DCUN1D1	defective in cullin neddylation 1 domain containing 1 [Source:HGNC Symbol;Acc:HGNC:18184]	-0.570951	-0.64221
DCUN1D1	defective in cullin neddylation 1 domain containing 1 [Source:HGNC Symbol;Acc:HGNC:18184]	0.907	0.5984		GCLC	glutamate-cysteine ligase catalytic subunit [Source:HGNC Symbol;Acc:HGNC:4311]	-0.569756	-0.649081
ABCG2	ATP binding cassette subfamily G member 2 (Junior blood group) [Source:HGNC Symbol;Acc:HGNC:74]	0.892	0.6057		HBZ	hemoglobin subunit zeta [Source:HGNC Symbol;Acc:HGNC:4835]	-0.550918	-0.655604
HBD	hemoglobin subunit delta [Source:HGNC Symbol;Acc:HGNC:4829]	0.884	0.6132		NCOA4	nuclear receptor coactivator 4 [Source:HGNC Symbol;Acc:HGNC:7671]	-0.528982	-0.661612
CDC27	cell division cycle 27 [Source:HGNC Symbol;Acc:HGNC:1728]	0.858	0.6199		TMCC2	transmembrane and coiled-coil domain family 2 [Source:HGNC Symbol;Acc:HGNC:24239]	-0.52519	-0.667975
HEBP1	heme binding protein 1 [Source:HGNC Symbol;Acc:HGNC:17176]	0.851	0.627		HBQ1	hemoglobin subunit theta 1 [Source:HGNC Symbol;Acc:HGNC:4833]	-0.523354	-0.674196
XPO7	exportin 7 [Source:HGNC Symbol;Acc:HGNC:14108]	0.847	0.6341		RHAG	Rh associated glycoprotein [Source:HGNC Symbol;Acc:HGNC:10006]	-0.5014	-0.679918
BMP2K	BMP2 inducible kinase [Source:HGNC Symbol;Acc:HGNC:18041]	0.843	0.6413		SLC6A9	solute carrier family 6 member 9 [Source:HGNC Symbol;Acc:HGNC:11056]	-0.495964	-0.685851
GDE1	glycerophosphodiester phosphodiesterase 1 [Source:HGNC Symbol;Acc:HGNC:29644]	0.833	0.6481		GYPB	glycophorin B (MNS blood group) [Source:HGNC Symbol;Acc:HGNC:4703]	-0.48967	-0.691718
NFE2	nuclear factor, erythroid 2 [Source:HGNC Symbol;Acc:HGNC:7780]	0.833	0.6552		BMP2K	BMP2 inducible kinase [Source:HGNC Symbol;Acc:HGNC:18041]	-0.483096	-0.697413
MARK3	microtubule affinity regulating kinase 3 [Source:HGNC Symbol;Acc:HGNC:6897]	0.833	0.6622		SLC22A4	solute carrier family 22 member 4 [Source:HGNC Symbol;Acc:HGNC:10968]	-0.481616	-0.70322
GYPA	glycophorin A (MNS blood group) [Source:HGNC Symbol;Acc:HGNC:4702]	0.832	0.6693		SMOX	spermine oxidase [Source:HGNC Symbol;Acc:HGNC:15862]	-0.481095	-0.709009
PPP2R5B	protein phosphatase 2 regulatory subunit B'beta [Source:HGNC Symbol;Acc:HGNC:9310]	0.817	0.6759		HDGF	heparin binding growth factor [Source:HGNC Symbol;Acc:HGNC:4856]	-0.480127	-0.714791
DCAF10	DDB1 and CUL4 associated factor 10 [Source:HGNC Symbol;Acc:HGNC:23686]	0.802	0.6824		HBB	hemoglobin subunit beta [Source:HGNC Symbol;Acc:HGNC:4827]	-0.467695	-0.720275
BLVRB	biliverdin reductase B [Source:HGNC Symbol;Acc:HGNC:1063]	0.792	0.689		ANK1	ankyrin 1 [Source:HGNC Symbol;Acc:HGNC:492]	-0.445495	-0.725084
GYPB	glycophorin B (MNS blood group) [Source:HGNC Symbol;Acc:HGNC:4703]	0.785	0.6954		MOSPD1	motile sperm domain containing 1 [Source:HGNC Symbol;Acc:HGNC:25235]	-0.443112	-0.730244
ISCA1	iron-sulfur cluster assembly 1 [Source:HGNC Symbol;Acc:HGNC:28660]	0.776	0.7018		TRIM10	tripartite motif containing 10 [Source:HGNC Symbol;Acc:HGNC:10072]	-0.425362	-0.734516
RHD	Rh blood group D antigen [Source:HGNC Symbol;Acc:HGNC:10009]	0.761	0.7078		LRP10	LDL receptor related protein 10 [Source:HGNC Symbol;Acc:HGNC:14553]	-0.412733	-0.738143
MARCHF2	membrane associated ring-CH-type finger 2 [Source:HGNC Symbol;Acc:HGNC:28038]	0.748	0.714		RHD	Rh blood group D antigen [Source:HGNC Symbol;Acc:HGNC:10009]	-0.407567	-0.742286
PRDX2	peroxiredoxin 2 [Source:HGNC Symbol;Acc:HGNC:9353]	0.734	0.72		MARK3	microtubule affinity regulating kinase 3 [Source:HGNC Symbol;Acc:HGNC:6897]	-0.402622	-0.746509
CA2	carbonic anhydrase 2 [Source:HGNC Symbol;Acc:HGNC:1373]	0.714	0.7253		TAL1	TAL bHLH transcription factor 1, erythroid differentiation factor [Source:HGNC Symbol;Acc:HGNC:11556]	-0.400554	-0.751292
TRIM10	tripartite motif containing 10 [Source:HGNC Symbol;Acc:HGNC:10072]	0.709	0.7313		KDM7A	lysine demethylase 7A [Source:HGNC Symbol;Acc:HGNC:22224]	-0.399704	-0.756051
LPIN2	lipin 2 [Source:HGNC Symbol;Acc:HGNC:14450]	0.696	0.7368		RNF123	ring finger protein 123 [Source:HGNC Symbol;Acc:HGNC:21148]	-0.397719	-0.760656
SLC22A4	solute carrier family 22 member 4 [Source:HGNC Symbol;Acc:HGNC:10968]	0.667	0.7419		RAP1GAP	RAP1 GTPase activating protein [Source:HGNC Symbol;Acc:HGNC:9858]	-0.379409	-0.763566
CTSB	cathepsin B [Source:HGNC Symbol;Acc:HGNC:2527]	0.663	0.7474		USP15	ubiquitin specific peptidase 15 [Source:HGNC Symbol;Acc:HGNC:12613]	-0.365112	-0.765968
RHCE	Rh blood group CcEe antigens [Source:HGNC Symbol;Acc:HGNC:10008]	0.659	0.7529		RHCE	Rh blood group CcEe antigens [Source:HGNC Symbol;Acc:HGNC:10008]	-0.363482	-0.770154
BNIP3L	BCL2 interacting protein 3 like [Source:HGNC Symbol;Acc:HGNC:1085]	0.656	0.7583		CA1	carbonic anhydrase 1 [Source:HGNC Symbol;Acc:HGNC:1368]	-0.362987	-0.774512
H1-0	H1.0 linker histone [Source:HGNC Symbol;Acc:HGNC:4714]	0.634	0.763		CA2	carbonic anhydrase 2 [Source:HGNC Symbol;Acc:HGNC:1373]	-0.354528	-0.777431
ELL2	elongation factor for RNA polymerase II 2 [Source:HGNC Symbol;Acc:HGNC:17064]	0.629	0.7684		TFRC	transferrin receptor [Source:HGNC Symbol;Acc:HGNC:11763]	-0.342945	-0.779388
HBBP1	hemoglobin subunit beta pseudogene 1 [Source:HGNC Symbol;Acc:HGNC:4828]	0.618	0.7732		RAD23A	RAD23 homolog A, nucleotide excision repair protein [Source:HGNC Symbol;Acc:HGNC:9812]	-0.322314	-0.778388
USP15	ubiquitin specific peptidase 15 [Source:HGNC Symbol;Acc:HGNC:12613]	0.608	0.7782		GYPA	glycophorin A (MNS blood group) [Source:HGNC Symbol;Acc:HGNC:4702]	-0.310454	-0.778714
MOSPD1	motile sperm domain containing 1 [Source:HGNC Symbol;Acc:HGNC:25235]	0.604	0.7833		GYPE	glycophorin E (MNS blood group) [Source:HGNC Symbol;Acc:HGNC:4705]	-0.310129	-0.782333
MFHAS1	malignant fibrous histiocytoma amplified sequence 1 [Source:HGNC Symbol;Acc:HGNC:16982]	0.595	0.7881		XPO7	exportin 7 [Source:HGNC Symbol;Acc:HGNC:14108]	-0.309144	-0.785662
SLC2A1	solute carrier family 2 member 1 [Source:HGNC Symbol;Acc:HGNC:11005]	0.594	0.7931		NARF	nuclear prelamin A recognition factor [Source:HGNC Symbol;Acc:HGNC:29916]	-0.302806	-0.787021
ENDOD1	endonuclease domain containing 1 [Source:HGNC Symbol;Acc:HGNC:29129]	0.57	0.7972		ELL2	elongation factor for RNA polymerase II 2 [Source:HGNC Symbol;Acc:HGNC:17064]	-0.300962	-0.789784
FBXO7	F-box protein 7 [Source:HGNC Symbol;Acc:HGNC:13586]	0.554	0.8011		ICAM4	intercellular adhesion molecule 4 (Landsteiner-Wiener blood group) [Source:HGNC Symbol;Acc:HGNC:5347]	-0.288924	-0.789469
MINPP1	multiple inositol-polyphosphate phosphatase 1 [Source:HGNC Symbol;Acc:HGNC:7102]	0.554	0.8058		GDE1	glycerophosphodiester phosphodiesterase 1 [Source:HGNC Symbol;Acc:HGNC:29644]	-0.285842	-0.791777
KLF1	Kruppel like factor 1 [Source:HGNC Symbol;Acc:HGNC:6345]	0.521	0.8091		HEBP1	heme binding protein 1 [Source:HGNC Symbol;Acc:HGNC:17176]	-0.281199	-0.793331
SMOX	spermine oxidase [Source:HGNC Symbol;Acc:HGNC:15862]	0.515	0.8132		CDC27	cell division cycle 27 [Source:HGNC Symbol;Acc:HGNC:1728]	-0.280382	-0.796548
RAP1GAP	RAP1 GTPase activating protein [Source:HGNC Symbol;Acc:HGNC:9858]	0.508	0.8173		BACH1	BTB domain and CNC homolog 1 [Source:HGNC Symbol;Acc:HGNC:935]	-0.276426	-0.798227
HMBS	hydroxymethylbilane synthase [Source:HGNC Symbol;Acc:HGNC:4982]	0.499	0.8209
ERMAP	erythroblast membrane associated protein (Scianna blood group) [Source:HGNC Symbol;Acc:HGNC:15743]	0.487	0.8245
TOP1	DNA topoisomerase I [Source:HGNC Symbol;Acc:HGNC:11986]	0.485	0.8287
LRP10	LDL receptor related protein 10 [Source:HGNC Symbol;Acc:HGNC:14553]	0.468	0.8313
PDZK1IP1	PDZK1 interacting protein 1 [Source:HGNC Symbol;Acc:HGNC:16887]	0.467	0.8353
BCAM	basal cell adhesion molecule (Lutheran blood group) [Source:HGNC Symbol;Acc:HGNC:6722]	0.462	0.839
ADD1	adducin 1 [Source:HGNC Symbol;Acc:HGNC:243]	0.459	0.8428
HBQ1	hemoglobin subunit theta 1 [Source:HGNC Symbol;Acc:HGNC:4833]	0.457	0.8464
KLF3	Kruppel like factor 3 [Source:HGNC Symbol;Acc:HGNC:16516]	0.441	0.849
ACKR1	atypical chemokine receptor 1 (Duffy blood group) [Source:HGNC Symbol;Acc:HGNC:4035]	0.424	0.8507
ADD2	adducin 2 [Source:HGNC Symbol;Acc:HGNC:244]	0.421	0.854
RCL1	RNA terminal phosphate cyclase like 1 [Source:HGNC Symbol;Acc:HGNC:17687]	0.414	0.8568
PICALM	phosphatidylinositol binding clathrin assembly protein [Source:HGNC Symbol;Acc:HGNC:15514]	0.412	0.8602
SLC25A38	solute carrier family 25 member 38 [Source:HGNC Symbol;Acc:HGNC:26054]	0.395	0.8621
BTRC	beta-transducin repeat containing E3 ubiquitin protein ligase [Source:HGNC Symbol;Acc:HGNC:1144]	0.384	0.8641
SLC7A11	solute carrier family 7 member 11 [Source:HGNC Symbol;Acc:HGNC:11059]	0.382	0.8672
GCLM	glutamate-cysteine ligase modifier subunit [Source:HGNC Symbol;Acc:HGNC:4312]	0.361	0.8679
TAL1	TAL bHLH transcription factor 1, erythroid differentiation factor [Source:HGNC Symbol;Acc:HGNC:11556]	0.354	0.8699
ATP6V0A1	ATPase H+ transporting V0 subunit a1 [Source:HGNC Symbol;Acc:HGNC:865]	0.353	0.8729
TCEA1	transcription elongation factor A1 [Source:HGNC Symbol;Acc:HGNC:11612]	0.352	0.8757
DCAF11	DDB1 and CUL4 associated factor 11 [Source:HGNC Symbol;Acc:HGNC:20258]	0.351	0.8783
FOXJ2	forkhead box J2 [Source:HGNC Symbol;Acc:HGNC:24818]	0.337	0.8784
EPOR	erythropoietin receptor [Source:HGNC Symbol;Acc:HGNC:3416]	0.326	0.8793
UBAC1	UBA domain containing 1 [Source:HGNC Symbol;Acc:HGNC:30221]	0.315	0.8799
CLCN3	chloride voltage-gated channel 3 [Source:HGNC Symbol;Acc:HGNC:2021]	0.307	0.881
TMEM9B	TMEM9 domain family member B [Source:HGNC Symbol;Acc:HGNC:1168]	0.3	0.8819
GAPVD1	GTPase activating protein and VPS9 domains 1 [Source:HGNC Symbol;Acc:HGNC:23375]	0.299	0.884
HBZ	hemoglobin subunit zeta [Source:HGNC Symbol;Acc:HGNC:4835]	0.286	0.8834
TFDP2	transcription factor Dp-2 [Source:HGNC Symbol;Acc:HGNC:11751]	0.286	0.8858

## Sheet: Beadchip
Leading Edge Gene (101/200)	Description	Rank Metric Score (GSEA EPO3 vs Base1)	Running Enrichment Score (GSEA EPO3 vs Base1)		Leading Edge Gene (103/200)	Description	Rank Metric Score (GSEA EPO4 vs Base1)	Running Enrichment Score (GSEA EPO4 vs Base1)		Leading Edge Gene (103/200)	Description	Rank Metric Score (GSEA EPO5 vs Base1)	Running Enrichment Score (GSEA EPO5 vs Base1)		Leading Edge Gene (97/200)	Description	Rank Metric Score (GSEA Post7 vs Base1)	Running Enrichment Score (GSEA Post7 vs Base1)		Leading Edge Gene (84/200)	Description	Rank Metric Score (GSEA Post8 vs Base1)	Running Enrichment Score (GSEA Post8 vs Base1)
OSBP2	oxysterol binding protein 2 [Source:HGNC Symbol;Acc:HGNC:8504]	0.737161	0.016975		SNCA	synuclein alpha [Source:HGNC Symbol;Acc:HGNC:11138]	1.974	0.015		ALAS2	5'-aminolevulinate synthase 2 [Source:HGNC Symbol;Acc:HGNC:397]	1.552	0.0153		HBD	hemoglobin subunit delta [Source:HGNC Symbol;Acc:HGNC:4829]	-1.59	0		HBD	hemoglobin subunit delta [Source:HGNC Symbol;Acc:HGNC:4829]	-0.987	0.0001
GLRX5	glutaredoxin 5 [Source:HGNC Symbol;Acc:HGNC:20134]	0.634902	0.0314871		HBD	hemoglobin subunit delta [Source:HGNC Symbol;Acc:HGNC:4829]	1.967	0.03		MAP2K3	mitogen-activated protein kinase kinase 3 [Source:HGNC Symbol;Acc:HGNC:6843]	1.44	0.0293		HAGH	hydroxyacylglutathione hydrolase [Source:HGNC Symbol;Acc:HGNC:4805]	-1.397	-0.0212		ALAS2	5'-aminolevulinate synthase 2 [Source:HGNC Symbol;Acc:HGNC:397]	-0.785	-0.0198
TENT5C	terminal nucleotidyltransferase 5C [Source:HGNC Symbol;Acc:HGNC:24712]	0.617522	0.0455448		ADIPOR1	adiponectin receptor 1 [Source:HGNC Symbol;Acc:HGNC:24040]	1.884	0.0443		TENT5C	terminal nucleotidyltransferase 5C [Source:HGNC Symbol;Acc:HGNC:24712]	1.435	0.0434		ALAS2	5'-aminolevulinate synthase 2 [Source:HGNC Symbol;Acc:HGNC:397]	-1.339	-0.0398		CA1	carbonic anhydrase 1 [Source:HGNC Symbol;Acc:HGNC:1368]	-0.762	-0.0356
MAP2K3	mitogen-activated protein kinase kinase 3 [Source:HGNC Symbol;Acc:HGNC:6843]	0.60604	0.0593923		FBXO7	F-box protein 7 [Source:HGNC Symbol;Acc:HGNC:13586]	1.815	0.0581		SNCA	synuclein alpha [Source:HGNC Symbol;Acc:HGNC:11138]	1.395	0.0572		FBXO7	F-box protein 7 [Source:HGNC Symbol;Acc:HGNC:13586]	-1.281	-0.0576		HAGH	hydroxyacylglutathione hydrolase [Source:HGNC Symbol;Acc:HGNC:4805]	-0.753	-0.0512
ALAS2	5'-aminolevulinate synthase 2 [Source:HGNC Symbol;Acc:HGNC:397]	0.600438	0.0731107		GLRX5	glutaredoxin 5 [Source:HGNC Symbol;Acc:HGNC:20134]	1.743	0.0713		SLC6A8	solute carrier family 6 member 8 [Source:HGNC Symbol;Acc:HGNC:11055]	1.386	0.0707		MAP2K3	mitogen-activated protein kinase kinase 3 [Source:HGNC Symbol;Acc:HGNC:6843]	-1.249	-0.0748		AHSP	alpha hemoglobin stabilizing protein [Source:HGNC Symbol;Acc:HGNC:18075]	-0.744	-0.0666
SNCA	synuclein alpha [Source:HGNC Symbol;Acc:HGNC:11138]	0.579553	0.0864564		SLC25A37	solute carrier family 25 member 37 [Source:HGNC Symbol;Acc:HGNC:29786]	1.736	0.0845		GLRX5	glutaredoxin 5 [Source:HGNC Symbol;Acc:HGNC:20134]	1.343	0.0838		ADIPOR1	adiponectin receptor 1 [Source:HGNC Symbol;Acc:HGNC:24040]	-1.23	-0.0915		ADIPOR1	adiponectin receptor 1 [Source:HGNC Symbol;Acc:HGNC:24040]	-0.733	-0.0817
MPP1	membrane palmitoylated protein 1 [Source:HGNC Symbol;Acc:HGNC:7219]	0.570828	0.0996012		ALAS2	5'-aminolevulinate synthase 2 [Source:HGNC Symbol;Acc:HGNC:397]	1.722	0.0975		SLC25A37	solute carrier family 25 member 37 [Source:HGNC Symbol;Acc:HGNC:29786]	1.292	0.0963		SNCA	synuclein alpha [Source:HGNC Symbol;Acc:HGNC:11138]	-1.199	-0.108		TRIM58	tripartite motif containing 58 [Source:HGNC Symbol;Acc:HGNC:24150]	-0.711	-0.0963
HBD	hemoglobin subunit delta [Source:HGNC Symbol;Acc:HGNC:4829]	0.559103	0.112314		FOXO3	forkhead box O3 [Source:HGNC Symbol;Acc:HGNC:3821]	1.672	0.1101		CA1	carbonic anhydrase 1 [Source:HGNC Symbol;Acc:HGNC:1368]	1.282	0.1089		GLRX5	glutaredoxin 5 [Source:HGNC Symbol;Acc:HGNC:20134]	-1.066	-0.123		GYPC	glycophorin C (Gerbich blood group) [Source:HGNC Symbol;Acc:HGNC:4704]	-0.705	-0.1108
TNS1	tensin 1 [Source:HGNC Symbol;Acc:HGNC:11973]	0.556219	0.125122		TRIM58	tripartite motif containing 58 [Source:HGNC Symbol;Acc:HGNC:24150]	1.653	0.1227		FBXO7	F-box protein 7 [Source:HGNC Symbol;Acc:HGNC:13586]	1.266	0.1213		SELENBP1	selenium binding protein 1 [Source:HGNC Symbol;Acc:HGNC:10719]	-1.065	-0.1373		MYL4	myosin light chain 4 [Source:HGNC Symbol;Acc:HGNC:7585]	-0.687	-0.125
MARCHF8	membrane associated ring-CH-type finger 8 [Source:HGNC Symbol;Acc:HGNC:23356]	0.552183	0.137838		CA1	carbonic anhydrase 1 [Source:HGNC Symbol;Acc:HGNC:1368]	1.625	0.135		SELENBP1	selenium binding protein 1 [Source:HGNC Symbol;Acc:HGNC:10719]	1.264	0.1338		FOXO3	forkhead box O3 [Source:HGNC Symbol;Acc:HGNC:3821]	-1.057	-0.1516		TNS1	tensin 1 [Source:HGNC Symbol;Acc:HGNC:11973]	-0.674	-0.1389
E2F2	E2F transcription factor 2 [Source:HGNC Symbol;Acc:HGNC:3114]	0.549892	0.150446		HAGH	hydroxyacylglutathione hydrolase [Source:HGNC Symbol;Acc:HGNC:4805]	1.585	0.1469		BMP2K	BMP2 inducible kinase [Source:HGNC Symbol;Acc:HGNC:18041]	1.26	0.1461		GYPC	glycophorin C (Gerbich blood group) [Source:HGNC Symbol;Acc:HGNC:4704]	-1.056	-0.1658		KLF1	Kruppel like factor 1 [Source:HGNC Symbol;Acc:HGNC:6345]	-0.673	-0.1527
ANK1	ankyrin 1 [Source:HGNC Symbol;Acc:HGNC:492]	0.547811	0.163061		TENT5C	terminal nucleotidyltransferase 5C [Source:HGNC Symbol;Acc:HGNC:24712]	1.567	0.1586		FECH	ferrochelatase [Source:HGNC Symbol;Acc:HGNC:3647]	1.241	0.1582		KLF1	Kruppel like factor 1 [Source:HGNC Symbol;Acc:HGNC:6345]	-1.042	-0.1799		GYPB	glycophorin B (MNS blood group) [Source:HGNC Symbol;Acc:HGNC:4703]	-0.667	-0.1664
EPB41	erythrocyte membrane protein band 4.1 [Source:HGNC Symbol;Acc:HGNC:3377]	0.544699	0.175442		MPP1	membrane palmitoylated protein 1 [Source:HGNC Symbol;Acc:HGNC:7219]	1.545	0.1703		ADIPOR1	adiponectin receptor 1 [Source:HGNC Symbol;Acc:HGNC:24040]	1.206	0.1696		TRIM58	tripartite motif containing 58 [Source:HGNC Symbol;Acc:HGNC:24150]	-1.018	-0.1937		HBQ1	hemoglobin subunit theta 1 [Source:HGNC Symbol;Acc:HGNC:4833]	-0.666	-0.18
CA1	carbonic anhydrase 1 [Source:HGNC Symbol;Acc:HGNC:1368]	0.5398	0.187872		RNF123	ring finger protein 123 [Source:HGNC Symbol;Acc:HGNC:21148]	1.541	0.182		FOXO3	forkhead box O3 [Source:HGNC Symbol;Acc:HGNC:3821]	1.205	0.1814		TNS1	tensin 1 [Source:HGNC Symbol;Acc:HGNC:11973]	-1.017	-0.2073		SNCA	synuclein alpha [Source:HGNC Symbol;Acc:HGNC:11138]	-0.659	-0.1934
SLC6A8	solute carrier family 6 member 8 [Source:HGNC Symbol;Acc:HGNC:11055]	0.537351	0.200246		TNS1	tensin 1 [Source:HGNC Symbol;Acc:HGNC:11973]	1.539	0.1937		MPP1	membrane palmitoylated protein 1 [Source:HGNC Symbol;Acc:HGNC:7219]	1.204	0.1932		PDZK1IP1	PDZK1 interacting protein 1 [Source:HGNC Symbol;Acc:HGNC:16887]	-1.002	-0.2206		EPB42	erythrocyte membrane protein band 4.2 [Source:HGNC Symbol;Acc:HGNC:3381]	-0.641	-0.2063
MKRN1	makorin ring finger protein 1 [Source:HGNC Symbol;Acc:HGNC:7112]	0.529527	0.212277		MKRN1	makorin ring finger protein 1 [Source:HGNC Symbol;Acc:HGNC:7112]	1.527	0.2053		BPGM	bisphosphoglycerate mutase [Source:HGNC Symbol;Acc:HGNC:1093]	1.204	0.2051		MYL4	myosin light chain 4 [Source:HGNC Symbol;Acc:HGNC:7585]	-0.997	-0.2473		MARCHF2	membrane associated ring-CH-type finger 2 [Source:HGNC Symbol;Acc:HGNC:28038]	-0.637	-0.2194
FBXO7	F-box protein 7 [Source:HGNC Symbol;Acc:HGNC:13586]	0.526256	0.224396		MAP2K3	mitogen-activated protein kinase kinase 3 [Source:HGNC Symbol;Acc:HGNC:6843]	1.52	0.2168		GYPB	glycophorin B (MNS blood group) [Source:HGNC Symbol;Acc:HGNC:4703]	1.203	0.2169		HBQ1	hemoglobin subunit theta 1 [Source:HGNC Symbol;Acc:HGNC:4833]	-0.997	-0.2339		SMOX	spermine oxidase [Source:HGNC Symbol;Acc:HGNC:15862]	-0.629	-0.2322
SLC6A9	solute carrier family 6 member 9 [Source:HGNC Symbol;Acc:HGNC:11056]	0.526252	0.236514		SELENBP1	selenium binding protein 1 [Source:HGNC Symbol;Acc:HGNC:10719]	1.508	0.2282		HBD	hemoglobin subunit delta [Source:HGNC Symbol;Acc:HGNC:4829]	1.2	0.2287		CA1	carbonic anhydrase 1 [Source:HGNC Symbol;Acc:HGNC:1368]	-0.99	-0.2607		SLC25A37	solute carrier family 25 member 37 [Source:HGNC Symbol;Acc:HGNC:29786]	-0.623	-0.245
TRIM10	tripartite motif containing 10 [Source:HGNC Symbol;Acc:HGNC:10072]	0.504152	0.247907		SLC6A8	solute carrier family 6 member 8 [Source:HGNC Symbol;Acc:HGNC:11055]	1.475	0.2393		TNS1	tensin 1 [Source:HGNC Symbol;Acc:HGNC:11973]	1.189	0.2402		FBXO9	F-box protein 9 [Source:HGNC Symbol;Acc:HGNC:13588]	-0.969	-0.2739		SELENBP1	selenium binding protein 1 [Source:HGNC Symbol;Acc:HGNC:10719]	-0.621	-0.2576
FOXO3	forkhead box O3 [Source:HGNC Symbol;Acc:HGNC:3821]	0.500536	0.259325		MARCHF8	membrane associated ring-CH-type finger 8 [Source:HGNC Symbol;Acc:HGNC:23356]	1.447	0.2501		MKRN1	makorin ring finger protein 1 [Source:HGNC Symbol;Acc:HGNC:7112]	1.182	0.2518		MPP1	membrane palmitoylated protein 1 [Source:HGNC Symbol;Acc:HGNC:7219]	-0.965	-0.2869		FBXO7	F-box protein 7 [Source:HGNC Symbol;Acc:HGNC:13586]	-0.611	-0.2702
AHSP	alpha hemoglobin stabilizing protein [Source:HGNC Symbol;Acc:HGNC:18075]	0.496059	0.270748		PRDX2	peroxiredoxin 2 [Source:HGNC Symbol;Acc:HGNC:9353]	1.437	0.2609		OSBP2	oxysterol binding protein 2 [Source:HGNC Symbol;Acc:HGNC:8504]	1.18	0.2634		AHSP	alpha hemoglobin stabilizing protein [Source:HGNC Symbol;Acc:HGNC:18075]	-0.957	-0.2998		MAP2K3	mitogen-activated protein kinase kinase 3 [Source:HGNC Symbol;Acc:HGNC:6843]	-0.606	-0.2827
GYPB	glycophorin B (MNS blood group) [Source:HGNC Symbol;Acc:HGNC:4703]	0.492516	0.281981		BPGM	bisphosphoglycerate mutase [Source:HGNC Symbol;Acc:HGNC:1093]	1.432	0.2717		KLF1	Kruppel like factor 1 [Source:HGNC Symbol;Acc:HGNC:6345]	1.162	0.2748		TSPAN5	tetraspanin 5 [Source:HGNC Symbol;Acc:HGNC:17753]	-0.94	-0.3123		MXI1	"MAX interactor 1, dimerization protein [Source:HGNC Symbol;Acc:HGNC:7534]"	-0.599	-0.295
FECH	ferrochelatase [Source:HGNC Symbol;Acc:HGNC:3647]	0.488294	0.293171		FECH	ferrochelatase [Source:HGNC Symbol;Acc:HGNC:3647]	1.404	0.2821		RNF123	ring finger protein 123 [Source:HGNC Symbol;Acc:HGNC:21148]	1.136	0.2858		SLC4A1	solute carrier family 4 member 1 (Diego blood group) [Source:HGNC Symbol;Acc:HGNC:11027]	-0.928	-0.3247		FBXO9	F-box protein 9 [Source:HGNC Symbol;Acc:HGNC:13588]	-0.598	-0.3072
SELENBP1	selenium binding protein 1 [Source:HGNC Symbol;Acc:HGNC:10719]	0.487994	0.304409		BMP2K	BMP2 inducible kinase [Source:HGNC Symbol;Acc:HGNC:18041]	1.402	0.2927		EIF2AK1	eukaryotic translation initiation factor 2 alpha kinase 1 [Source:HGNC Symbol;Acc:HGNC:24921]	1.13	0.2969		SMOX	spermine oxidase [Source:HGNC Symbol;Acc:HGNC:15862]	-0.926	-0.337		GATA1	GATA binding protein 1 [Source:HGNC Symbol;Acc:HGNC:4170]	-0.594	-0.3193
TRIM58	tripartite motif containing 58 [Source:HGNC Symbol;Acc:HGNC:24150]	0.477991	0.315253		BNIP3L	BCL2 interacting protein 3 like [Source:HGNC Symbol;Acc:HGNC:1085]	1.394	0.3031		HAGH	hydroxyacylglutathione hydrolase [Source:HGNC Symbol;Acc:HGNC:4805]	1.127	0.308		MARCHF8	membrane associated ring-CH-type finger 8 [Source:HGNC Symbol;Acc:HGNC:23356]	-0.925	-0.3495		TSPAN5	tetraspanin 5 [Source:HGNC Symbol;Acc:HGNC:17753]	-0.591	-0.3313
ADIPOR1	adiponectin receptor 1 [Source:HGNC Symbol;Acc:HGNC:24040]	0.47716	0.326241		RIOK3	RIO kinase 3 [Source:HGNC Symbol;Acc:HGNC:11451]	1.385	0.3136		SLC4A1	solute carrier family 4 member 1 (Diego blood group) [Source:HGNC Symbol;Acc:HGNC:11027]	1.127	0.3191		MKRN1	makorin ring finger protein 1 [Source:HGNC Symbol;Acc:HGNC:7112]	-0.917	-0.3618		TENT5C	terminal nucleotidyltransferase 5C [Source:HGNC Symbol;Acc:HGNC:24712]	-0.569	-0.3427
EIF2AK1	eukaryotic translation initiation factor 2 alpha kinase 1 [Source:HGNC Symbol;Acc:HGNC:24921]	0.476857	0.337222		EIF2AK1	eukaryotic translation initiation factor 2 alpha kinase 1 [Source:HGNC Symbol;Acc:HGNC:24921]	1.376	0.3241		BNIP3L	BCL2 interacting protein 3 like [Source:HGNC Symbol;Acc:HGNC:1085]	1.112	0.3299		OSBP2	oxysterol binding protein 2 [Source:HGNC Symbol;Acc:HGNC:8504]	-0.908	-0.3741		GLRX5	glutaredoxin 5 [Source:HGNC Symbol;Acc:HGNC:20134]	-0.561	-0.3541
SLC25A37	solute carrier family 25 member 37 [Source:HGNC Symbol;Acc:HGNC:29786]	0.470921	0.347904		TRIM10	tripartite motif containing 10 [Source:HGNC Symbol;Acc:HGNC:10072]	1.371	0.3345		RANBP10	RAN binding protein 10 [Source:HGNC Symbol;Acc:HGNC:29285]	1.107	0.3408		EPB42	erythrocyte membrane protein band 4.2 [Source:HGNC Symbol;Acc:HGNC:3381]	-0.897	-0.3861		MKRN1	makorin ring finger protein 1 [Source:HGNC Symbol;Acc:HGNC:7112]	-0.553	-0.3652
SLC4A1	solute carrier family 4 member 1 (Diego blood group) [Source:HGNC Symbol;Acc:HGNC:11027]	0.469509	0.358607		MYL4	myosin light chain 4 [Source:HGNC Symbol;Acc:HGNC:7585]	1.352	0.3445		E2F2	E2F transcription factor 2 [Source:HGNC Symbol;Acc:HGNC:3114]	1.088	0.3514		TENT5C	terminal nucleotidyltransferase 5C [Source:HGNC Symbol;Acc:HGNC:24712]	-0.895	-0.3981		SLC4A1	solute carrier family 4 member 1 (Diego blood group) [Source:HGNC Symbol;Acc:HGNC:11027]	-0.552	-0.3764
EPB42	erythrocyte membrane protein band 4.2 [Source:HGNC Symbol;Acc:HGNC:3381]	0.468866	0.369404		GYPB	glycophorin B (MNS blood group) [Source:HGNC Symbol;Acc:HGNC:4703]	1.349	0.3547		EPB42	erythrocyte membrane protein band 4.2 [Source:HGNC Symbol;Acc:HGNC:3381]	1.079	0.3619		SLC25A37	solute carrier family 25 member 37 [Source:HGNC Symbol;Acc:HGNC:29786]	-0.892	-0.4101		RBM38	RNA binding motif protein 38 [Source:HGNC Symbol;Acc:HGNC:15818]	-0.546	-0.3875
BPGM	bisphosphoglycerate mutase [Source:HGNC Symbol;Acc:HGNC:1093]	0.460398	0.379898		EPB41	erythrocyte membrane protein band 4.1 [Source:HGNC Symbol;Acc:HGNC:3377]	1.348	0.365		RBM38	RNA binding motif protein 38 [Source:HGNC Symbol;Acc:HGNC:15818]	1.067	0.3721		MARCHF2	membrane associated ring-CH-type finger 2 [Source:HGNC Symbol;Acc:HGNC:28038]	-0.882	-0.422		MPP1	membrane palmitoylated protein 1 [Source:HGNC Symbol;Acc:HGNC:7219]	-0.541	-0.3983
TRAK2	trafficking kinesin protein 2 [Source:HGNC Symbol;Acc:HGNC:13206]	0.453159	0.390063		EPB42	erythrocyte membrane protein band 4.2 [Source:HGNC Symbol;Acc:HGNC:3381]	1.333	0.3751		XK	X-linked Kx blood group [Source:HGNC Symbol;Acc:HGNC:12811]	1.044	0.3822		MXI1	"MAX interactor 1, dimerization protein [Source:HGNC Symbol;Acc:HGNC:7534]"	-0.87	-0.4336		SPTA1	"spectrin alpha, erythrocytic 1 [Source:HGNC Symbol;Acc:HGNC:11272]"	-0.54	-0.4094
RAP1GAP	RAP1 GTPase activating protein [Source:HGNC Symbol;Acc:HGNC:9858]	0.440701	0.399724		PPP2R5B	protein phosphatase 2 regulatory subunit B'beta [Source:HGNC Symbol;Acc:HGNC:9310]	1.328	0.3852		EPB41	erythrocyte membrane protein band 4.1 [Source:HGNC Symbol;Acc:HGNC:3377]	1.036	0.3924		GYPB	glycophorin B (MNS blood group) [Source:HGNC Symbol;Acc:HGNC:4703]	-0.861	-0.445		SLC6A8	solute carrier family 6 member 8 [Source:HGNC Symbol;Acc:HGNC:11055]	-0.519	-0.4194
HAGH	hydroxyacylglutathione hydrolase [Source:HGNC Symbol;Acc:HGNC:4805]	0.43496	0.409307		AHSP	alpha hemoglobin stabilizing protein [Source:HGNC Symbol;Acc:HGNC:18075]	1.322	0.3953		PPP2R5B	protein phosphatase 2 regulatory subunit B'beta [Source:HGNC Symbol;Acc:HGNC:9310]	1.033	0.4024		EPB41	erythrocyte membrane protein band 4.1 [Source:HGNC Symbol;Acc:HGNC:3377]	-0.839	-0.4561		FOXO3	forkhead box O3 [Source:HGNC Symbol;Acc:HGNC:3821]	-0.517	-0.4404
TMCC2	transmembrane and coiled-coil domain family 2 [Source:HGNC Symbol;Acc:HGNC:24239]	0.434641	0.419208		E2F2	E2F transcription factor 2 [Source:HGNC Symbol;Acc:HGNC:3114]	1.298	0.4047		NR3C1	nuclear receptor subfamily 3 group C member 1 [Source:HGNC Symbol;Acc:HGNC:7978]	1.002	0.4119		RIOK3	RIO kinase 3 [Source:HGNC Symbol;Acc:HGNC:11451]	-0.829	-0.4672		DMTN	dematin actin binding protein [Source:HGNC Symbol;Acc:HGNC:3382]	-0.517	-0.4299
BNIP3L	BCL2 interacting protein 3 like [Source:HGNC Symbol;Acc:HGNC:1085]	0.434166	0.429206		RBM38	RNA binding motif protein 38 [Source:HGNC Symbol;Acc:HGNC:15818]	1.293	0.4146		MARCHF2	membrane associated ring-CH-type finger 2 [Source:HGNC Symbol;Acc:HGNC:28038]	1.001	0.4216		SEC14L1	SEC14 like lipid binding 1 [Source:HGNC Symbol;Acc:HGNC:10698]	-0.824	-0.4783		BPGM	bisphosphoglycerate mutase [Source:HGNC Symbol;Acc:HGNC:1093]	-0.486	-0.4492
PRDX2	peroxiredoxin 2 [Source:HGNC Symbol;Acc:HGNC:9353]	0.427764	0.438731		OSBP2	oxysterol binding protein 2 [Source:HGNC Symbol;Acc:HGNC:8504]	1.26	0.4235		TRIM58	tripartite motif containing 58 [Source:HGNC Symbol;Acc:HGNC:24150]	1	0.4315		GATA1	GATA binding protein 1 [Source:HGNC Symbol;Acc:HGNC:4170]	-0.795	-0.489		RIOK3	RIO kinase 3 [Source:HGNC Symbol;Acc:HGNC:11451]	-0.483	-0.459
GDE1	glycerophosphodiester phosphodiesterase 1 [Source:HGNC Symbol;Acc:HGNC:29644]	0.427377	0.448573		SLC4A1	solute carrier family 4 member 1 (Diego blood group) [Source:HGNC Symbol;Acc:HGNC:11027]	1.258	0.433		HDGF	heparin binding growth factor [Source:HGNC Symbol;Acc:HGNC:4856]	0.998	0.4413		SLC6A8	solute carrier family 6 member 8 [Source:HGNC Symbol;Acc:HGNC:11055]	-0.785	-0.4996		PDZK1IP1	PDZK1 interacting protein 1 [Source:HGNC Symbol;Acc:HGNC:16887]	-0.481	-0.4688
RANBP10	RAN binding protein 10 [Source:HGNC Symbol;Acc:HGNC:29285]	0.422764	0.4582		KLF1	Kruppel like factor 1 [Source:HGNC Symbol;Acc:HGNC:6345]	1.251	0.4425		FBXO9	F-box protein 9 [Source:HGNC Symbol;Acc:HGNC:13588]	0.994	0.4511		BPGM	bisphosphoglycerate mutase [Source:HGNC Symbol;Acc:HGNC:1093]	-0.766	-0.5095		OSBP2	oxysterol binding protein 2 [Source:HGNC Symbol;Acc:HGNC:8504]	-0.48	-0.4787
XK	X-linked Kx blood group [Source:HGNC Symbol;Acc:HGNC:12811]	0.417629	0.467384		RANBP10	RAN binding protein 10 [Source:HGNC Symbol;Acc:HGNC:29285]	1.249	0.452		SLC6A9	solute carrier family 6 member 9 [Source:HGNC Symbol;Acc:HGNC:11056]	0.991	0.4608		TRIM10	tripartite motif containing 10 [Source:HGNC Symbol;Acc:HGNC:10072]	-0.741	-0.5191		RNF123	ring finger protein 123 [Source:HGNC Symbol;Acc:HGNC:21148]	-0.476	-0.4884
RBM38	RNA binding motif protein 38 [Source:HGNC Symbol;Acc:HGNC:15818]	0.413528	0.476636		TRAK2	trafficking kinesin protein 2 [Source:HGNC Symbol;Acc:HGNC:13206]	1.244	0.4613		MYL4	myosin light chain 4 [Source:HGNC Symbol;Acc:HGNC:7585]	0.988	0.4704		RBM38	RNA binding motif protein 38 [Source:HGNC Symbol;Acc:HGNC:15818]	-0.726	-0.5288		EIF2AK1	eukaryotic translation initiation factor 2 alpha kinase 1 [Source:HGNC Symbol;Acc:HGNC:24921]	-0.468	-0.4975
HEBP1	heme binding protein 1 [Source:HGNC Symbol;Acc:HGNC:17176]	0.411239	0.486052		GYPC	glycophorin C (Gerbich blood group) [Source:HGNC Symbol;Acc:HGNC:4704]	1.242	0.4708		AHSP	alpha hemoglobin stabilizing protein [Source:HGNC Symbol;Acc:HGNC:18075]	0.979	0.48		FECH	ferrochelatase [Source:HGNC Symbol;Acc:HGNC:3647]	-0.724	-0.5385		KEL	Kell metallo-endopeptidase (Kell blood group) [Source:HGNC Symbol;Acc:HGNC:6308]	-0.465	-0.5068
KLF1	Kruppel like factor 1 [Source:HGNC Symbol;Acc:HGNC:6345]	0.409226	0.495421		XK	X-linked Kx blood group [Source:HGNC Symbol;Acc:HGNC:12811]	1.237	0.4801		GYPC	glycophorin C (Gerbich blood group) [Source:HGNC Symbol;Acc:HGNC:4704]	0.975	0.4895		E2F2	E2F transcription factor 2 [Source:HGNC Symbol;Acc:HGNC:3114]	-0.708	-0.5478		FECH	ferrochelatase [Source:HGNC Symbol;Acc:HGNC:3647]	-0.459	-0.5157
BMP2K	BMP2 inducible kinase [Source:HGNC Symbol;Acc:HGNC:18041]	0.408999	0.504839		NR3C1	nuclear receptor subfamily 3 group C member 1 [Source:HGNC Symbol;Acc:HGNC:7978]	1.216	0.4888		TRAK2	trafficking kinesin protein 2 [Source:HGNC Symbol;Acc:HGNC:13206]	0.966	0.4988		HMBS	hydroxymethylbilane synthase [Source:HGNC Symbol;Acc:HGNC:4982]	-0.691	-0.5566		SLC6A9	solute carrier family 6 member 9 [Source:HGNC Symbol;Acc:HGNC:11056]	-0.444	-0.5236
ISCA1	iron-sulfur cluster assembly 1 [Source:HGNC Symbol;Acc:HGNC:28660]	0.405541	0.513907		HMBS	hydroxymethylbilane synthase [Source:HGNC Symbol;Acc:HGNC:4982]	1.206	0.4979		SPTB	spectrin beta, erythrocytic [Source:HGNC Symbol;Acc:HGNC:11274]	0.963	0.5083		ACKR1	atypical chemokine receptor 1 (Duffy blood group) [Source:HGNC Symbol;Acc:HGNC:4035]	-0.674	-0.5652		OPTN	optineurin [Source:HGNC Symbol;Acc:HGNC:17142]	-0.44	-0.5324
RIOK3	RIO kinase 3 [Source:HGNC Symbol;Acc:HGNC:11451]	0.399999	0.522794		HDGF	heparin binding growth factor [Source:HGNC Symbol;Acc:HGNC:4856]	1.195	0.5069		GDE1	glycerophosphodiester phosphodiesterase 1 [Source:HGNC Symbol;Acc:HGNC:29644]	0.961	0.5175		EIF2AK1	eukaryotic translation initiation factor 2 alpha kinase 1 [Source:HGNC Symbol;Acc:HGNC:24921]	-0.661	-0.574		HBBP1	hemoglobin subunit beta pseudogene 1 [Source:HGNC Symbol;Acc:HGNC:4828]	-0.432	-0.5408
SLC25A38	solute carrier family 25 member 38 [Source:HGNC Symbol;Acc:HGNC:26054]	0.377647	0.529921		MARCHF2	membrane associated ring-CH-type finger 2 [Source:HGNC Symbol;Acc:HGNC:28038]	1.157	0.5149		TRIM10	tripartite motif containing 10 [Source:HGNC Symbol;Acc:HGNC:10072]	0.932	0.5263		PPP2R5B	protein phosphatase 2 regulatory subunit B'beta [Source:HGNC Symbol;Acc:HGNC:9310]	-0.654	-0.5824		EPB41	erythrocyte membrane protein band 4.1 [Source:HGNC Symbol;Acc:HGNC:3377]	-0.417	-0.5484
ACSL6	acyl-CoA synthetase long chain family member 6 [Source:HGNC Symbol;Acc:HGNC:16496]	0.376193	0.538368		FBXO9	F-box protein 9 [Source:HGNC Symbol;Acc:HGNC:13588]	1.144	0.5232		ACKR1	atypical chemokine receptor 1 (Duffy blood group) [Source:HGNC Symbol;Acc:HGNC:4035]	0.911	0.5347		RNF123	ring finger protein 123 [Source:HGNC Symbol;Acc:HGNC:21148]	-0.638	-0.5907		ISCA1	iron-sulfur cluster assembly 1 [Source:HGNC Symbol;Acc:HGNC:28660]	-0.414	-0.5568
RNF123	ring finger protein 123 [Source:HGNC Symbol;Acc:HGNC:21148]	0.375397	0.546904		TSPAN5	tetraspanin 5 [Source:HGNC Symbol;Acc:HGNC:17753]	1.117	0.531		TSPAN5	tetraspanin 5 [Source:HGNC Symbol;Acc:HGNC:17753]	0.908	0.5435		BMP2K	BMP2 inducible kinase [Source:HGNC Symbol;Acc:HGNC:18041]	-0.636	-0.5992		E2F2	E2F transcription factor 2 [Source:HGNC Symbol;Acc:HGNC:3114]	-0.413	-0.5652
FBXO9	F-box protein 9 [Source:HGNC Symbol;Acc:HGNC:13588]	0.362446	0.554439		ANK1	ankyrin 1 [Source:HGNC Symbol;Acc:HGNC:492]	1.096	0.5385		KEL	Kell metallo-endopeptidase (Kell blood group) [Source:HGNC Symbol;Acc:HGNC:6308]	0.869	0.5509		DMTN	dematin actin binding protein [Source:HGNC Symbol;Acc:HGNC:3382]	-0.626	-0.6074		MARCHF8	membrane associated ring-CH-type finger 8 [Source:HGNC Symbol;Acc:HGNC:23356]	-0.41	-0.5818
MARCHF2	membrane associated ring-CH-type finger 2 [Source:HGNC Symbol;Acc:HGNC:28038]	0.359539	0.562502		ISCA1	iron-sulfur cluster assembly 1 [Source:HGNC Symbol;Acc:HGNC:28660]	1.072	0.5457		MARCHF8	membrane associated ring-CH-type finger 8 [Source:HGNC Symbol;Acc:HGNC:23356]	0.857	0.5591		KEL	Kell metallo-endopeptidase (Kell blood group) [Source:HGNC Symbol;Acc:HGNC:6308]	-0.588	-0.6139		ACKR1	atypical chemokine receptor 1 (Duffy blood group) [Source:HGNC Symbol;Acc:HGNC:4035]	-0.41	-0.5734
HDGF	heparin binding growth factor [Source:HGNC Symbol;Acc:HGNC:4856]	0.345732	0.569165		ACKR1	atypical chemokine receptor 1 (Duffy blood group) [Source:HGNC Symbol;Acc:HGNC:4035]	1.041	0.5523		PRDX2	peroxiredoxin 2 [Source:HGNC Symbol;Acc:HGNC:9353]	0.845	0.5669		HBBP1	hemoglobin subunit beta pseudogene 1 [Source:HGNC Symbol;Acc:HGNC:4828]	-0.548	-0.6193		BMP2K	BMP2 inducible kinase [Source:HGNC Symbol;Acc:HGNC:18041]	-0.398	-0.5978
HMBS	hydroxymethylbilane synthase [Source:HGNC Symbol;Acc:HGNC:4982]	0.342762	0.576949		GDE1	glycerophosphodiester phosphodiesterase 1 [Source:HGNC Symbol;Acc:HGNC:29644]	1.031	0.5597		TMCC2	transmembrane and coiled-coil domain family 2 [Source:HGNC Symbol;Acc:HGNC:24239]	0.843	0.5751		BNIP3L	BCL2 interacting protein 3 like [Source:HGNC Symbol;Acc:HGNC:1085]	-0.533	-0.6258		PPP2R5B	protein phosphatase 2 regulatory subunit B'beta [Source:HGNC Symbol;Acc:HGNC:9310]	-0.398	-0.5897
TSPAN5	tetraspanin 5 [Source:HGNC Symbol;Acc:HGNC:17753]	0.341517	0.584597		KEL	Kell metallo-endopeptidase (Kell blood group) [Source:HGNC Symbol;Acc:HGNC:6308]	1.029	0.5675		HEBP1	heme binding protein 1 [Source:HGNC Symbol;Acc:HGNC:17176]	0.818	0.5821		NFE2	"nuclear factor, erythroid 2 [Source:HGNC Symbol;Acc:HGNC:7780]"	-0.527	-0.6328		NR3C1	nuclear receptor subfamily 3 group C member 1 [Source:HGNC Symbol;Acc:HGNC:7978]	-0.389	-0.6052
ARHGEF12	Rho guanine nucleotide exchange factor 12 [Source:HGNC Symbol;Acc:HGNC:14193]	0.336856	0.591489		TMCC2	transmembrane and coiled-coil domain family 2 [Source:HGNC Symbol;Acc:HGNC:24239]	1.021	0.5749		OPTN	optineurin [Source:HGNC Symbol;Acc:HGNC:17142]	0.805	0.5896		HDGF	heparin binding growth factor [Source:HGNC Symbol;Acc:HGNC:4856]	-0.494	-0.6374		XK	X-linked Kx blood group [Source:HGNC Symbol;Acc:HGNC:12811]	-0.376	-0.6191
RAD23A	RAD23 homolog A, nucleotide excision repair protein [Source:HGNC Symbol;Acc:HGNC:9812]	0.333368	0.598733		SLC6A9	solute carrier family 6 member 9 [Source:HGNC Symbol;Acc:HGNC:11056]	1.018	0.5827		KAT2B	lysine acetyltransferase 2B [Source:HGNC Symbol;Acc:HGNC:8638]	0.793	0.597		SPTA1	"spectrin alpha, erythrocytic 1 [Source:HGNC Symbol;Acc:HGNC:11272]"	-0.485	-0.6431		BSG	basigin (Ok blood group) [Source:HGNC Symbol;Acc:HGNC:1116]	-0.376	-0.6114
SMOX	spermine oxidase [Source:HGNC Symbol;Acc:HGNC:15862]	0.331609	0.606152		MXI1	"MAX interactor 1, dimerization protein [Source:HGNC Symbol;Acc:HGNC:7534]"	1.011	0.5901		HMBS	hydroxymethylbilane synthase [Source:HGNC Symbol;Acc:HGNC:4982]	0.792	0.6047		XK	X-linked Kx blood group [Source:HGNC Symbol;Acc:HGNC:12811]	-0.464	-0.6482		HDGF	heparin binding growth factor [Source:HGNC Symbol;Acc:HGNC:4856]	-0.359	-0.6251
PPP2R5B	protein phosphatase 2 regulatory subunit B'beta [Source:HGNC Symbol;Acc:HGNC:9310]	0.322191	0.612165		DMTN	dematin actin binding protein [Source:HGNC Symbol;Acc:HGNC:3382]	1.009	0.5977		SMOX	spermine oxidase [Source:HGNC Symbol;Acc:HGNC:15862]	0.789	0.6124		NCOA4	nuclear receptor coactivator 4 [Source:HGNC Symbol;Acc:HGNC:7671]	-0.462	-0.6542		SEC14L1	SEC14 like lipid binding 1 [Source:HGNC Symbol;Acc:HGNC:10698]	-0.354	-0.6315
BSG	basigin (Ok blood group) [Source:HGNC Symbol;Acc:HGNC:1116]	0.308107	0.617691		SEC14L1	SEC14 like lipid binding 1 [Source:HGNC Symbol;Acc:HGNC:10698]	1.004	0.6052		RIOK3	RIO kinase 3 [Source:HGNC Symbol;Acc:HGNC:11451]	0.764	0.6189		NR3C1	nuclear receptor subfamily 3 group C member 1 [Source:HGNC Symbol;Acc:HGNC:7978]	-0.458	-0.6602		BNIP3L	BCL2 interacting protein 3 like [Source:HGNC Symbol;Acc:HGNC:1085]	-0.349	-0.6382
OPTN	optineurin [Source:HGNC Symbol;Acc:HGNC:17142]	0.300176	0.623575		OPTN	optineurin [Source:HGNC Symbol;Acc:HGNC:17142]	0.972	0.6116		NFE2	nuclear factor, erythroid 2 [Source:HGNC Symbol;Acc:HGNC:7780]	0.754	0.626		ISCA1	iron-sulfur cluster assembly 1 [Source:HGNC Symbol;Acc:HGNC:28660]	-0.454	-0.6662		HMBS	hydroxymethylbilane synthase [Source:HGNC Symbol;Acc:HGNC:4982]	-0.346	-0.645
MYL4	myosin light chain 4 [Source:HGNC Symbol;Acc:HGNC:7585]	0.299783	0.630316		NFE2	"nuclear factor, erythroid 2 [Source:HGNC Symbol;Acc:HGNC:7780]"	0.971	0.619		GATA1	GATA binding protein 1 [Source:HGNC Symbol;Acc:HGNC:4170]	0.746	0.633		DCUN1D1	defective in cullin neddylation 1 domain containing 1 [Source:HGNC Symbol;Acc:HGNC:18184]	-0.447	-0.6717		PRDX2	peroxiredoxin 2 [Source:HGNC Symbol;Acc:HGNC:9353]	-0.342	-0.6519
GYPC	glycophorin C (Gerbich blood group) [Source:HGNC Symbol;Acc:HGNC:4704]	0.297522	0.636735		SPTB	"spectrin beta, erythrocytic [Source:HGNC Symbol;Acc:HGNC:11274]"	0.963	0.626		ANK1	ankyrin 1 [Source:HGNC Symbol;Acc:HGNC:492]	0.738	0.6398		RAP1GAP	RAP1 GTPase activating protein [Source:HGNC Symbol;Acc:HGNC:9858]	-0.444	-0.6774		RAP1GAP	RAP1 GTPase activating protein [Source:HGNC Symbol;Acc:HGNC:9858]	-0.32	-0.655
LPIN2	lipin 2 [Source:HGNC Symbol;Acc:HGNC:14450]	0.289879	0.642111		GATA1	GATA binding protein 1 [Source:HGNC Symbol;Acc:HGNC:4170]	0.95	0.6322		CTSB	cathepsin B [Source:HGNC Symbol;Acc:HGNC:2527]	0.737	0.647		SLC6A9	solute carrier family 6 member 9 [Source:HGNC Symbol;Acc:HGNC:11056]	-0.443	-0.6833		CA2	carbonic anhydrase 2 [Source:HGNC Symbol;Acc:HGNC:1373]	-0.318	-0.6613
CTSB	cathepsin B [Source:HGNC Symbol;Acc:HGNC:2527]	0.285283	0.648032		RAD23A	"RAD23 homolog A, nucleotide excision repair protein [Source:HGNC Symbol;Acc:HGNC:9812]"	0.943	0.6392		BSG	basigin (Ok blood group) [Source:HGNC Symbol;Acc:HGNC:1116]	0.729	0.6537		BLVRB	biliverdin reductase B [Source:HGNC Symbol;Acc:HGNC:1063]	-0.43	-0.688		TRIM10	tripartite motif containing 10 [Source:HGNC Symbol;Acc:HGNC:10072]	-0.317	-0.6673
H1-0	H1.0 linker histone [Source:HGNC Symbol;Acc:HGNC:4714]	0.284421	0.654257		CTSB	cathepsin B [Source:HGNC Symbol;Acc:HGNC:2527]	0.923	0.6449		DMTN	dematin actin binding protein [Source:HGNC Symbol;Acc:HGNC:3382]	0.728	0.6609		SLC22A4	solute carrier family 22 member 4 [Source:HGNC Symbol;Acc:HGNC:10968]	-0.417	-0.6923		DCUN1D1	defective in cullin neddylation 1 domain containing 1 [Source:HGNC Symbol;Acc:HGNC:18184]	-0.296	-0.6702
NR3C1	nuclear receptor subfamily 3 group C member 1 [Source:HGNC Symbol;Acc:HGNC:7978]	0.284018	0.660689		SPTA1	"spectrin alpha, erythrocytic 1 [Source:HGNC Symbol;Acc:HGNC:11272]"	0.907	0.6511		RAP1GAP	RAP1 GTPase activating protein [Source:HGNC Symbol;Acc:HGNC:9858]	0.716	0.6675		OPTN	optineurin [Source:HGNC Symbol;Acc:HGNC:17142]	-0.402	-0.6958		TMCC2	transmembrane and coiled-coil domain family 2 [Source:HGNC Symbol;Acc:HGNC:24239]	-0.292	-0.6755
RHD	Rh blood group D antigen [Source:HGNC Symbol;Acc:HGNC:10009]	0.281215	0.666623		HBQ1	hemoglobin subunit theta 1 [Source:HGNC Symbol;Acc:HGNC:4833]	0.882	0.6563		ARHGEF12	Rho guanine nucleotide exchange factor 12 [Source:HGNC Symbol;Acc:HGNC:14193]	0.711	0.6741		BSG	basigin (Ok blood group) [Source:HGNC Symbol;Acc:HGNC:1116]	-0.394	-0.7004		SLC66A2	solute carrier family 66 member 2 [Source:HGNC Symbol;Acc:HGNC:26188]	-0.273	-0.6772
GATA1	GATA binding protein 1 [Source:HGNC Symbol;Acc:HGNC:4170]	0.280286	0.673023		RAP1GAP	RAP1 GTPase activating protein [Source:HGNC Symbol;Acc:HGNC:9858]	0.858	0.6617		ISCA1	iron-sulfur cluster assembly 1 [Source:HGNC Symbol;Acc:HGNC:28660]	0.709	0.681		PRDX2	peroxiredoxin 2 [Source:HGNC Symbol;Acc:HGNC:9353]	-0.392	-0.7052		GCLM	glutamate-cysteine ligase modifier subunit [Source:HGNC Symbol;Acc:HGNC:4312]	-0.27	-0.682
DMTN	dematin actin binding protein [Source:HGNC Symbol;Acc:HGNC:3382]	0.278576	0.67906		SMOX	spermine oxidase [Source:HGNC Symbol;Acc:HGNC:15862]	0.849	0.6674		MXI1	MAX interactor 1, dimerization protein [Source:HGNC Symbol;Acc:HGNC:7534]	0.707	0.6878		TMCC2	transmembrane and coiled-coil domain family 2 [Source:HGNC Symbol;Acc:HGNC:24239]	-0.381	-0.7088		BLVRB	biliverdin reductase B [Source:HGNC Symbol;Acc:HGNC:1063]	-0.255	-0.6839
UBAC1	UBA domain containing 1 [Source:HGNC Symbol;Acc:HGNC:30221]	0.273563	0.684061		KAT2B	lysine acetyltransferase 2B [Source:HGNC Symbol;Acc:HGNC:8638]	0.823	0.6724		SEC14L1	SEC14 like lipid binding 1 [Source:HGNC Symbol;Acc:HGNC:10698]	0.692	0.6937		SLC66A2	solute carrier family 66 member 2 [Source:HGNC Symbol;Acc:HGNC:26188]	-0.38	-0.7139		SLC22A4	solute carrier family 22 member 4 [Source:HGNC Symbol;Acc:HGNC:10968]	-0.246	-0.6868
TFDP2	transcription factor Dp-2 [Source:HGNC Symbol;Acc:HGNC:11751]	0.26851	0.68927		ACSL6	acyl-CoA synthetase long chain family member 6 [Source:HGNC Symbol;Acc:HGNC:16496]	0.82	0.6785		RAD23A	RAD23 homolog A, nucleotide excision repair protein [Source:HGNC Symbol;Acc:HGNC:9812]	0.676	0.6992		HBZ	hemoglobin subunit zeta [Source:HGNC Symbol;Acc:HGNC:4835]	-0.358	-0.7157		ICAM4	intercellular adhesion molecule 4 (Landsteiner-Wiener blood group) [Source:HGNC Symbol;Acc:HGNC:5347]	-0.244	-0.6911
NFE2	nuclear factor, erythroid 2 [Source:HGNC Symbol;Acc:HGNC:7780]	0.26539	0.694299		SLC25A38	solute carrier family 25 member 38 [Source:HGNC Symbol;Acc:HGNC:26054]	0.809	0.6839		HBQ1	hemoglobin subunit theta 1 [Source:HGNC Symbol;Acc:HGNC:4833]	0.63	0.7019		RANBP10	RAN binding protein 10 [Source:HGNC Symbol;Acc:HGNC:29285]	-0.341	-0.7169		SPTB	"spectrin beta, erythrocytic [Source:HGNC Symbol;Acc:HGNC:11274]"	-0.24	-0.6951
KAT2B	lysine acetyltransferase 2B [Source:HGNC Symbol;Acc:HGNC:8638]	0.26411	0.700219		BSG	basigin (Ok blood group) [Source:HGNC Symbol;Acc:HGNC:1116]	0.776	0.6879		SPTA1	spectrin alpha, erythrocytic 1 [Source:HGNC Symbol;Acc:HGNC:11272]	0.617	0.7066		BTG2	BTG anti-proliferation factor 2 [Source:HGNC Symbol;Acc:HGNC:1131]	-0.338	-0.7211		RANBP10	RAN binding protein 10 [Source:HGNC Symbol;Acc:HGNC:29285]	-0.231	-0.6968
CTSE	cathepsin E [Source:HGNC Symbol;Acc:HGNC:2530]	0.254478	0.703536		PDZK1IP1	PDZK1 interacting protein 1 [Source:HGNC Symbol;Acc:HGNC:16887]	0.775	0.6937		ICAM4	intercellular adhesion molecule 4 (Landsteiner-Wiener blood group) [Source:HGNC Symbol;Acc:HGNC:5347]	0.613	0.7121		MARK3	microtubule affinity regulating kinase 3 [Source:HGNC Symbol;Acc:HGNC:6897]	-0.325	-0.7229		MBOAT2	membrane bound O-acyltransferase domain containing 2 [Source:HGNC Symbol;Acc:HGNC:25193]	-0.226	-0.6994
NCOA4	nuclear receptor coactivator 4 [Source:HGNC Symbol;Acc:HGNC:7671]	0.239033	0.704496		HEBP1	heme binding protein 1 [Source:HGNC Symbol;Acc:HGNC:17176]	0.769	0.6992		PDZK1IP1	PDZK1 interacting protein 1 [Source:HGNC Symbol;Acc:HGNC:16887]	0.602	0.7172		MBOAT2	membrane bound O-acyltransferase domain containing 2 [Source:HGNC Symbol;Acc:HGNC:25193]	-0.323	-0.7268		TFDP2	transcription factor Dp-2 [Source:HGNC Symbol;Acc:HGNC:11751]	-0.203	-0.6942
SPTB	spectrin beta, erythrocytic [Source:HGNC Symbol;Acc:HGNC:11274]	0.232232	0.707193		NCOA4	nuclear receptor coactivator 4 [Source:HGNC Symbol;Acc:HGNC:7671]	0.766	0.7048		MARK3	microtubule affinity regulating kinase 3 [Source:HGNC Symbol;Acc:HGNC:6897]	0.599	0.7229		SPTB	"spectrin beta, erythrocytic [Source:HGNC Symbol;Acc:HGNC:11274]"	-0.311	-0.7282		LRP10	LDL receptor related protein 10 [Source:HGNC Symbol;Acc:HGNC:14553]	-0.202	-0.6978
ENDOD1	endonuclease domain containing 1 [Source:HGNC Symbol;Acc:HGNC:29129]	0.230321	0.711631		HBBP1	hemoglobin subunit beta pseudogene 1 [Source:HGNC Symbol;Acc:HGNC:4828]	0.749	0.7092		SLC25A38	solute carrier family 25 member 38 [Source:HGNC Symbol;Acc:HGNC:26054]	0.597	0.7286		LAMP2	lysosomal associated membrane protein 2 [Source:HGNC Symbol;Acc:HGNC:6501]	-0.305	-0.7306		RAD23A	"RAD23 homolog A, nucleotide excision repair protein [Source:HGNC Symbol;Acc:HGNC:9812]"	-0.2	-0.7012
ADD1	adducin 1 [Source:HGNC Symbol;Acc:HGNC:243]	0.229984	0.716819		ICAM4	intercellular adhesion molecule 4 (Landsteiner-Wiener blood group) [Source:HGNC Symbol;Acc:HGNC:5347]	0.746	0.7146		ACSL6	acyl-CoA synthetase long chain family member 6 [Source:HGNC Symbol;Acc:HGNC:16496]	0.571	0.7315		TNRC6B	trinucleotide repeat containing adaptor 6B [Source:HGNC Symbol;Acc:HGNC:29190]	-0.297	-0.7329		TSPO2	translocator protein 2 [Source:HGNC Symbol;Acc:HGNC:21256]	-0.189	-0.6991
PDZK1IP1	PDZK1 interacting protein 1 [Source:HGNC Symbol;Acc:HGNC:16887]	0.229574	0.721943		CTSE	cathepsin E [Source:HGNC Symbol;Acc:HGNC:2530]	0.726	0.719		SLC66A2	solute carrier family 66 member 2 [Source:HGNC Symbol;Acc:HGNC:26188]	0.546	0.7344		ENDOD1	endonuclease domain containing 1 [Source:HGNC Symbol;Acc:HGNC:29129]	-0.273	-0.7296		BTG2	BTG anti-proliferation factor 2 [Source:HGNC Symbol;Acc:HGNC:1131]	-0.187	-0.7019
SEC14L1	SEC14 like lipid binding 1 [Source:HGNC Symbol;Acc:HGNC:10698]	0.228077	0.7266		PPOX	protoporphyrinogen oxidase [Source:HGNC Symbol;Acc:HGNC:9280]	0.715	0.7236		UBAC1	UBA domain containing 1 [Source:HGNC Symbol;Acc:HGNC:30221]	0.527	0.7376		ARHGEF12	Rho guanine nucleotide exchange factor 12 [Source:HGNC Symbol;Acc:HGNC:14193]	-0.261	-0.7287		GCLC	glutamate-cysteine ligase catalytic subunit [Source:HGNC Symbol;Acc:HGNC:4311]	-0.183	-0.7042
HBQ1	hemoglobin subunit theta 1 [Source:HGNC Symbol;Acc:HGNC:4833]	0.223611	0.729152		GCLC	glutamate-cysteine ligase catalytic subunit [Source:HGNC Symbol;Acc:HGNC:4311]	0.712	0.7289		ADD1	adducin 1 [Source:HGNC Symbol;Acc:HGNC:243]	0.523	0.7423		CA2	carbonic anhydrase 2 [Source:HGNC Symbol;Acc:HGNC:1373]	-0.258	-0.7309		HBZ	hemoglobin subunit zeta [Source:HGNC Symbol;Acc:HGNC:4835]	-0.181	-0.7068
PC	pyruvate carboxylase [Source:HGNC Symbol;Acc:HGNC:8636]	0.214433	0.729924		ARHGEF12	Rho guanine nucleotide exchange factor 12 [Source:HGNC Symbol;Acc:HGNC:14193]	0.706	0.734		RHD	Rh blood group D antigen [Source:HGNC Symbol;Acc:HGNC:10009]	0.495	0.744		PPOX	protoporphyrinogen oxidase [Source:HGNC Symbol;Acc:HGNC:9280]	-0.249	-0.7306		ARHGEF12	Rho guanine nucleotide exchange factor 12 [Source:HGNC Symbol;Acc:HGNC:14193]	-0.18	-0.7101
KHNYN	KH and NYN domain containing [Source:HGNC Symbol;Acc:HGNC:20166]	0.207833	0.731194		RHCE	Rh blood group CcEe antigens [Source:HGNC Symbol;Acc:HGNC:10008]	0.705	0.7393		CTSE	cathepsin E [Source:HGNC Symbol;Acc:HGNC:2530]	0.492	0.7484		HEBP1	heme binding protein 1 [Source:HGNC Symbol;Acc:HGNC:17176]	-0.24	-0.7305		RHAG	Rh associated glycoprotein [Source:HGNC Symbol;Acc:HGNC:10006]	-0.179	-0.7129
MARK3	microtubule affinity regulating kinase 3 [Source:HGNC Symbol;Acc:HGNC:6897]	0.207336	0.73586		UBAC1	UBA domain containing 1 [Source:HGNC Symbol;Acc:HGNC:30221]	0.645	0.7398		RHCE	Rh blood group CcEe antigens [Source:HGNC Symbol;Acc:HGNC:10008]	0.488	0.753		CTSE	cathepsin E [Source:HGNC Symbol;Acc:HGNC:2530]	-0.236	-0.7318		TCEA1	transcription elongation factor A1 [Source:HGNC Symbol;Acc:HGNC:11612]	-0.175	-0.7146
HBZ	hemoglobin subunit zeta [Source:HGNC Symbol;Acc:HGNC:4835]	0.204955	0.739281		ENDOD1	endonuclease domain containing 1 [Source:HGNC Symbol;Acc:HGNC:29129]	0.597	0.739		HBBP1	hemoglobin subunit beta pseudogene 1 [Source:HGNC Symbol;Acc:HGNC:4828]	0.471	0.7553		ICAM4	intercellular adhesion molecule 4 (Landsteiner-Wiener blood group) [Source:HGNC Symbol;Acc:HGNC:5347]	-0.227	-0.7303
TAL1	TAL bHLH transcription factor 1, erythroid differentiation factor [Source:HGNC Symbol;Acc:HGNC:11556]	0.203298	0.742935		RHD	Rh blood group D antigen [Source:HGNC Symbol;Acc:HGNC:10009]	0.592	0.7431		NCOA4	nuclear receptor coactivator 4 [Source:HGNC Symbol;Acc:HGNC:7671]	0.463	0.7585		MFHAS1	malignant fibrous histiocytoma amplified sequence 1 [Source:HGNC Symbol;Acc:HGNC:16982]	-0.222	-0.7311
CLCN3	chloride voltage-gated channel 3 [Source:HGNC Symbol;Acc:HGNC:2021]	0.181863	0.732948		SLC66A2	solute carrier family 66 member 2 [Source:HGNC Symbol;Acc:HGNC:26188]	0.582	0.7466		DCUN1D1	defective in cullin neddylation 1 domain containing 1 [Source:HGNC Symbol;Acc:HGNC:18184]	0.448	0.7606		HBB	hemoglobin subunit beta [Source:HGNC Symbol;Acc:HGNC:4827]	-0.221	-0.734
UROD	uroporphyrinogen decarboxylase [Source:HGNC Symbol;Acc:HGNC:12591]	0.179111	0.7348		MARK3	microtubule affinity regulating kinase 3 [Source:HGNC Symbol;Acc:HGNC:6897]	0.574	0.7501		H1-0	H1.0 linker histone [Source:HGNC Symbol;Acc:HGNC:4714]	0.445	0.7644		ATP6V0A1	ATPase H+ transporting V0 subunit a1 [Source:HGNC Symbol;Acc:HGNC:865]	-0.22	-0.7363
YPEL5	yippee like 5 [Source:HGNC Symbol;Acc:HGNC:18329]	0.178718	0.738645		ADD1	adducin 1 [Source:HGNC Symbol;Acc:HGNC:243]	0.571	0.7541		PPOX	protoporphyrinogen oxidase [Source:HGNC Symbol;Acc:HGNC:9280]	0.434	0.7668		LRP10	LDL receptor related protein 10 [Source:HGNC Symbol;Acc:HGNC:14553]	-0.212	-0.7356
RCL1	RNA terminal phosphate cyclase like 1 [Source:HGNC Symbol;Acc:HGNC:17687]	0.17841	0.742375		RHAG	Rh associated glycoprotein [Source:HGNC Symbol;Acc:HGNC:10006]	0.561	0.7569		MBOAT2	membrane bound O-acyltransferase domain containing 2 [Source:HGNC Symbol;Acc:HGNC:25193]	0.432	0.7707		GDE1	glycerophosphodiester phosphodiesterase 1 [Source:HGNC Symbol;Acc:HGNC:29644]	-0.211	-0.7378
RHAG	Rh associated glycoprotein [Source:HGNC Symbol;Acc:HGNC:10006]	0.175392	0.744196		H1-0	H1.0 linker histone [Source:HGNC Symbol;Acc:HGNC:4714]	0.558	0.7606		GCLC	glutamate-cysteine ligase catalytic subunit [Source:HGNC Symbol;Acc:HGNC:4311]	0.428	0.7742		RAD23A	"RAD23 homolog A, nucleotide excision repair protein [Source:HGNC Symbol;Acc:HGNC:9812]"	-0.21	-0.74
MXI1	MAX interactor 1, dimerization protein [Source:HGNC Symbol;Acc:HGNC:7534]	0.172347	0.746		MBOAT2	membrane bound O-acyltransferase domain containing 2 [Source:HGNC Symbol;Acc:HGNC:25193]	0.557	0.7647		UROD	uroporphyrinogen decarboxylase [Source:HGNC Symbol;Acc:HGNC:12591]	0.393	0.7723		USP15	ubiquitin specific peptidase 15 [Source:HGNC Symbol;Acc:HGNC:12613]	-0.206	-0.7408
ACKR1	atypical chemokine receptor 1 (Duffy blood group) [Source:HGNC Symbol;Acc:HGNC:4035]	0.171777	0.749415		FOXJ2	forkhead box J2 [Source:HGNC Symbol;Acc:HGNC:24818]	0.516	0.7632		LRP10	LDL receptor related protein 10 [Source:HGNC Symbol;Acc:HGNC:14553]	0.388	0.775		KHNYN	KH and NYN domain containing [Source:HGNC Symbol;Acc:HGNC:20166]	-0.202	-0.7409
TMEM9B	TMEM9 domain family member B [Source:HGNC Symbol;Acc:HGNC:1168]	0.165561	0.747817		DCUN1D1	defective in cullin neddylation 1 domain containing 1 [Source:HGNC Symbol;Acc:HGNC:18184]	0.515	0.767		SLC2A1	solute carrier family 2 member 1 [Source:HGNC Symbol;Acc:HGNC:11005]	0.369	0.7738		RHAG	Rh associated glycoprotein [Source:HGNC Symbol;Acc:HGNC:10006]	-0.201	-0.7431
EPOR	erythropoietin receptor [Source:HGNC Symbol;Acc:HGNC:3416]	0.163926	0.75051		SLC22A4	solute carrier family 22 member 4 [Source:HGNC Symbol;Acc:HGNC:10968]	0.507	0.7699		PIGQ	phosphatidylinositol glycan anchor biosynthesis class Q [Source:HGNC Symbol;Acc:HGNC:14135]	0.353	0.7722		EZH1	enhancer of zeste 1 polycomb repressive complex 2 subunit [Source:HGNC Symbol;Acc:HGNC:3526]	-0.199	-0.7442
GMPS	guanine monophosphate synthase [Source:HGNC Symbol;Acc:HGNC:4378]	0.163492	0.754113		SLC2A1	solute carrier family 2 member 1 [Source:HGNC Symbol;Acc:HGNC:11005]	0.495	0.7716		MFHAS1	malignant fibrous histiocytoma amplified sequence 1 [Source:HGNC Symbol;Acc:HGNC:16982]	0.345	0.773		CTSB	cathepsin B [Source:HGNC Symbol;Acc:HGNC:2527]	-0.196	-0.7455
SLC66A2	solute carrier family 66 member 2 [Source:HGNC Symbol;Acc:HGNC:26188]	0.155144	0.749516		LRP10	LDL receptor related protein 10 [Source:HGNC Symbol;Acc:HGNC:14553]	0.494	0.7752		ABCB6	ATP binding cassette subfamily B member 6 (Langereis blood group) [Source:HGNC Symbol;Acc:HGNC:47]	0.343	0.7761		RHCE	Rh blood group CcEe antigens [Source:HGNC Symbol;Acc:HGNC:10008]	-0.192	-0.7456
GCLC	glutamate-cysteine ligase catalytic subunit [Source:HGNC Symbol;Acc:HGNC:4311]	0.15473	0.752646		UROD	uroporphyrinogen decarboxylase [Source:HGNC Symbol;Acc:HGNC:12591]	0.477	0.776		HBZ	hemoglobin subunit zeta [Source:HGNC Symbol;Acc:HGNC:4835]	0.319	0.7715
KEL	Kell metallo-endopeptidase (Kell blood group) [Source:HGNC Symbol;Acc:HGNC:6308]	0.152235	0.754096		PIGQ	phosphatidylinositol glycan anchor biosynthesis class Q [Source:HGNC Symbol;Acc:HGNC:14135]	0.463	0.777		ACP5	acid phosphatase 5, tartrate resistant [Source:HGNC Symbol;Acc:HGNC:124]	0.318	0.7742
UCP2	uncoupling protein 2 [Source:HGNC Symbol;Acc:HGNC:12518]	0.14787	0.752524		ABCB6	ATP binding cassette subfamily B member 6 (Langereis blood group) [Source:HGNC Symbol;Acc:HGNC:47]	0.441	0.7754		SLC22A4	solute carrier family 22 member 4 [Source:HGNC Symbol;Acc:HGNC:10968]	0.317	0.7769
PIGQ	phosphatidylinositol glycan anchor biosynthesis class Q [Source:HGNC Symbol;Acc:HGNC:14135]	0.146367	0.75438		TFDP2	transcription factor Dp-2 [Source:HGNC Symbol;Acc:HGNC:11751]	0.436	0.7778		ENDOD1	endonuclease domain containing 1 [Source:HGNC Symbol;Acc:HGNC:29129]	0.313	0.7779
					PC	pyruvate carboxylase [Source:HGNC Symbol;Acc:HGNC:8636]	0.426	0.7789		FOXJ2	forkhead box J2 [Source:HGNC Symbol;Acc:HGNC:24818]	0.307	0.7789
					MFHAS1	malignant fibrous histiocytoma amplified sequence 1 [Source:HGNC Symbol;Acc:HGNC:16982]	0.425	0.7819		RHAG	Rh associated glycoprotein [Source:HGNC Symbol;Acc:HGNC:10006]	0.303	0.7802

## Sheet: Common leading edge genes
Common leading edges genes across platforms and across conditions
ADIPOR1
AHSP
ALAS2
ARHGEF12
BMP2K
BNIP3L
BPGM
BSG
CA1
E2F2
EIF2AK1
EPB41
EPB42
FBXO7
FECH
FOXO3
GATA1
GLRX5
GYPB
GYPC
HAGH
HBD
HBQ1
HDGF
KEL
KLF1
MAP2K3
MARCHF2
MARCHF8
MPP1
MXI1
MYL4
OPTN
OSBP2
PDZK1IP1
PPP2R5B
RANBP10
RAP1GAP
RBM38
RHAG
RIOK3
RNF123
SELENBP1
SLC25A37
SLC4A1
SLC6A8
SLC6A9
SMOX
SNCA
SPTB
TENT5C
TMCC2
TNS1
TRIM10
TSPAN5
XK
