# Supplementary material for: Cross-platform transcriptomic profiling of the response to recombinant human erythropoietin
Source: Sci Rep. 2021 Nov 4;11:21705. doi: 10.1038/s41598-021-00608-9 (PMC8568984; doi:10.1038/s41598-021-00608-9)
Supplement: Supplementary file 1 — Supplementary Information 1. [file 41598_2021_608_MOESM1_ESM.zip › Supplementary Data 1-16/Supplementary Data 3.xlsx]

## Sheet: merged GSEA heme and DGE genes 
Leading edge genes from the GSEA heme metabolism gene set	Ensembl Gene ID	HTA2.0 Transcript Cluster ID	lfc.MGI	lfc.Illumina	lfc.HTA2.0	Condition	Platform
ADIPOR1	ENSG00000159346	-	1.61	1.64	-	EPO4	MGI/Illumina
AHSP	ENSG00000169877	TC16000380.hg.1	1.94	1.63	1.12	EPO4	MGI/Illumina/HTA2.0
ALAS2	ENSG00000158578	TC0X001077.hg.1	2.49	2.39	1.5	EPO4	MGI/Illumina/HTA2.0
ARHGEF12	ENSG00000196914	TC11001102.hg.1	1.43	0.54	1.26	EPO4	MGI/Illumina/HTA2.0
BNIP3L	ENSG00000104765	-	1.13	0.69	-	EPO4	MGI/Illumina
BPGM	ENSG00000172331	TC07000836.hg.1	1.74	1.3	0.94	EPO4	MGI/Illumina/HTA2.0
BSG	ENSG00000172270	TC19000009.hg.1	1.88	0.52	0.95	EPO4	MGI/Illumina/HTA2.0
CA1	ENSG00000133742	TC08001381.hg.1	2.15	2.32	1.13	EPO4	MGI/Illumina/HTA2.0
E2F2	ENSG00000007968	TC01002345.hg.1	1.68	-	0.86	EPO4	MGI/HTA2.0
EIF2AK1	ENSG00000086232	TC07001126.hg.1	1.37	-	0.82	EPO4	MGI/HTA2.0
EPB42	ENSG00000166947	TC15001273.hg.1	2.12	2.03	1.43	EPO4	MGI/Illumina/HTA2.0
FBXO7	ENSG00000100225	-	1.19	1.58	-	EPO4	MGI/Illumina
FECH	ENSG00000066926	TC18000536.hg.1	1.56	1.12	1.1	EPO4	MGI/Illumina/HTA2.0
FOXO3	ENSG00000118689	TC06000868.hg.1	1.58	-	0.93	EPO4	MGI/HTA2.0
GATA1	ENSG00000102145	-	1.42	0.92	-	EPO4	MGI/Illumina
GLRX5	ENSG00000182512	TC14000593.hg.1	1.71	0.79	0.81	EPO4	MGI/Illumina/HTA2.0
GYPB	ENSG00000250361	TC04002926.hg.1	1.49	2.22	0.83	EPO4	MGI/Illumina/HTA2.0
GYPC	ENSG00000136732	-	1.46	1.35	-	EPO4	MGI/Illumina
HAGH	ENSG00000063854	-	1.47	0.86	-	EPO4	MGI/Illumina
HBQ1	ENSG00000086506	-	1.67	1.74	-	EPO4	MGI/Illumina
HDGF	ENSG00000143321	TC01003353.hg.1	1.54	-	0.62	EPO4	MGI/HTA2.0
KEL	ENSG00000276615	TC07001965.hg.1	2.01	1.89	0.64	EPO4	MGI/Illumina/HTA2.0
KLF1	ENSG00000105610	-	1.75	2.07	-	EPO4	MGI/Illumina
MAP2K3	ENSG00000034152	TC17000297.hg.1	1.22	0.6	0.88	EPO4	MGI/Illumina/HTA2.0
MARCHF2	ENSG00000099785	-	1.15	0.63	-	EPO4	MGI/Illumina
MARCHF8	ENSG00000165406	TC10001224.hg.1	1.55	0.59	0.99	EPO4	MGI/Illumina/HTA2.0
MPP1	ENSG00000130830	TC0X001544.hg.1	1.35	0.69	0.75	EPO4	MGI/Illumina/HTA2.0
MXI1	ENSG00000119950	TC10000798.hg.1	1.65	1.67	0.85	EPO4	MGI/Illumina/HTA2.0
MYL4	ENSG00000198336	TC17000606.hg.1	1.67	1.58	1.06	EPO4	MGI/Illumina/HTA2.0
OPTN	ENSG00000123240	TC10000097.hg.1	1.15	0.78	0.71	EPO4	MGI/Illumina/HTA2.0
OSBP2	ENSG00000184792	TC22000217.hg.1	2.14	1.85	0.79	EPO4	MGI/Illumina/HTA2.0
PDZK1IP1	ENSG00000162366	-	0.97	0.81	-	EPO4	MGI/Illumina
RANBP10	ENSG00000141084	TC16001196.hg.1	1.48	0.6	0.8	EPO4	MGI/Illumina/HTA2.0
RAP1GAP	ENSG00000076864	-	3.48	2.83	-	EPO4	MGI/Illumina
RBM38	ENSG00000132819	TC20000449.hg.1	1.65	0.87	0.96	EPO4	MGI/Illumina/HTA2.0
RHAG	ENSG00000112077	TC06001783.hg.1	1.31	1.43	0.59	EPO4	MGI/Illumina/HTA2.0
RNF123	ENSG00000164068	TC03000298.hg.1	1.26	0.44	0.6	EPO4	MGI/Illumina/HTA2.0
SELENBP1	ENSG00000143416	TC01003226.hg.1	1.99	2.38	1.17	EPO4	MGI/Illumina/HTA2.0
SLC25A37	ENSG00000147454	TC08000188.hg.1	1.46	1.46	0.82	EPO4	MGI/Illumina/HTA2.0
SLC4A1	ENSG00000004939	TC17001577.hg.1	2.16	2.22	1.58	EPO4	MGI/Illumina/HTA2.0
SLC6A8	ENSG00000130821	TC0X000754.hg.1	2.08	2.29	1.31	EPO4	MGI/Illumina/HTA2.0
SLC6A9	ENSG00000196517	TC01005437.hg.1	2.1	1.76	1	EPO4	MGI/Illumina
SMOX	ENSG00000088826	-	1.1	0.95	-	EPO4	MGI/Illumina
SNCA	ENSG00000145335	TC04001383.hg.1	1.54	2.26	0.72	EPO4	MGI/Illumina/HTA2.0
SPTB	ENSG00000070182	TC14001220.hg.1	2.16	2.08	0.96	EPO4	MGI/Illumina/HTA2.0
TENT5C	ENSG00000183508	TC01001030.hg.1	1.7	0.88	0.87	EPO4	MGI/Illumina/HTA2.0
TMCC2	ENSG00000133069	TC01001706.hg.1	1.56	1.86	0.54	EPO4	MGI/Illumina/HTA2.0
TNS1	ENSG00000079308	TC02002765.hg.1	1.87	1.55	0.59	EPO4	MGI/Illumina/HTA2.0
TRIM10	ENSG00000237192	TC6_qbl_hap6000123.hg.1	1.69	-	0.58	EPO4	MGI/HTA2.0
TRIM10	ENSG00000237192	TC6_apd_hap1000069.hg.1	1.69	-	0.59	EPO4	MGI/HTA2.0
TRIM10	ENSG00000237192	TC6_dbb_hap3000122.hg.1	1.69	-	0.59	EPO4	MGI/HTA2.0
TRIM10	ENSG00000237192	TC6_cox_hap2000133.hg.1	1.69	-	0.58	EPO4	MGI/HTA2.0
TRIM10	ENSG00000237192	TC6_mann_hap4000111.hg.1	1.69	-	0.59	EPO4	MGI/HTA2.0
TSPAN5	ENSG00000168785	TC04001402.hg.1	1.23	0.75	0.83	EPO4	MGI/Illumina/HTA2.0
XK	ENSG00000047597	TC0X000170.hg.1	1.95	1.54	0.99	EPO4	MGI/Illumina/HTA2.0
ADIPOR1	ENSG00000159346	TC01003711.hg.1	-1.6	-1.02	-0.75	Post7	MGI/Illumina/HTA2.0
AHSP	ENSG00000169877	-	-1.46	-1.59	-	Post7	MGI/Illumina
ALAS2	ENSG00000158578	TC0X001077.hg.1	-2.52	-2.87	-2.09	Post7	MGI/Illumina/HTA2.0
ARHGEF12	ENSG00000196914	TC11001102.hg.1	-1.12	-	-0.89	Post7	MGI/HTA2.0
BPGM	ENSG00000172331	TC07000836.hg.1	-1.49	-	-0.83	Post7	MGI/HTA2.0
CA1	ENSG00000133742	-	-1.04	-1.31	-	Post7	MGI/Illumina
EPB42	ENSG00000166947	TC15001273.hg.1	-2.21	-2.28	-1.1	Post7	MGI/Illumina/HTA2.0
FBXO7	ENSG00000100225	-	-1.32	-1.22	-	Post7	MGI/Illumina
FECH	ENSG00000066926	TC18000536.hg.1	-1.56	-	-1.2	Post7	MGI/HTA2.0
FOXO3	ENSG00000118689	TC06000868.hg.1	-1.53	-	-0.92	Post7	MGI/HTA2.0
GATA1	ENSG00000102145	-	-1.5	-0.93	-	Post7	MGI/Illumina
GYPC	ENSG00000136732	TC02000778.hg.1	-1.61	-1.38	-0.84	Post7	MGI/Illumina/HTA2.0
HBQ1	ENSG00000086506	-	-1.28	-1.85	-	Post7	MGI/Illumina
KLF1	ENSG00000105610	-	-1.93	-0.91	-	Post7	MGI/Illumina
MARCHF8	ENSG00000165406	TC10001224.hg.1	-1.52	-	-1.06	Post7	MGI/HTA2.0
MPP1	ENSG00000130830	TC0X001544.hg.1	-1.15	-0.52	-0.73	Post7	MGI/Illumina/HTA2.0
MXI1	ENSG00000119950	TC10000798.hg.1	-1.67	-0.71	-1.04	Post7	MGI/Illumina/HTA2.0
MYL4	ENSG00000198336	TC17000606.hg.1	-1.71	-2.01	-0.93	Post7	MGI/Illumina/HTA2.0
OSBP2	ENSG00000184792	-	-1.7	-1.85	-	Post7	MGI/Illumina
PDZK1IP1	ENSG00000162366	-	-1.18	-1.43	-	Post7	MGI/Illumina
RHAG	ENSG00000112077	-	-1.15	-1.26	-	Post7	MGI/Illumina
RIOK3	ENSG00000101782	TC18000100.hg.1	-1.22	-	-0.97	Post7	MGI/HTA2.0
SELENBP1	ENSG00000143416	-	-2.07	-2.21	-	Post7	MGI/Illumina
SLC25A37	ENSG00000147454	TC08000188.hg.1	-1.76	-1.69	-1.03	Post7	MGI/Illumina/HTA2.0
SLC4A1	ENSG00000004939	TC17001577.hg.1	-1.83	-2.25	-1.47	Post7	MGI/Illumina/HTA2.0
SLC6A8	ENSG00000130821	TC0X000754.hg.1	-2.16	-1.58	-0.98	Post7	MGI/Illumina/HTA2.0
SMOX	ENSG00000088826	-	-0.98	-0.75	-	Post7	MGI/Illumina
SNCA	ENSG00000145335	TC04001383.hg.1	-1.77	-1.83	-1.05	Post7	MGI/Illumina/HTA2.0
SPTB	ENSG00000070182	-	-1.95	-1.53	-	Post7	MGI/Illumina
TENT5C	ENSG00000183508	TC01001030.hg.1	-1.85	-	-1.27	Post7	MGI/HTA2.0
TMCC2	ENSG00000133069	-	-1.51	-1.19	-	Post7	MGI/Illumina
TNS1	ENSG00000079308	-	-1.59	-0.89	-	Post7	MGI/Illumina
TSPAN5	ENSG00000168785	TC04001402.hg.1	-1.02	-	-0.76	Post7	MGI/HTA2.0
XK	ENSG00000047597	-	-1.87	-0.97	-	Post7	MGI/Illumina
