# Supplementary material for: Cross-platform transcriptomic profiling of the response to recombinant human erythropoietin
Source: Sci Rep. 2021 Nov 4;11:21705. doi: 10.1038/s41598-021-00608-9 (PMC8568984; doi:10.1038/s41598-021-00608-9)
Supplement: Supplementary file 1 — Supplementary Information 1. [file 41598_2021_608_MOESM1_ESM.zip › Supplementary Data 1-16/Supplementary Data 4.xlsx]

## Sheet: merged with BeadChip DGE genes
Gene (subsets of 10, 51, 51, 36 and 19 of 56 leading edge genes from GSEA)	logFC	AveExpr	t	P.Value	adj.P.Val	Condition	Platform
ALAS2	1.1018860	7.357882	3.989825	5.58e-05	0.045585134	EPO3	Illumina HumanHT-12 v4 Expression BeadChip
BPGM	1.0236148	7.017433	4.146937	3.08e-05	0.029704667	EPO3	Illumina HumanHT-12 v4 Expression BeadChip
CA1	1.0851651	8.453503	4.076746	4.02e-05	0.035593968	EPO3	Illumina HumanHT-12 v4 Expression BeadChip
FECH	1.0141021	7.210066	4.157853	2.95e-05	0.029704667	EPO3	Illumina HumanHT-12 v4 Expression BeadChip
GYPB	1.1837302	6.660526	5.230353	3.43e-07	0.000910026	EPO3	Illumina HumanHT-12 v4 Expression BeadChip
OSBP2	1.4132290	7.412388	6.323466	2.04e-09	0.000021700	EPO3	Illumina HumanHT-12 v4 Expression BeadChip
RAP1GAP	1.6121707	6.339898	4.291561	1.76e-05	0.026640733	EPO3	Illumina HumanHT-12 v4 Expression BeadChip
SLC6A8	0.9406057	6.489091	4.179717	2.71e-05	0.029704667	EPO3	Illumina HumanHT-12 v4 Expression BeadChip
TENT5C	1.2373451	10.252204	5.924698	1.40e-08	0.000074500	EPO3	Illumina HumanHT-12 v4 Expression BeadChip
XK	1.2009841	5.948695	5.281393	2.73e-07	0.000910026	EPO3	Illumina HumanHT-12 v4 Expression BeadChip
ADIPOR1	1.7113470	11.246783	8.735877	6.384170e-15	4.913960e-13	EPO4	Illumina HumanHT-12 v4 Expression BeadChip
ADIPOR1	1.7232700	10.100316	8.847460	3.451183e-15	2.798357e-13	EPO4	Illumina HumanHT-12 v4 Expression BeadChip
AHSP	1.7546782	10.251286	10.134237	2.613215e-18	3.652312e-16	EPO4	Illumina HumanHT-12 v4 Expression BeadChip
ALAS2	2.7924250	7.357882	12.231050	1.901320e-23	1.919890e-20	EPO4	Illumina HumanHT-12 v4 Expression BeadChip
ALAS2	2.3481016	5.951168	11.714511	3.487906e-22	2.058252e-19	EPO4	Illumina HumanHT-12 v4 Expression BeadChip
ALAS2	1.6771175	11.973813	7.115941	3.743645e-11	1.451277e-09	EPO4	Illumina HumanHT-12 v4 Expression BeadChip
BMP2K	1.2353848	6.699597	9.237036	3.981633e-16	3.709904e-14	EPO4	Illumina HumanHT-12 v4 Expression BeadChip
BNIP3L	0.7447176	5.434857	2.799336	2.964465e-03	1.832861e-02	EPO4	Illumina HumanHT-12 v4 Expression BeadChip
BNIP3L	1.7628277	9.041465	10.693871	1.112284e-19	2.362936e-17	EPO4	Illumina HumanHT-12 v4 Expression BeadChip
BPGM	2.4549036	7.017433	12.149993	2.999366e-23	2.450712e-20	EPO4	Illumina HumanHT-12 v4 Expression BeadChip
BSG	1.7521929	10.029545	5.674451	4.549998e-08	9.823187e-07	EPO4	Illumina HumanHT-12 v4 Expression BeadChip
CA1	2.6743032	8.453503	12.156188	2.896631e-23	2.450712e-20	EPO4	Illumina HumanHT-12 v4 Expression BeadChip
E2F2	1.9068333	8.990539	10.260924	1.280037e-18	1.970515e-16	EPO4	Illumina HumanHT-12 v4 Expression BeadChip
EIF2AK1	1.1681260	10.412369	9.880007	1.091839e-17	1.414331e-15	EPO4	Illumina HumanHT-12 v4 Expression BeadChip
EPB41	1.6694751	7.532038	10.135699	2.591780e-18	3.652312e-16	EPO4	Illumina HumanHT-12 v4 Expression BeadChip
EPB41	1.6831272	7.540124	10.290744	1.081986e-18	1.741342e-16	EPO4	Illumina HumanHT-12 v4 Expression BeadChip
EPB42	2.0594373	8.462231	8.758522	5.635724e-15	4.434271e-13	EPO4	Illumina HumanHT-12 v4 Expression BeadChip
FBXO7	1.5291686	11.273255	7.946487	4.685084e-13	2.552049e-11	EPO4	Illumina HumanHT-12 v4 Expression BeadChip
FBXO7	1.5964507	9.285124	6.241646	3.045207e-09	7.927988e-08	EPO4	Illumina HumanHT-12 v4 Expression BeadChip
FBXO7	0.5578151	6.413153	3.140090	1.052731e-03	7.711803e-03	EPO4	Illumina HumanHT-12 v4 Expression BeadChip
FECH	2.6137926	7.210066	13.230524	7.092208e-26	2.511114e-22	EPO4	Illumina HumanHT-12 v4 Expression BeadChip
FOXO3	0.9854351	5.210278	4.242488	2.125773e-05	2.631697e-04	EPO4	Illumina HumanHT-12 v4 Expression BeadChip
FOXO3	1.3007864	11.747243	7.480882	5.576009e-12	2.457609e-10	EPO4	Illumina HumanHT-12 v4 Expression BeadChip
GATA1	1.3100888	5.804364	7.558218	3.708246e-12	1.735198e-10	EPO4	Illumina HumanHT-12 v4 Expression BeadChip
GLRX5	1.5095996	11.707746	9.586117	5.673647e-17	6.026548e-15	EPO4	Illumina HumanHT-12 v4 Expression BeadChip
GYPB	2.6509515	6.660526	13.791552	3.169258e-27	1.683193e-23	EPO4	Illumina HumanHT-12 v4 Expression BeadChip
GYPC	1.1265644	11.702385	6.668474	3.670017e-10	1.174184e-08	EPO4	Illumina HumanHT-12 v4 Expression BeadChip
GYPC	1.1190687	12.153019	6.403318	1.376720e-09	3.941650e-08	EPO4	Illumina HumanHT-12 v4 Expression BeadChip
HAGH	1.4728357	10.296172	7.847130	7.979830e-13	4.154988e-11	EPO4	Illumina HumanHT-12 v4 Expression BeadChip
HAGH	1.5901358	8.168362	9.092790	8.875964e-16	7.856707e-14	EPO4	Illumina HumanHT-12 v4 Expression BeadChip
HBD	1.7747066	11.333653	9.140176	6.822616e-16	6.141511e-14	EPO4	Illumina HumanHT-12 v4 Expression BeadChip
HBQ1	1.2036307	9.798718	6.424535	1.239632e-09	3.587838e-08	EPO4	Illumina HumanHT-12 v4 Expression BeadChip
HDGF	1.3379720	8.144651	8.954034	1.914979e-15	1.614358e-13	EPO4	Illumina HumanHT-12 v4 Expression BeadChip
KEL	1.3534546	5.145274	8.497016	2.367923e-14	1.654742e-12	EPO4	Illumina HumanHT-12 v4 Expression BeadChip
KLF1	1.5282961	5.625865	10.264848	1.252036e-18	1.955754e-16	EPO4	Illumina HumanHT-12 v4 Expression BeadChip
MAP2K3	1.6950836	6.078728	7.584483	3.227463e-12	1.523649e-10	EPO4	Illumina HumanHT-12 v4 Expression BeadChip
MAP2K3	1.5415337	10.044434	9.503247	9.019180e-17	9.123974e-15	EPO4	Illumina HumanHT-12 v4 Expression BeadChip
MAP2K3	1.5093956	6.786195	7.185918	2.605732e-11	1.032764e-09	EPO4	Illumina HumanHT-12 v4 Expression BeadChip
MAP2K3	1.7106584	7.686123	7.051041	5.232445e-11	1.950141e-09	EPO4	Illumina HumanHT-12 v4 Expression BeadChip
MAP2K3	1.2950112	5.578449	6.157453	4.586480e-09	1.146296e-07	EPO4	Illumina HumanHT-12 v4 Expression BeadChip
MAP2K3	1.5468287	9.591918	9.180123	5.464417e-16	5.003710e-14	EPO4	Illumina HumanHT-12 v4 Expression BeadChip
MARCHF2	1.2447211	7.415355	8.515608	2.138908e-14	1.504601e-12	EPO4	Illumina HumanHT-12 v4 Expression BeadChip
MARCHF2	0.8004358	6.731683	5.757365	3.089930e-08	6.938951e-07	EPO4	Illumina HumanHT-12 v4 Expression BeadChip
MARCHF2	1.2651127	8.861986	8.877897	2.917258e-15	2.402102e-13	EPO4	Illumina HumanHT-12 v4 Expression BeadChip
MARCHF8	1.7679313	6.753853	10.727863	9.179828e-20	2.074641e-17	EPO4	Illumina HumanHT-12 v4 Expression BeadChip
MARCHF8	1.5170182	5.392467	10.412334	5.450428e-19	9.515572e-17	EPO4	Illumina HumanHT-12 v4 Expression BeadChip
MARCHF8	2.0296568	7.258721	11.098839	1.128567e-20	3.329900e-18	EPO4	Illumina HumanHT-12 v4 Expression BeadChip
MPP1	1.6848713	9.869312	10.793518	6.335225e-20	1.529381e-17	EPO4	Illumina HumanHT-12 v4 Expression BeadChip
MXI1	1.5088128	7.447794	7.113821	3.784888e-11	1.461930e-09	EPO4	Illumina HumanHT-12 v4 Expression BeadChip
MXI1	1.4736471	6.370030	6.789710	1.989435e-10	6.624380e-09	EPO4	Illumina HumanHT-12 v4 Expression BeadChip
MXI1	1.1996772	5.377884	7.369553	1.000485e-11	4.267933e-10	EPO4	Illumina HumanHT-12 v4 Expression BeadChip
MYL4	1.7595111	9.336345	9.334112	2.318629e-16	2.238953e-14	EPO4	Illumina HumanHT-12 v4 Expression BeadChip
OPTN	0.9293852	7.460471	6.687746	3.330669e-10	1.072072e-08	EPO4	Illumina HumanHT-12 v4 Expression BeadChip
OSBP2	2.6190254	7.412388	13.168507	1.001481e-25	2.659432e-22	EPO4	Illumina HumanHT-12 v4 Expression BeadChip
PDZK1IP1	1.2197849	7.877973	6.459676	1.041580e-09	3.073239e-08	EPO4	Illumina HumanHT-12 v4 Expression BeadChip
PPP2R5B	1.4145987	6.126379	9.385932	1.736654e-16	1.692361e-14	EPO4	Illumina HumanHT-12 v4 Expression BeadChip
RANBP10	1.4292048	6.755835	9.685938	3.243904e-17	3.755182e-15	EPO4	Illumina HumanHT-12 v4 Expression BeadChip
RAP1GAP	2.8604915	6.339898	8.400148	4.019529e-14	2.685248e-12	EPO4	Illumina HumanHT-12 v4 Expression BeadChip
RBM38	1.8639093	10.434410	9.300347	2.798691e-16	2.678170e-14	EPO4	Illumina HumanHT-12 v4 Expression BeadChip
RBM38	1.9587591	8.966415	10.801459	6.057302e-20	1.496294e-17	EPO4	Illumina HumanHT-12 v4 Expression BeadChip
RIOK3	1.1731858	9.079467	8.683828	8.500749e-15	6.403898e-13	EPO4	Illumina HumanHT-12 v4 Expression BeadChip
RIOK3	1.2756089	10.335024	6.196759	3.789571e-09	9.699476e-08	EPO4	Illumina HumanHT-12 v4 Expression BeadChip
RNF123	1.1424995	7.060796	11.297367	3.676006e-21	1.561862e-18	EPO4	Illumina HumanHT-12 v4 Expression BeadChip
SELENBP1	2.4631437	7.851860	10.808470	5.822084e-20	1.472433e-17	EPO4	Illumina HumanHT-12 v4 Expression BeadChip
SLC25A37	1.5069827	11.555800	7.268215	1.698665e-11	6.993496e-10	EPO4	Illumina HumanHT-12 v4 Expression BeadChip
SLC4A1	2.3418896	8.561877	9.661369	3.722696e-17	4.162366e-15	EPO4	Illumina HumanHT-12 v4 Expression BeadChip
SLC6A8	2.4867398	6.489091	13.945952	1.353501e-27	1.437689e-23	EPO4	Illumina HumanHT-12 v4 Expression BeadChip
SMOX	1.7614890	7.377491	9.685467	3.252465e-17	3.755182e-15	EPO4	Illumina HumanHT-12 v4 Expression BeadChip
SMOX	1.4685349	7.204312	9.432274	1.340837e-16	1.318738e-14	EPO4	Illumina HumanHT-12 v4 Expression BeadChip
SNCA	2.2857309	9.975330	9.136530	6.962221e-16	6.214514e-14	EPO4	Illumina HumanHT-12 v4 Expression BeadChip
SNCA	1.8958261	11.316917	7.865561	7.230363e-13	3.783297e-11	EPO4	Illumina HumanHT-12 v4 Expression BeadChip
TENT5C	2.3750812	10.252204	13.057238	1.861299e-25	3.295120e-22	EPO4	Illumina HumanHT-12 v4 Expression BeadChip
TNS1	2.1389215	7.222689	10.733492	8.892536e-20	2.053403e-17	EPO4	Illumina HumanHT-12 v4 Expression BeadChip
TRIM10	1.6435083	5.810114	11.035628	1.613065e-20	4.630806e-18	EPO4	Illumina HumanHT-12 v4 Expression BeadChip
TSPAN5	1.2038849	9.407165	5.841674	2.078542e-08	4.789213e-07	EPO4	Illumina HumanHT-12 v4 Expression BeadChip
XK	2.5457588	5.948695	13.067771	1.755174e-25	3.295120e-22	EPO4	Illumina HumanHT-12 v4 Expression BeadChip
ADIPOR1	1.3045689	10.100316	6.310581	2.173314e-09	1.672822e-07	EPO5	Illumina HumanHT-12 v4 Expression BeadChip
ADIPOR1	1.3295702	11.246783	6.433090	1.188246e-09	9.708885e-08	EPO5	Illumina HumanHT-12 v4 Expression BeadChip
AHSP	1.2880239	10.251286	6.963785	8.191552e-11	8.878640e-09	EPO5	Illumina HumanHT-12 v4 Expression BeadChip
ALAS2	1.5241748	11.973813	6.346304	1.823497e-09	1.413809e-07	EPO5	Illumina HumanHT-12 v4 Expression BeadChip
ALAS2	2.2496749	7.357882	9.606542	5.060676e-17	5.972723e-14	EPO5	Illumina HumanHT-12 v4 Expression BeadChip
ALAS2	1.6712256	5.951168	7.911626	5.648930e-13	1.034533e-10	EPO5	Illumina HumanHT-12 v4 Expression BeadChip
BMP2K	0.9745434	6.699597	6.759121	2.322853e-10	2.222824e-08	EPO5	Illumina HumanHT-12 v4 Expression BeadChip
BNIP3L	1.3129884	9.041465	7.486414	5.415928e-12	7.774052e-10	EPO5	Illumina HumanHT-12 v4 Expression BeadChip
BPGM	1.9496441	7.017433	9.349233	2.131164e-16	2.020446e-13	EPO5	Illumina HumanHT-12 v4 Expression BeadChip
BSG	1.5173672	10.029545	4.779645	2.408201e-06	8.332219e-05	EPO5	Illumina HumanHT-12 v4 Expression BeadChip
CA1	2.3072604	8.453503	10.305776	9.940746e-19	1.508437e-15	EPO5	Illumina HumanHT-12 v4 Expression BeadChip
E2F2	1.5433350	8.990539	7.991894	3.670509e-13	7.793980e-11	EPO5	Illumina HumanHT-12 v4 Expression BeadChip
EIF2AK1	0.9128332	10.412369	7.093223	4.209731e-11	4.968419e-09	EPO5	Illumina HumanHT-12 v4 Expression BeadChip
EPB41	1.1837922	7.532038	6.635561	4.330152e-10	4.034638e-08	EPO5	Illumina HumanHT-12 v4 Expression BeadChip
EPB41	1.1735148	7.540124	6.597823	5.232129e-10	4.791007e-08	EPO5	Illumina HumanHT-12 v4 Expression BeadChip
EPB42	1.7131937	8.462231	7.070380	4.736198e-11	5.409452e-09	EPO5	Illumina HumanHT-12 v4 Expression BeadChip
FBXO7	1.2229363	11.273255	6.024517	8.707333e-09	5.674189e-07	EPO5	Illumina HumanHT-12 v4 Expression BeadChip
FBXO7	1.1360730	9.285124	4.086644	3.872839e-05	1.008267e-03	EPO5	Illumina HumanHT-12 v4 Expression BeadChip
FECH	2.1563306	7.210066	10.655839	1.378788e-19	2.440914e-16	EPO5	Illumina HumanHT-12 v4 Expression BeadChip
FOXO3	1.0239265	11.747243	5.485071	1.088481e-07	5.479547e-06	EPO5	Illumina HumanHT-12 v4 Expression BeadChip
FOXO3	0.7472396	5.210278	2.843622	2.603820e-03	4.079318e-02	EPO5	Illumina HumanHT-12 v4 Expression BeadChip
GATA1	0.9345807	5.804364	4.847593	1.807057e-06	6.441126e-05	EPO5	Illumina HumanHT-12 v4 Expression BeadChip
GLRX5	1.2789916	11.707746	7.812736	9.590541e-13	1.670012e-10	EPO5	Illumina HumanHT-12 v4 Expression BeadChip
GYPB	2.2354329	6.660526	11.391700	2.157531e-21	1.145865e-17	EPO5	Illumina HumanHT-12 v4 Expression BeadChip
GYPC	0.9099846	11.702385	4.995970	9.571266e-07	3.737720e-05	EPO5	Illumina HumanHT-12 v4 Expression BeadChip
GYPC	0.9262320	12.153019	4.960859	1.113621e-06	4.224600e-05	EPO5	Illumina HumanHT-12 v4 Expression BeadChip
HAGH	1.1871896	10.296172	5.994345	1.006121e-08	6.399415e-07	EPO5	Illumina HumanHT-12 v4 Expression BeadChip
HAGH	1.2574400	8.168362	6.813287	1.765123e-10	1.720390e-08	EPO5	Illumina HumanHT-12 v4 Expression BeadChip
HBD	1.3386743	11.333653	6.503750	8.367726e-10	7.463126e-08	EPO5	Illumina HumanHT-12 v4 Expression BeadChip
HBQ1	0.9221792	9.798718	4.502143	7.574188e-06	2.331972e-04	EPO5	Illumina HumanHT-12 v4 Expression BeadChip
HDGF	1.0415660	8.144651	6.485026	9.184169e-10	7.947297e-08	EPO5	Illumina HumanHT-12 v4 Expression BeadChip
KEL	1.0367843	5.145274	6.029387	8.506284e-09	5.585647e-07	EPO5	Illumina HumanHT-12 v4 Expression BeadChip
KLF1	1.2429412	5.625865	7.949813	4.602133e-13	8.729259e-11	EPO5	Illumina HumanHT-12 v4 Expression BeadChip
MAP2K3	0.8743648	5.578449	3.647600	1.931471e-04	4.178428e-03	EPO5	Illumina HumanHT-12 v4 Expression BeadChip
MAP2K3	1.1931148	7.686123	4.530206	6.758821e-06	2.106256e-04	EPO5	Illumina HumanHT-12 v4 Expression BeadChip
MAP2K3	1.2131386	9.591918	6.793980	1.946816e-10	1.879916e-08	EPO5	Illumina HumanHT-12 v4 Expression BeadChip
MAP2K3	1.3107200	10.044434	7.787580	1.096919e-12	1.849440e-10	EPO5	Illumina HumanHT-12 v4 Expression BeadChip
MAP2K3	1.2021178	6.078728	4.973615	1.054085e-06	4.082031e-05	EPO5	Illumina HumanHT-12 v4 Expression BeadChip
MAP2K3	0.9768446	6.786195	4.115486	3.469793e-05	9.168193e-04	EPO5	Illumina HumanHT-12 v4 Expression BeadChip
MARCHF2	1.0384963	8.861986	6.870192	1.321491e-10	1.336846e-08	EPO5	Illumina HumanHT-12 v4 Expression BeadChip
MARCHF2	0.9133600	7.415355	5.641227	5.308329e-08	2.906447e-06	EPO5	Illumina HumanHT-12 v4 Expression BeadChip
MARCHF8	1.2246836	5.392467	7.984962	3.809949e-13	7.793980e-11	EPO5	Illumina HumanHT-12 v4 Expression BeadChip
MARCHF8	1.6102280	7.258721	8.463769	2.839900e-14	1.005514e-11	EPO5	Illumina HumanHT-12 v4 Expression BeadChip
MARCHF8	1.5110936	6.753853	8.896960	2.625621e-15	1.394467e-12	EPO5	Illumina HumanHT-12 v4 Expression BeadChip
MPP1	1.2334355	9.869312	7.366557	1.016309e-11	1.349404e-09	EPO5	Illumina HumanHT-12 v4 Expression BeadChip
MXI1	1.1506934	7.447794	5.068837	6.975812e-07	2.845883e-05	EPO5	Illumina HumanHT-12 v4 Expression BeadChip
MXI1	1.1460607	6.370030	4.952445	1.154668e-06	4.333882e-05	EPO5	Illumina HumanHT-12 v4 Expression BeadChip
MXI1	0.9902904	5.377884	5.722088	3.644223e-08	2.078313e-06	EPO5	Illumina HumanHT-12 v4 Expression BeadChip
MYL4	1.4886587	9.336345	7.644699	2.346002e-12	3.664593e-10	EPO5	Illumina HumanHT-12 v4 Expression BeadChip
OPTN	0.7223482	7.460471	4.609845	4.879983e-06	1.580341e-04	EPO5	Illumina HumanHT-12 v4 Expression BeadChip
OSBP2	2.2396005	7.412388	11.047761	1.506182e-20	4.146617e-17	EPO5	Illumina HumanHT-12 v4 Expression BeadChip
PDZK1IP1	0.8547308	7.877973	3.994946	5.473089e-05	1.375516e-03	EPO5	Illumina HumanHT-12 v4 Expression BeadChip
PPP2R5B	1.0479076	6.126379	6.397182	1.419078e-09	1.124884e-07	EPO5	Illumina HumanHT-12 v4 Expression BeadChip
RANBP10	1.1703967	6.755835	7.536339	4.162482e-12	6.185149e-10	EPO5	Illumina HumanHT-12 v4 Expression BeadChip
RAP1GAP	2.4046794	6.339898	6.926056	9.937608e-11	1.045121e-08	EPO5	Illumina HumanHT-12 v4 Expression BeadChip
RBM38	1.4654540	10.434410	6.985505	7.328265e-11	8.024827e-09	EPO5	Illumina HumanHT-12 v4 Expression BeadChip
RBM38	1.5191103	8.966415	8.000976	3.495477e-13	7.577337e-11	EPO5	Illumina HumanHT-12 v4 Expression BeadChip
RIOK3	0.8325468	9.079467	5.433764	1.374759e-07	6.823685e-06	EPO5	Illumina HumanHT-12 v4 Expression BeadChip
RIOK3	0.9826259	10.335024	4.403760	1.125101e-05	3.356972e-04	EPO5	Illumina HumanHT-12 v4 Expression BeadChip
RNF123	0.7646596	7.060796	6.443739	1.127206e-09	9.354045e-08	EPO5	Illumina HumanHT-12 v4 Expression BeadChip
SELENBP1	1.9577898	7.851860	8.325819	6.025521e-14	1.684292e-11	EPO5	Illumina HumanHT-12 v4 Expression BeadChip
SLC25A37	1.2206212	11.555800	5.595045	6.571881e-08	3.525582e-06	EPO5	Illumina HumanHT-12 v4 Expression BeadChip
SLC4A1	1.9187850	8.561877	7.695012	1.795970e-12	2.890423e-10	EPO5	Illumina HumanHT-12 v4 Expression BeadChip
SLC6A8	2.0968893	6.489091	11.501008	1.163795e-21	1.145865e-17	EPO5	Illumina HumanHT-12 v4 Expression BeadChip
SMOX	1.1958650	7.204312	7.298805	1.448218e-11	1.831306e-09	EPO5	Illumina HumanHT-12 v4 Expression BeadChip
SMOX	1.5387042	7.377491	8.245467	9.324695e-14	2.415778e-11	EPO5	Illumina HumanHT-12 v4 Expression BeadChip
SNCA	1.8964518	9.975330	7.378155	9.564113e-12	1.285949e-09	EPO5	Illumina HumanHT-12 v4 Expression BeadChip
SNCA	1.6156419	11.316917	6.515844	7.878902e-10	7.092347e-08	EPO5	Illumina HumanHT-12 v4 Expression BeadChip
TENT5C	2.0040525	10.252204	10.763440	7.508558e-20	1.595118e-16	EPO5	Illumina HumanHT-12 v4 Expression BeadChip
TNS1	1.7273018	7.222689	8.378277	4.528206e-14	1.380144e-11	EPO5	Illumina HumanHT-12 v4 Expression BeadChip
TRIM10	1.3420741	5.810114	8.625937	1.168348e-14	4.596367e-12	EPO5	Illumina HumanHT-12 v4 Expression BeadChip
TSPAN5	1.0442910	9.407165	4.850766	1.782879e-06	6.376344e-05	EPO5	Illumina HumanHT-12 v4 Expression BeadChip
XK	2.1917809	5.948695	11.041375	1.561520e-20	4.146617e-17	EPO5	Illumina HumanHT-12 v4 Expression BeadChip
ADIPOR1	-1.5725471	11.246783	-7.898669	6.055310e-13	1.495802e-10	Post7	Illumina HumanHT-12 v4 Expression BeadChip
ADIPOR1	-1.6656369	10.100316	-8.498265	2.351802e-14	8.326948e-12	Post7	Illumina HumanHT-12 v4 Expression BeadChip
AHSP	-1.1478578	10.251286	-6.011496	9.268142e-09	9.557884e-07	Post7	Illumina HumanHT-12 v4 Expression BeadChip
ALAS2	-0.9927205	5.951168	-4.099588	3.686677e-05	2.061046e-03	Post7	Illumina HumanHT-12 v4 Expression BeadChip
ALAS2	-2.5429034	11.973813	-11.472745	1.365160e-21	1.450073e-17	Post7	Illumina HumanHT-12 v4 Expression BeadChip
ALAS2	-1.9966573	7.357882	-8.383058	4.411739e-14	1.428641e-11	Post7	Illumina HumanHT-12 v4 Expression BeadChip
CA1	-1.5390141	8.453503	-6.432733	1.190346e-09	1.395600e-07	Post7	Illumina HumanHT-12 v4 Expression BeadChip
E2F2	-0.9427429	8.990539	-4.242877	2.122551e-05	1.252541e-03	Post7	Illumina HumanHT-12 v4 Expression BeadChip
EPB42	-2.2131198	8.462231	-9.507815	8.791809e-17	7.183584e-14	Post7	Illumina HumanHT-12 v4 Expression BeadChip
FBXO7	-1.7941444	9.285124	-7.167039	2.873716e-11	4.423857e-09	Post7	Illumina HumanHT-12 v4 Expression BeadChip
FBXO7	-1.4902877	11.273255	-7.702463	1.726217e-12	3.819975e-10	Post7	Illumina HumanHT-12 v4 Expression BeadChip
FECH	-1.1102911	7.210066	-4.768526	2.523230e-06	1.798775e-04	Post7	Illumina HumanHT-12 v4 Expression BeadChip
FOXO3	-1.3194289	11.747243	-7.615270	2.742068e-12	5.711028e-10	Post7	Illumina HumanHT-12 v4 Expression BeadChip
GATA1	-0.8139532	5.804364	-3.976837	5.856316e-05	3.079494e-03	Post7	Illumina HumanHT-12 v4 Expression BeadChip
GLRX5	-1.0140149	11.707746	-5.775059	2.843946e-08	2.721477e-06	Post7	Illumina HumanHT-12 v4 Expression BeadChip
GYPB	-1.4277491	6.660526	-6.726876	2.734114e-10	3.771658e-08	Post7	Illumina HumanHT-12 v4 Expression BeadChip
GYPC	-1.3872982	11.702385	-8.681949	8.589019e-15	3.508945e-12	Post7	Illumina HumanHT-12 v4 Expression BeadChip
GYPC	-1.4678881	12.153019	-9.012562	1.384915e-15	8.172537e-13	Post7	Illumina HumanHT-12 v4 Expression BeadChip
HAGH	-1.5392202	8.168362	-8.743937	6.107076e-15	2.702890e-12	Post7	Illumina HumanHT-12 v4 Expression BeadChip
HAGH	-1.4913337	10.296172	-7.967113	4.193650e-13	1.086462e-10	Post7	Illumina HumanHT-12 v4 Expression BeadChip
HBD	-1.8752489	11.333653	-9.748095	2.289397e-17	2.701997e-14	Post7	Illumina HumanHT-12 v4 Expression BeadChip
HBQ1	-1.8293195	9.798718	-10.698164	1.085637e-19	2.306327e-16	Post7	Illumina HumanHT-12 v4 Expression BeadChip
KLF1	-0.7956250	5.625865	-4.320815	1.563706e-05	9.437323e-04	Post7	Illumina HumanHT-12 v4 Expression BeadChip
MAP2K3	-0.9200635	10.044434	-4.883781	1.549263e-06	1.150789e-04	Post7	Illumina HumanHT-12 v4 Expression BeadChip
MAP2K3	-0.8113626	6.786195	-3.161396	9.839789e-04	4.066857e-02	Post7	Illumina HumanHT-12 v4 Expression BeadChip
MAP2K3	-1.0965991	7.686123	-4.060101	4.282962e-05	2.345032e-03	Post7	Illumina HumanHT-12 v4 Expression BeadChip
MAP2K3	-1.0184104	9.591918	-5.401523	1.591015e-07	1.351981e-05	Post7	Illumina HumanHT-12 v4 Expression BeadChip
MARCHF2	-0.9884748	8.861986	-6.427028	1.224438e-09	1.413693e-07	Post7	Illumina HumanHT-12 v4 Expression BeadChip
MARCHF2	-0.7361256	7.415355	-4.103814	3.627783e-05	2.050256e-03	Post7	Illumina HumanHT-12 v4 Expression BeadChip
MARCHF8	-1.1403779	6.753853	-6.254263	2.863269e-09	3.135428e-07	Post7	Illumina HumanHT-12 v4 Expression BeadChip
MARCHF8	-1.2930010	7.258721	-6.470785	9.857237e-10	1.189813e-07	Post7	Illumina HumanHT-12 v4 Expression BeadChip
MPP1	-0.9138830	9.869312	-4.940754	1.214143e-06	9.082135e-05	Post7	Illumina HumanHT-12 v4 Expression BeadChip
MXI1	-1.4393801	7.447794	-6.717337	2.869014e-10	3.907009e-08	Post7	Illumina HumanHT-12 v4 Expression BeadChip
MXI1	-1.2372367	6.370030	-5.463804	1.199275e-07	1.052785e-05	Post7	Illumina HumanHT-12 v4 Expression BeadChip
MYL4	-2.0795012	9.336345	-11.330016	3.056863e-21	1.623500e-17	Post7	Illumina HumanHT-12 v4 Expression BeadChip
OSBP2	-1.6398343	7.412388	-7.695445	1.791841e-12	3.884272e-10	Post7	Illumina HumanHT-12 v4 Expression BeadChip
PDZK1IP1	-1.5900828	7.877973	-8.959811	1.854732e-15	1.004717e-12	Post7	Illumina HumanHT-12 v4 Expression BeadChip
RBM38	-1.2410011	10.434410	-5.681537	4.402323e-08	4.101884e-06	Post7	Illumina HumanHT-12 v4 Expression BeadChip
RBM38	-1.0997926	8.966415	-5.329998	2.196172e-07	1.836830e-05	Post7	Illumina HumanHT-12 v4 Expression BeadChip
RIOK3	-1.1476723	10.335024	-5.413812	1.504930e-07	1.289143e-05	Post7	Illumina HumanHT-12 v4 Expression BeadChip
SELENBP1	-2.1442482	7.851860	-9.241833	3.876742e-16	2.573672e-13	Post7	Illumina HumanHT-12 v4 Expression BeadChip
SLC25A37	-1.3706777	11.555800	-6.471804	9.807482e-10	1.189813e-07	Post7	Illumina HumanHT-12 v4 Expression BeadChip
SLC4A1	-2.1484025	8.561877	-8.762147	5.524300e-15	2.551266e-12	Post7	Illumina HumanHT-12 v4 Expression BeadChip
SLC6A8	-1.2704992	6.489091	-6.318308	2.092439e-09	2.315197e-07	Post7	Illumina HumanHT-12 v4 Expression BeadChip
SMOX	-0.8797568	7.204312	-4.825460	1.984743e-06	1.443969e-04	Post7	Illumina HumanHT-12 v4 Expression BeadChip
SMOX	-1.1371898	7.377491	-5.650224	5.091500e-08	4.662233e-06	Post7	Illumina HumanHT-12 v4 Expression BeadChip
SNCA	-2.2088636	11.316917	-9.373540	1.860977e-16	1.411950e-13	Post7	Illumina HumanHT-12 v4 Expression BeadChip
SNCA	-2.3112536	9.975330	-9.251816	3.667198e-16	2.573672e-13	Post7	Illumina HumanHT-12 v4 Expression BeadChip
TENT5C	-1.1981642	10.252204	-5.781222	2.762847e-08	2.667906e-06	Post7	Illumina HumanHT-12 v4 Expression BeadChip
TNS1	-1.5301761	7.222689	-7.250359	1.864202e-11	3.000235e-09	Post7	Illumina HumanHT-12 v4 Expression BeadChip
TSPAN5	-1.5259767	9.407165	-7.841519	8.222956e-13	1.985096e-10	Post7	Illumina HumanHT-12 v4 Expression BeadChip
ADIPOR1	-1.0199200	10.100316	-4.585914	5.383784e-06	1.546936e-03	Post8	Illumina HumanHT-12 v4 Expression BeadChip
ADIPOR1	-0.9363705	11.246783	-4.061403	4.261859e-05	7.544911e-03	Post8	Illumina HumanHT-12 v4 Expression BeadChip
AHSP	-0.9393591	10.251286	-4.594954	5.187826e-06	1.546936e-03	Post8	Illumina HumanHT-12 v4 Expression BeadChip
ALAS2	-1.4396641	11.973813	-5.921030	1.427227e-08	7.580001e-05	Post8	Illumina HumanHT-12 v4 Expression BeadChip
ALAS2	-1.2626706	7.357882	-4.833812	1.915794e-06	7.826754e-04	Post8	Illumina HumanHT-12 v4 Expression BeadChip
CA1	-1.2598648	8.453503	-5.025428	8.425137e-07	5.593238e-04	Post8	Illumina HumanHT-12 v4 Expression BeadChip
EPB42	-1.2881653	8.462231	-4.998117	9.482905e-07	5.925142e-04	Post8	Illumina HumanHT-12 v4 Expression BeadChip
GYPB	-1.0008565	6.660526	-4.261333	1.975047e-05	3.884990e-03	Post8	Illumina HumanHT-12 v4 Expression BeadChip
GYPC	-0.8584003	12.153019	-4.453463	9.218836e-06	2.176055e-03	Post8	Illumina HumanHT-12 v4 Expression BeadChip
GYPC	-0.8274994	11.702385	-4.358992	1.344541e-05	2.856342e-03	Post8	Illumina HumanHT-12 v4 Expression BeadChip
HAGH	-0.9436434	10.296172	-4.414632	1.077260e-05	2.383886e-03	Post8	Illumina HumanHT-12 v4 Expression BeadChip
HAGH	-1.0572314	8.168362	-5.441534	1.327101e-07	1.629682e-04	Post8	Illumina HumanHT-12 v4 Expression BeadChip
HBD	-1.1736420	11.333653	-5.505899	9.897051e-08	1.629682e-04	Post8	Illumina HumanHT-12 v4 Expression BeadChip
HBQ1	-1.0732944	9.798718	-5.534302	8.690030e-08	1.629682e-04	Post8	Illumina HumanHT-12 v4 Expression BeadChip
MARCHF2	-0.6549967	8.861986	-3.472584	3.536850e-04	4.154297e-02	Post8	Illumina HumanHT-12 v4 Expression BeadChip
MXI1	-0.9704731	7.447794	-4.039717	4.625738e-05	7.924934e-03	Post8	Illumina HumanHT-12 v4 Expression BeadChip
MYL4	-1.1400396	9.336345	-5.470225	1.164711e-07	1.629682e-04	Post8	Illumina HumanHT-12 v4 Expression BeadChip
PDZK1IP1	-0.8874867	7.877973	-4.216104	2.355458e-05	4.313738e-03	Post8	Illumina HumanHT-12 v4 Expression BeadChip
SELENBP1	-1.3056820	7.851860	-5.122211	5.523561e-07	4.190804e-04	Post8	Illumina HumanHT-12 v4 Expression BeadChip
SLC4A1	-1.2663550	8.561877	-4.662879	3.920665e-06	1.343397e-03	Post8	Illumina HumanHT-12 v4 Expression BeadChip
SNCA	-1.3362978	9.975330	-4.847936	1.804447e-06	7.826754e-04	Post8	Illumina HumanHT-12 v4 Expression BeadChip
SNCA	-1.1950825	11.316917	-4.489906	7.958825e-06	2.113466e-03	Post8	Illumina HumanHT-12 v4 Expression BeadChip
TNS1	-0.9505230	7.222689	-3.933687	6.875302e-05	1.089992e-02	Post8	Illumina HumanHT-12 v4 Expression BeadChip
TSPAN5	-0.8488570	9.407165	-3.637331	2.002410e-04	2.444782e-02	Post8	Illumina HumanHT-12 v4 Expression BeadChip
