# Supplementary material for: Cross-platform transcriptomic profiling of the response to recombinant human erythropoietin
Source: Sci Rep. 2021 Nov 4;11:21705. doi: 10.1038/s41598-021-00608-9 (PMC8568984; doi:10.1038/s41598-021-00608-9)
Supplement: Supplementary file 1 — Supplementary Information 1. [file 41598_2021_608_MOESM1_ESM.zip › Supplementary Data 1-16/Supplementary Data 5.xlsx]

## Sheet: MGI RNA-seq GSEA - DESeq2
GSEA leading edge gene enriched in EPO4	Description	GSEA ranks EPO4	Pathways(/pathway overlaps) enriched in EPO4	Collapsed pathway by NES	DESeq2 log2FoldChange EPO4 vs Base1	DESeq2 Fold Change EPO4 vs Base1	S-value EPO4 vs base1	Ensembl gene ID	DESeq2 log2FoldChange Post7 vs Base1	DESeq2 Fold Change Post7 vs Base1	S-value Post7 vs base1	Ensembl gene ID		Note
BPGM	bisphosphoglycerate mutase [Source:HGNC Symbol;Acc:HGNC:1093]	1.95	erythrocyte development/erythroctye homeostasis	NES>1.9	1.73571	3.33043	1.32e-15	ENSG00000172331	-1.48582	-2.80076	1.29e-11	ENSG00000172331		223 of 529 leading genes from the MGI RNAseq GSEA EPO4 dataset are common to the MGI RNAseq Deseq2 EPO4 and Post7 DGE genes
ALAS2	5-aminolevulinate synthase 2 [Source:HGNC Symbol;Acc:HGNC:397]	1.9	porphyrin-containing compound metabolic process	NES>1.9	2.48963	5.61633	5.08e-20	ENSG00000158578	-2.52108	-5.74011	0	ENSG00000158578		Of 223 genes, 135 are unique
ALAS2	5-aminolevulinate synthase 2 [Source:HGNC Symbol;Acc:HGNC:397]	1.9	transition metal ion homeostasis/iron ion homeostasis	NES>1.9	2.48963	5.61633	5.08e-20	ENSG00000158578	-2.52108	-5.74011	0	ENSG00000158578		Of 529 genes, 308 are unique
PKD1L3	polycystin 1 like 3, transient receptor potential channel interacting [Source:HGNC Symbol;Acc:HGNC:21716]	1.84	cellular response of PH	NES>1.9	2.06072	4.17195	1.79e-24	ENSG00000277481	-1.20486	-2.30515	4.37e-08	ENSG00000277481
SLC4A1	solute carrier family 4 member 1 (Diego blood group) [Source:HGNC Symbol;Acc:HGNC:11027]	1.69	erythrocyte development/erythroctye homeostasis	NES>1.9	2.16307	4.47867	2.75e-15	ENSG00000004939	-1.82801	-3.55046	2.92e-11	ENSG00000004939
AP2A1	adaptor related protein complex 2 subunit alpha 1 [Source:HGNC Symbol;Acc:HGNC:561]	1.65	LDL receptor particle metabolic process/LDL particle receptor catabolic process	NES>1.9	1.28013	2.4286	1.19e-17	ENSG00000196961	-0.839453	-1.78937	1.34e-07	ENSG00000196961
IGF2	insulin like growth factor 2 [Source:HGNC Symbol;Acc:HGNC:5466]	1.61	regulation of glucan biosynthetic process/regulation of glucose metabolic process	NES>1.9	3.06825	8.38757	1.72e-31	ENSG00000167244	-1.89663	-3.72344	1.06e-10	ENSG00000167244
IGF2	insulin like growth factor 2 [Source:HGNC Symbol;Acc:HGNC:5466]	1.61	regulation of generation of precursor metabolites and energy	NES>1.9	3.06825	8.38757	1.72e-31	ENSG00000167244	-1.89663	-3.72344	1.06e-10	ENSG00000167244
FAM210B	family with sequence similarity 210 member B [Source:HGNC Symbol;Acc:HGNC:16102]	1.61	erythrocyte development/erythroctye homeostasis	NES>1.9	1.76077	3.38879	6.65e-16	ENSG00000124098	-1.81648	-3.52222	1.2e-16	ENSG00000124098
DYRK3	dual specificity tyrosine phosphorylation regulated kinase 3 [Source:HGNC Symbol;Acc:HGNC:3094]	1.61	TOR signaling/regulation of TOR signaling	NES>1.9	1.63798	3.11229	2.48e-16	ENSG00000143479	-1.31587	-2.48952	2.46e-10	ENSG00000143479
FECH	ferrochelatase [Source:HGNC Symbol;Acc:HGNC:3647]	1.57	porphyrin-containing compound metabolic process	NES>1.9	1.56168	2.95198	7.94e-14	ENSG00000066926	-1.55502	-2.93837	2.27e-13	ENSG00000066926
SLC25A37	solute carrier family 25 member 37 [Source:HGNC Symbol;Acc:HGNC:29786]	1.55	transition metal ion homeostasis/iron ion homeostasis	NES>1.9	1.4649	2.76045	1.4e-14	ENSG00000147454	-1.76184	-3.3913	0	ENSG00000147454
TAL1	TAL bHLH transcription factor 1, erythroid differentiation factor [Source:HGNC Symbol;Acc:HGNC:11556]	1.55	erythrocyte development/erythroctye homeostasis	NES>1.9	1.21631	2.32352	2.88e-12	ENSG00000162367	-1.16388	-2.2406	4.69e-11	ENSG00000162367
UBA52	ubiquitin A-52 residue ribosomal protein fusion product 1 [Source:HGNC Symbol;Acc:HGNC:12458]	1.55	protein polyubiquitination	NES>1.9	1.03043	2.04264	2.2e-13	ENSG00000221983	-0.490702	-1.40513	0.0043376	ENSG00000221983
UBA52	ubiquitin A-52 residue ribosomal protein fusion product 1 [Source:HGNC Symbol;Acc:HGNC:12458]	1.55	nucleotide excision repair, DNA damage recognition	NES>1.9	1.03043	2.04264	2.2e-13	ENSG00000221983	-0.490702	-1.40513	0.0043376	ENSG00000221983
CDC34	cell division cycle 34 [Source:HGNC Symbol;Acc:HGNC:1734]	1.54	protein polyubiquitination	NES>1.9	1.67824	3.20037	3.69e-19	ENSG00000099804	-1.33702	-2.52629	2.56e-12	ENSG00000099804
AP2M1	adaptor related protein complex 2 subunit mu 1 [Source:HGNC Symbol;Acc:HGNC:564]	1.53	LDL receptor particle metabolic process/LDL particle receptor catabolic process	NES>1.9	1.04712	2.0664	1.66e-15	ENSG00000161203	-0.491113	-1.40553	0.00240203	ENSG00000161203
PINK1	PTEN induced kinase 1 [Source:HGNC Symbol;Acc:HGNC:14581]	1.52	regulation of generation of precursor metabolites and energy	NES>1.9	1.43678	2.70715	1.76e-18	ENSG00000158828	-0.861524	-1.81696	7.76e-07	ENSG00000158828
PINK1	PTEN induced kinase 1 [Source:HGNC Symbol;Acc:HGNC:14581]	1.52	organelle disassembly/positive regulation of mitophagy/regulation of autophagy of mitochondrion/autophagy of mitochondrion/mitophagy/regulation of mitophagy/positive regulation of macroautophagy	NES>1.9	1.43678	2.70715	1.76e-18	ENSG00000158828	-0.861524	-1.81696	7.76e-07	ENSG00000158828
VTI1B	vesicle transport through interaction with t-SNAREs 1B [Source:HGNC Symbol;Acc:HGNC:17793]	1.52	golgi to vacuole transport	NES>1.9	1.15101	2.22069	7.91e-16	ENSG00000100568	NA	NA	NA	NA
CUL4A	cullin 4A [Source:HGNC Symbol;Acc:HGNC:2554]	1.51	nucleotide excision repair, DNA damage recognition	NES>1.9	0.995519	1.9938	1.07e-15	ENSG00000139842	NA	NA	NA	NA
OPTN	optineurin [Source:HGNC Symbol;Acc:HGNC:17142]	1.5	organelle disassembly/positive regulation of mitophagy/regulation of autophagy of mitochondrion/autophagy of mitochondrion/mitophagy/regulation of mitophagy/positive regulation of macroautophagy	NES>1.9	1.1472	2.21483	6.78e-17	ENSG00000123240	-0.926254	-1.90034	7.22e-11	ENSG00000123240
RAB11B	RAB11B, member RAS oncogene family [Source:HGNC Symbol;Acc:HGNC:9761]	1.49	cellular response of PH	NES>1.9	1.20024	2.29778	2.67e-11	ENSG00000185236	-0.644317	-1.563	0.00113813	ENSG00000185236
STOM	stomatin [Source:HGNC Symbol;Acc:HGNC:3383]	1.47	positive regulation of vrial genome replication	NES>1.9	1.27099	2.41326	2.31e-22	ENSG00000148175	NA	NA	NA	NA
DMTN	dematin actin binding protein [Source:HGNC Symbol;Acc:HGNC:3382]	1.46	erythrocyte development/erythroctye homeostasis	NES>1.9	1.69848	3.24558	8.65e-15	ENSG00000158856	-1.69721	-3.24273	2.57e-14	ENSG00000158856
RNF217	ring finger protein 217 [Source:HGNC Symbol;Acc:HGNC:21487]	1.41	proteasomal protein catabolic process/postive regulation of proteolysis involved in cellular protein catabolic process/regulation of proteasomal protein catabloic process/regulation of proteasomal ubiquitin dependent protein catabloic process	NES>1.9	0.831895	1.78002	1.36e-08	ENSG00000146373	NA	NA	NA	NA
RNF217	ring finger protein 217 [Source:HGNC Symbol;Acc:HGNC:21487]	1.41	protein polyubiquitination	NES>1.9	0.831895	1.78002	1.36e-08	ENSG00000146373	NA	NA	NA	NA
EPB42	erythrocyte membrane protein band 4.2 [Source:HGNC Symbol;Acc:HGNC:3381]	1.4	transition metal ion homeostasis/iron ion homeostasis	NES>1.9	2.12154	4.35157	3.89e-14	ENSG00000166947	-2.2123	-4.63412	3.22e-15	ENSG00000166947
EPB42	erythrocyte membrane protein band 4.2 [Source:HGNC Symbol;Acc:HGNC:3381]	1.4	erythrocyte development/erythroctye homeostasis	NES>1.9	2.12154	4.35157	3.89e-14	ENSG00000166947	-2.2123	-4.63412	3.22e-15	ENSG00000166947
SRRD	SRR1 domain containing [Source:HGNC Symbol;Acc:HGNC:33910]	1.4	porphyrin-containing compound metabolic process	NES>1.9	1.59964	3.03068	3.71e-18	ENSG00000100104	-0.989734	-1.98582	2.78e-07	ENSG00000100104
MKRN1	makorin ring finger protein 1 [Source:HGNC Symbol;Acc:HGNC:7112]	1.4	protein polyubiquitination	NES>1.9	1.44101	2.7151	1.11e-12	ENSG00000133606	-1.49799	-2.82448	2.49e-13	ENSG00000133606
UBE2O	ubiquitin conjugating enzyme E2 O [Source:HGNC Symbol;Acc:HGNC:29554]	1.39	protein polyubiquitination	NES>1.9	1.4266	2.68812	2.51e-11	ENSG00000175931	-0.930074	-1.90537	2.34e-05	ENSG00000175931
UBE2O	ubiquitin conjugating enzyme E2 O [Source:HGNC Symbol;Acc:HGNC:29554]	1.39	protein monoubiquitination	NES>1.9	1.4266	2.68812	2.51e-11	ENSG00000175931	-0.930074	-1.90537	2.34e-05	ENSG00000175931
SNCA	synuclein alpha [Source:HGNC Symbol;Acc:HGNC:11138]	1.38	regulation of generation of precursor metabolites and energy	NES>1.9	1.53768	2.90327	9.94e-12	ENSG00000145335	-1.77191	-3.41505	9.27e-15	ENSG00000145335
YOD1	YOD1 deubiquitinase [Source:HGNC Symbol;Acc:HGNC:25035]	1.36	ubiquitin dependent erad pathway/erad pathway/regulation of erad pathway	NES>1.9	1.51567	2.85932	4.17e-13	ENSG00000180667	-1.63652	-3.10915	5.01e-15	ENSG00000180667
NCOA4	nuclear receptor coactivator 4 [Source:HGNC Symbol;Acc:HGNC:7671]	1.36	transition metal ion homeostasis/iron ion homeostasis	NES>1.9	1.21796	2.32618	2.39e-14	ENSG00000266412	-0.703721	-1.6287	4.72e-05	ENSG00000266412
UBE2H	ubiquitin conjugating enzyme E2 H [Source:HGNC Symbol;Acc:HGNC:12484]	1.32	protein polyubiquitination	NES>1.9	1.3291	2.51246	4.04e-16	ENSG00000186591	-1.0068	-2.00945	2.43e-09	ENSG00000186591
RAD23A	RAD23 homolog A, nucleotide excision repair protein [Source:HGNC Symbol;Acc:HGNC:9812]	1.32	positive regulation of vrial genome replication	NES>1.9	1.01158	2.01612	3.13e-10	ENSG00000179262	NA	NA	NA	NA
RAD23A	RAD23 homolog A, nucleotide excision repair protein [Source:HGNC Symbol;Acc:HGNC:9812]	1.32	proteasomal protein catabolic process/postive regulation of proteolysis involved in cellular protein catabolic process/regulation of proteasomal protein catabloic process/regulation of proteasomal ubiquitin dependent protein catabloic process	NES>1.9	1.01158	2.01612	3.13e-10	ENSG00000179262	NA	NA	NA	NA
TFRC	transferrin receptor [Source:HGNC Symbol;Acc:HGNC:11763]	1.31	transition metal ion homeostasis/iron ion homeostasis	NES>1.9	1.05789	2.08188	1.03e-10	ENSG00000072274	-0.649007	-1.56809	0.000240739	ENSG00000072274
MCOLN1	mucolipin 1 [Source:HGNC Symbol;Acc:HGNC:13356]	1.3	cellular response of PH	NES>1.9	1.17743	2.26173	6.63e-11	ENSG00000090674	-0.596095	-1.51162	0.00315928	ENSG00000090674
RNF14	ring finger protein 14 [Source:HGNC Symbol;Acc:HGNC:10058]	1.3	proteasomal protein catabolic process/postive regulation of proteolysis involved in cellular protein catabolic process/regulation of proteasomal protein catabloic process/regulation of proteasomal ubiquitin dependent protein catabloic process	NES>1.9	1.12173	2.17608	1.08e-08	ENSG00000013561	-0.965138	-1.95225	1.43e-06	ENSG00000013561
RNF14	ring finger protein 14 [Source:HGNC Symbol;Acc:HGNC:10058]	1.3	protein polyubiquitination	NES>1.9	1.12173	2.17608	1.08e-08	ENSG00000013561	-0.965138	-1.95225	1.43e-06	ENSG00000013561
FBXO9	F-box protein 9 [Source:HGNC Symbol;Acc:HGNC:13588]	1.3	TOR signaling/regulation of TOR signaling	NES>1.9	1.09722	2.13942	6.53e-14	ENSG00000112146	-0.633344	-1.55116	9.75e-05	ENSG00000112146
FBXO9	F-box protein 9 [Source:HGNC Symbol;Acc:HGNC:13588]	1.3	protein polyubiquitination	NES>1.9	1.09722	2.13942	6.53e-14	ENSG00000112146	-0.633344	-1.55116	9.75e-05	ENSG00000112146
TRIM58	tripartite motif containing 58 [Source:HGNC Symbol;Acc:HGNC:24150]	1.29	erythrocyte development/erythroctye homeostasis	NES>1.9	1.98935	3.97059	7.62e-20	ENSG00000162722	-1.98473	-3.9579	0	ENSG00000162722
TRIM58	tripartite motif containing 58 [Source:HGNC Symbol;Acc:HGNC:24150]	1.29	protein polyubiquitination	NES>1.9	1.98935	3.97059	7.62e-20	ENSG00000162722	-1.98473	-3.9579	0	ENSG00000162722
GCLC	glutamate-cysteine ligase catalytic subunit [Source:HGNC Symbol;Acc:HGNC:4311]	1.29	proteasomal protein catabolic process/postive regulation of proteolysis involved in cellular protein catabolic process/regulation of proteasomal protein catabloic process/regulation of proteasomal ubiquitin dependent protein catabloic process	NES>1.9	1.26398	2.40157	4.18e-17	ENSG00000001084	-0.585834	-1.50091	0.000585442	ENSG00000001084
PFKFB1	6-phosphofructo-2-kinase/fructose-2,6-biphosphatase 1 [Source:HGNC Symbol;Acc:HGNC:8872]	1.29	regulation of generation of precursor metabolites and energy	NES>1.9	0.898024	1.86351	0.000511838	ENSG00000158571	NA	NA	NA	NA
SESN3	sestrin 3 [Source:HGNC Symbol;Acc:HGNC:23060]	1.27	TOR signaling/regulation of TOR signaling	NES>1.9	1.45542	2.74237	1.09e-13	ENSG00000149212	-1.27015	-2.41186	2.02e-10	ENSG00000149212
FBXO7	F-box protein 7 [Source:HGNC Symbol;Acc:HGNC:13586]	1.26	protein polyubiquitination	NES>1.9	1.18768	2.27786	1.04e-08	ENSG00000100225	-1.31647	-2.49057	2.69e-10	ENSG00000100225
STK11	serine/threonine kinase 11 [Source:HGNC Symbol;Acc:HGNC:11389]	1.26	TOR signaling/regulation of TOR signaling	NES>1.9	0.915128	1.88574	2.74e-12	ENSG00000118046	NA	NA	NA	NA
AMFR	autocrine motility factor receptor [Source:HGNC Symbol;Acc:HGNC:463]	1.26	protein polyubiquitination	NES>1.9	0.823821	1.77009	5.73e-11	ENSG00000159461	NA	NA	NA	NA
RHAG	Rh associated glycoprotein [Source:HGNC Symbol;Acc:HGNC:10006]	1.25	erythrocyte development/erythroctye homeostasis	NES>1.9	1.31027	2.47987	5.43e-16	ENSG00000112077	-1.1475	-2.2153	9.15e-12	ENSG00000112077
RHAG	Rh associated glycoprotein [Source:HGNC Symbol;Acc:HGNC:10006]	1.25	transition metal ion homeostasis/iron ion homeostasis	NES>1.9	1.31027	2.47987	5.43e-16	ENSG00000112077	-1.1475	-2.2153	9.15e-12	ENSG00000112077
BAG6	BCL2 associated athanogene 6 [Source:HGNC Symbol;Acc:HGNC:13919]	1.24	ubiquitin dependent erad pathway/erad pathway/regulation of erad pathway	NES>1.9	1.05676	2.08025	1.29e-19	ENSG00000234651	-0.67389	-1.59537	2.96e-07	ENSG00000234651
BAG6	BCL2 associated athanogene 6 [Source:HGNC Symbol;Acc:HGNC:13919]	1.24	proteasomal protein catabolic process/postive regulation of proteolysis involved in cellular protein catabolic process/regulation of proteasomal protein catabloic process/regulation of proteasomal ubiquitin dependent protein catabloic process	NES>1.9	1.05676	2.08025	1.29e-19	ENSG00000234651	-0.67389	-1.59537	2.96e-07	ENSG00000234651
TOP2A	DNA topoisomerase II alpha [Source:HGNC Symbol;Acc:HGNC:11989]	1.24	positive regulation of vrial genome replication	NES>1.9	0.881035	1.8417	0.000233679	ENSG00000131747	NA	NA	NA	NA
TOP2A	DNA topoisomerase II alpha [Source:HGNC Symbol;Acc:HGNC:11989]	1.24	meiotic chromosome separation	NES>1.9	0.881035	1.8417	0.000233679	ENSG00000131747	NA	NA	NA	NA
RNF187	ring finger protein 187 [Source:HGNC Symbol;Acc:HGNC:27146]	1.23	protein polyubiquitination	NES>1.9	1.18853	2.27921	7.26e-11	ENSG00000168159	NA	NA	NA	NA
SLC25A39	solute carrier family 25 member 39 [Source:HGNC Symbol;Acc:HGNC:24279]	1.22	porphyrin-containing compound metabolic process	NES>1.9	1.76542	3.39973	1.49e-14	ENSG00000013306	-1.78723	-3.45151	1.14e-14	ENSG00000013306
GATA1	GATA binding protein 1 [Source:HGNC Symbol;Acc:HGNC:4170]	1.22	erythrocyte development/erythroctye homeostasis	NES>1.9	1.42406	2.68339	6.94e-11	ENSG00000102145	-1.50223	-2.8328	1.16e-11	ENSG00000102145
ZER1	zyg-11 related cell cycle regulator [Source:HGNC Symbol;Acc:HGNC:30960]	1.22	proteasomal protein catabolic process/postive regulation of proteolysis involved in cellular protein catabolic process/regulation of proteasomal protein catabloic process/regulation of proteasomal ubiquitin dependent protein catabloic process	NES>1.9	1.32753	2.50972	8.1e-17	ENSG00000160445	-1.20939	-2.31239	1.32e-13	ENSG00000160445
SPTA1	spectrin alpha, erythrocytic 1 [Source:HGNC Symbol;Acc:HGNC:11272]	1.22	porphyrin-containing compound metabolic process	NES>1.9	1.30704	2.47433	1.57e-15	ENSG00000163554	-1.04717	-2.06647	4.96e-10	ENSG00000163554
RMND5A	required for meiotic nuclear division 5 homolog A [Source:HGNC Symbol;Acc:HGNC:25850]	1.21	protein polyubiquitination	NES>1.9	1.26869	2.40943	2.91e-15	ENSG00000153561	-0.865631	-1.82214	3.14e-07	ENSG00000153561
FURIN	furin, paired basic amino acid cleaving enzyme [Source:HGNC Symbol;Acc:HGNC:8568]	1.2	LDL receptor particle metabolic process/LDL particle receptor catabolic process	NES>1.9	1.25195	2.38163	1.43e-13	ENSG00000140564	-1.05831	-2.08249	1.3e-09	ENSG00000140564
UBE2D3	ubiquitin conjugating enzyme E2 D3 [Source:HGNC Symbol;Acc:HGNC:12476]	1.2	protein monoubiquitination	NES>1.9	0.684492	1.60714	5.97e-08	ENSG00000109332	NA	NA	NA	NA
UBE2D3	ubiquitin conjugating enzyme E2 D3 [Source:HGNC Symbol;Acc:HGNC:12476]	1.2	protein polyubiquitination	NES>1.9	0.684492	1.60714	5.97e-08	ENSG00000109332	NA	NA	NA	NA
SOX6	SRY-box transcription factor 6 [Source:HGNC Symbol;Acc:HGNC:16421]	1.19	erythrocyte development/erythroctye homeostasis	NES>1.9	0.925706	1.89961	8.46e-12	ENSG00000110693	-0.488864	-1.40334	0.00299924	ENSG00000110693
NCAPH	non-SMC condensin I complex subunit H [Source:HGNC Symbol;Acc:HGNC:1112]	1.19	meiotic chromosome separation	NES>1.9	0.756637	1.68955	4.9e-06	ENSG00000121152	NA	NA	NA	NA
MARCHF8	membrane associated ring-CH-type finger 8 [Source:HGNC Symbol;Acc:HGNC:23356]	1.18	protein polyubiquitination	NES>1.9	1.55289	2.79337	5.59e-15	ENSG00000165406/ENSG00000278545	-1.93773	-3.34818	0	ENSG00000165406/ENSG00000278545
SHARPIN	SHANK associated RH domain interactor [Source:HGNC Symbol;Acc:HGNC:25321]	1.18	protein polyubiquitination	NES>1.9	0.76815	1.70308	8.08e-07	ENSG00000179526	-0.625204	-1.54243	0.000161042	ENSG00000179526
UBB	ubiquitin B [Source:HGNC Symbol;Acc:HGNC:12463]	1.17	protein monoubiquitination	NES>1.9	1.17653	2.26033	2.29e-08	ENSG00000170315	-0.845269	-1.7966	8.53e-05	ENSG00000170315
UBB	ubiquitin B [Source:HGNC Symbol;Acc:HGNC:12463]	1.17	nucleotide excision repair, DNA damage recognition	NES>1.9	1.17653	2.26033	2.29e-08	ENSG00000170315	-0.845269	-1.7966	8.53e-05	ENSG00000170315
UBB	ubiquitin B [Source:HGNC Symbol;Acc:HGNC:12463]	1.17	protein polyubiquitination	NES>1.9	1.17653	2.26033	2.29e-08	ENSG00000170315	-0.845269	-1.7966	8.53e-05	ENSG00000170315
GPLD1	glycosylphosphatidylinositol specific phospholipase D1 [Source:HGNC Symbol;Acc:HGNC:4459]	1.17	cellular response of PH	NES>1.9	1.07044	2.10007	5.27e-08	ENSG00000112293	NA	NA	NA	NA
BLVRB	biliverdin reductase B [Source:HGNC Symbol;Acc:HGNC:1063]	1.15	porphyrin-containing compound metabolic process	NES>1.9	1.28724	2.4406	1.33e-09	ENSG00000090013	-1.30564	-2.47194	1.01e-09	ENSG00000090013
STAU1	staufen double-stranded RNA binding protein 1 [Source:HGNC Symbol;Acc:HGNC:11370]	1.15	positive regulation of vrial genome replication	NES>1.9	0.734114	1.66338	1.28e-10	ENSG00000124214	NA	NA	NA	NA
EIF2AK1	eukaryotic translation initiation factor 2 alpha kinase 1 [Source:HGNC Symbol;Acc:HGNC:24921]	1.14	transition metal ion homeostasis/iron ion homeostasis	NES>1.9	1.36826	2.58159	1.07e-17	ENSG00000086232	-1.09647	-2.13831	1.8e-11	ENSG00000086232
EIF2AK1	eukaryotic translation initiation factor 2 alpha kinase 1 [Source:HGNC Symbol;Acc:HGNC:24921]	1.14	porphyrin-containing compound metabolic process	NES>1.9	1.36826	2.58159	1.07e-17	ENSG00000086232	-1.09647	-2.13831	1.8e-11	ENSG00000086232
PSMF1	proteasome inhibitor subunit 1 [Source:HGNC Symbol;Acc:HGNC:9571]	1.14	protein polyubiquitination	NES>1.9	1.22145	2.33181	1.53e-09	ENSG00000125818	-1.31135	-2.48173	1.43e-10	ENSG00000125818
DNAJB2	DnaJ heat shock protein family (Hsp40) member B2 [Source:HGNC Symbol;Acc:HGNC:5228]	1.14	proteasomal protein catabolic process/postive regulation of proteolysis involved in cellular protein catabolic process/regulation of proteasomal protein catabloic process/regulation of proteasomal ubiquitin dependent protein catabloic process	NES>1.9	0.98361	1.97741	8.3e-10	ENSG00000135924	-0.716352	-1.64302	2.12e-05	ENSG00000135924
CETN2	centrin 2 [Source:HGNC Symbol;Acc:HGNC:1867]	1.14	nucleotide excision repair, DNA damage recognition	NES>1.9	0.657897	1.57778	3.31e-07	ENSG00000147400	NA	NA	NA	NA
TFR2	transferrin receptor 2 [Source:HGNC Symbol;Acc:HGNC:11762]	1.13	transition metal ion homeostasis/iron ion homeostasis	NES>1.9	1.35173	2.55218	4.54e-09	ENSG00000106327	NA	NA	NA	NA
BTRC	beta-transducin repeat containing E3 ubiquitin protein ligase [Source:HGNC Symbol;Acc:HGNC:1144]	1.13	protein polyubiquitination	NES>1.9	0.701571	1.62627	8.11e-06	ENSG00000166167	NA	NA	NA	NA
FTL	ferritin light chain [Source:HGNC Symbol;Acc:HGNC:3999]	1.12	transition metal ion homeostasis/iron ion homeostasis	NES>1.9	0.88077	1.84136	8.53e-13	ENSG00000087086	NA	NA	NA	NA
NFE2L2	nuclear factor, erythroid 2 like 2 [Source:HGNC Symbol;Acc:HGNC:7782]	1.12	proteasomal protein catabolic process/postive regulation of proteolysis involved in cellular protein catabolic process/regulation of proteasomal protein catabloic process/regulation of proteasomal ubiquitin dependent protein catabloic process	NES>1.9	0.739717	1.66985	1.21e-08	ENSG00000116044	NA	NA	NA	NA
NFE2L2	nuclear factor, erythroid 2 like 2 [Source:HGNC Symbol;Acc:HGNC:7782]	1.12	ubiquitin dependent erad pathway/erad pathway/regulation of erad pathway	NES>1.9	0.739717	1.66985	1.21e-08	ENSG00000116044	NA	NA	NA	NA
INPP5K	inositol polyphosphate-5-phosphatase K [Source:HGNC Symbol;Acc:HGNC:33882]	1.12	regulation of glucan biosynthetic process/regulation of glucose metabolic process	NES>1.9	0.691403	1.61485	6.24e-08	ENSG00000132376	NA	NA	NA	NA
INPP5K	inositol polyphosphate-5-phosphatase K [Source:HGNC Symbol;Acc:HGNC:33882]	1.12	regulation of generation of precursor metabolites and energy	NES>1.9	0.691403	1.61485	6.24e-08	ENSG00000132376	NA	NA	NA	NA
FZR1	fizzy and cell division cycle 20 related 1 [Source:HGNC Symbol;Acc:HGNC:24824]	1.12	protein polyubiquitination	NES>1.9	0.656326	1.57606	6.26e-06	ENSG00000105325	NA	NA	NA	NA
GSK3A	glycogen synthase kinase 3 alpha [Source:HGNC Symbol;Acc:HGNC:4616]	1.1	TOR signaling/regulation of TOR signaling	NES>1.9	0.761123	1.69481	9.44e-11	ENSG00000105723	NA	NA	NA	NA
GSK3A	glycogen synthase kinase 3 alpha [Source:HGNC Symbol;Acc:HGNC:4616]	1.1	proteasomal protein catabolic process/postive regulation of proteolysis involved in cellular protein catabolic process/regulation of proteasomal protein catabloic process/regulation of proteasomal ubiquitin dependent protein catabloic process	NES>1.9	0.761123	1.69481	9.44e-11	ENSG00000105723	NA	NA	NA	NA
GSK3A	glycogen synthase kinase 3 alpha [Source:HGNC Symbol;Acc:HGNC:4616]	1.1	regulation of generation of precursor metabolites and energy	NES>1.9	0.761123	1.69481	9.44e-11	ENSG00000105723	NA	NA	NA	NA
GSK3A	glycogen synthase kinase 3 alpha [Source:HGNC Symbol;Acc:HGNC:4616]	1.1	regulation of glucan biosynthetic process/regulation of glucose metabolic process	NES>1.9	0.761123	1.69481	9.44e-11	ENSG00000105723	NA	NA	NA	NA
PCGF5	polycomb group ring finger 5 [Source:HGNC Symbol;Acc:HGNC:28264]	1.09	protein monoubiquitination	NES>1.9	0.938209	1.91615	7.59e-11	ENSG00000180628	-0.494491	-1.40882	0.00390507	ENSG00000180628
ABCG2	ATP binding cassette subfamily G member 2 (Junior blood group) [Source:HGNC Symbol;Acc:HGNC:74]	1.07	transition metal ion homeostasis/iron ion homeostasis	NES>1.9	1.61111	3.05488	1.4e-15	ENSG00000118777	-0.69093	-1.61432	0.00137556	ENSG00000118777
CDC27	cell division cycle 27 [Source:HGNC Symbol;Acc:HGNC:1728]	1.07	protein polyubiquitination	NES>1.9	0.710182	1.63601	1.4e-07	ENSG00000004897	NA	NA	NA	NA
AP2B1	adaptor related protein complex 2 subunit beta 1 [Source:HGNC Symbol;Acc:HGNC:563]	1.06	LDL receptor particle metabolic process/LDL particle receptor catabolic process	NES>1.9	0.846325	1.79792	3.17e-12	ENSG00000006125	NA	NA	NA	NA
UBE2V1	ubiquitin conjugating enzyme E2 V1 [Source:HGNC Symbol;Acc:HGNC:12494]	1.06	protein polyubiquitination	NES>1.9	0.60293	1.5188	9.76e-08	ENSG00000244687	NA	NA	NA	NA
SIAH2	siah E3 ubiquitin protein ligase 2 [Source:HGNC Symbol;Acc:HGNC:10858]	1.04	protein polyubiquitination	NES>1.9	1.5895	3.00945	1.94e-17	ENSG00000181788	-1.34872	-2.54686	1.25e-12	ENSG00000181788
AP2S1	adaptor related protein complex 2 subunit sigma 1 [Source:HGNC Symbol;Acc:HGNC:565]	1.04	LDL receptor particle metabolic process/LDL particle receptor catabolic process	NES>1.9	0.621161	1.53811	8.88e-05	ENSG00000042753	NA	NA	NA	NA
AKT1S1	AKT1 substrate 1 [Source:HGNC Symbol;Acc:HGNC:28426]	1.04	TOR signaling/regulation of TOR signaling	NES>1.9	0.58112	1.49601	5.56e-05	ENSG00000204673	NA	NA	NA	NA
NEDD4L	NEDD4 like E3 ubiquitin protein ligase [Source:HGNC Symbol;Acc:HGNC:7728]	1.03	protein polyubiquitination	NES>1.9	1.09346	2.13385	3.1e-09	ENSG00000049759	-0.987414	-1.98263	2.24e-07	ENSG00000049759
NEDD4L	NEDD4 like E3 ubiquitin protein ligase [Source:HGNC Symbol;Acc:HGNC:7728]	1.03	protein monoubiquitination	NES>1.9	1.09346	2.13385	3.1e-09	ENSG00000049759	-0.987414	-1.98263	2.24e-07	ENSG00000049759
IFI27	interferon alpha inducible protein 27 [Source:HGNC Symbol;Acc:HGNC:5397]	1.02	protein polyubiquitination	NES>1.9	2.98328	7.90781	0.000613507	ENSG00000165949	NA	NA	NA	NA
IFI27	interferon alpha inducible protein 27 [Source:HGNC Symbol;Acc:HGNC:5397]	1.02	protein polyubiquitination	NES>1.9	2.42544	5.37193	1.18e-05	ENSG00000275214	NA	NA	NA	NA
PSME4	proteasome activator subunit 4 [Source:HGNC Symbol;Acc:HGNC:20635]	1.02	protein polyubiquitination	NES>1.9	0.705137	1.6303	1.41e-08	ENSG00000068878	NA	NA	NA	NA
FBXO30	F-box protein 30 [Source:HGNC Symbol;Acc:HGNC:15600]	1.02	protein polyubiquitination	NES>1.9	0.595484	1.51098	2.97e-07	ENSG00000118496	NA	NA	NA	NA
RAD18	RAD18 E3 ubiquitin protein ligase [Source:HGNC Symbol;Acc:HGNC:18278]	1.02	protein monoubiquitination	NES>1.9	0.570869	1.48542	3.83e-05	ENSG00000070950	NA	NA	NA	NA
NUP98	nucleoporin 98 [Source:HGNC Symbol;Acc:HGNC:8068]	1.01	regulation of generation of precursor metabolites and energy	NES>1.9	0.586857	1.50197	5.73e-08	ENSG00000110713	NA	NA	NA	NA
AURKA	aurora kinase A [Source:HGNC Symbol;Acc:HGNC:11393]	1	proteasomal protein catabolic process/postive regulation of proteolysis involved in cellular protein catabolic process/regulation of proteasomal protein catabloic process/regulation of proteasomal ubiquitin dependent protein catabloic process	NES>1.9	0.788338	1.72708	1.03e-06	ENSG00000087586	NA	NA	NA	NA
BIRC2	baculoviral IAP repeat containing 2 [Source:HGNC Symbol;Acc:HGNC:590]	0.99	protein monoubiquitination	NES>1.9	0.922063	1.89482	1.42e-11	ENSG00000110330	-0.582268	-1.4972	0.000143492	ENSG00000110330
BIRC2	baculoviral IAP repeat containing 2 [Source:HGNC Symbol;Acc:HGNC:590]	0.99	protein polyubiquitination	NES>1.9	0.922063	1.89482	1.42e-11	ENSG00000110330	-0.582268	-1.4972	0.000143492	ENSG00000110330
UBQLN1	ubiquilin 1 [Source:HGNC Symbol;Acc:HGNC:12508]	0.98	ubiquitin dependent erad pathway/erad pathway/regulation of erad pathway	NES>1.9	0.652836	1.57226	2.77e-07	ENSG00000135018	NA	NA	NA	NA
UBQLN1	ubiquilin 1 [Source:HGNC Symbol;Acc:HGNC:12508]	0.98	proteasomal protein catabolic process/postive regulation of proteolysis involved in cellular protein catabolic process/regulation of proteasomal protein catabloic process/regulation of proteasomal ubiquitin dependent protein catabloic process	NES>1.9	0.652836	1.57226	2.77e-07	ENSG00000135018	NA	NA	NA	NA
SLC22A16	solute carrier family 22 member 16 [Source:HGNC Symbol;Acc:HGNC:20302]	0.97	quaternary ammonium group transport	NES>1.9	1.08482	2.12112	1e-08	ENSG00000004809	-0.912862	-1.88278	3.37e-06	ENSG00000004809
FBXL4	F-box and leucine rich repeat protein 4 [Source:HGNC Symbol;Acc:HGNC:13601]	0.97	protein polyubiquitination	NES>1.9	0.68776	1.61078	1.37e-06	ENSG00000112234	-0.520882	-1.43483	0.00089597	ENSG00000112234
TRIP12	thyroid hormone receptor interactor 12 [Source:HGNC Symbol;Acc:HGNC:12306]	0.97	protein polyubiquitination	NES>1.9	0.566904	1.48134	3.22e-08	ENSG00000153827	NA	NA	NA	NA
ATP7A	ATPase copper transporting alpha [Source:HGNC Symbol;Acc:HGNC:869]	0.95	regulation of generation of precursor metabolites and energy	NES>1.9	0.619449	1.53629	1.06e-06	ENSG00000165240	NA	NA	NA	NA
PPP1CB	protein phosphatase 1 catalytic subunit beta [Source:HGNC Symbol;Acc:HGNC:9282]	0.93	regulation of generation of precursor metabolites and energy	NES>1.9	0.677354	1.5992	3.05e-06	ENSG00000213639	NA	NA	NA	NA
PPP1CB	protein phosphatase 1 catalytic subunit beta [Source:HGNC Symbol;Acc:HGNC:9282]	0.93	regulation of glucan biosynthetic process/regulation of glucose metabolic process	NES>1.9	0.677354	1.5992	3.05e-06	ENSG00000213639	NA	NA	NA	NA
CLEC16A	C-type lectin domain containing 16A [Source:HGNC Symbol;Acc:HGNC:29013]	0.92	TOR signaling/regulation of TOR signaling	NES>1.9	0.876997	1.83655	1.62e-07	ENSG00000038532	-1.03825	-2.05373	4.47e-10	ENSG00000038532
ANKIB1	ankyrin repeat and IBR domain containing 1 [Source:HGNC Symbol;Acc:HGNC:22215]	0.91	protein polyubiquitination	NES>1.9	0.513164	1.42718	0.000394333	ENSG00000001629	NA	NA	NA	NA
ANKIB1	ankyrin repeat and IBR domain containing 1 [Source:HGNC Symbol;Acc:HGNC:22215]	0.91	proteasomal protein catabolic process/postive regulation of proteolysis involved in cellular protein catabolic process/regulation of proteasomal protein catabloic process/regulation of proteasomal ubiquitin dependent protein catabloic process	NES>1.9	0.513164	1.42718	0.000394333	ENSG00000001629	NA	NA	NA	NA
HMBS	hydroxymethylbilane synthase [Source:HGNC Symbol;Acc:HGNC:4982]	0.9	porphyrin-containing compound metabolic process	NES>1.9	0.949808	1.93162	2.8e-09	ENSG00000256269	NA	NA	NA	NA
PICALM	phosphatidylinositol binding clathrin assembly protein [Source:HGNC Symbol;Acc:HGNC:15514]	0.9	transition metal ion homeostasis/iron ion homeostasis	NES>1.9	0.7156	1.64217	5.62e-06	ENSG00000073921	NA	NA	NA	NA
SORBS1	sorbin and SH3 domain containing 1 [Source:HGNC Symbol;Acc:HGNC:14565]	0.89	regulation of glucan biosynthetic process/regulation of glucose metabolic process	NES>1.9	0.917588	1.88895	1.34e-05	ENSG00000095637	NA	NA	NA	NA
SORBS1	sorbin and SH3 domain containing 1 [Source:HGNC Symbol;Acc:HGNC:14565]	0.89	regulation of generation of precursor metabolites and energy	NES>1.9	0.917588	1.88895	1.34e-05	ENSG00000095637	NA	NA	NA	NA
BARD1	BRCA1 associated RING domain 1 [Source:HGNC Symbol;Acc:HGNC:952]	0.89	protein polyubiquitination	NES>1.9	0.828701	1.77609	6.61e-06	ENSG00000138376	NA	NA	NA	NA
ENTPD5	ectonucleoside triphosphate diphosphohydrolase 5 (inactive) [Source:HGNC Symbol;Acc:HGNC:3367]	0.89	regulation of generation of precursor metabolites and energy	NES>1.9	0.76228	1.69617	1.49e-06	ENSG00000187097	-0.592865	-1.50824	0.000378239	ENSG00000187097
CYBRD1	cytochrome b reductase 1 [Source:HGNC Symbol;Acc:HGNC:20797]	0.89	transition metal ion homeostasis/iron ion homeostasis	NES>1.9	0.754553	1.68711	1.63e-11	ENSG00000071967	-0.527252	-1.44118	4.56e-05	ENSG00000071967
SLC25A38	solute carrier family 25 member 38 [Source:HGNC Symbol;Acc:HGNC:26054]	0.88	porphyrin-containing compound metabolic process	NES>1.9	0.606899	1.52298	6.01e-05	ENSG00000144659	NA	NA	NA	NA
NUP54	nucleoporin 54 [Source:HGNC Symbol;Acc:HGNC:17359]	0.88	regulation of generation of precursor metabolites and energy	NES>1.9	0.505401	1.41952	0.000156956	ENSG00000138750	NA	NA	NA	NA
UBE2B	ubiquitin conjugating enzyme E2 B [Source:HGNC Symbol;Acc:HGNC:12473]	0.87	protein monoubiquitination	NES>1.9	1.01628	2.02269	4.5e-08	ENSG00000119048	-0.58007	-1.49492	0.00478508	ENSG00000119048
UBE2B	ubiquitin conjugating enzyme E2 B [Source:HGNC Symbol;Acc:HGNC:12473]	0.87	protein polyubiquitination	NES>1.9	1.01628	2.02269	4.5e-08	ENSG00000119048	-0.58007	-1.49492	0.00478508	ENSG00000119048
BRCA1	BRCA1 DNA repair associated [Source:HGNC Symbol;Acc:HGNC:1100]	0.87	protein polyubiquitination	NES>1.9	0.632052	1.54977	0.000148316	ENSG00000012048	NA	NA	NA	NA
GSK3B	glycogen synthase kinase 3 beta [Source:HGNC Symbol;Acc:HGNC:4617]	0.87	proteasomal protein catabolic process/postive regulation of proteolysis involved in cellular protein catabolic process/regulation of proteasomal protein catabloic process/regulation of proteasomal ubiquitin dependent protein catabloic process	NES>1.9	0.499161	1.41339	8.38e-05	ENSG00000082701	NA	NA	NA	NA
GSK3B	glycogen synthase kinase 3 beta [Source:HGNC Symbol;Acc:HGNC:4617]	0.87	regulation of generation of precursor metabolites and energy	NES>1.9	0.499161	1.41339	8.38e-05	ENSG00000082701	NA	NA	NA	NA
GSK3B	glycogen synthase kinase 3 beta [Source:HGNC Symbol;Acc:HGNC:4617]	0.87	regulation of glucan biosynthetic process/regulation of glucose metabolic process	NES>1.9	0.499161	1.41339	8.38e-05	ENSG00000082701	NA	NA	NA	NA
COPS2	COP9 signalosome subunit 2 [Source:HGNC Symbol;Acc:HGNC:30747]	0.86	nucleotide excision repair, DNA damage recognition	NES>1.9	0.494294	1.40863	6.43e-06	ENSG00000166200	NA	NA	NA	NA
FBXW7	F-box and WD repeat domain containing 7 [Source:HGNC Symbol;Acc:HGNC:16712]	0.84	protein polyubiquitination	NES>1.9	0.845551	1.79695	7.08e-08	ENSG00000109670	NA	NA	NA	NA
COA8	cytochrome c oxidase assembly factor 8 [Source:HGNC Symbol;Acc:HGNC:20492]	0.84	regulation of generation of precursor metabolites and energy	NES>1.9	0.454943	1.37073	0.00174275	ENSG00000256053	NA	NA	NA	NA
COPS3	COP9 signalosome subunit 3 [Source:HGNC Symbol;Acc:HGNC:2239]	0.83	nucleotide excision repair, DNA damage recognition	NES>1.9	0.6101	1.52637	2.07e-05	ENSG00000141030	NA	NA	NA	NA
RAD23B	RAD23 homolog B, nucleotide excision repair protein [Source:HGNC Symbol;Acc:HGNC:9813]	0.83	nucleotide excision repair, DNA damage recognition	NES>1.9	0.466871	1.38211	0.000738789	ENSG00000119318	NA	NA	NA	NA
FAM122A	family with sequence similarity 122A [Source:HGNC Symbol;Acc:HGNC:23490]	0.8	proteasomal protein catabolic process/postive regulation of proteolysis involved in cellular protein catabolic process/regulation of proteasomal protein catabloic process/regulation of proteasomal ubiquitin dependent protein catabloic process	NES>1.9	0.503168	1.41732	4e-05	ENSG00000187866	NA	NA	NA	NA
USP14	ubiquitin specific peptidase 14 [Source:HGNC Symbol;Acc:HGNC:12612]	0.79	ubiquitin dependent erad pathway/erad pathway/regulation of erad pathway	NES>1.9	0.440039	1.35664	0.00211714	ENSG00000101557	NA	NA	NA	NA
SKP1	S-phase kinase associated protein 1 [Source:HGNC Symbol;Acc:HGNC:10899]	0.78	protein polyubiquitination	NES>1.9	0.691187	1.61461	5.07e-08	ENSG00000113558	NA	NA	NA	NA
SKP1	S-phase kinase associated protein 1 [Source:HGNC Symbol;Acc:HGNC:10899]	0.78	protein monoubiquitination	NES>1.9	0.691187	1.61461	5.07e-08	ENSG00000113558	NA	NA	NA	NA
SKP1	S-phase kinase associated protein 1 [Source:HGNC Symbol;Acc:HGNC:10899]	0.78	transition metal ion homeostasis/iron ion homeostasis	NES>1.9	0.691187	1.61461	5.07e-08	ENSG00000113558	NA	NA	NA	NA
RNF40	ring finger protein 40 [Source:HGNC Symbol;Acc:HGNC:16867]	0.78	protein polyubiquitination	NES>1.9	0.441544	1.35806	0.000269523	ENSG00000103549	NA	NA	NA	NA
RNF40	ring finger protein 40 [Source:HGNC Symbol;Acc:HGNC:16867]	0.78	protein monoubiquitination	NES>1.9	0.441544	1.35806	0.000269523	ENSG00000103549	NA	NA	NA	NA
UBE2E3	ubiquitin conjugating enzyme E2 E3 [Source:HGNC Symbol;Acc:HGNC:12479]	0.77	protein polyubiquitination	NES>1.9	0.565037	1.47943	6.12e-05	ENSG00000170035	NA	NA	NA	NA
GPS2	G protein pathway suppressor 2 [Source:HGNC Symbol;Acc:HGNC:4550]	0.77	protein polyubiquitination	NES>1.9	0.43473	1.35166	0.00340792	ENSG00000132522	NA	NA	NA	NA
ALAD	aminolevulinate dehydratase [Source:HGNC Symbol;Acc:HGNC:395]	0.76	porphyrin-containing compound metabolic process	NES>1.9	0.424951	1.34253	0.00148338	ENSG00000148218	NA	NA	NA	NA
EPM2A	EPM2A glucan phosphatase, laforin [Source:HGNC Symbol;Acc:HGNC:3413]	0.74	TOR signaling/regulation of TOR signaling	NES>1.9	0.461593	1.37706	0.00226894	ENSG00000112425	NA	NA	NA	NA
UBE4B	ubiquitination factor E4B [Source:HGNC Symbol;Acc:HGNC:12500]	0.7	protein monoubiquitination	NES>1.9	0.384854	1.30573	0.00470776	ENSG00000130939	NA	NA	NA	NA
UBE4B	ubiquitination factor E4B [Source:HGNC Symbol;Acc:HGNC:12500]	0.7	protein polyubiquitination	NES>1.9	0.384854	1.30573	0.00470776	ENSG00000130939	NA	NA	NA	NA
RELN	reelin [Source:HGNC Symbol;Acc:HGNC:9957]	0.69	TOR signaling/regulation of TOR signaling	NES>1.9	1.62803	3.0909	6.38e-10	ENSG00000189056	NA	NA	NA	NA
PKN2	protein kinase N2 [Source:HGNC Symbol;Acc:HGNC:9406]	0.69	positive regulation of vrial genome replication	NES>1.9	0.490371	1.40481	0.000104818	ENSG00000065243	NA	NA	NA	NA
GNA12	G protein subunit alpha 12 [Source:HGNC Symbol;Acc:HGNC:4380]	0.68	TOR signaling/regulation of TOR signaling	NES>1.9	1.09209	2.13183	2.21e-11	ENSG00000146535	-0.618853	-1.53565	0.000572448	ENSG00000146535
UBR2	ubiquitin protein ligase E3 component n-recognin 2 [Source:HGNC Symbol;Acc:HGNC:21289]	0.68	TOR signaling/regulation of TOR signaling	NES>1.9	0.432826	1.34988	0.00105867	ENSG00000024048	NA	NA	NA	NA
UBR2	ubiquitin protein ligase E3 component n-recognin 2 [Source:HGNC Symbol;Acc:HGNC:21289]	0.68	protein polyubiquitination	NES>1.9	0.432826	1.34988	0.00105867	ENSG00000024048	NA	NA	NA	NA
SLC22A4	solute carrier family 22 member 4 [Source:HGNC Symbol;Acc:HGNC:10968]	0.67	quaternary ammonium group transport	NES>1.9	0.764432	1.6987	3.91e-05	ENSG00000197208	NA	NA	NA	NA
TSC1	TSC complex subunit 1 [Source:HGNC Symbol;Acc:HGNC:12362]	0.67	TOR signaling/regulation of TOR signaling	NES>1.9	0.38201	1.30316	0.00454927	ENSG00000165699	NA	NA	NA	NA
FLCN	folliculin [Source:HGNC Symbol;Acc:HGNC:27310]	0.65	regulation of generation of precursor metabolites and energy	NES>1.9	0.572701	1.48731	7.1e-05	ENSG00000154803	NA	NA	NA	NA
FLCN	folliculin [Source:HGNC Symbol;Acc:HGNC:27310]	0.65	TOR signaling/regulation of TOR signaling	NES>1.9	0.572701	1.48731	7.1e-05	ENSG00000154803	NA	NA	NA	NA
HECTD2	HECT domain E3 ubiquitin protein ligase 2 [Source:HGNC Symbol;Acc:HGNC:26736]	0.62	protein polyubiquitination	NES>1.9	0.596043	1.51157	0.00131388	ENSG00000165338	NA	NA	NA	NA
NPRL3	NPR3 like, GATOR1 complex subunit [Source:HGNC Symbol;Acc:HGNC:14124]	0.49	TOR signaling/regulation of TOR signaling	NES>1.9	1.14939	2.21821	2.06e-13	ENSG00000103148	-1.03764	-2.05286	9.41e-11	ENSG00000103148
LCN2	lipocalin 2 [Source:HGNC Symbol;Acc:HGNC:6526]	0.45	transition metal ion homeostasis/iron ion homeostasis	NES>1.9	0.558453	1.47269	0.00303285	ENSG00000148346	NA	NA	NA	NA
SNX3	sorting nexin 3 [Source:HGNC Symbol;Acc:HGNC:11174]	1.98	vesicle budding from membrane	NES<1.9	1.50912	2.84636	2.02e-16	ENSG00000112335	-0.88474	-1.84643	3.99e-06	ENSG00000112335
SNX3	sorting nexin 3 [Source:HGNC Symbol;Acc:HGNC:11174]	1.98	protein modification by small protein removal	NES<1.9	1.50912	2.84636	2.02e-16	ENSG00000112335	-0.88474	-1.84643	3.99e-06	ENSG00000112335
SNX3	sorting nexin 3 [Source:HGNC Symbol;Acc:HGNC:11174]	1.98	membrane docking	NES<1.9	1.50912	2.84636	2.02e-16	ENSG00000112335	-0.88474	-1.84643	3.99e-06	ENSG00000112335
DPM2	dolichyl-phosphate mannosyltransferase subunit 2, regulatory [Source:HGNC Symbol;Acc:HGNC:3006]	1.73	lipoprotein biosynthetic process	NES<1.9	1.57326	2.97576	2.76e-16	ENSG00000136908	-1.30709	-2.47442	2.51e-11	ENSG00000136908
SLC4A1	solute carrier family 4 member 1 (Diego blood group) [Source:HGNC Symbol;Acc:HGNC:11027]	1.69	bicarbonate transport	NES<1.9	2.16307	4.47867	2.75e-15	ENSG00000004939	-1.82801	-3.55046	2.92e-11	ENSG00000004939
AP2A1	adaptor related protein complex 2 subunit alpha 1 [Source:HGNC Symbol;Acc:HGNC:561]	1.65	antigen processing and presentation of peptide or polysaccharide antigen via MHC class II	NES<1.9	1.28013	2.4286	1.19e-17	ENSG00000196961	-0.839453	-1.78937	1.34e-07	ENSG00000196961
SLC7A5	solute carrier family 7 member 5 [Source:HGNC Symbol;Acc:HGNC:11063]	1.64	neutral amino acid transport	NES<1.9	1.80645	3.4978	4.27e-22	ENSG00000103257	-0.776833	-1.71337	0.000194267	ENSG00000103257
IGF2	insulin like growth factor 2 [Source:HGNC Symbol;Acc:HGNC:5466]	1.61	regulation of cell division	NES<1.9	3.06825	8.38757	1.72e-31	ENSG00000167244	-1.89663	-3.72344	1.06e-10	ENSG00000167244
IGF2	insulin like growth factor 2 [Source:HGNC Symbol;Acc:HGNC:5466]	1.61	regulation of gene expression by genetic imprinting	NES<1.9	3.06825	8.38757	1.72e-31	ENSG00000167244	-1.89663	-3.72344	1.06e-10	ENSG00000167244
DPCD	deleted in primary ciliary dyskinesia homolog (mouse) [Source:HGNC Symbol;Acc:HGNC:24542]	1.59	ventricular system development	NES<1.9	1.72976	3.31673	3.57e-17	ENSG00000166171	-0.964999	-1.95206	6.63e-06	ENSG00000166171
HAGH	hydroxyacylglutathione hydrolase [Source:HGNC Symbol;Acc:HGNC:4805]	1.55	nonribosomal peptide biosynthetic process	NES<1.9	1.47351	2.77696	4.09e-15	ENSG00000063854	-1.29544	-2.45451	1.03e-11	ENSG00000063854
TAL1	TAL bHLH transcription factor 1, erythroid differentiation factor [Source:HGNC Symbol;Acc:HGNC:11556]	1.55	regulation of cell division	NES<1.9	1.21631	2.32352	2.88e-12	ENSG00000162367	-1.16388	-2.2406	4.69e-11	ENSG00000162367
UBA52	ubiquitin A-52 residue ribosomal protein fusion product 1 [Source:HGNC Symbol;Acc:HGNC:12458]	1.55	viron assembly	NES<1.9	1.03043	2.04264	2.2e-13	ENSG00000221983	-0.490702	-1.40513	0.0043376	ENSG00000221983
UBA52	ubiquitin A-52 residue ribosomal protein fusion product 1 [Source:HGNC Symbol;Acc:HGNC:12458]	1.55	multi organism localization	NES<1.9	1.03043	2.04264	2.2e-13	ENSG00000221983	-0.490702	-1.40513	0.0043376	ENSG00000221983
UBA52	ubiquitin A-52 residue ribosomal protein fusion product 1 [Source:HGNC Symbol;Acc:HGNC:12458]	1.55	protein modification by small protein removal	NES<1.9	1.03043	2.04264	2.2e-13	ENSG00000221983	-0.490702	-1.40513	0.0043376	ENSG00000221983
AP2M1	adaptor related protein complex 2 subunit mu 1 [Source:HGNC Symbol;Acc:HGNC:564]	1.53	vesicle budding from membrane	NES<1.9	1.04712	2.0664	1.66e-15	ENSG00000161203	-0.491113	-1.40553	0.00240203	ENSG00000161203
AP2M1	adaptor related protein complex 2 subunit mu 1 [Source:HGNC Symbol;Acc:HGNC:564]	1.53	antigen processing and presentation of peptide or polysaccharide antigen via MHC class II	NES<1.9	1.04712	2.0664	1.66e-15	ENSG00000161203	-0.491113	-1.40553	0.00240203	ENSG00000161203
PINK1	PTEN induced kinase 1 [Source:HGNC Symbol;Acc:HGNC:14581]	1.52	negative regulation of response to oxidative stress	NES<1.9	1.43678	2.70715	1.76e-18	ENSG00000158828	-0.861524	-1.81696	7.76e-07	ENSG00000158828
PINK1	PTEN induced kinase 1 [Source:HGNC Symbol;Acc:HGNC:14581]	1.52	regulation of intracellular protein transport	NES<1.9	1.43678	2.70715	1.76e-18	ENSG00000158828	-0.861524	-1.81696	7.76e-07	ENSG00000158828
PINK1	PTEN induced kinase 1 [Source:HGNC Symbol;Acc:HGNC:14581]	1.52	positive regulaiton of glutamate receptor signaling pathway	NES<1.9	1.43678	2.70715	1.76e-18	ENSG00000158828	-0.861524	-1.81696	7.76e-07	ENSG00000158828
PINK1	PTEN induced kinase 1 [Source:HGNC Symbol;Acc:HGNC:14581]	1.52	regulation of deacetylase activity	NES<1.9	1.43678	2.70715	1.76e-18	ENSG00000158828	-0.861524	-1.81696	7.76e-07	ENSG00000158828
PINK1	PTEN induced kinase 1 [Source:HGNC Symbol;Acc:HGNC:14581]	1.52	regulation of mitochondrion organization	NES<1.9	1.43678	2.70715	1.76e-18	ENSG00000158828	-0.861524	-1.81696	7.76e-07	ENSG00000158828
PINK1	PTEN induced kinase 1 [Source:HGNC Symbol;Acc:HGNC:14581]	1.52	hydrogen peroxide metabolic process	NES<1.9	1.43678	2.70715	1.76e-18	ENSG00000158828	-0.861524	-1.81696	7.76e-07	ENSG00000158828
VTI1B	vesicle transport through interaction with t-SNAREs 1B [Source:HGNC Symbol;Acc:HGNC:17793]	1.52	membrane docking	NES<1.9	1.15101	2.22069	7.91e-16	ENSG00000100568	NA	NA	NA	NA
VTI1B	vesicle transport through interaction with t-SNAREs 1B [Source:HGNC Symbol;Acc:HGNC:17793]	1.52	intra golgi vesicle mediated transport	NES<1.9	1.15101	2.22069	7.91e-16	ENSG00000100568	NA	NA	NA	NA
OAZ1	ornithine decarboxylase antizyme 1 [Source:HGNC Symbol;Acc:HGNC:8095]	1.51	amine biosynthetic process	NES<1.9	1.23641	2.35612	8.94e-17	ENSG00000104904	-0.752321	-1.6845	2.7e-06	ENSG00000104904
OAZ1	ornithine decarboxylase antizyme 1 [Source:HGNC Symbol;Acc:HGNC:8095]	1.51	regulation of intracellular protein transport	NES<1.9	1.23641	2.35612	8.94e-17	ENSG00000104904	-0.752321	-1.6845	2.7e-06	ENSG00000104904
OPTN	optineurin [Source:HGNC Symbol;Acc:HGNC:17142]	1.5	regulation of mitochondrion organization	NES<1.9	1.1472	2.21483	6.78e-17	ENSG00000123240	-0.926254	-1.90034	7.22e-11	ENSG00000123240
TRAK2	trafficking kinesin protein 2 [Source:HGNC Symbol;Acc:HGNC:13206]	1.49	endosome to lysosome transport	NES<1.9	1.47261	2.77524	8.58e-16	ENSG00000115993	-0.91442	-1.88481	1.62e-06	ENSG00000115993
FOXO4	forkhead box O4 [Source:HGNC Symbol;Acc:HGNC:7139]	1.48	G2 DNA damage checkpoint	NES<1.9	1.5118	2.85165	7.39e-17	ENSG00000184481	-1.29098	-2.44694	2.1e-12	ENSG00000184481
FOXO4	forkhead box O4 [Source:HGNC Symbol;Acc:HGNC:7139]	1.48	protein modification by small protein removal	NES<1.9	1.5118	2.85165	7.39e-17	ENSG00000184481	-1.29098	-2.44694	2.1e-12	ENSG00000184481
PRDX6	peroxiredoxin 6 [Source:HGNC Symbol;Acc:HGNC:16753]	1.48	hydrogen peroxide metabolic process	NES<1.9	1.18938	2.28055	1.06e-12	ENSG00000117592	-1.03635	-2.05103	1.1e-09	ENSG00000117592
STOM	stomatin [Source:HGNC Symbol;Acc:HGNC:3383]	1.47	regulation of intracellular protein transport	NES<1.9	1.27099	2.41326	2.31e-22	ENSG00000148175	NA	NA	NA	NA
DMTN	dematin actin binding protein [Source:HGNC Symbol;Acc:HGNC:3382]	1.46	Protein depolymerization	NES<1.9	1.69848	3.24558	8.65e-15	ENSG00000158856	-1.69721	-3.24273	2.57e-14	ENSG00000158856
DMTN	dematin actin binding protein [Source:HGNC Symbol;Acc:HGNC:3382]	1.46	regulation of intracellular protein transport	NES<1.9	1.69848	3.24558	8.65e-15	ENSG00000158856	-1.69721	-3.24273	2.57e-14	ENSG00000158856
CA1	carbonic anhydrase 1 [Source:HGNC Symbol;Acc:HGNC:1368]	1.45	bicarbonate transport	NES<1.9	2.14502	4.42298	3.76e-25	ENSG00000133742	-1.03742	-2.05255	1.36e-06	ENSG00000133742
FOXO3	forkhead box O3 [Source:HGNC Symbol;Acc:HGNC:3821]	1.45	response to starvation	NES<1.9	1.5774	2.98432	6.17e-17	ENSG00000118689	-1.53467	-2.89723	7.38e-16	ENSG00000118689
SPTB	spectrin beta, erythrocytic [Source:HGNC Symbol;Acc:HGNC:11274]	1.43	Protein depolymerization	NES<1.9	2.15723	4.46057	7.19e-25	ENSG00000070182	-1.95006	-3.8639	0	ENSG00000070182
STIL	STIL centriolar assembly protein [Source:HGNC Symbol;Acc:HGNC:10879]	1.42	centrosome duplication	NES<1.9	1.08384	2.11967	2.5e-12	ENSG00000123473	-0.639897	-1.55822	0.000174421	ENSG00000123473
STIL	STIL centriolar assembly protein [Source:HGNC Symbol;Acc:HGNC:10879]	1.42	protein localization to cytoskeleton	NES<1.9	1.08384	2.11967	2.5e-12	ENSG00000123473	-0.639897	-1.55822	0.000174421	ENSG00000123473
SLC1A5	solute carrier family 1 member 5 [Source:HGNC Symbol;Acc:HGNC:10943]	1.41	neutral amino acid transport	NES<1.9	1.73864	3.33722	1.98e-21	ENSG00000105281	NA	NA	NA	NA
LGALS3	galectin 3 [Source:HGNC Symbol;Acc:HGNC:6563]	1.41	positive regulation of protein binding	NES<1.9	1.42775	2.69027	1.72e-13	ENSG00000131981	NA	NA	NA	NA
CAPRIN2	caprin family member 2 [Source:HGNC Symbol;Acc:HGNC:21259]	1.41	positive regulation of protein binding	NES<1.9	1.21405	2.31989	1.35e-16	ENSG00000110888	-0.810088	-1.75332	2.41e-07	ENSG00000110888
GLUL	glutamate-ammonia ligase [Source:HGNC Symbol;Acc:HGNC:4341]	1.4	response to starvation	NES<1.9	1.21228	2.31703	2.54e-14	ENSG00000135821	-0.83589	-1.78496	5.08e-07	ENSG00000135821
GLUL	glutamate-ammonia ligase [Source:HGNC Symbol;Acc:HGNC:4341]	1.4	lipoprotein biosynthetic process	NES<1.9	1.21228	2.31703	2.54e-14	ENSG00000135821	-0.83589	-1.78496	5.08e-07	ENSG00000135821
KIF14	kinesin family member 14 [Source:HGNC Symbol;Acc:HGNC:19181]	1.4	regulation of cell division	NES<1.9	1.06146	2.08705	3.64e-10	ENSG00000118193	NA	NA	NA	NA
KIF14	kinesin family member 14 [Source:HGNC Symbol;Acc:HGNC:19181]	1.4	cerebellar purkinje cell layer morphogenesis	NES<1.9	1.06146	2.08705	3.64e-10	ENSG00000118193	NA	NA	NA	NA
WDR45	WD repeat domain 45 [Source:HGNC Symbol;Acc:HGNC:28912]	1.4	lipoprotein biosynthetic process	NES<1.9	0.802766	1.74444	3.36e-11	ENSG00000196998	-0.588275	-1.50345	9.25e-06	ENSG00000196998
WDR45	WD repeat domain 45 [Source:HGNC Symbol;Acc:HGNC:28912]	1.4	response to starvation	NES<1.9	0.802766	1.74444	3.36e-11	ENSG00000196998	-0.588275	-1.50345	9.25e-06	ENSG00000196998
TFDP1	transcription factor Dp-1 [Source:HGNC Symbol;Acc:HGNC:11749]	1.39	regulation of mitochondrion organization	NES<1.9	1.79734	3.47578	1.06e-24	ENSG00000198176	-0.862334	-1.81798	4.22e-06	ENSG00000198176
RNF11	ring finger protein 11 [Source:HGNC Symbol;Acc:HGNC:10056]	1.39	protein autoubiquitination	NES<1.9	1.56598	2.96078	9.26e-16	ENSG00000123091	-1.49106	-2.81095	4.44e-14	ENSG00000123091
PRC1	protein regulator of cytokinesis 1 [Source:HGNC Symbol;Acc:HGNC:9341]	1.39	regulation of cell division	NES<1.9	1.18286	2.27026	5.49e-08	ENSG00000198901	NA	NA	NA	NA
SNCA	synuclein alpha [Source:HGNC Symbol;Acc:HGNC:11138]	1.38	hydrogen peroxide metabolic process	NES<1.9	1.53768	2.90327	9.94e-12	ENSG00000145335	-1.77191	-3.41505	9.27e-15	ENSG00000145335
SNCA	synuclein alpha [Source:HGNC Symbol;Acc:HGNC:11138]	1.38	response to copper ion	NES<1.9	1.53768	2.90327	9.94e-12	ENSG00000145335	-1.77191	-3.41505	9.27e-15	ENSG00000145335
YOD1	YOD1 deubiquitinase [Source:HGNC Symbol;Acc:HGNC:25035]	1.36	regulation of intracellular protein transport	NES<1.9	1.51567	2.85932	4.17e-13	ENSG00000180667	-1.63652	-3.10915	5.01e-15	ENSG00000180667
YOD1	YOD1 deubiquitinase [Source:HGNC Symbol;Acc:HGNC:25035]	1.36	protein modification by small protein removal	NES<1.9	1.51567	2.85932	4.17e-13	ENSG00000180667	-1.63652	-3.10915	5.01e-15	ENSG00000180667
FZD5	frizzled class receptor 5 [Source:HGNC Symbol;Acc:HGNC:4043]	1.36	regulation of intracellular protein transport	NES<1.9	1.45011	2.73228	2.67e-17	ENSG00000163251	-0.653165	-1.57261	0.000639433	ENSG00000163251
FZD5	frizzled class receptor 5 [Source:HGNC Symbol;Acc:HGNC:4043]	1.36	regulation of mitochondrion organization	NES<1.9	1.45011	2.73228	2.67e-17	ENSG00000163251	-0.653165	-1.57261	0.000639433	ENSG00000163251
UBXN6	UBX domain protein 6 [Source:HGNC Symbol;Acc:HGNC:14928]	1.36	endosome to lysosome transport	NES<1.9	1.41959	2.67509	2.47e-13	ENSG00000167671	-1.4467	-2.72583	1.66e-13	ENSG00000167671
NCOA4	nuclear receptor coactivator 4 [Source:HGNC Symbol;Acc:HGNC:7671]	1.36	male sex differentiation	NES<1.9	1.21796	2.32618	2.39e-14	ENSG00000266412	-0.703721	-1.6287	4.72e-05	ENSG00000266412
BCL2L1	BCL2 like 1 [Source:HGNC Symbol;Acc:HGNC:992]	1.35	regulation of cell division	NES<1.9	1.5415	2.91097	8.06e-13	ENSG00000171552	-1.61424	-3.0615	1.02e-13	ENSG00000171552
BCL2L1	BCL2 like 1 [Source:HGNC Symbol;Acc:HGNC:992]	1.35	regulation of mitochondrion organization	NES<1.9	1.5415	2.91097	8.06e-13	ENSG00000171552	-1.61424	-3.0615	1.02e-13	ENSG00000171552
BCL2L1	BCL2 like 1 [Source:HGNC Symbol;Acc:HGNC:992]	1.35	male sex differentiation	NES<1.9	1.5415	2.91097	8.06e-13	ENSG00000171552	-1.61424	-3.0615	1.02e-13	ENSG00000171552
SH3GL1	SH3 domain containing GRB2 like 1, endophilin A2 [Source:HGNC Symbol;Acc:HGNC:10830]	1.35	Protein depolymerization	NES<1.9	0.886403	1.84856	1.22e-12	ENSG00000141985	-0.592965	-1.50834	2.44e-05	ENSG00000141985
BABAM1	BRISC and BRCA1 A complex member 1 [Source:HGNC Symbol;Acc:HGNC:25008]	1.34	protein modification by small protein removal	NES<1.9	1.04564	2.06428	2.26e-14	ENSG00000105393	NA	NA	NA	NA
BABAM1	BRISC and BRCA1 A complex member 1 [Source:HGNC Symbol;Acc:HGNC:25008]	1.34	G2 DNA damage checkpoint	NES<1.9	1.04564	2.06428	2.26e-14	ENSG00000105393	NA	NA	NA	NA
SUDS3	SDS3 homolog, SIN3A corepressor complex component [Source:HGNC Symbol;Acc:HGNC:29545]	1.33	protein modification by small protein removal	NES<1.9	0.807673	1.75039	4.18e-11	ENSG00000111707	-0.523539	-1.43748	0.000215838	ENSG00000111707
ADD2	adducin 2 [Source:HGNC Symbol;Acc:HGNC:244]	1.32	positive regulation of protein binding	NES<1.9	1.19575	2.29064	1.35e-10	ENSG00000075340	NA	NA	NA	NA
ADD2	adducin 2 [Source:HGNC Symbol;Acc:HGNC:244]	1.32	Protein depolymerization	NES<1.9	1.19575	2.29064	1.35e-10	ENSG00000075340	NA	NA	NA	NA
RAB3IP	RAB3A interacting protein [Source:HGNC Symbol;Acc:HGNC:16508]	1.32	membrane docking	NES<1.9	1.04872	2.0687	3.49e-12	ENSG00000127328	NA	NA	NA	NA
RAD23A	RAD23 homolog A, nucleotide excision repair protein [Source:HGNC Symbol;Acc:HGNC:9812]	1.32	protein modification by small protein removal	NES<1.9	1.01158	2.01612	3.13e-10	ENSG00000179262	NA	NA	NA	NA
SLC2A1	solute carrier family 2 member 1 [Source:HGNC Symbol;Acc:HGNC:11005]	1.32	response to starvation	NES<1.9	0.998346	1.99771	5.63e-13	ENSG00000117394	-0.60577	-1.52179	8.83e-05	ENSG00000117394
MARK3	microtubule affinity regulating kinase 3 [Source:HGNC Symbol;Acc:HGNC:6897]	1.32	positive regulation of protein binding	NES<1.9	0.809387	1.75247	2e-12	ENSG00000075413	NA	NA	NA	NA
AQP1	aquaporin 1 (Colton blood group) [Source:HGNC Symbol;Acc:HGNC:633]	1.31	ventricular system development	NES<1.9	1.66068	3.16166	6.02e-07	ENSG00000240583	-1.66219	-3.16496	1.52e-06	ENSG00000240583
AQP1	aquaporin 1 (Colton blood group) [Source:HGNC Symbol;Acc:HGNC:633]	1.31	bicarbonate transport	NES<1.9	1.66068	3.16166	6.02e-07	ENSG00000240583	-1.66219	-3.16496	1.52e-06	ENSG00000240583
AQP1	aquaporin 1 (Colton blood group) [Source:HGNC Symbol;Acc:HGNC:633]	1.31	response to copper ion	NES<1.9	1.66068	3.16166	6.02e-07	ENSG00000240583	-1.66219	-3.16496	1.52e-06	ENSG00000240583
TRIM58	tripartite motif containing 58 [Source:HGNC Symbol;Acc:HGNC:24150]	1.29	protein autoubiquitination	NES<1.9	1.98935	3.97059	7.62e-20	ENSG00000162722	-1.98473	-3.9579	0	ENSG00000162722
GCLC	glutamate-cysteine ligase catalytic subunit [Source:HGNC Symbol;Acc:HGNC:4311]	1.29	nonribosomal peptide biosynthetic process	NES<1.9	1.26398	2.40157	4.18e-17	ENSG00000001084	-0.585834	-1.50091	0.000585442	ENSG00000001084
GCLC	glutamate-cysteine ligase catalytic subunit [Source:HGNC Symbol;Acc:HGNC:4311]	1.29	regulation of mitochondrion organization	NES<1.9	1.26398	2.40157	4.18e-17	ENSG00000001084	-0.585834	-1.50091	0.000585442	ENSG00000001084
KIF15	kinesin family member 15 [Source:HGNC Symbol;Acc:HGNC:17273]	1.29	antigen processing and presentation of peptide or polysaccharide antigen via MHC class II	NES<1.9	0.978214	1.97003	6.8e-08	ENSG00000163808	NA	NA	NA	NA
PFKFB1	6-phosphofructo-2-kinase/fructose-2,6-biphosphatase 1 [Source:HGNC Symbol;Acc:HGNC:8872]	1.29	response to starvation	NES<1.9	0.898024	1.86351	0.000511838	ENSG00000158571	NA	NA	NA	NA
TGM2	transglutaminase 2 [Source:HGNC Symbol;Acc:HGNC:11778]	1.28	endoplasmic reticulum calcium ion homeostasis	NES<1.9	1.60963	3.05174	4.74e-12	ENSG00000198959	-1.0071	-2.00986	2.91e-05	ENSG00000198959
YBX3	Y-box binding protein 3 [Source:HGNC Symbol;Acc:HGNC:2428]	1.27	male sex differentiation	NES<1.9	1.62729	3.08933	2.22e-16	ENSG00000060138	-1.51689	-2.86173	5.84e-14	ENSG00000060138
SESN3	sestrin 3 [Source:HGNC Symbol;Acc:HGNC:23060]	1.27	response to starvation	NES<1.9	1.45542	2.74237	1.09e-13	ENSG00000149212	-1.27015	-2.41186	2.02e-10	ENSG00000149212
GPX1	glutathione peroxidase 1 [Source:HGNC Symbol;Acc:HGNC:4553]	1.27	negative regulation of response to oxidative stress	NES<1.9	1.45537	2.74227	2.03e-15	ENSG00000233276	NA	NA	NA	NA
GPX1	glutathione peroxidase 1 [Source:HGNC Symbol;Acc:HGNC:4553]	1.27	regulation of mitochondrion organization	NES<1.9	1.45537	2.74227	2.03e-15	ENSG00000233276	NA	NA	NA	NA
GPX1	glutathione peroxidase 1 [Source:HGNC Symbol;Acc:HGNC:4553]	1.27	hydrogen peroxide metabolic process	NES<1.9	1.45537	2.74227	2.03e-15	ENSG00000233276	NA	NA	NA	NA
FBXO7	F-box protein 7 [Source:HGNC Symbol;Acc:HGNC:13586]	1.26	negative regulation of response to oxidative stress	NES<1.9	1.18768	2.27786	1.04e-08	ENSG00000100225	-1.31647	-2.49057	2.69e-10	ENSG00000100225
FBXO7	F-box protein 7 [Source:HGNC Symbol;Acc:HGNC:13586]	1.26	regulation of mitochondrion organization	NES<1.9	1.18768	2.27786	1.04e-08	ENSG00000100225	-1.31647	-2.49057	2.69e-10	ENSG00000100225
ZRANB1	zinc finger RANBP2-type containing 1 [Source:HGNC Symbol;Acc:HGNC:18224]	1.26	protein modification by small protein removal	NES<1.9	0.983712	1.97755	2.22e-15	ENSG00000019995	-0.69539	-1.61932	2.07e-07	ENSG00000019995
AMFR	autocrine motility factor receptor [Source:HGNC Symbol;Acc:HGNC:463]	1.26	positive regulation of protein binding	NES<1.9	0.823821	1.77009	5.73e-11	ENSG00000159461	NA	NA	NA	NA
AMFR	autocrine motility factor receptor [Source:HGNC Symbol;Acc:HGNC:463]	1.26	protein autoubiquitination	NES<1.9	0.823821	1.77009	5.73e-11	ENSG00000159461	NA	NA	NA	NA
RHAG	Rh associated glycoprotein [Source:HGNC Symbol;Acc:HGNC:10006]	1.25	bicarbonate transport	NES<1.9	1.31027	2.47987	5.43e-16	ENSG00000112077	-1.1475	-2.2153	9.15e-12	ENSG00000112077
PRDX2	peroxiredoxin 2 [Source:HGNC Symbol;Acc:HGNC:9353]	1.25	hydrogen peroxide metabolic process	NES<1.9	1.25568	2.38779	4.72e-13	ENSG00000167815	NA	NA	NA	NA
RNF123	ring finger protein 123 [Source:HGNC Symbol;Acc:HGNC:21148]	1.24	protein modification by small protein removal	NES<1.9	1.25824	2.39203	1.31e-14	ENSG00000164068	-0.786939	-1.72541	5.62e-06	ENSG00000164068
CDH1	cadherin 1 [Source:HGNC Symbol;Acc:HGNC:1748]	1.23	regulation of intracellular protein transport	NES<1.9	1.3639	2.5738	1.79e-10	ENSG00000039068	-1.45354	-2.73879	2.13e-11	ENSG00000039068
EPB41	erythrocyte membrane protein band 4.1 [Source:HGNC Symbol;Acc:HGNC:3377]	1.23	positive regulation of protein binding	NES<1.9	1.32832	2.5111	2.33e-13	ENSG00000159023	-1.03585	-2.05032	1.62e-08	ENSG00000159023
RNF187	ring finger protein 187 [Source:HGNC Symbol;Acc:HGNC:27146]	1.23	protein autoubiquitination	NES<1.9	1.18853	2.27921	7.26e-11	ENSG00000168159	NA	NA	NA	NA
ASPM	abnormal spindle microtubule assembly [Source:HGNC Symbol;Acc:HGNC:19048]	1.23	male sex differentiation	NES<1.9	1.03015	2.04224	0.000142116	ENSG00000066279	NA	NA	NA	NA
ASPM	abnormal spindle microtubule assembly [Source:HGNC Symbol;Acc:HGNC:19048]	1.23	regulation of cell division	NES<1.9	1.03015	2.04224	0.000142116	ENSG00000066279	NA	NA	NA	NA
GATA1	GATA binding protein 1 [Source:HGNC Symbol;Acc:HGNC:4170]	1.22	male sex differentiation	NES<1.9	1.42406	2.68339	6.94e-11	ENSG00000102145	-1.50223	-2.8328	1.16e-11	ENSG00000102145
SPTA1	spectrin alpha, erythrocytic 1 [Source:HGNC Symbol;Acc:HGNC:11272]	1.22	positive regulation of protein binding	NES<1.9	1.30704	2.47433	1.57e-15	ENSG00000163554	-1.04717	-2.06647	4.96e-10	ENSG00000163554
SPTA1	spectrin alpha, erythrocytic 1 [Source:HGNC Symbol;Acc:HGNC:11272]	1.22	Protein depolymerization	NES<1.9	1.30704	2.47433	1.57e-15	ENSG00000163554	-1.04717	-2.06647	4.96e-10	ENSG00000163554
CENPE	centromere protein E [Source:HGNC Symbol;Acc:HGNC:1856]	1.21	antigen processing and presentation of peptide or polysaccharide antigen via MHC class II	NES<1.9	0.927906	1.90251	2.78e-06	ENSG00000138778	NA	NA	NA	NA
SELENOK	selenoprotein K [Source:HGNC Symbol;Acc:HGNC:30394]	1.2	lipoprotein biosynthetic process	NES<1.9	0.982908	1.97645	4.34e-09	ENSG00000113811	-0.564766	-1.47915	0.00257305	ENSG00000113811
SELENOK	selenoprotein K [Source:HGNC Symbol;Acc:HGNC:30394]	1.2	endoplasmic reticulum calcium ion homeostasis	NES<1.9	0.982908	1.97645	4.34e-09	ENSG00000113811	-0.564766	-1.47915	0.00257305	ENSG00000113811
NAPA	NSF attachment protein alpha [Source:HGNC Symbol;Acc:HGNC:7641]	1.2	intra golgi vesicle mediated transport	NES<1.9	0.87309	1.83158	1.3e-07	ENSG00000105402	NA	NA	NA	NA
NAPA	NSF attachment protein alpha [Source:HGNC Symbol;Acc:HGNC:7641]	1.2	vesicle budding from membrane	NES<1.9	0.87309	1.83158	1.3e-07	ENSG00000105402	NA	NA	NA	NA
WIPI1	WD repeat domain, phosphoinositide interacting 1 [Source:HGNC Symbol;Acc:HGNC:25471]	1.2	lipoprotein biosynthetic process	NES<1.9	0.725345	1.6533	1.14e-10	ENSG00000070540	NA	NA	NA	NA
WIPI1	WD repeat domain, phosphoinositide interacting 1 [Source:HGNC Symbol;Acc:HGNC:25471]	1.2	response to starvation	NES<1.9	0.725345	1.6533	1.14e-10	ENSG00000070540	NA	NA	NA	NA
UBE2D3	ubiquitin conjugating enzyme E2 D3 [Source:HGNC Symbol;Acc:HGNC:12476]	1.2	regulation of mitochondrion organization	NES<1.9	0.684492	1.60714	5.97e-08	ENSG00000109332	NA	NA	NA	NA
UBE2D3	ubiquitin conjugating enzyme E2 D3 [Source:HGNC Symbol;Acc:HGNC:12476]	1.2	regulation of intracellular protein transport	NES<1.9	0.684492	1.60714	5.97e-08	ENSG00000109332	NA	NA	NA	NA
UBE2D3	ubiquitin conjugating enzyme E2 D3 [Source:HGNC Symbol;Acc:HGNC:12476]	1.2	protein autoubiquitination	NES<1.9	0.684492	1.60714	5.97e-08	ENSG00000109332	NA	NA	NA	NA
UBAP1	ubiquitin associated protein 1 [Source:HGNC Symbol;Acc:HGNC:12461]	1.18	multi organism localization	NES<1.9	0.814332	1.75848	3.89e-08	ENSG00000165006	-0.542912	-1.45691	0.00106657	ENSG00000165006
HBQ1	hemoglobin subunit theta 1 [Source:HGNC Symbol;Acc:HGNC:4833]	1.17	hydrogen peroxide metabolic process	NES<1.9	1.67127	3.18496	4.76e-09	ENSG00000086506	-1.27825	-2.42544	4.09e-05	ENSG00000086506
UBB	ubiquitin B [Source:HGNC Symbol;Acc:HGNC:12463]	1.17	viron assembly	NES<1.9	1.17653	2.26033	2.29e-08	ENSG00000170315	-0.845269	-1.7966	8.53e-05	ENSG00000170315
UBB	ubiquitin B [Source:HGNC Symbol;Acc:HGNC:12463]	1.17	male sex differentiation	NES<1.9	1.17653	2.26033	2.29e-08	ENSG00000170315	-0.845269	-1.7966	8.53e-05	ENSG00000170315
UBB	ubiquitin B [Source:HGNC Symbol;Acc:HGNC:12463]	1.17	multi organism localization	NES<1.9	1.17653	2.26033	2.29e-08	ENSG00000170315	-0.845269	-1.7966	8.53e-05	ENSG00000170315
UBB	ubiquitin B [Source:HGNC Symbol;Acc:HGNC:12463]	1.17	protein modification by small protein removal	NES<1.9	1.17653	2.26033	2.29e-08	ENSG00000170315	-0.845269	-1.7966	8.53e-05	ENSG00000170315
GPLD1	glycosylphosphatidylinositol specific phospholipase D1 [Source:HGNC Symbol;Acc:HGNC:4459]	1.17	lipoprotein biosynthetic process	NES<1.9	1.07044	2.10007	5.27e-08	ENSG00000112293	NA	NA	NA	NA
SLC6A19	solute carrier family 6 member 19 [Source:HGNC Symbol;Acc:HGNC:27960]	1.16	neutral amino acid transport	NES<1.9	3.6427	12.49	7.39e-18	ENSG00000174358	-2.5623	-5.90649	2.54e-06	ENSG00000174358
YBX1	Y-box binding protein 1 [Source:HGNC Symbol;Acc:HGNC:8014]	1.16	regulation of cell division	NES<1.9	1.06852	2.09728	3.93e-13	ENSG00000065978	-0.708152	-1.63371	7.8e-06	ENSG00000065978
FIS1	fission, mitochondrial 1 [Source:HGNC Symbol;Acc:HGNC:21689]	1.15	regulation of intracellular protein transport	NES<1.9	0.994401	1.99225	2.06e-11	ENSG00000214253	NA	NA	NA	NA
FIS1	fission, mitochondrial 1 [Source:HGNC Symbol;Acc:HGNC:21689]	1.15	regulation of mitochondrion organization	NES<1.9	0.994401	1.99225	2.06e-11	ENSG00000214253	NA	NA	NA	NA
FIS1	fission, mitochondrial 1 [Source:HGNC Symbol;Acc:HGNC:21689]	1.15	endoplasmic reticulum calcium ion homeostasis	NES<1.9	0.994401	1.99225	2.06e-11	ENSG00000214253	NA	NA	NA	NA
BRIP1	BRCA1 interacting protein C-terminal helicase 1 [Source:HGNC Symbol;Acc:HGNC:20473]	1.15	male sex differentiation	NES<1.9	0.85677	1.81098	3.67e-07	ENSG00000136492	NA	NA	NA	NA
EIF2AK1	eukaryotic translation initiation factor 2 alpha kinase 1 [Source:HGNC Symbol;Acc:HGNC:24921]	1.14	response to starvation	NES<1.9	1.36826	2.58159	1.07e-17	ENSG00000086232	-1.09647	-2.13831	1.8e-11	ENSG00000086232
MID1	midline 1 [Source:HGNC Symbol;Acc:HGNC:7095]	1.14	protein localization to cytoskeleton	NES<1.9	1.3096	2.47874	0.000121931	ENSG00000101871	NA	NA	NA	NA
MID1	midline 1 [Source:HGNC Symbol;Acc:HGNC:7095]	1.14	Protein depolymerization	NES<1.9	1.3096	2.47874	0.000121931	ENSG00000101871	NA	NA	NA	NA
PSMF1	proteasome inhibitor subunit 1 [Source:HGNC Symbol;Acc:HGNC:9571]	1.14	protein modification by small protein removal	NES<1.9	1.22145	2.33181	1.53e-09	ENSG00000125818	-1.31135	-2.48173	1.43e-10	ENSG00000125818
CETN2	centrin 2 [Source:HGNC Symbol;Acc:HGNC:1867]	1.14	regulation of cell division	NES<1.9	0.657897	1.57778	3.31e-07	ENSG00000147400	NA	NA	NA	NA
CETN2	centrin 2 [Source:HGNC Symbol;Acc:HGNC:1867]	1.14	centrosome duplication	NES<1.9	0.657897	1.57778	3.31e-07	ENSG00000147400	NA	NA	NA	NA
CETN2	centrin 2 [Source:HGNC Symbol;Acc:HGNC:1867]	1.14	membrane docking	NES<1.9	0.657897	1.57778	3.31e-07	ENSG00000147400	NA	NA	NA	NA
RILP	Rab interacting lysosomal protein [Source:HGNC Symbol;Acc:HGNC:30266]	1.13	vesicle budding from membrane	NES<1.9	1.35896	2.56501	1.34e-12	ENSG00000167705	-0.935129	-1.91206	2.25e-06	ENSG00000167705
RILP	Rab interacting lysosomal protein [Source:HGNC Symbol;Acc:HGNC:30266]	1.13	endosome to lysosome transport	NES<1.9	1.35896	2.56501	1.34e-12	ENSG00000167705	-0.935129	-1.91206	2.25e-06	ENSG00000167705
RILP	Rab interacting lysosomal protein [Source:HGNC Symbol;Acc:HGNC:30266]	1.13	antigen processing and presentation of peptide or polysaccharide antigen via MHC class II	NES<1.9	1.35896	2.56501	1.34e-12	ENSG00000167705	-0.935129	-1.91206	2.25e-06	ENSG00000167705
SLC36A1	solute carrier family 36 member 1 [Source:HGNC Symbol;Acc:HGNC:18761]	1.13	neutral amino acid transport	NES<1.9	1.00323	2.00448	6.91e-09	ENSG00000123643	-0.607842	-1.52398	0.00139606	ENSG00000123643
WIPI2	WD repeat domain, phosphoinositide interacting 2 [Source:HGNC Symbol;Acc:HGNC:32225]	1.13	lipoprotein biosynthetic process	NES<1.9	0.655799	1.57549	3.95e-09	ENSG00000157954	NA	NA	NA	NA
WIPI2	WD repeat domain, phosphoinositide interacting 2 [Source:HGNC Symbol;Acc:HGNC:32225]	1.13	response to starvation	NES<1.9	0.655799	1.57549	3.95e-09	ENSG00000157954	NA	NA	NA	NA
PPM1A	protein phosphatase, Mg2+/Mn2+ dependent 1A [Source:HGNC Symbol;Acc:HGNC:9275]	1.12	lipoprotein biosynthetic process	NES<1.9	1.31173	2.48239	3.81e-15	ENSG00000100614	-1.02583	-2.03613	1.95e-09	ENSG00000100614
PPM1A	protein phosphatase, Mg2+/Mn2+ dependent 1A [Source:HGNC Symbol;Acc:HGNC:9275]	1.12	regulation of intracellular protein transport	NES<1.9	1.31173	2.48239	3.81e-15	ENSG00000100614	-1.02583	-2.03613	1.95e-09	ENSG00000100614
NFE2L2	nuclear factor, erythroid 2 like 2 [Source:HGNC Symbol;Acc:HGNC:7782]	1.12	nonribosomal peptide biosynthetic process	NES<1.9	0.739717	1.66985	1.21e-08	ENSG00000116044	NA	NA	NA	NA
NFE2L2	nuclear factor, erythroid 2 like 2 [Source:HGNC Symbol;Acc:HGNC:7782]	1.12	response to starvation	NES<1.9	0.739717	1.66985	1.21e-08	ENSG00000116044	NA	NA	NA	NA
NFE2L2	nuclear factor, erythroid 2 like 2 [Source:HGNC Symbol;Acc:HGNC:7782]	1.12	negative regulation of response to oxidative stress	NES<1.9	0.739717	1.66985	1.21e-08	ENSG00000116044	NA	NA	NA	NA
INPP5K	inositol polyphosphate-5-phosphatase K [Source:HGNC Symbol;Acc:HGNC:33882]	1.12	regulation of intracellular protein transport	NES<1.9	0.691403	1.61485	6.24e-08	ENSG00000132376	NA	NA	NA	NA
FZR1	fizzy and cell division cycle 20 related 1 [Source:HGNC Symbol;Acc:HGNC:24824]	1.12	positive regulation of ubiquitin protein ligase activity	NES<1.9	0.656326	1.57606	6.26e-06	ENSG00000105325	NA	NA	NA	NA
FZR1	fizzy and cell division cycle 20 related 1 [Source:HGNC Symbol;Acc:HGNC:24824]	1.12	G2 DNA damage checkpoint	NES<1.9	0.656326	1.57606	6.26e-06	ENSG00000105325	NA	NA	NA	NA
KANK2	KN motif and ankyrin repeat domains 2 [Source:HGNC Symbol;Acc:HGNC:29300]	1.11	negative regulaiton of intracellular estrogen receptor signaling pathway	NES<1.9	1.19351	2.28709	8.27e-11	ENSG00000197256	-0.592534	-1.50789	0.00441102	ENSG00000197256
PLCL2	phospholipase C like 2 [Source:HGNC Symbol;Acc:HGNC:9064]	1.11	positive regulation of protein binding	NES<1.9	0.693125	1.61678	6.66e-10	ENSG00000154822	NA	NA	NA	NA
GCLM	glutamate-cysteine ligase modifier subunit [Source:HGNC Symbol;Acc:HGNC:4312]	1.11	nonribosomal peptide biosynthetic process	NES<1.9	0.646594	1.56547	2.96e-06	ENSG00000023909	NA	NA	NA	NA
ARF1	ADP ribosylation factor 1 [Source:HGNC Symbol;Acc:HGNC:652]	1.11	vesicle budding from membrane	NES<1.9	0.637199	1.55531	7.94e-10	ENSG00000143761	NA	NA	NA	NA
ARF1	ADP ribosylation factor 1 [Source:HGNC Symbol;Acc:HGNC:652]	1.11	antigen processing and presentation of peptide or polysaccharide antigen via MHC class II	NES<1.9	0.637199	1.55531	7.94e-10	ENSG00000143761	NA	NA	NA	NA
GSK3A	glycogen synthase kinase 3 alpha [Source:HGNC Symbol;Acc:HGNC:4616]	1.1	regulation of intracellular protein transport	NES<1.9	0.761123	1.69481	9.44e-11	ENSG00000105723	NA	NA	NA	NA
GSK3A	glycogen synthase kinase 3 alpha [Source:HGNC Symbol;Acc:HGNC:4616]	1.1	regulation of gene expression by genetic imprinting	NES<1.9	0.761123	1.69481	9.44e-11	ENSG00000105723	NA	NA	NA	NA
GSK3A	glycogen synthase kinase 3 alpha [Source:HGNC Symbol;Acc:HGNC:4616]	1.1	regulation of mitochondrion organization	NES<1.9	0.761123	1.69481	9.44e-11	ENSG00000105723	NA	NA	NA	NA
OAZ2	ornithine decarboxylase antizyme 2 [Source:HGNC Symbol;Acc:HGNC:8096]	1.1	regulation of intracellular protein transport	NES<1.9	0.644936	1.56367	5.18e-06	ENSG00000180304	NA	NA	NA	NA
OAZ2	ornithine decarboxylase antizyme 2 [Source:HGNC Symbol;Acc:HGNC:8096]	1.1	amine biosynthetic process	NES<1.9	0.644936	1.56367	5.18e-06	ENSG00000180304	NA	NA	NA	NA
PCGF5	polycomb group ring finger 5 [Source:HGNC Symbol;Acc:HGNC:28264]	1.09	regulation of gene expression by genetic imprinting	NES<1.9	0.938209	1.91615	7.59e-11	ENSG00000180628	-0.494491	-1.40882	0.00390507	ENSG00000180628
HBM	hemoglobin subunit mu [Source:HGNC Symbol;Acc:HGNC:4826]	1.08	hydrogen peroxide metabolic process	NES<1.9	1.7707	3.41218	1.07e-11	ENSG00000206177	-1.9124	-3.76434	1.77e-12	ENSG00000206177
SLC38A5	solute carrier family 38 member 5 [Source:HGNC Symbol;Acc:HGNC:18070]	1.08	neutral amino acid transport	NES<1.9	1.2774	2.42401	7.21e-13	ENSG00000017483	NA	NA	NA	NA
SMOX	spermine oxidase [Source:HGNC Symbol;Acc:HGNC:15862]	1.07	amine biosynthetic process	NES<1.9	1.09933	2.14255	1.15e-11	ENSG00000088826	-0.976916	-1.96825	5.21e-09	ENSG00000088826
USP12	ubiquitin specific peptidase 12 [Source:HGNC Symbol;Acc:HGNC:20485]	1.06	protein modification by small protein removal	NES<1.9	1.31497	2.48796	9.85e-15	ENSG00000152484	-1.18757	-2.27769	5.68e-12	ENSG00000152484
AP2B1	adaptor related protein complex 2 subunit beta 1 [Source:HGNC Symbol;Acc:HGNC:563]	1.06	antigen processing and presentation of peptide or polysaccharide antigen via MHC class II	NES<1.9	0.846325	1.79792	3.17e-12	ENSG00000006125	NA	NA	NA	NA
AP2B1	adaptor related protein complex 2 subunit beta 1 [Source:HGNC Symbol;Acc:HGNC:563]	1.06	clathrin coat assembly	NES<1.9	0.846325	1.79792	3.17e-12	ENSG00000006125	NA	NA	NA	NA
ANLN	anillin actin binding protein [Source:HGNC Symbol;Acc:HGNC:14082]	1.06	protein localization to cytoskeleton	NES<1.9	0.691004	1.61441	2.45e-05	ENSG00000011426	NA	NA	NA	NA
KIF20B	kinesin family member 20B [Source:HGNC Symbol;Acc:HGNC:7212]	1.05	regulation of cell division	NES<1.9	0.888109	1.85075	9.99e-10	ENSG00000138182	NA	NA	NA	NA
KIF20B	kinesin family member 20B [Source:HGNC Symbol;Acc:HGNC:7212]	1.05	regulation of intracellular protein transport	NES<1.9	0.888109	1.85075	9.99e-10	ENSG00000138182	NA	NA	NA	NA
KIF20B	kinesin family member 20B [Source:HGNC Symbol;Acc:HGNC:7212]	1.05	protein localization to cytoskeleton	NES<1.9	0.888109	1.85075	9.99e-10	ENSG00000138182	NA	NA	NA	NA
RAB6A	RAB6A, member RAS oncogene family [Source:HGNC Symbol;Acc:HGNC:9786]	1.05	intra golgi vesicle mediated transport	NES<1.9	0.868084	1.82524	1.17e-13	ENSG00000175582	NA	NA	NA	NA
KIF18A	kinesin family member 18A [Source:HGNC Symbol;Acc:HGNC:29441]	1.05	Protein depolymerization	NES<1.9	0.754028	1.68649	4.53e-05	ENSG00000121621	NA	NA	NA	NA
KIF18A	kinesin family member 18A [Source:HGNC Symbol;Acc:HGNC:29441]	1.05	antigen processing and presentation of peptide or polysaccharide antigen via MHC class II	NES<1.9	0.754028	1.68649	4.53e-05	ENSG00000121621	NA	NA	NA	NA
KIF18A	kinesin family member 18A [Source:HGNC Symbol;Acc:HGNC:29441]	1.05	male sex differentiation	NES<1.9	0.754028	1.68649	4.53e-05	ENSG00000121621	NA	NA	NA	NA
CCDC14	coiled-coil domain containing 14 [Source:HGNC Symbol;Acc:HGNC:25766]	1.05	protein localization to cytoskeleton	NES<1.9	0.58724	1.50237	1.06e-05	ENSG00000175455	NA	NA	NA	NA
SLC6A9	solute carrier family 6 member 9 [Source:HGNC Symbol;Acc:HGNC:11056]	1.04	neutral amino acid transport	NES<1.9	2.10352	4.29756	2.68e-19	ENSG00000196517	-1.81924	-3.52896	6.37e-13	ENSG00000196517
SIAH2	siah E3 ubiquitin protein ligase 2 [Source:HGNC Symbol;Acc:HGNC:10858]	1.04	protein modification by small protein removal	NES<1.9	1.5895	3.00945	1.94e-17	ENSG00000181788	-1.34872	-2.54686	1.25e-12	ENSG00000181788
GRINA	glutamate ionotropic receptor NMDA type subunit associated protein 1 [Source:HGNC Symbol;Acc:HGNC:4589]	1.04	endoplasmic reticulum calcium ion homeostasis	NES<1.9	1.32021	2.49703	2.96e-10	ENSG00000178719	-0.971681	-1.96112	7.01e-06	ENSG00000178719
KIF4A	kinesin family member 4A [Source:HGNC Symbol;Acc:HGNC:13339]	1.04	antigen processing and presentation of peptide or polysaccharide antigen via MHC class II	NES<1.9	1.24836	2.37571	3.8e-07	ENSG00000090889	NA	NA	NA	NA
KIF18B	kinesin family member 18B [Source:HGNC Symbol;Acc:HGNC:27102]	1.04	Protein depolymerization	NES<1.9	0.646912	1.56581	0.0038642	ENSG00000186185	NA	NA	NA	NA
KIF18B	kinesin family member 18B [Source:HGNC Symbol;Acc:HGNC:27102]	1.04	regulation of cell division	NES<1.9	0.646912	1.56581	0.0038642	ENSG00000186185	NA	NA	NA	NA
AP2S1	adaptor related protein complex 2 subunit sigma 1 [Source:HGNC Symbol;Acc:HGNC:565]	1.04	antigen processing and presentation of peptide or polysaccharide antigen via MHC class II	NES<1.9	0.621161	1.53811	8.88e-05	ENSG00000042753	NA	NA	NA	NA
AP2S1	adaptor related protein complex 2 subunit sigma 1 [Source:HGNC Symbol;Acc:HGNC:565]	1.04	clathrin coat assembly	NES<1.9	0.621161	1.53811	8.88e-05	ENSG00000042753	NA	NA	NA	NA
RNF10	ring finger protein 10 [Source:HGNC Symbol;Acc:HGNC:10055]	1.03	protein autoubiquitination	NES<1.9	1.42269	2.68085	3.2e-14	ENSG00000022840	-1.06507	-2.09227	2.11e-08	ENSG00000022840
RHOBTB3	Rho related BTB domain containing 3 [Source:HGNC Symbol;Acc:HGNC:18757]	1.03	male sex differentiation	NES<1.9	0.726276	1.65436	1.48e-05	ENSG00000164292	NA	NA	NA	NA
SLC43A1	solute carrier family 43 member 1 [Source:HGNC Symbol;Acc:HGNC:9225]	1.03	neutral amino acid transport	NES<1.9	0.670423	1.59154	1.09e-05	ENSG00000149150	NA	NA	NA	NA
IFI27	interferon alpha inducible protein 27 [Source:HGNC Symbol;Acc:HGNC:5397]	1.02	regulation of intracellular protein transport	NES<1.9	2.98328	7.90781	0.000613507	ENSG00000165949	NA	NA	NA	NA
IFI27	interferon alpha inducible protein 27 [Source:HGNC Symbol;Acc:HGNC:5397]	1.02	regulation of intracellular protein transport	NES<1.9	2.42544	5.37193	1.18e-05	ENSG00000275214	NA	NA	NA	NA
PSME4	proteasome activator subunit 4 [Source:HGNC Symbol;Acc:HGNC:20635]	1.02	protein modification by small protein removal	NES<1.9	0.705137	1.6303	1.41e-08	ENSG00000068878	NA	NA	NA	NA
MICAL3	microtubule associated monooxygenase, calponin and LIM domain containing 3 [Source:HGNC Symbol;Acc:HGNC:24694]	1.02	Protein depolymerization	NES<1.9	0.690652	1.61401	2.51e-05	ENSG00000243156	NA	NA	NA	NA
TRAPPC5	trafficking protein particle complex 5 [Source:HGNC Symbol;Acc:HGNC:23067]	1.02	vesicle budding from membrane	NES<1.9	0.601276	1.51706	3.35e-05	ENSG00000181029	NA	NA	NA	NA
RAD18	RAD18 E3 ubiquitin protein ligase [Source:HGNC Symbol;Acc:HGNC:18278]	1.02	protein autoubiquitination	NES<1.9	0.570869	1.48542	3.83e-05	ENSG00000070950	NA	NA	NA	NA
NUP98	nucleoporin 98 [Source:HGNC Symbol;Acc:HGNC:8068]	1.01	multi organism localization	NES<1.9	0.586857	1.50197	5.73e-08	ENSG00000110713	NA	NA	NA	NA
CSDE1	cold shock domain containing E1 [Source:HGNC Symbol;Acc:HGNC:29905]	1.01	male sex differentiation	NES<1.9	0.562369	1.47669	1.65e-06	ENSG00000009307	NA	NA	NA	NA
TMOD1	tropomodulin 1 [Source:HGNC Symbol;Acc:HGNC:11871]	1	Protein depolymerization	NES<1.9	1.7818	3.43855	1.84e-15	ENSG00000136842	-1.64323	-3.12364	4.76e-13	ENSG00000136842
MYH10	myosin heavy chain 10 [Source:HGNC Symbol;Acc:HGNC:7568]	1	ventricular system development	NES<1.9	1.07468	2.10626	0.000175992	ENSG00000133026	NA	NA	NA	NA
AURKA	aurora kinase A [Source:HGNC Symbol;Acc:HGNC:11393]	1	protein localization to cytoskeleton	NES<1.9	0.788338	1.72708	1.03e-06	ENSG00000087586	NA	NA	NA	NA
AURKA	aurora kinase A [Source:HGNC Symbol;Acc:HGNC:11393]	1	regulation of cell division	NES<1.9	0.788338	1.72708	1.03e-06	ENSG00000087586	NA	NA	NA	NA
TXN	thioredoxin [Source:HGNC Symbol;Acc:HGNC:12435]	1	regulation of intracellular protein transport	NES<1.9	0.547731	1.46179	0.000518819	ENSG00000136810	NA	NA	NA	NA
TXN	thioredoxin [Source:HGNC Symbol;Acc:HGNC:12435]	1	negative regulation of response to oxidative stress	NES<1.9	0.547731	1.46179	0.000518819	ENSG00000136810	NA	NA	NA	NA
HBB	hemoglobin subunit beta [Source:HGNC Symbol;Acc:HGNC:4827]	0.99	bicarbonate transport	NES<1.9	1.41287	2.66266	3.35e-08	ENSG00000244734	-1.87138	-3.65882	8.78e-13	ENSG00000244734
HBB	hemoglobin subunit beta [Source:HGNC Symbol;Acc:HGNC:4827]	0.99	hydrogen peroxide metabolic process	NES<1.9	1.41287	2.66266	3.35e-08	ENSG00000244734	-1.87138	-3.65882	8.78e-13	ENSG00000244734
BIRC2	baculoviral IAP repeat containing 2 [Source:HGNC Symbol;Acc:HGNC:590]	0.99	protein modification by small protein removal	NES<1.9	0.922063	1.89482	1.42e-11	ENSG00000110330	-0.582268	-1.4972	0.000143492	ENSG00000110330
KIF24	kinesin family member 24 [Source:HGNC Symbol;Acc:HGNC:19916]	0.99	membrane docking	NES<1.9	0.780375	1.71758	0.000103018	ENSG00000186638	NA	NA	NA	NA
KIF24	kinesin family member 24 [Source:HGNC Symbol;Acc:HGNC:19916]	0.99	Protein depolymerization	NES<1.9	0.780375	1.71758	0.000103018	ENSG00000186638	NA	NA	NA	NA
HERC1	HECT and RLD domain containing E3 ubiquitin protein ligase family member 1 [Source:HGNC Symbol;Acc:HGNC:4867]	0.99	cerebellar purkinje cell layer morphogenesis	NES<1.9	0.574934	1.48961	6.62e-07	ENSG00000103657	NA	NA	NA	NA
RBL1	RB transcriptional corepressor like 1 [Source:HGNC Symbol;Acc:HGNC:9893]	0.98	regulation of cell division	NES<1.9	0.607544	1.52366	1.79e-05	ENSG00000080839	NA	NA	NA	NA
UIMC1	ubiquitin interaction motif containing 1 [Source:HGNC Symbol;Acc:HGNC:30298]	0.97	protein modification by small protein removal	NES<1.9	0.552603	1.46673	2.87e-07	ENSG00000087206	NA	NA	NA	NA
UIMC1	ubiquitin interaction motif containing 1 [Source:HGNC Symbol;Acc:HGNC:30298]	0.97	G2 DNA damage checkpoint	NES<1.9	0.552603	1.46673	2.87e-07	ENSG00000087206	NA	NA	NA	NA
UHMK1	U2AF homology motif kinase 1 [Source:HGNC Symbol;Acc:HGNC:19683]	0.97	regulation of intracellular protein transport	NES<1.9	0.545686	1.45971	4.93e-05	ENSG00000152332	NA	NA	NA	NA
CTSE	cathepsin E [Source:HGNC Symbol;Acc:HGNC:2530]	0.96	antigen processing and presentation of peptide or polysaccharide antigen via MHC class II	NES<1.9	1.52877	2.88541	2.22e-10	ENSG00000196188	-1.17457	-2.25726	3.18e-06	ENSG00000196188
BNIP3L	BCL2 interacting protein 3 like [Source:HGNC Symbol;Acc:HGNC:1085]	0.96	regulation of mitochondrion organization	NES<1.9	1.13349	2.19388	6.95e-10	ENSG00000104765	-0.989581	-1.98561	9.23e-08	ENSG00000104765
BNIP3L	BCL2 interacting protein 3 like [Source:HGNC Symbol;Acc:HGNC:1085]	0.96	regulation of intracellular protein transport	NES<1.9	1.13349	2.19388	6.95e-10	ENSG00000104765	-0.989581	-1.98561	9.23e-08	ENSG00000104765
TERF2	telomeric repeat binding factor 2 [Source:HGNC Symbol;Acc:HGNC:11729]	0.96	formation of extrachromosomal circular DNA	NES<1.9	0.539307	1.45327	0.000315565	ENSG00000132604	NA	NA	NA	NA
STRN3	striatin 3 [Source:HGNC Symbol;Acc:HGNC:15720]	0.95	negative regulaiton of intracellular estrogen receptor signaling pathway	NES<1.9	0.670974	1.59215	5.5e-07	ENSG00000196792	NA	NA	NA	NA
MTMR3	myotubularin related protein 3 [Source:HGNC Symbol;Acc:HGNC:7451]	0.95	response to starvation	NES<1.9	0.640401	1.55876	1.52e-05	ENSG00000100330	NA	NA	NA	NA
NUCB1	nucleobindin 1 [Source:HGNC Symbol;Acc:HGNC:8043]	0.95	regulation of intracellular protein transport	NES<1.9	0.628514	1.54597	9.94e-05	ENSG00000104805	NA	NA	NA	NA
ATP7A	ATPase copper transporting alpha [Source:HGNC Symbol;Acc:HGNC:869]	0.95	response to copper ion	NES<1.9	0.619449	1.53629	1.06e-06	ENSG00000165240	NA	NA	NA	NA
ATP7A	ATPase copper transporting alpha [Source:HGNC Symbol;Acc:HGNC:869]	0.95	cerebellar purkinje cell layer morphogenesis	NES<1.9	0.619449	1.53629	1.06e-06	ENSG00000165240	NA	NA	NA	NA
PCNT	pericentrin [Source:HGNC Symbol;Acc:HGNC:16068]	0.95	membrane docking	NES<1.9	0.61092	1.52723	6.97e-05	ENSG00000160299	NA	NA	NA	NA
PCNT	pericentrin [Source:HGNC Symbol;Acc:HGNC:16068]	0.95	regulation of intracellular protein transport	NES<1.9	0.61092	1.52723	6.97e-05	ENSG00000160299	NA	NA	NA	NA
ECT2	epithelial cell transforming 2 [Source:HGNC Symbol;Acc:HGNC:3155]	0.94	regulation of cell division	NES<1.9	0.506982	1.42107	0.00167033	ENSG00000114346	NA	NA	NA	NA
ECT2	epithelial cell transforming 2 [Source:HGNC Symbol;Acc:HGNC:3155]	0.94	regulation of intracellular protein transport	NES<1.9	0.506982	1.42107	0.00167033	ENSG00000114346	NA	NA	NA	NA
GABARAPL2	GABA type A receptor associated protein like 2 [Source:HGNC Symbol;Acc:HGNC:13291]	0.93	intra golgi vesicle mediated transport	NES<1.9	1.32244	2.50089	5.01e-13	ENSG00000034713	-1.01015	-2.01413	6.04e-08	ENSG00000034713
GABARAPL2	GABA type A receptor associated protein like 2 [Source:HGNC Symbol;Acc:HGNC:13291]	0.93	response to starvation	NES<1.9	1.32244	2.50089	5.01e-13	ENSG00000034713	-1.01015	-2.01413	6.04e-08	ENSG00000034713
MAMLD1	mastermind like domain containing 1 [Source:HGNC Symbol;Acc:HGNC:2568]	0.93	male sex differentiation	NES<1.9	1.3174	2.49217	3.62e-08	ENSG00000013619	-1.25315	-2.38361	7.26e-07	ENSG00000013619
KAT2B	lysine acetyltransferase 2B [Source:HGNC Symbol;Acc:HGNC:8638]	0.93	centrosome duplication	NES<1.9	1.3021	2.46587	9.96e-16	ENSG00000114166	-1.01	-2.01391	1.75e-09	ENSG00000114166
KAT2B	lysine acetyltransferase 2B [Source:HGNC Symbol;Acc:HGNC:8638]	0.93	protein modification by small protein removal	NES<1.9	1.3021	2.46587	9.96e-16	ENSG00000114166	-1.01	-2.01391	1.75e-09	ENSG00000114166
ATP7B	ATPase copper transporting beta [Source:HGNC Symbol;Acc:HGNC:870]	0.93	response to copper ion	NES<1.9	0.945951	1.92646	4.63e-05	ENSG00000123191	NA	NA	NA	NA
MAP2K2	mitogen-activated protein kinase kinase 2 [Source:HGNC Symbol;Acc:HGNC:6842]	0.93	organelle inheritance	NES<1.9	0.519428	1.43339	0.000416549	ENSG00000126934	NA	NA	NA	NA
PIK3R2	phosphoinositide-3-kinase regulatory subunit 2 [Source:HGNC Symbol;Acc:HGNC:8980]	0.92	regulation of intracellular protein transport	NES<1.9	1.15055	2.21999	5.67e-07	ENSG00000105647	NA	NA	NA	NA
CLEC16A	C-type lectin domain containing 16A [Source:HGNC Symbol;Acc:HGNC:29013]	0.92	regulation of mitochondrion organization	NES<1.9	0.876997	1.83655	1.62e-07	ENSG00000038532	-1.03825	-2.05373	4.47e-10	ENSG00000038532
CLEC16A	C-type lectin domain containing 16A [Source:HGNC Symbol;Acc:HGNC:29013]	0.92	response to starvation	NES<1.9	0.876997	1.83655	1.62e-07	ENSG00000038532	-1.03825	-2.05373	4.47e-10	ENSG00000038532
CLEC16A	C-type lectin domain containing 16A [Source:HGNC Symbol;Acc:HGNC:29013]	0.92	endosome to lysosome transport	NES<1.9	0.876997	1.83655	1.62e-07	ENSG00000038532	-1.03825	-2.05373	4.47e-10	ENSG00000038532
CENPF	centromere protein F [Source:HGNC Symbol;Acc:HGNC:1857]	0.92	ventricular system development	NES<1.9	0.766105	1.70067	0.00108457	ENSG00000117724	NA	NA	NA	NA
FCHO2	FCH and mu domain containing endocytic adaptor 2 [Source:HGNC Symbol;Acc:HGNC:25180]	0.92	clathrin coat assembly	NES<1.9	0.72544	1.65341	8.53e-07	ENSG00000157107	NA	NA	NA	NA
CDK5RAP2	CDK5 regulatory subunit associated protein 2 [Source:HGNC Symbol;Acc:HGNC:18672]	0.92	centrosome duplication	NES<1.9	0.531546	1.44548	7.15e-06	ENSG00000136861	NA	NA	NA	NA
CDK5RAP2	CDK5 regulatory subunit associated protein 2 [Source:HGNC Symbol;Acc:HGNC:18672]	0.92	membrane docking	NES<1.9	0.531546	1.44548	7.15e-06	ENSG00000136861	NA	NA	NA	NA
PICALM	phosphatidylinositol binding clathrin assembly protein [Source:HGNC Symbol;Acc:HGNC:15514]	0.9	vesicle budding from membrane	NES<1.9	0.7156	1.64217	5.62e-06	ENSG00000073921	NA	NA	NA	NA
PICALM	phosphatidylinositol binding clathrin assembly protein [Source:HGNC Symbol;Acc:HGNC:15514]	0.9	clathrin coat assembly	NES<1.9	0.7156	1.64217	5.62e-06	ENSG00000073921	NA	NA	NA	NA
ZDHHC3	zinc finger DHHC-type containing 3 [Source:HGNC Symbol;Acc:HGNC:18470]	0.9	lipoprotein biosynthetic process	NES<1.9	0.69095	1.61435	7.72e-06	ENSG00000163812	NA	NA	NA	NA
RAPGEF2	Rap guanine nucleotide exchange factor 2 [Source:HGNC Symbol;Acc:HGNC:16854]	0.9	positive regulation of protein binding	NES<1.9	0.648633	1.56768	7.43e-07	ENSG00000109756	-0.485505	-1.40008	0.00101474	ENSG00000109756
RAPGEF2	Rap guanine nucleotide exchange factor 2 [Source:HGNC Symbol;Acc:HGNC:16854]	0.9	ventricular system development	NES<1.9	0.648633	1.56768	7.43e-07	ENSG00000109756	-0.485505	-1.40008	0.00101474	ENSG00000109756
RAB6B	RAB6B, member RAS oncogene family [Source:HGNC Symbol;Acc:HGNC:14902]	0.89	intra golgi vesicle mediated transport	NES<1.9	1.61833	3.07019	2.29e-12	ENSG00000154917	-1.26835	-2.40885	7.47e-08	ENSG00000154917
BARD1	BRCA1 associated RING domain 1 [Source:HGNC Symbol;Acc:HGNC:952]	0.89	protein modification by small protein removal	NES<1.9	0.828701	1.77609	6.61e-06	ENSG00000138376	NA	NA	NA	NA
BARD1	BRCA1 associated RING domain 1 [Source:HGNC Symbol;Acc:HGNC:952]	0.89	regulation of intracellular protein transport	NES<1.9	0.828701	1.77609	6.61e-06	ENSG00000138376	NA	NA	NA	NA
USP6NL	USP6 N-terminal like [Source:HGNC Symbol;Acc:HGNC:16858]	0.89	viron assembly	NES<1.9	0.511067	1.4251	1.12e-05	ENSG00000148429	NA	NA	NA	NA
SLC25A38	solute carrier family 25 member 38 [Source:HGNC Symbol;Acc:HGNC:26054]	0.88	neutral amino acid transport	NES<1.9	0.606899	1.52298	6.01e-05	ENSG00000144659	NA	NA	NA	NA
BRCA2	BRCA2 DNA repair associated [Source:HGNC Symbol;Acc:HGNC:1101]	0.88	centrosome duplication	NES<1.9	0.516129	1.43011	0.0040642	ENSG00000139618	NA	NA	NA	NA
BRCA2	BRCA2 DNA repair associated [Source:HGNC Symbol;Acc:HGNC:1101]	0.88	regulation of cell division	NES<1.9	0.516129	1.43011	0.0040642	ENSG00000139618	NA	NA	NA	NA
MAPK1	mitogen-activated protein kinase 1 [Source:HGNC Symbol;Acc:HGNC:6871]	0.88	regulation of intracellular protein transport	NES<1.9	0.509033	1.4231	8.53e-06	ENSG00000100030	NA	NA	NA	NA
MAPK1	mitogen-activated protein kinase 1 [Source:HGNC Symbol;Acc:HGNC:6871]	0.88	organelle inheritance	NES<1.9	0.509033	1.4231	8.53e-06	ENSG00000100030	NA	NA	NA	NA
MAPK1	mitogen-activated protein kinase 1 [Source:HGNC Symbol;Acc:HGNC:6871]	0.88	response to starvation	NES<1.9	0.509033	1.4231	8.53e-06	ENSG00000100030	NA	NA	NA	NA
NUP54	nucleoporin 54 [Source:HGNC Symbol;Acc:HGNC:17359]	0.88	multi organism localization	NES<1.9	0.505401	1.41952	0.000156956	ENSG00000138750	NA	NA	NA	NA
NUP54	nucleoporin 54 [Source:HGNC Symbol;Acc:HGNC:17359]	0.88	regulation of intracellular protein transport	NES<1.9	0.505401	1.41952	0.000156956	ENSG00000138750	NA	NA	NA	NA
UBE2B	ubiquitin conjugating enzyme E2 B [Source:HGNC Symbol;Acc:HGNC:12473]	0.87	protein autoubiquitination	NES<1.9	1.01628	2.02269	4.5e-08	ENSG00000119048	-0.58007	-1.49492	0.00478508	ENSG00000119048
BRCA1	BRCA1 DNA repair associated [Source:HGNC Symbol;Acc:HGNC:1100]	0.87	regulation of gene expression by genetic imprinting	NES<1.9	0.632052	1.54977	0.000148316	ENSG00000012048	NA	NA	NA	NA
BRCA1	BRCA1 DNA repair associated [Source:HGNC Symbol;Acc:HGNC:1100]	0.87	G2 DNA damage checkpoint	NES<1.9	0.632052	1.54977	0.000148316	ENSG00000012048	NA	NA	NA	NA
BRCA1	BRCA1 DNA repair associated [Source:HGNC Symbol;Acc:HGNC:1100]	0.87	negative regulaiton of intracellular estrogen receptor signaling pathway	NES<1.9	0.632052	1.54977	0.000148316	ENSG00000012048	NA	NA	NA	NA
BRCA1	BRCA1 DNA repair associated [Source:HGNC Symbol;Acc:HGNC:1100]	0.87	protein modification by small protein removal	NES<1.9	0.632052	1.54977	0.000148316	ENSG00000012048	NA	NA	NA	NA
BRCA1	BRCA1 DNA repair associated [Source:HGNC Symbol;Acc:HGNC:1100]	0.87	centrosome duplication	NES<1.9	0.632052	1.54977	0.000148316	ENSG00000012048	NA	NA	NA	NA
BRCA1	BRCA1 DNA repair associated [Source:HGNC Symbol;Acc:HGNC:1100]	0.87	protein autoubiquitination	NES<1.9	0.632052	1.54977	0.000148316	ENSG00000012048	NA	NA	NA	NA
GSK3B	glycogen synthase kinase 3 beta [Source:HGNC Symbol;Acc:HGNC:4617]	0.87	regulation of mitochondrion organization	NES<1.9	0.499161	1.41339	8.38e-05	ENSG00000082701	NA	NA	NA	NA
GSK3B	glycogen synthase kinase 3 beta [Source:HGNC Symbol;Acc:HGNC:4617]	0.87	positive regulation of protein binding	NES<1.9	0.499161	1.41339	8.38e-05	ENSG00000082701	NA	NA	NA	NA
GSK3B	glycogen synthase kinase 3 beta [Source:HGNC Symbol;Acc:HGNC:4617]	0.87	regulation of intracellular protein transport	NES<1.9	0.499161	1.41339	8.38e-05	ENSG00000082701	NA	NA	NA	NA
GSK3B	glycogen synthase kinase 3 beta [Source:HGNC Symbol;Acc:HGNC:4617]	0.87	protein localization to cytoskeleton	NES<1.9	0.499161	1.41339	8.38e-05	ENSG00000082701	NA	NA	NA	NA
ODC1	ornithine decarboxylase 1 [Source:HGNC Symbol;Acc:HGNC:8109]	0.86	amine biosynthetic process	NES<1.9	0.83583	1.78488	6.42e-07	ENSG00000115758	-0.799336	-1.7403	3.01e-06	ENSG00000115758
CSPP1	centrosome and spindle pole associated protein 1 [Source:HGNC Symbol;Acc:HGNC:26193]	0.86	regulation of cell division	NES<1.9	0.528737	1.44267	0.000166072	ENSG00000104218	NA	NA	NA	NA
COPS2	COP9 signalosome subunit 2 [Source:HGNC Symbol;Acc:HGNC:30747]	0.86	protein modification by small protein removal	NES<1.9	0.494294	1.40863	6.43e-06	ENSG00000166200	NA	NA	NA	NA
USP15	ubiquitin specific peptidase 15 [Source:HGNC Symbol;Acc:HGNC:12613]	0.86	protein modification by small protein removal	NES<1.9	0.481661	1.39635	0.000747763	ENSG00000135655	NA	NA	NA	NA
FBXW7	F-box and WD repeat domain containing 7 [Source:HGNC Symbol;Acc:HGNC:16712]	0.84	regulation of mitochondrion organization	NES<1.9	0.845551	1.79695	7.08e-08	ENSG00000109670	NA	NA	NA	NA
FBXW7	F-box and WD repeat domain containing 7 [Source:HGNC Symbol;Acc:HGNC:16712]	0.84	regulation of intracellular protein transport	NES<1.9	0.845551	1.79695	7.08e-08	ENSG00000109670	NA	NA	NA	NA
KIF23	kinesin family member 23 [Source:HGNC Symbol;Acc:HGNC:6392]	0.84	antigen processing and presentation of peptide or polysaccharide antigen via MHC class II	NES<1.9	0.667449	1.58826	0.00025452	ENSG00000137807	NA	NA	NA	NA
KIF23	kinesin family member 23 [Source:HGNC Symbol;Acc:HGNC:6392]	0.84	regulation of cell division	NES<1.9	0.667449	1.58826	0.00025452	ENSG00000137807	NA	NA	NA	NA
USP32	ubiquitin specific peptidase 32 [Source:HGNC Symbol;Acc:HGNC:19143]	0.84	protein modification by small protein removal	NES<1.9	0.620265	1.53716	9.46e-06	ENSG00000170832	-0.469131	-1.38428	0.00352472	ENSG00000170832
COA8	cytochrome c oxidase assembly factor 8 [Source:HGNC Symbol;Acc:HGNC:20492]	0.84	regulation of mitochondrion organization	NES<1.9	0.454943	1.37073	0.00174275	ENSG00000256053	NA	NA	NA	NA
CNIH3	cornichon family AMPA receptor auxiliary protein 3 [Source:HGNC Symbol;Acc:HGNC:26802]	0.83	vesicle budding from membrane	NES<1.9	0.960557	1.94606	2.62e-06	ENSG00000143786	-1.1382	-2.20106	3.96e-08	ENSG00000143786
COPS3	COP9 signalosome subunit 3 [Source:HGNC Symbol;Acc:HGNC:2239]	0.83	protein modification by small protein removal	NES<1.9	0.6101	1.52637	2.07e-05	ENSG00000141030	NA	NA	NA	NA
AGTPBP1	ATP/GTP binding protein 1 [Source:HGNC Symbol;Acc:HGNC:17258]	0.83	cerebellar purkinje cell layer morphogenesis	NES<1.9	0.467341	1.38256	0.000591015	ENSG00000135049	NA	NA	NA	NA
RAD23B	RAD23 homolog B, nucleotide excision repair protein [Source:HGNC Symbol;Acc:HGNC:9813]	0.83	protein modification by small protein removal	NES<1.9	0.466871	1.38211	0.000738789	ENSG00000119318	NA	NA	NA	NA
TANK	TRAF family member associated NFKB activator [Source:HGNC Symbol;Acc:HGNC:11562]	0.82	protein modification by small protein removal	NES<1.9	0.523538	1.43748	7.37e-05	ENSG00000136560	NA	NA	NA	NA
CEP162	centrosomal protein 162 [Source:HGNC Symbol;Acc:HGNC:21107]	0.82	membrane docking	NES<1.9	0.512049	1.42607	0.00026565	ENSG00000135315	NA	NA	NA	NA
SCYL2	SCY1 like pseudokinase 2 [Source:HGNC Symbol;Acc:HGNC:19286]	0.82	endosome to lysosome transport	NES<1.9	0.451117	1.3671	0.000970739	ENSG00000136021	NA	NA	NA	NA
USP45	ubiquitin specific peptidase 45 [Source:HGNC Symbol;Acc:HGNC:20080]	0.82	protein modification by small protein removal	NES<1.9	0.446056	1.36231	0.00318006	ENSG00000123552	NA	NA	NA	NA
SLC2A4	solute carrier family 2 member 4 [Source:HGNC Symbol;Acc:HGNC:11009]	0.81	vesicle budding from membrane	NES<1.9	0.933257	1.90958	9.76e-05	ENSG00000181856	NA	NA	NA	NA
PRDX5	peroxiredoxin 5 [Source:HGNC Symbol;Acc:HGNC:9355]	0.81	hydrogen peroxide metabolic process	NES<1.9	0.772853	1.70865	4.36e-07	ENSG00000126432	NA	NA	NA	NA
BECN1	beclin 1 [Source:HGNC Symbol;Acc:HGNC:1034]	0.81	response to starvation	NES<1.9	0.463999	1.37936	0.00012994	ENSG00000126581	NA	NA	NA	NA
BECN1	beclin 1 [Source:HGNC Symbol;Acc:HGNC:1034]	0.81	regulation of cell division	NES<1.9	0.463999	1.37936	0.00012994	ENSG00000126581	NA	NA	NA	NA
BECN1	beclin 1 [Source:HGNC Symbol;Acc:HGNC:1034]	0.81	response to copper ion	NES<1.9	0.463999	1.37936	0.00012994	ENSG00000126581	NA	NA	NA	NA
BECN1	beclin 1 [Source:HGNC Symbol;Acc:HGNC:1034]	0.81	protein modification by small protein removal	NES<1.9	0.463999	1.37936	0.00012994	ENSG00000126581	NA	NA	NA	NA
CEP192	centrosomal protein 192 [Source:HGNC Symbol;Acc:HGNC:25515]	0.81	membrane docking	NES<1.9	0.460489	1.37601	0.000186239	ENSG00000101639	NA	NA	NA	NA
CEP192	centrosomal protein 192 [Source:HGNC Symbol;Acc:HGNC:25515]	0.81	centrosome duplication	NES<1.9	0.460489	1.37601	0.000186239	ENSG00000101639	NA	NA	NA	NA
CEP192	centrosomal protein 192 [Source:HGNC Symbol;Acc:HGNC:25515]	0.81	protein localization to cytoskeleton	NES<1.9	0.460489	1.37601	0.000186239	ENSG00000101639	NA	NA	NA	NA
USP37	ubiquitin specific peptidase 37 [Source:HGNC Symbol;Acc:HGNC:20063]	0.81	protein modification by small protein removal	NES<1.9	0.454259	1.37008	0.00235656	ENSG00000135913	NA	NA	NA	NA
ASXL2	ASXL transcriptional regulator 2 [Source:HGNC Symbol;Acc:HGNC:23805]	0.81	protein modification by small protein removal	NES<1.9	0.449801	1.36585	0.000846655	ENSG00000143970	NA	NA	NA	NA
TPH2	tryptophan hydroxylase 2 [Source:HGNC Symbol;Acc:HGNC:20692]	0.8	amine biosynthetic process	NES<1.9	1.26866	2.40937	5.22e-14	ENSG00000139287	-0.63383	-1.55168	0.000801099	ENSG00000139287
VRK1	VRK serine/threonine kinase 1 [Source:HGNC Symbol;Acc:HGNC:12718]	0.8	organelle inheritance	NES<1.9	0.932255	1.90826	4.33e-08	ENSG00000100749	-0.745443	-1.67649	1.92e-05	ENSG00000100749
USP48	ubiquitin specific peptidase 48 [Source:HGNC Symbol;Acc:HGNC:18533]	0.8	protein modification by small protein removal	NES<1.9	0.463616	1.37899	8.54e-05	ENSG00000090686	NA	NA	NA	NA
MAP1LC3B	microtubule associated protein 1 light chain 3 beta [Source:HGNC Symbol;Acc:HGNC:13352]	0.79	response to starvation	NES<1.9	0.723568	1.65126	2.54e-06	ENSG00000140941	NA	NA	NA	NA
BLOC1S6	biogenesis of lysosomal organelles complex 1 subunit 6 [Source:HGNC Symbol;Acc:HGNC:8549]	0.79	membrane docking	NES<1.9	0.625019	1.54223	5.47e-06	ENSG00000104164	-0.464222	-1.37957	0.00349109	ENSG00000104164
USP14	ubiquitin specific peptidase 14 [Source:HGNC Symbol;Acc:HGNC:12612]	0.79	protein modification by small protein removal	NES<1.9	0.440039	1.35664	0.00211714	ENSG00000101557	NA	NA	NA	NA
DNA2	DNA replication helicase/nuclease 2 [Source:HGNC Symbol;Acc:HGNC:2939]	0.78	formation of extrachromosomal circular DNA	NES<1.9	0.888445	1.85118	1e-06	ENSG00000138346	-0.612	-1.52838	0.00165366	ENSG00000138346
PDCD10	programmed cell death 10 [Source:HGNC Symbol;Acc:HGNC:8761]	0.78	organelle inheritance	NES<1.9	0.511386	1.42542	0.000240511	ENSG00000114209	NA	NA	NA	NA
PDCD10	programmed cell death 10 [Source:HGNC Symbol;Acc:HGNC:8761]	0.78	regulation of intracellular protein transport	NES<1.9	0.511386	1.42542	0.000240511	ENSG00000114209	NA	NA	NA	NA
MASTL	microtubule associated serine/threonine kinase like [Source:HGNC Symbol;Acc:HGNC:19042]	0.78	positive regulation of ubiquitin protein ligase activity	NES<1.9	0.46849	1.38366	0.00117596	ENSG00000120539	NA	NA	NA	NA
CALM3	calmodulin 3 [Source:HGNC Symbol;Acc:HGNC:1449]	0.78	regulation of cell division	NES<1.9	0.441684	1.35819	0.00185289	ENSG00000160014	NA	NA	NA	NA
WRN	WRN RecQ like helicase [Source:HGNC Symbol;Acc:HGNC:12791]	0.78	response to starvation	NES<1.9	0.441677	1.35818	0.00121573	ENSG00000165392	NA	NA	NA	NA
WRN	WRN RecQ like helicase [Source:HGNC Symbol;Acc:HGNC:12791]	0.78	formation of extrachromosomal circular DNA	NES<1.9	0.441677	1.35818	0.00121573	ENSG00000165392	NA	NA	NA	NA
PPP3R1	protein phosphatase 3 regulatory subunit B, alpha [Source:HGNC Symbol;Acc:HGNC:9317]	0.77	regulation of mitochondrion organization	NES<1.9	0.815668	1.76011	2.4e-06	ENSG00000221823	-0.568668	-1.48315	0.00260205	ENSG00000221823
RFNG	RFNG O-fucosylpeptide 3-beta-N-acetylglucosaminyltransferase [Source:HGNC Symbol;Acc:HGNC:9974]	0.77	positive regulation of protein binding	NES<1.9	0.626073	1.54336	0.00154901	ENSG00000169733	NA	NA	NA	NA
SLC7A11	solute carrier family 7 member 11 [Source:HGNC Symbol;Acc:HGNC:11059]	0.76	ventricular system development	NES<1.9	0.695135	1.61904	0.000328884	ENSG00000151012	NA	NA	NA	NA
SLC7A11	solute carrier family 7 member 11 [Source:HGNC Symbol;Acc:HGNC:11059]	0.76	negative regulation of response to oxidative stress	NES<1.9	0.695135	1.61904	0.000328884	ENSG00000151012	NA	NA	NA	NA
SLC7A11	solute carrier family 7 member 11 [Source:HGNC Symbol;Acc:HGNC:11059]	0.76	nonribosomal peptide biosynthetic process	NES<1.9	0.695135	1.61904	0.000328884	ENSG00000151012	NA	NA	NA	NA
TNIP1	TNFAIP3 interacting protein 1 [Source:HGNC Symbol;Acc:HGNC:16903]	0.76	protein modification by small protein removal	NES<1.9	0.492815	1.40719	8.24e-05	ENSG00000145901	-0.420456	-1.33835	0.0032572	ENSG00000145901
CIT	citron rho-interacting serine/threonine kinase [Source:HGNC Symbol;Acc:HGNC:1985]	0.75	regulation of cell division	NES<1.9	0.804652	1.74672	0.00138937	ENSG00000122966	NA	NA	NA	NA
SFRP2	secreted frizzled related protein 2 [Source:HGNC Symbol;Acc:HGNC:10777]	0.74	regulation of cell division	NES<1.9	1.44293	2.71872	8.6e-08	ENSG00000145423	-1.72066	-3.29586	8.21e-09	ENSG00000145423
SFRP2	secreted frizzled related protein 2 [Source:HGNC Symbol;Acc:HGNC:10777]	0.74	male sex differentiation	NES<1.9	1.44293	2.71872	8.6e-08	ENSG00000145423	-1.72066	-3.29586	8.21e-09	ENSG00000145423
ZDHHC2	zinc finger DHHC-type palmitoyltransferase 2 [Source:HGNC Symbol;Acc:HGNC:18469]	0.74	lipoprotein biosynthetic process	NES<1.9	0.976096	1.96714	1.57e-12	ENSG00000104219	-0.629249	-1.54676	3.94e-05	ENSG00000104219
VIL1	villin 1 [Source:HGNC Symbol;Acc:HGNC:12690]	0.74	Protein depolymerization	NES<1.9	0.570326	1.48486	0.00305729	ENSG00000127831	-0.623758	-1.54088	0.00234799	ENSG00000127831
OPA1	OPA1 mitochondrial dynamin like GTPase [Source:HGNC Symbol;Acc:HGNC:8140]	0.74	regulation of mitochondrion organization	NES<1.9	0.569966	1.48449	1.33e-06	ENSG00000198836	NA	NA	NA	NA
DCTN4	dynactin subunit 4 [Source:HGNC Symbol;Acc:HGNC:15518]	0.74	antigen processing and presentation of peptide or polysaccharide antigen via MHC class II	NES<1.9	0.412262	1.33077	0.00156574	ENSG00000132912	NA	NA	NA	NA
HBA2	hemoglobin subunit alpha 2 [Source:HGNC Symbol;Acc:HGNC:4824]	0.73	bicarbonate transport	NES<1.9	1.30288	2.46721	5.45e-05	ENSG00000188536	-1.06851	-2.09727	0.00158642	ENSG00000188536
HBA2	hemoglobin subunit alpha 2 [Source:HGNC Symbol;Acc:HGNC:4824]	0.73	hydrogen peroxide metabolic process	NES<1.9	1.30288	2.46721	5.45e-05	ENSG00000188536	-1.06851	-2.09727	0.00158642	ENSG00000188536
RAB13	RAB13, member RAS oncogene family [Source:HGNC Symbol;Acc:HGNC:9762]	0.73	membrane docking	NES<1.9	0.580689	1.49556	0.000766294	ENSG00000143545	NA	NA	NA	NA
RAB13	RAB13, member RAS oncogene family [Source:HGNC Symbol;Acc:HGNC:9762]	0.73	male sex differentiation	NES<1.9	0.580689	1.49556	0.000766294	ENSG00000143545	NA	NA	NA	NA
DNAJC6	DnaJ heat shock protein family (Hsp40) member C6 [Source:HGNC Symbol;Acc:HGNC:15469]	0.73	Protein depolymerization	NES<1.9	0.558518	1.47276	0.00132871	ENSG00000116675	NA	NA	NA	NA
PPP6R3	protein phosphatase 6 regulatory subunit 3 [Source:HGNC Symbol;Acc:HGNC:1173]	0.73	vesicle budding from membrane	NES<1.9	0.410738	1.32937	0.000237087	ENSG00000110075	NA	NA	NA	NA
FNBP1L	formin binding protein 1 like [Source:HGNC Symbol;Acc:HGNC:20851]	0.7	vesicle budding from membrane	NES<1.9	0.618896	1.5357	0.000211645	ENSG00000137942	-0.524179	-1.43812	0.00401189	ENSG00000137942
UBE4B	ubiquitination factor E4B [Source:HGNC Symbol;Acc:HGNC:12500]	0.7	protein autoubiquitination	NES<1.9	0.384854	1.30573	0.00470776	ENSG00000130939	NA	NA	NA	NA
RELN	reelin [Source:HGNC Symbol;Acc:HGNC:9957]	0.69	positive regulaiton of glutamate receptor signaling pathway	NES<1.9	1.62803	3.0909	6.38e-10	ENSG00000189056	NA	NA	NA	NA
PKN2	protein kinase N2 [Source:HGNC Symbol;Acc:HGNC:9406]	0.69	regulation of cell division	NES<1.9	0.490371	1.40481	0.000104818	ENSG00000065243	NA	NA	NA	NA
TFDP2	transcription factor Dp-2 [Source:HGNC Symbol;Acc:HGNC:11751]	0.69	regulation of mitochondrion organization	NES<1.9	0.477674	1.3925	0.000568846	ENSG00000114126	NA	NA	NA	NA
CHMP3	charged multivesicular body protein 3 [Source:HGNC Symbol;Acc:HGNC:29865]	0.69	endosome to lysosome transport	NES<1.9	0.397124	1.31688	0.00125656	ENSG00000115561	NA	NA	NA	NA
CHMP3	charged multivesicular body protein 3 [Source:HGNC Symbol;Acc:HGNC:29865]	0.69	viron assembly	NES<1.9	0.397124	1.31688	0.00125656	ENSG00000115561	NA	NA	NA	NA
CHMP3	charged multivesicular body protein 3 [Source:HGNC Symbol;Acc:HGNC:29865]	0.69	centrosome duplication	NES<1.9	0.397124	1.31688	0.00125656	ENSG00000115561	NA	NA	NA	NA
ANP32B	acidic nuclear phosphoprotein 32 family member B [Source:HGNC Symbol;Acc:HGNC:16677]	0.68	ventricular system development	NES<1.9	0.633138	1.55093	1.24e-05	ENSG00000136938	NA	NA	NA	NA
ANP32B	acidic nuclear phosphoprotein 32 family member B [Source:HGNC Symbol;Acc:HGNC:16677]	0.68	regulation of intracellular protein transport	NES<1.9	0.633138	1.55093	1.24e-05	ENSG00000136938	NA	NA	NA	NA
CPEB4	cytoplasmic polyadenylation element binding protein 4 [Source:HGNC Symbol;Acc:HGNC:21747]	0.68	response to starvation	NES<1.9	0.617239	1.53394	7.51e-05	ENSG00000113742	NA	NA	NA	NA
GABARAP	GABA type A receptor-associated protein [Source:HGNC Symbol;Acc:HGNC:4067]	0.68	response to starvation	NES<1.9	0.450654	1.36666	0.00295931	ENSG00000170296	NA	NA	NA	NA
TRAK1	trafficking kinesin protein 1 [Source:HGNC Symbol;Acc:HGNC:29947]	0.67	endosome to lysosome transport	NES<1.9	0.511225	1.42526	0.00183417	ENSG00000182606	NA	NA	NA	NA
TSC1	TSC complex subunit 1 [Source:HGNC Symbol;Acc:HGNC:12362]	0.67	negative regulation of response to oxidative stress	NES<1.9	0.38201	1.30316	0.00454927	ENSG00000165699	NA	NA	NA	NA
RGS9	regulator of G protein signaling 9 [Source:HGNC Symbol;Acc:HGNC:10004]	0.66	positive regulaiton of glutamate receptor signaling pathway	NES<1.9	0.57347	1.4881	0.000598469	ENSG00000108370	NA	NA	NA	NA
MTPN	myotrophin [Source:HGNC Symbol;Acc:HGNC:15667]	0.66	Protein depolymerization	NES<1.9	0.520554	1.43451	0.000277267	ENSG00000105887	NA	NA	NA	NA
PIGQ	phosphatidylinositol glycan anchor biosynthesis class Q [Source:HGNC Symbol;Acc:HGNC:14135]	0.65	lipoprotein biosynthetic process	NES<1.9	1.03769	2.05293	0.00361887	ENSG00000007541	NA	NA	NA	NA
FLCN	folliculin [Source:HGNC Symbol;Acc:HGNC:27310]	0.65	regulation of mitochondrion organization	NES<1.9	0.572701	1.48731	7.1e-05	ENSG00000154803	NA	NA	NA	NA
FLCN	folliculin [Source:HGNC Symbol;Acc:HGNC:27310]	0.65	regulation of cell division	NES<1.9	0.572701	1.48731	7.1e-05	ENSG00000154803	NA	NA	NA	NA
ADD1	adducin 1 [Source:HGNC Symbol;Acc:HGNC:243]	0.65	positive regulation of protein binding	NES<1.9	0.436287	1.35312	0.00134378	ENSG00000087274	NA	NA	NA	NA
ADD1	adducin 1 [Source:HGNC Symbol;Acc:HGNC:243]	0.65	Protein depolymerization	NES<1.9	0.436287	1.35312	0.00134378	ENSG00000087274	NA	NA	NA	NA
CA2	carbonic anhydrase 2 [Source:HGNC Symbol;Acc:HGNC:1373]	0.64	bicarbonate transport	NES<1.9	0.646692	1.56557	8.71e-05	ENSG00000104267	NA	NA	NA	NA
SCLT1	sodium channel and clathrin linker 1 [Source:HGNC Symbol;Acc:HGNC:26406]	0.64	membrane docking	NES<1.9	0.457319	1.37299	0.00127063	ENSG00000151466	NA	NA	NA	NA
STK24	serine/threonine kinase 24 [Source:HGNC Symbol;Acc:HGNC:11403]	0.63	response to starvation	NES<1.9	0.35623	1.28008	0.00448734	ENSG00000102572	NA	NA	NA	NA
RAB23	RAB23, member RAS oncogene family [Source:HGNC Symbol;Acc:HGNC:14263]	0.62	regulation of intracellular protein transport	NES<1.9	0.629961	1.54752	0.00064498	ENSG00000112210	NA	NA	NA	NA
MAP1LC3B2	microtubule associated protein 1 light chain 3 beta 2 [Source:HGNC Symbol;Acc:HGNC:34390]	0.59	response to starvation	NES<1.9	0.624508	1.54169	0.00168828	ENSG00000258102	NA	NA	NA	NA
STX2	syntaxin 2 [Source:HGNC Symbol;Acc:HGNC:3403]	0.59	membrane docking	NES<1.9	0.442648	1.3591	0.00356565	ENSG00000111450	NA	NA	NA	NA
SGIP1	SH3GL interacting endocytic adaptor 1 [Source:HGNC Symbol;Acc:HGNC:25412]	0.58	clathrin coat assembly	NES<1.9	1.37655	2.59646	1.27e-09	ENSG00000118473	-1.10622	-2.1528	3.77e-06	ENSG00000118473
PRKAR2B	protein kinase cAMP-dependent type II regulatory subunit beta [Source:HGNC Symbol;Acc:HGNC:9392]	0.58	membrane docking	NES<1.9	0.505343	1.41946	0.00330472	ENSG00000005249	-0.626483	-1.5438	0.000247134	ENSG00000005249
LMOD1	leiomodin 1 [Source:HGNC Symbol;Acc:HGNC:6647]	0.57	Protein depolymerization	NES<1.9	1.39426	2.62854	1.92e-05	ENSG00000163431	-1.8401	-3.58035	5.49e-07	ENSG00000163431
MICALL2	MICAL like 2 [Source:HGNC Symbol;Acc:HGNC:29672]	0.51	regulation of intracellular protein transport	NES<1.9	0.83703	1.78637	0.00427309	ENSG00000164877	NA	NA	NA	NA
MICALL2	MICAL like 2 [Source:HGNC Symbol;Acc:HGNC:29672]	0.51	regulation of mitochondrion organization	NES<1.9	0.83703	1.78637	0.00427309	ENSG00000164877	NA	NA	NA	NA
NPRL3	NPR3 like, GATOR1 complex subunit [Source:HGNC Symbol;Acc:HGNC:14124]	0.49	response to starvation	NES<1.9	1.14939	2.21821	2.06e-13	ENSG00000103148	-1.03764	-2.05286	9.41e-11	ENSG00000103148
PIGC	phosphatidylinositol glycan anchor biosynthesis class C [Source:HGNC Symbol;Acc:HGNC:8960]	0.42	lipoprotein biosynthetic process	NES<1.9	0.810122	1.75336	0.0002027	ENSG00000135845	NA	NA	NA	NA
