# Supplementary material for: Cross-platform transcriptomic profiling of the response to recombinant human erythropoietin
Source: Sci Rep. 2021 Nov 4;11:21705. doi: 10.1038/s41598-021-00608-9 (PMC8568984; doi:10.1038/s41598-021-00608-9)
Supplement: Supplementary file 1 — Supplementary Information 1. [file 41598_2021_608_MOESM1_ESM.zip › Supplementary Data 1-16/Supplementary Data 6.xlsx]

## Sheet: GeneChip GSEA- limma
GSEA leading edge gene enriched in EPO4	Description	GSEA ranks EPO4	Pathways(/pathway overlaps) enriched in EPO4	Collapsed pathway by NES	limma log2FoldChange EPO4 vs Base1	limma Fold Change EPO4 vs Base1	adj.P-val EPO4 vs base1	PROBE ID	limma log2FoldChange Post7 vs Base1	limma Fold Change Post7 vs Base1	adj.P Post7 vs base1	PROBE ID		Note
ALAS2	5-aminolevulinate synthase 2 [Source:HGNC Symbol;Acc:HGNC:397]	1.85	tetrapyrrole metabolic process/heme metabolic process/porphyrin-containing compound metabolic process	NES>1.9	1.499433766	2.82732	4.31e-05	TC0X001077.hg.1	-2.08585522	-4.24527	3.05e-07	TC0X001077.hg.1	TRUE	33 of 104 leading genes from the HTA2.0 GSEA EPO4 dataset are common to the HTA2.0 Deseq2 EPO4 and Post7 DGE genes
SLC4A1	solute carrier family 4 member 1 (Diego blood group) [Source:HGNC Symbol;Acc:HGNC:11027]	1.79	Bicarbonate transport	NES>1.9	1.581553467	2.99292	2.51e-06	TC17001577.hg.1	-1.465830876	-2.76223	7.2e-05	TC17001577.hg.1	TRUE	Of 33 genes, 15 are unique
FOXO3	forkhead box O3 [Source:HGNC Symbol;Acc:HGNC:3821]	1.72	muscle atrophy	NES>1.9	0.932312803	1.90833	0.000201915	TC06000868.hg.1	-0.919892971	-1.89197	0.00173157	TC06000868.hg.1	TRUE	Of 104 genes, 57 are unique
TMOD1	tropomodulin 1 [Source:HGNC Symbol;Acc:HGNC:11871]	1.62	lens fiber cell development	NES>1.9	1.133919818	2.19454	2.29e-05	TC09000491.hg.1	-0.9850633	-1.9794	0.001945446	TC09000491.hg.1	TRUE
FECH	ferrochelatase [Source:HGNC Symbol;Acc:HGNC:3647]	1.6	tetrapyrrole metabolic process/heme metabolic process/porphyrin-containing compound metabolic process	NES>1.9	1.104730506	2.15059	0.00021458	TC18000536.hg.1	-1.203183718	-2.30247	0.000248392	TC18000536.hg.1	TRUE
SLC6A8	solute carrier family 6 member 8 [Source:HGNC Symbol;Acc:HGNC:11055]	1.53	gamma-aminobutyric acid transport	NES>1.9	1.305158481	2.47111	8.07e-07	TC0X000754.hg.1	-0.976	-1.967	0.000702282	TC0X000754.hg.1	TRUE
SLC6A8	solute carrier family 6 member 8 [Source:HGNC Symbol;Acc:HGNC:11055]	1.53	amino acid transport	NES>1.9	1.305158481	2.47111	8.07e-07	TC0X000754.hg.1	-0.976	-1.967	0.000702282	TC0X000754.hg.1	TRUE
SLC6A8	solute carrier family 6 member 8 [Source:HGNC Symbol;Acc:HGNC:11055]	1.53	drug transmembrane transport	NES>1.9	1.305158481	2.47111	8.07e-07	TC0X000754.hg.1	-0.976	-1.967	0.000702282	TC0X000754.hg.1	TRUE
CA1	carbonic anhydrase 1 [Source:HGNC Symbol;Acc:HGNC:1368]	1.5	Bicarbonate transport	NES>1.9	1.131443943	2.19078	1.69e-05	TC08001381.hg.1	NA	NA	NA	NA	FALSE
SRRD	SRR1 domain containing [Source:HGNC Symbol;Acc:HGNC:33910]	1.44	tetrapyrrole metabolic process/heme metabolic process/porphyrin-containing compound metabolic process	NES>1.9	0.879693222	1.83998	0.000172252	TC22000170.hg.1	NA	NA	NA	NA	FALSE
SRRD	SRR1 domain containing [Source:HGNC Symbol;Acc:HGNC:33910]	1.44	regulation of cofactor metabolic process	NES>1.9	0.879693222	1.83998	0.000172252	TC22000170.hg.1	NA	NA	NA	NA	FALSE
SLC7A5	solute carrier family 7 member 5 [Source:HGNC Symbol;Acc:HGNC:11063]	1.31	amino acid transport	NES>1.9	0.97478519	1.96535	1.16e-05	TC16001335.hg.1	NA	NA	NA	NA	FALSE
SLC7A5	solute carrier family 7 member 5 [Source:HGNC Symbol;Acc:HGNC:11063]	1.31	neutral amino acid transport	NES>1.9	0.97478519	1.96535	1.16e-05	TC16001335.hg.1	NA	NA	NA	NA	FALSE
SLC7A5	solute carrier family 7 member 5 [Source:HGNC Symbol;Acc:HGNC:11063]	1.31	drug transmembrane transport	NES>1.9	0.97478519	1.96535	1.16e-05	TC16001335.hg.1	NA	NA	NA	NA	FALSE
ABCC4	ATP binding cassette subfamily C member 4 [Source:HGNC Symbol;Acc:HGNC:55]	1.2	xenobiotic transport	NES>1.9	0.669358718	1.59037	0.004432317	TC13000799.hg.1	NA	NA	NA	NA	FALSE
SLC25A39	solute carrier family 25 member 39 [Source:HGNC Symbol;Acc:HGNC:24279]	1.15	tetrapyrrole metabolic process/heme metabolic process/porphyrin-containing compound metabolic process	NES>1.9	0.769280819	1.70442	0.048301294	TC17001579.hg.1	-1.199385705	-2.29642	0.000121641	TC17001579.hg.1	TRUE
SLC38A5	solute carrier family 38 member 5 [Source:HGNC Symbol;Acc:HGNC:18070]	1.14	amino acid transport	NES>1.9	0.764040199	1.69824	0.000138978	TC0X001009.hg.1	NA	NA	NA	NA	FALSE
SLC38A5	solute carrier family 38 member 5 [Source:HGNC Symbol;Acc:HGNC:18070]	1.14	neutral amino acid transport	NES>1.9	0.764040199	1.69824	0.000138978	TC0X001009.hg.1	NA	NA	NA	NA	FALSE
SLC1A5	solute carrier family 1 member 5 [Source:HGNC Symbol;Acc:HGNC:10943]	1.11	drug transmembrane transport	NES>1.9	0.830890634	1.77878	0.00048714	TC19001656.hg.1	NA	NA	NA	NA	FALSE
SLC1A5	solute carrier family 1 member 5 [Source:HGNC Symbol;Acc:HGNC:10943]	1.11	amino acid transport	NES>1.9	0.830890634	1.77878	0.00048714	TC19001656.hg.1	NA	NA	NA	NA	FALSE
SLC1A5	solute carrier family 1 member 5 [Source:HGNC Symbol;Acc:HGNC:10943]	1.11	neutral amino acid transport	NES>1.9	0.830890634	1.77878	0.00048714	TC19001656.hg.1	NA	NA	NA	NA	FALSE
SNCA	synuclein alpha [Source:HGNC Symbol;Acc:HGNC:11138]	1.07	amino acid transport	NES>1.9	0.72083593	1.64814	0.022833873	TC04001383.hg.1	-1.05334497	-2.07534	0.000116254	TC04001383.hg.1	TRUE
SNCA	synuclein alpha [Source:HGNC Symbol;Acc:HGNC:11138]	1.07	regulation of cofactor metabolic process	NES>1.9	0.72083593	1.64814	0.022833873	TC04001383.hg.1	-1.05334497	-2.07534	0.000116254	TC04001383.hg.1	TRUE
ARL6IP1	ADP ribosylation factor like GTPase 6 interacting protein 1 [Source:HGNC Symbol;Acc:HGNC:697]	1.05	amino acid transport	NES>1.9	0.61646393	1.53311	0.027431109	TC16000915.hg.1	NA	NA	NA	NA	FALSE
ARL6IP1	ADP ribosylation factor like GTPase 6 interacting protein 1 [Source:HGNC Symbol;Acc:HGNC:697]	1.05	drug transmembrane transport	NES>1.9	0.61646393	1.53311	0.027431109	TC16000915.hg.1	NA	NA	NA	NA	FALSE
XK	X-linked Kx blood group [Source:HGNC Symbol;Acc:HGNC:12811]	1.03	amino acid transport	NES>1.9	0.991212474	1.98785	2.07e-05	TC0X000170.hg.1	NA	NA	NA	NA	FALSE
RHAG	Rh associated glycoprotein [Source:HGNC Symbol;Acc:HGNC:10006]	1.01	Bicarbonate transport	NES>1.9	0.588777092	1.50397	0.005773529	TC06001783.hg.1	NA	NA	NA	NA	FALSE
RHAG	Rh associated glycoprotein [Source:HGNC Symbol;Acc:HGNC:10006]	1.01	drug transmembrane transport	NES>1.9	0.588777092	1.50397	0.005773529	TC06001783.hg.1	NA	NA	NA	NA	FALSE
ABCG2	ATP binding cassette subfamily G member 2 (Junior blood group) [Source:HGNC Symbol;Acc:HGNC:74]	0.89	xenobiotic transport	NES>1.9	0.543970144	1.45798	0.003809436	TC04001370.hg.1	NA	NA	NA	NA	FALSE
ALAS2	5-aminolevulinate synthase 2 [Source:HGNC Symbol;Acc:HGNC:397]	1.85	iron ion homeostasis	NES<1.9	1.499433766	2.82732	4.31e-05	TC0X001077.hg.1	-2.08585522	-4.24527	3.05e-07	TC0X001077.hg.1	TRUE
SLC4A1	solute carrier family 4 member 1 (Diego blood group) [Source:HGNC Symbol;Acc:HGNC:11027]	1.79	erythrocyte development	NES<1.9	1.581553467	2.99292	2.51e-06	TC17001577.hg.1	-1.465830876	-2.76223	7.2e-05	TC17001577.hg.1	TRUE
SLC4A1	solute carrier family 4 member 1 (Diego blood group) [Source:HGNC Symbol;Acc:HGNC:11027]	1.79	plasma membrane phospholipid scrambling	NES<1.9	1.581553467	2.99292	2.51e-06	TC17001577.hg.1	-1.465830876	-2.76223	7.2e-05	TC17001577.hg.1	TRUE
FAM210B	family with sequence similarity 210 member B [Source:HGNC Symbol;Acc:HGNC:16102]	1.71	erythrocyte development	NES<1.9	0.985423891	1.97989	0.000102504	TC20000427.hg.1	-1.04	-2.05623	0.000234289	TC20000427.hg.1	TRUE
TMOD1	tropomodulin 1 [Source:HGNC Symbol;Acc:HGNC:11871]	1.62	actomyosin structure organization	NES<1.9	1.133919818	2.19454	2.29e-05	TC09000491.hg.1	-0.9850633	-1.9794	0.001945446	TC09000491.hg.1	TRUE
TMOD1	tropomodulin 1 [Source:HGNC Symbol;Acc:HGNC:11871]	1.62	actin filament depolymerization	NES<1.9	1.133919818	2.19454	2.29e-05	TC09000491.hg.1	-0.9850633	-1.9794	0.001945446	TC09000491.hg.1	TRUE
FECH	ferrochelatase [Source:HGNC Symbol;Acc:HGNC:3647]	1.6	cellular response to dexamethasone stimulus	NES<1.9	1.104730506	2.15059	0.00021458	TC18000536.hg.1	-1.203183718	-2.30247	0.000248392	TC18000536.hg.1	TRUE
FECH	ferrochelatase [Source:HGNC Symbol;Acc:HGNC:3647]	1.6	response to insecticide	NES<1.9	1.104730506	2.15059	0.00021458	TC18000536.hg.1	-1.203183718	-2.30247	0.000248392	TC18000536.hg.1	TRUE
TRAK2	trafficking kinesin protein 2 [Source:HGNC Symbol;Acc:HGNC:13206]	1.59	dendrite morphogenesis	NES<1.9	1.109821056	2.15819	2.63e-06	TC02002674.hg.1	NA	NA	NA	NA	FALSE
TFDP1	transcription factor Dp-1 [Source:HGNC Symbol;Acc:HGNC:11749]	1.57	postive regulation of cell cycle arrest	NES<1.9	1.032709343	2.04586	8.07e-07	TC13000426.hg.1	NA	NA	NA	NA	FALSE
SLC6A8	solute carrier family 6 member 8 [Source:HGNC Symbol;Acc:HGNC:11055]	1.53	modified amino acid transport	NES<1.9	1.305158481	2.47111	8.07e-07	TC0X000754.hg.1	-0.976	-1.967	0.000702282	TC0X000754.hg.1	TRUE
BSG	basigin (Ok blood group) [Source:HGNC Symbol;Acc:HGNC:1116]	1.51	dendrite self-avoidance	NES<1.9	0.950971593	1.93317	0.000225799	TC19000009.hg.1	NA	NA	NA	NA	FALSE
CISD2	CDGSH iron sulfur domain 2 [Source:HGNC Symbol;Acc:HGNC:24212]	1.48	autophagy of mitochondrion	NES<1.9	1.080450909	2.1147	4.4e-06	TC04000529.hg.1	NA	NA	NA	NA	FALSE
EPB42	erythrocyte membrane protein band 4.2 [Source:HGNC Symbol;Acc:HGNC:3381]	1.44	iron ion homeostasis	NES<1.9	1.426413524	2.68778	4.6e-06	TC15001273.hg.1	-1.098325621	-2.14106	0.003362284	TC15001273.hg.1	TRUE
EPB42	erythrocyte membrane protein band 4.2 [Source:HGNC Symbol;Acc:HGNC:3381]	1.44	erythrocyte development	NES<1.9	1.426413524	2.68778	4.6e-06	TC15001273.hg.1	-1.098325621	-2.14106	0.003362284	TC15001273.hg.1	TRUE
EIF2AK1	eukaryotic translation initiation factor 2 alpha kinase 1 [Source:HGNC Symbol;Acc:HGNC:24921]	1.42	iron ion homeostasis	NES<1.9	0.820974636	1.7666	0.000364906	TC07001126.hg.1	NA	NA	NA	NA	FALSE
FOXO4	forkhead box O4 [Source:HGNC Symbol;Acc:HGNC:7139]	1.42	response to immobilization stress	NES<1.9	0.928117702	1.90279	2.07e-05	TC0X000381.hg.1	NA	NA	NA	NA	FALSE
FOXO4	forkhead box O4 [Source:HGNC Symbol;Acc:HGNC:7139]	1.42	postive regulation of cell cycle arrest	NES<1.9	0.928117702	1.90279	2.07e-05	TC0X000381.hg.1	NA	NA	NA	NA	FALSE
MICAL2	microtubule associated monooxygenase, calponin and LIM domain containing 2 [Source:HGNC Symbol;Acc:HGNC:24693]	1.42	actin filament depolymerization	NES<1.9	0.925249615	1.89901	5.71e-05	TC11000198.hg.1	NA	NA	NA	NA	FALSE
SPTB	spectrin beta, erythrocytic [Source:HGNC Symbol;Acc:HGNC:11274]	1.41	actin filament depolymerization	NES<1.9	0.96355088	1.9501	1.69e-06	TC14001220.hg.1	NA	NA	NA	NA	FALSE
SLC25A37	solute carrier family 25 member 37 [Source:HGNC Symbol;Acc:HGNC:29786]	1.37	iron ion homeostasis	NES<1.9	0.823951688	1.77025	0.005695693	TC08000188.hg.1	-1.028888466	-2.04045	0.00049898	TC08000188.hg.1	TRUE
YBX3	Y-box binding protein 3 [Source:HGNC Symbol;Acc:HGNC:2428]	1.35	cellular hyperosmotic response	NES<1.9	0.975002433	1.96564	0.000487344	TC12001227.hg.1	-1.188897214	-2.27978	7.2e-05	TC12001227.hg.1	TRUE
ANK1	ankyrin 1 [Source:HGNC Symbol;Acc:HGNC:492]	1.33	maintenance of apical basal cell polarity	NES<1.9	1.033067648	2.04637	8.97e-06	TC08001171.hg.1	NA	NA	NA	NA	FALSE
WNK1	WNK lysine deficient protein kinase 1 [Source:HGNC Symbol;Acc:HGNC:14540]	1.33	positive regulation of sodium ion transmembrane transporter activity	NES<1.9	0.790981441	1.73025	4.03e-05	TC12000010.hg.1	NA	NA	NA	NA	FALSE
CAPRIN2	caprin family member 2 [Source:HGNC Symbol;Acc:HGNC:21259]	1.32	dendrite morphogenesis	NES<1.9	0.723687984	1.6514	0.002953903	TC12001355.hg.1	NA	NA	NA	NA	FALSE
BPGM	bisphosphoglycerate mutase [Source:HGNC Symbol;Acc:HGNC:1093]	1.31	erythrocyte development	NES<1.9	0.939318354	1.91762	0.000225799	TC07000836.hg.1	-0.826364696	-1.77321	0.012940538	TC07000836.hg.1	TRUE
GCLC	glutamate-cysteine ligase catalytic subunit [Source:HGNC Symbol;Acc:HGNC:4311]	1.26	L ascorbic acid metabolic process	NES<1.9	0.776325346	1.71276	0.000965971	TC06004051.hg.1	NA	NA	NA	NA	FALSE
GCLC	glutamate-cysteine ligase catalytic subunit [Source:HGNC Symbol;Acc:HGNC:4311]	1.26	cellular response to thyroid hormone stimulus	NES<1.9	0.776325346	1.71276	0.000965971	TC06004051.hg.1	NA	NA	NA	NA	FALSE
GCLC	glutamate-cysteine ligase catalytic subunit [Source:HGNC Symbol;Acc:HGNC:4311]	1.26	nonribosomal peptide biosynthetic	NES<1.9	0.776325346	1.71276	0.000965971	TC06004051.hg.1	NA	NA	NA	NA	FALSE
GCLC	glutamate-cysteine ligase catalytic subunit [Source:HGNC Symbol;Acc:HGNC:4311]	1.26	cellular response to amino acid stimulus	NES<1.9	0.776325346	1.71276	0.000965971	TC06004051.hg.1	NA	NA	NA	NA	FALSE
GCLC	glutamate-cysteine ligase catalytic subunit [Source:HGNC Symbol;Acc:HGNC:4311]	1.26	glutamate metabolic process	NES<1.9	0.776325346	1.71276	0.000965971	TC06004051.hg.1	NA	NA	NA	NA	FALSE
NEDD4L	NEDD4 like E3 ubiquitin protein ligase [Source:HGNC Symbol;Acc:HGNC:7728]	1.25	caveolin mediated endocytosis	NES<1.9	0.929142004	1.90414	1.52e-05	TC18000202.hg.1	NA	NA	NA	NA	FALSE
NEDD4L	NEDD4 like E3 ubiquitin protein ligase [Source:HGNC Symbol;Acc:HGNC:7728]	1.25	dendrite morphogenesis	NES<1.9	0.929142004	1.90414	1.52e-05	TC18000202.hg.1	NA	NA	NA	NA	FALSE
NEDD4L	NEDD4 like E3 ubiquitin protein ligase [Source:HGNC Symbol;Acc:HGNC:7728]	1.25	negative regulation of transporter activity	NES<1.9	0.929142004	1.90414	1.52e-05	TC18000202.hg.1	NA	NA	NA	NA	FALSE
STRADB	STE20 related adaptor beta [Source:HGNC Symbol;Acc:HGNC:13205]	1.25	negative regulation of signal transduction in absence of ligand	NES<1.9	0.839174276	1.78903	0.023909914	TC02001178.hg.1	-1.379188781	-2.60122	2.19e-05	TC02001178.hg.1	TRUE
AP2A1	adaptor related protein complex 2 subunit alpha 1 [Source:HGNC Symbol;Acc:HGNC:561]	1.23	low density lipoprotein particle receptor catabolic process	NES<1.9	0.720846504	1.64815	0.001289542	TC19000747.hg.1	NA	NA	NA	NA	FALSE
AP2A1	adaptor related protein complex 2 subunit alpha 1 [Source:HGNC Symbol;Acc:HGNC:561]	1.23	clathrin dependent endocytosis	NES<1.9	0.720846504	1.64815	0.001289542	TC19000747.hg.1	NA	NA	NA	NA	FALSE
SIAH2	siah E3 ubiquitin protein ligase 2 [Source:HGNC Symbol;Acc:HGNC:10858]	1.22	netrin activated signaling pathway	NES<1.9	0.837183314	1.78656	3.14e-05	TC03001901.hg.1	NA	NA	NA	NA	FALSE
BCL2L1	BCL2 like 1 [Source:HGNC Symbol;Acc:HGNC:992]	1.21	negative regulation of signal transduction in absence of ligand	NES<1.9	0.576898759	1.49164	0.028724323	TC20000756.hg.1	-0.679823117	-1.60194	0.005307074	TC20000756.hg.1	TRUE
BCL2L1	BCL2 like 1 [Source:HGNC Symbol;Acc:HGNC:992]	1.21	cellular response to amino acid stimulus	NES<1.9	0.576898759	1.49164	0.028724323	TC20000756.hg.1	-0.679823117	-1.60194	0.005307074	TC20000756.hg.1	TRUE
CDC42BPA	CDC42 binding protein kinase alpha [Source:HGNC Symbol;Acc:HGNC:1737]	1.21	actomyosin structure organization	NES<1.9	0.781594015	1.71903	0.000963268	TC01003903.hg.1	NA	NA	NA	NA	FALSE
ABCC4	ATP binding cassette subfamily C member 4 [Source:HGNC Symbol;Acc:HGNC:55]	1.2	export across plasma membrane	NES<1.9	0.669358718	1.59037	0.004432317	TC13000799.hg.1	NA	NA	NA	NA	FALSE
OPTN	optineurin [Source:HGNC Symbol;Acc:HGNC:17142]	1.19	autophagy of mitochondrion	NES<1.9	0.711814244	1.63786	0.001240875	TC10000097.hg.1	NA	NA	NA	NA	FALSE
ALDH5A1	aldehyde dehydrogenase 5 family member A1 [Source:HGNC Symbol;Acc:HGNC:408]	1.17	neurotransmitter catabolic process	NES<1.9	0.733623358	1.66281	0.000408826	TC06000146.hg.1	NA	NA	NA	NA	FALSE
ALDH5A1	aldehyde dehydrogenase 5 family member A1 [Source:HGNC Symbol;Acc:HGNC:408]	1.17	antibiotic metabolic process	NES<1.9	0.733623358	1.66281	0.000408826	TC06000146.hg.1	NA	NA	NA	NA	FALSE
ALDH5A1	aldehyde dehydrogenase 5 family member A1 [Source:HGNC Symbol;Acc:HGNC:408]	1.17	glutamate metabolic process	NES<1.9	0.733623358	1.66281	0.000408826	TC06000146.hg.1	NA	NA	NA	NA	FALSE
CLIC2	chloride intracellular channel 2 [Source:HGNC Symbol;Acc:HGNC:2063]	1.17	regulation of cardiac muscle contraction by regulation of the release of sequestered calcium ion	NES<1.9	0.739823053	1.66997	0.002985935	TC0X001551.hg.1	NA	NA	NA	NA	FALSE
CLIC2	chloride intracellular channel 2 [Source:HGNC Symbol;Acc:HGNC:2063]	1.17	negative regulation of transporter activity	NES<1.9	0.739823053	1.66997	0.002985935	TC0X001551.hg.1	NA	NA	NA	NA	FALSE
DPM2	dolichyl-phosphate mannosyltransferase subunit 2, regulatory [Source:HGNC Symbol;Acc:HGNC:3006]	1.17	protein O-linked mannosylation	NES<1.9	0.758267401	1.69146	0.00772357	TC09001617.hg.1	NA	NA	NA	NA	FALSE
RUNDC3A	RUN domain containing 3A [Source:HGNC Symbol;Acc:HGNC:16984]	1.12	cGMP mediated signaling	NES<1.9	0.898247082	1.8638	0.000225799	TC17000568.hg.1	NA	NA	NA	NA	FALSE
KEL	Kell metallo-endopeptidase (Kell blood group) [Source:HGNC Symbol;Acc:HGNC:6308]	1.09	magnesium ion homeostasis	NES<1.9	0.636262959	1.5543	0.002678569	TC07001965.hg.1	NA	NA	NA	NA	FALSE
KEL	Kell metallo-endopeptidase (Kell blood group) [Source:HGNC Symbol;Acc:HGNC:6308]	1.09	myotube cell development	NES<1.9	0.636262959	1.5543	0.002678569	TC07001965.hg.1	NA	NA	NA	NA	FALSE
GABARAPL2	GABA type A receptor associated protein like 2 [Source:HGNC Symbol;Acc:HGNC:13291]	1.08	autophagy of mitochondrion	NES<1.9	0.846254167	1.79783	0.00353742	TC16000620.hg.1	NA	NA	NA	NA	FALSE
DNAJC6	DnaJ heat shock protein family (Hsp40) member C6 [Source:HGNC Symbol;Acc:HGNC:15469]	1.07	clathrin dependent endocytosis	NES<1.9	0.636045618	1.55406	0.000225799	TC01000729.hg.1	NA	NA	NA	NA	FALSE
SNCA	synuclein alpha [Source:HGNC Symbol;Acc:HGNC:11138]	1.07	antibiotic metabolic process	NES<1.9	0.72083593	1.64814	0.022833873	TC04001383.hg.1	-1.05334497	-2.07534	0.000116254	TC04001383.hg.1	TRUE
SNCA	synuclein alpha [Source:HGNC Symbol;Acc:HGNC:11138]	1.07	synaptic vesicle priming	NES<1.9	0.72083593	1.64814	0.022833873	TC04001383.hg.1	-1.05334497	-2.07534	0.000116254	TC04001383.hg.1	TRUE
SNCA	synuclein alpha [Source:HGNC Symbol;Acc:HGNC:11138]	1.07	regulation of long term neuronal synaptic plasticity	NES<1.9	0.72083593	1.64814	0.022833873	TC04001383.hg.1	-1.05334497	-2.07534	0.000116254	TC04001383.hg.1	TRUE
SNCA	synuclein alpha [Source:HGNC Symbol;Acc:HGNC:11138]	1.07	Inositol phosphate metabolic process	NES<1.9	0.72083593	1.64814	0.022833873	TC04001383.hg.1	-1.05334497	-2.07534	0.000116254	TC04001383.hg.1	TRUE
SNCA	synuclein alpha [Source:HGNC Symbol;Acc:HGNC:11138]	1.07	negative regulation of transporter activity	NES<1.9	0.72083593	1.64814	0.022833873	TC04001383.hg.1	-1.05334497	-2.07534	0.000116254	TC04001383.hg.1	TRUE
SPTA1	spectrin alpha, erythrocytic 1 [Source:HGNC Symbol;Acc:HGNC:11272]	1.07	actin filament depolymerization	NES<1.9	0.630421289	1.54802	0.000635581	TC01003378.hg.1	NA	NA	NA	NA	FALSE
BBOF1	basal body orientation factor 1 [Source:HGNC Symbol;Acc:HGNC:19855]	1.03	motile cilium assembly	NES<1.9	0.618257666	1.53502	0.021322808	TC14000454.hg.1	NA	NA	NA	NA	FALSE
MCOLN1	mucolipin 1 [Source:HGNC Symbol;Acc:HGNC:13356]	1.03	cellular response to acidic PH	NES<1.9	0.760572698	1.69416	0.004981512	TC19000128.hg.1	NA	NA	NA	NA	FALSE
XK	X-linked Kx blood group [Source:HGNC Symbol;Acc:HGNC:12811]	1.03	magnesium ion homeostasis	NES<1.9	0.991212474	1.98785	2.07e-05	TC0X000170.hg.1	NA	NA	NA	NA	FALSE
XK	X-linked Kx blood group [Source:HGNC Symbol;Acc:HGNC:12811]	1.03	myotube cell development	NES<1.9	0.991212474	1.98785	2.07e-05	TC0X000170.hg.1	NA	NA	NA	NA	FALSE
SESN3	sestrin 3 [Source:HGNC Symbol;Acc:HGNC:23060]	1.02	cellular response to amino acid stimulus	NES<1.9	0.756746302	1.68968	0.005312602	TC11002205.hg.1	NA	NA	NA	NA	FALSE
RHAG	Rh associated glycoprotein [Source:HGNC Symbol;Acc:HGNC:10006]	1.01	ammonium transmembrane transport	NES<1.9	0.588777092	1.50397	0.005773529	TC06001783.hg.1	NA	NA	NA	NA	FALSE
RHAG	Rh associated glycoprotein [Source:HGNC Symbol;Acc:HGNC:10006]	1.01	erythrocyte development	NES<1.9	0.588777092	1.50397	0.005773529	TC06001783.hg.1	NA	NA	NA	NA	FALSE
RHAG	Rh associated glycoprotein [Source:HGNC Symbol;Acc:HGNC:10006]	1.01	iron ion homeostasis	NES<1.9	0.588777092	1.50397	0.005773529	TC06001783.hg.1	NA	NA	NA	NA	FALSE
CARM1	coactivator associated arginine methyltransferase 1 [Source:HGNC Symbol;Acc:HGNC:23393]	0.97	postive regulation of cell cycle arrest	NES<1.9	0.774871652	1.71104	0.003488542	TC19000188.hg.1	NA	NA	NA	NA	FALSE
FURIN	furin, paired basic amino acid cleaving enzyme [Source:HGNC Symbol;Acc:HGNC:8568]	0.94	low density lipoprotein particle receptor catabolic process	NES<1.9	0.644531658	1.56323	0.005757	TC15000870.hg.1	NA	NA	NA	NA	FALSE
FHDC1	FH2 domain containing 1 [Source:HGNC Symbol;Acc:HGNC:29363]	0.9	actomyosin structure organization	NES<1.9	0.532744654	1.44668	0.007894311	TC04000768.hg.1	NA	NA	NA	NA	FALSE
ABCG2	ATP binding cassette subfamily G member 2 (Junior blood group) [Source:HGNC Symbol;Acc:HGNC:74]	0.89	sulfur compound transport	NES<1.9	0.543970144	1.45798	0.003809436	TC04001370.hg.1	NA	NA	NA	NA	FALSE
ABCG2	ATP binding cassette subfamily G member 2 (Junior blood group) [Source:HGNC Symbol;Acc:HGNC:74]	0.89	export across plasma membrane	NES<1.9	0.543970144	1.45798	0.003809436	TC04001370.hg.1	NA	NA	NA	NA	FALSE
ABCG2	ATP binding cassette subfamily G member 2 (Junior blood group) [Source:HGNC Symbol;Acc:HGNC:74]	0.89	iron ion homeostasis	NES<1.9	0.543970144	1.45798	0.003809436	TC04001370.hg.1	NA	NA	NA	NA	FALSE
SOX6	SRY-box transcription factor 6 [Source:HGNC Symbol;Acc:HGNC:16421]	0.79	erythrocyte development	NES<1.9	0.631781716	1.54948	0.002985935	TC11001449.hg.1	NA	NA	NA	NA	FALSE
