# Supplementary material for: Cross-platform transcriptomic profiling of the response to recombinant human erythropoietin
Source: Sci Rep. 2021 Nov 4;11:21705. doi: 10.1038/s41598-021-00608-9 (PMC8568984; doi:10.1038/s41598-021-00608-9)
Supplement: Supplementary file 1 — Supplementary Information 1. [file 41598_2021_608_MOESM1_ESM.zip › Supplementary Data 1-16/Supplementary Data 7.xlsx]

## Sheet: BeadChip GSEA - limma
GSEA leading edge gene	Description	GSEA ranks	Pathways(/pathway overlaps) enriched in pheno2	pheno2	Collapsed pathway by NES	limma log2FoldChange (pheno2.1 vs Baes1)	limma Fold Change (pheno2.1 vs Baes1)	adj.P.Val	pheno2.1		Note
KCNJ10	potassium inwardly rectifying channel subfamily J member 10 [Source:HGNC Symbol;Acc:HGNC:6256]	-1.34	regulation of neuronal synaptic plasticity	Post7	NES>1.9	-0.985603	-1.98014	2.26e-07	Post7		76 unique leading genes from the BeadChip GSEA datasets overlap with the limma DGE results
KCNJ10	potassium inwardly rectifying channel subfamily J member 10 [Source:HGNC Symbol;Acc:HGNC:6256]	-1.34	regulation of neuronal synaptic plasticity	Post7	NES>1.9	1.38663	2.61467	1.77e-15	EPO4
KCNJ10	potassium inwardly rectifying channel subfamily J member 10 [Source:HGNC Symbol;Acc:HGNC:6256]	-1.34	regulation of neuronal synaptic plasticity	Post7	NES>1.9	-0.69006	-1.61335	0.018371	Post8
KCNJ10	potassium inwardly rectifying channel subfamily J member 10 [Source:HGNC Symbol;Acc:HGNC:6256]	-1.34	regulation of neuronal synaptic plasticity	Post7	NES>1.9	1.18143	2.26802	6.42e-11	EPO5
YBX3	Y-box binding protein 3 [Source:HGNC Symbol;Acc:HGNC:2428]	-1.31	negative regulation of necrotic cell death	Post7	NES>1.9	0.967105	1.95491	2.67e-05	EPO4
YBX3	Y-box binding protein 3 [Source:HGNC Symbol;Acc:HGNC:2428]	-1.31	negative regulation of necrotic cell death	Post7	NES>1.9	0.89682	1.86196	0.000360934	EPO5
YBX3	Y-box binding protein 3 [Source:HGNC Symbol;Acc:HGNC:2428]	-1.31	negative regulation of necrotic cell death	Post7	NES>1.9	-0.882038	-1.84298	0.00376199	Post8
YBX3	Y-box binding protein 3 [Source:HGNC Symbol;Acc:HGNC:2428]	-1.31	negative regulation of necrotic cell death	Post7	NES>1.9	-1.49235	-2.81346	8.33e-12	Post7
SNCA	synuclein alpha [Source:HGNC Symbol;Acc:HGNC:11138]	-1.2	regulation of neuronal synaptic plasticity	Post7	NES>1.9	-1.3363	-2.52503	0.000782675	Post8
SNCA	synuclein alpha [Source:HGNC Symbol;Acc:HGNC:11138]	-1.2	regulation of neuronal synaptic plasticity	Post7	NES>1.9	-2.20886	-4.62311	1.41e-13	Post7
SNCA	synuclein alpha [Source:HGNC Symbol;Acc:HGNC:11138]	-1.2	regulation of neuronal synaptic plasticity	Post7	NES>1.9	1.89645	3.72296	1.29e-09	EPO5
SNCA	synuclein alpha [Source:HGNC Symbol;Acc:HGNC:11138]	-1.2	regulation of neuronal synaptic plasticity	Post7	NES>1.9	1.61564	3.06448	7.09e-08	EPO5
SNCA	synuclein alpha [Source:HGNC Symbol;Acc:HGNC:11138]	-1.2	regulation of neuronal synaptic plasticity	Post7	NES>1.9	2.28573	4.87611	6.21e-14	EPO4
SNCA	synuclein alpha [Source:HGNC Symbol;Acc:HGNC:11138]	-1.2	regulation of neuronal synaptic plasticity	Post7	NES>1.9	-1.19508	-2.28958	0.00211347	Post8
SNCA	synuclein alpha [Source:HGNC Symbol;Acc:HGNC:11138]	-1.2	regulation of neuronal synaptic plasticity	Post7	NES>1.9	-2.31125	-4.96314	2.57e-13	Post7
SNCA	synuclein alpha [Source:HGNC Symbol;Acc:HGNC:11138]	-1.2	regulation of neuronal synaptic plasticity	Post7	NES>1.9	1.89583	3.72135	3.78e-11	EPO4
OR2W3	olfactory receptor family 2 subfamily W member 3 [Source:HGNC Symbol;Acc:HGNC:15021]	-1.14	sensory perception of smell/sensory perception of chemical stimulus/detection of stimulus involved in sensory perception	Post7	NES>1.9	-1.52602	-2.8799	1.52e-09	Post7
OR2W3	olfactory receptor family 2 subfamily W member 3 [Source:HGNC Symbol;Acc:HGNC:15021]	-1.14	sensory perception of smell/sensory perception of chemical stimulus/detection of stimulus involved in sensory perception	Post7	NES>1.9	2.14148	4.41215	5.38e-18	EPO4
OR2W3	olfactory receptor family 2 subfamily W member 3 [Source:HGNC Symbol;Acc:HGNC:15021]	-1.14	sensory perception of smell/sensory perception of chemical stimulus/detection of stimulus involved in sensory perception	Post7	NES>1.9	1.59307	3.01691	1.84e-10	EPO5
OR2W3	olfactory receptor family 2 subfamily W member 3 [Source:HGNC Symbol;Acc:HGNC:15021]	-1.14	sensory perception of smell/sensory perception of chemical stimulus/detection of stimulus involved in sensory perception	Post7	NES>1.9	-0.902097	-1.86878	0.0182291	Post8
IRX1	iroquois homeobox 1 [Source:HGNC Symbol;Acc:HGNC:14358]	-0.78	proximal/distal pattern formation	Post7	NES>1.9	-0.820661	-1.76622	0.00151877	Post8
IRX1	iroquois homeobox 1 [Source:HGNC Symbol;Acc:HGNC:14358]	-0.78	proximal/distal pattern formation	Post7	NES>1.9	1.37018	2.58502	5.72e-14	EPO4
IRX1	iroquois homeobox 1 [Source:HGNC Symbol;Acc:HGNC:14358]	-0.78	proximal/distal pattern formation	Post7	NES>1.9	-1.16496	-2.24226	1.15e-09	Post7
IRX1	iroquois homeobox 1 [Source:HGNC Symbol;Acc:HGNC:14358]	-0.78	proximal/distal pattern formation	Post7	NES>1.9	1.05258	2.07424	6.72e-08	EPO5
OR2W5	olfactory receptor family 2 subfamily W member 5 (gene/pseudogene) [Source:HGNC Symbol;Acc:HGNC:15424]	-0.78	sensory perception of smell/sensory perception of chemical stimulus/detection of stimulus involved in sensory perception	Post7	NES>1.9	1.22682	2.3405	6.16e-12	EPO4
OR2W5	olfactory receptor family 2 subfamily W member 5 (gene/pseudogene) [Source:HGNC Symbol;Acc:HGNC:15424]	-0.78	sensory perception of smell/sensory perception of chemical stimulus/detection of stimulus involved in sensory perception	Post7	NES>1.9	0.81187	1.75549	0.000118241	EPO5
CAMK2A	calcium/calmodulin dependent protein kinase II alpha [Source:HGNC Symbol;Acc:HGNC:1460]	-0.77	regulation of neuronal synaptic plasticity	Post7	NES>1.9	0.981098	1.97397	0.000625074	EPO4
CAMK2A	calcium/calmodulin dependent protein kinase II alpha [Source:HGNC Symbol;Acc:HGNC:1460]	-0.77	regulation of neuronal synaptic plasticity	Post7	NES>1.9	0.856259	1.81034	0.0121439	EPO5
CAMK2A	calcium/calmodulin dependent protein kinase II alpha [Source:HGNC Symbol;Acc:HGNC:1460]	-0.77	regulation of neuronal synaptic plasticity	Post7	NES>1.9	-0.854684	-1.80836	0.0282677	Post7
ACP4	acid phosphatase 4 [Source:HGNC Symbol;Acc:HGNC:14376]	-0.71	regulation of neuronal synaptic plasticity	Post7	NES>1.9	1.01773	2.02473	1.7e-06	EPO5
ACP4	acid phosphatase 4 [Source:HGNC Symbol;Acc:HGNC:14376]	-0.71	regulation of neuronal synaptic plasticity	Post7	NES>1.9	1.32523	2.50572	1.06e-11	EPO4
ACP4	acid phosphatase 4 [Source:HGNC Symbol;Acc:HGNC:14376]	-0.71	regulation of neuronal synaptic plasticity	Post7	NES>1.9	-1.06491	-2.09204	5.5e-07	Post7
NCDN	neurochondrin [Source:HGNC Symbol;Acc:HGNC:17597]	-0.68	regulation of neuronal synaptic plasticity	Post7	NES>1.9	1.07772	2.11069	1.36e-11	EPO4
NCDN	neurochondrin [Source:HGNC Symbol;Acc:HGNC:17597]	-0.68	regulation of neuronal synaptic plasticity	Post7	NES>1.9	0.841062	1.79137	2.05e-06	EPO5
NCDN	neurochondrin [Source:HGNC Symbol;Acc:HGNC:17597]	-0.68	regulation of neuronal synaptic plasticity	Post7	NES>1.9	0.660868	1.58103	0.00095832	EPO4
HOXC10	homeobox C10 [Source:HGNC Symbol;Acc:HGNC:5122]	-0.67	cell fate specification	Post7	NES>1.9	0.861657	1.81712	0.00250841	EPO5
HOXC10	homeobox C10 [Source:HGNC Symbol;Acc:HGNC:5122]	-0.67	cell fate specification	Post7	NES>1.9	1.05965	2.08443	1.19e-05	EPO4
HOXC10	homeobox C10 [Source:HGNC Symbol;Acc:HGNC:5122]	-0.67	proximal/distal pattern formation	Post7	NES>1.9	0.861657	1.81712	0.00250841	EPO5
HOXC10	homeobox C10 [Source:HGNC Symbol;Acc:HGNC:5122]	-0.67	proximal/distal pattern formation	Post7	NES>1.9	1.05965	2.08443	1.19e-05	EPO4
SNCA	synuclein alpha [Source:HGNC Symbol;Acc:HGNC:11138]	-0.66	regulation of dopamine secrection	Post8	NES>1.9	-1.3363	-2.52503	0.000782675	Post8
SNCA	synuclein alpha [Source:HGNC Symbol;Acc:HGNC:11138]	-0.66	regulation of dopamine secrection	Post8	NES>1.9	-2.20886	-4.62311	1.41e-13	Post7
SNCA	synuclein alpha [Source:HGNC Symbol;Acc:HGNC:11138]	-0.66	regulation of dopamine secrection	Post8	NES>1.9	1.89645	3.72296	1.29e-09	EPO5
SNCA	synuclein alpha [Source:HGNC Symbol;Acc:HGNC:11138]	-0.66	regulation of dopamine secrection	Post8	NES>1.9	1.61564	3.06448	7.09e-08	EPO5
SNCA	synuclein alpha [Source:HGNC Symbol;Acc:HGNC:11138]	-0.66	regulation of dopamine secrection	Post8	NES>1.9	2.28573	4.87611	6.21e-14	EPO4
SNCA	synuclein alpha [Source:HGNC Symbol;Acc:HGNC:11138]	-0.66	regulation of dopamine secrection	Post8	NES>1.9	-1.19508	-2.28958	0.00211347	Post8
SNCA	synuclein alpha [Source:HGNC Symbol;Acc:HGNC:11138]	-0.66	regulation of dopamine secrection	Post8	NES>1.9	-2.31125	-4.96314	2.57e-13	Post7
SNCA	synuclein alpha [Source:HGNC Symbol;Acc:HGNC:11138]	-0.66	regulation of dopamine secrection	Post8	NES>1.9	1.89583	3.72135	3.78e-11	EPO4
SNCA	synuclein alpha [Source:HGNC Symbol;Acc:HGNC:11138]	-0.66	regulation of presynapse organization	Post8	NES>1.9	-1.3363	-2.52503	0.000782675	Post8
SNCA	synuclein alpha [Source:HGNC Symbol;Acc:HGNC:11138]	-0.66	regulation of presynapse organization	Post8	NES>1.9	-2.20886	-4.62311	1.41e-13	Post7
SNCA	synuclein alpha [Source:HGNC Symbol;Acc:HGNC:11138]	-0.66	regulation of presynapse organization	Post8	NES>1.9	1.89645	3.72296	1.29e-09	EPO5
SNCA	synuclein alpha [Source:HGNC Symbol;Acc:HGNC:11138]	-0.66	regulation of presynapse organization	Post8	NES>1.9	1.61564	3.06448	7.09e-08	EPO5
SNCA	synuclein alpha [Source:HGNC Symbol;Acc:HGNC:11138]	-0.66	regulation of presynapse organization	Post8	NES>1.9	2.28573	4.87611	6.21e-14	EPO4
SNCA	synuclein alpha [Source:HGNC Symbol;Acc:HGNC:11138]	-0.66	regulation of presynapse organization	Post8	NES>1.9	-1.19508	-2.28958	0.00211347	Post8
SNCA	synuclein alpha [Source:HGNC Symbol;Acc:HGNC:11138]	-0.66	regulation of presynapse organization	Post8	NES>1.9	-2.31125	-4.96314	2.57e-13	Post7
SNCA	synuclein alpha [Source:HGNC Symbol;Acc:HGNC:11138]	-0.66	regulation of presynapse organization	Post8	NES>1.9	1.89583	3.72135	3.78e-11	EPO4
FZD7	frizzled class receptor 7 [Source:HGNC Symbol;Acc:HGNC:4045]	-0.65	cell fate specificiation	Post7	NES>1.9	1.07461	2.10615	2.13e-07	EPO5
FZD7	frizzled class receptor 7 [Source:HGNC Symbol;Acc:HGNC:4045]	-0.65	cell fate specificiation	Post7	NES>1.9	-1.25002	-2.37845	5.79e-10	Post7
FZD7	frizzled class receptor 7 [Source:HGNC Symbol;Acc:HGNC:4045]	-0.65	cell fate specificiation	Post7	NES>1.9	-0.843636	-1.79457	0.00212196	Post8
FZD7	frizzled class receptor 7 [Source:HGNC Symbol;Acc:HGNC:4045]	-0.65	cell fate specificiation	Post7	NES>1.9	1.34457	2.53955	3.69e-12	EPO4
KRT1	keratin 1 [Source:HGNC Symbol;Acc:HGNC:6412]	-0.65	cornification/keratinization	Post8	NES>1.9	2.52597	5.7596	7.21e-19	EPO4
KRT1	keratin 1 [Source:HGNC Symbol;Acc:HGNC:6412]	-0.65	cornification/keratinization	Post8	NES>1.9	-1.93427	-3.82186	9.54e-12	Post7
KRT1	keratin 1 [Source:HGNC Symbol;Acc:HGNC:6412]	-0.65	cornification/keratinization	Post8	NES>1.9	-1.20533	-2.30589	0.000935002	Post8
KRT1	keratin 1 [Source:HGNC Symbol;Acc:HGNC:6412]	-0.65	cornification/keratinization	Post8	NES>1.9	2.12225	4.35372	1.53e-13	EPO5
OR9A4	olfactory receptor family 9 subfamily A member 4 [Source:HGNC Symbol;Acc:HGNC:15095]	-0.65	sensory perception of smell/sensory perception of chemical stimulus/detection of stimulus involved in sensory perception	Post7	NES>1.9	0.861673	1.81714	2.04e-10	EPO4
OR9A4	olfactory receptor family 9 subfamily A member 4 [Source:HGNC Symbol;Acc:HGNC:15095]	-0.65	sensory perception of smell/sensory perception of chemical stimulus/detection of stimulus involved in sensory perception	Post7	NES>1.9	0.610757	1.52706	0.000374245	EPO5
NR1D1	nuclear receptor subfamily 1 group D member 1 [Source:HGNC Symbol;Acc:HGNC:7962]	-0.64	negative regulation of astrocyte differentiation	Post8	NES>1.9	-0.76162	-1.69539	0.00420812	Post7
NR1D1	nuclear receptor subfamily 1 group D member 1 [Source:HGNC Symbol;Acc:HGNC:7962]	-0.64	negative regulation of astrocyte differentiation	Post8	NES>1.9	1.20706	2.30867	1.38e-09	EPO5
NR1D1	nuclear receptor subfamily 1 group D member 1 [Source:HGNC Symbol;Acc:HGNC:7962]	-0.64	negative regulation of astrocyte differentiation	Post8	NES>1.9	1.59842	3.02811	9.52e-17	EPO4
PKP2	plakophilin 2 [Source:HGNC Symbol;Acc:HGNC:9024]	-0.62	cornification/keratinization	Post8	NES>1.9	NA	NA	NA	NA
OR4B1	olfactory receptor family 4 subfamily B member 1 [Source:HGNC Symbol;Acc:HGNC:8290]	-0.6	sensory perception of smell/sensory perception of chemical stimulus/detection of stimulus involved in sensory perception	Post7	NES>1.9	NA	NA	NA	NA
SLITRK1	SLIT and NTRK like family member 1 [Source:HGNC Symbol;Acc:HGNC:20297]	-0.6	regulation of presynapse organization	Post8	NES>1.9	-0.850886	-1.80361	0.000893292	Post7
SLITRK1	SLIT and NTRK like family member 1 [Source:HGNC Symbol;Acc:HGNC:20297]	-0.6	regulation of presynapse organization	Post8	NES>1.9	1.1008	2.14474	2.89e-07	EPO5
SLITRK1	SLIT and NTRK like family member 1 [Source:HGNC Symbol;Acc:HGNC:20297]	-0.6	regulation of presynapse organization	Post8	NES>1.9	1.48607	2.80124	1.14e-13	EPO4
KRT3	keratin 3 [Source:HGNC Symbol;Acc:HGNC:6440]	-0.59	cornification/keratinization	Post8	NES>1.9	0.909409	1.87828	0.000111	EPO5
KRT3	keratin 3 [Source:HGNC Symbol;Acc:HGNC:6440]	-0.59	cornification/keratinization	Post8	NES>1.9	0.918796	1.89054	3.82e-05	EPO4
OR51S1	olfactory receptor family 51 subfamily S member 1 [Source:HGNC Symbol;Acc:HGNC:15204]	-0.59	sensory perception of smell/sensory perception of chemical stimulus/detection of stimulus involved in sensory perception	Post7	NES>1.9	NA	NA	NA	NA
GPC6	glypican 6 [Source:HGNC Symbol;Acc:HGNC:4454]	-0.56	regulation of presynapse organization	Post8	NES>1.9	0.958869	1.94379	5.47e-09	EPO4
GPC6	glypican 6 [Source:HGNC Symbol;Acc:HGNC:4454]	-0.56	regulation of presynapse organization	Post8	NES>1.9	0.797994	1.73868	1.44e-05	EPO5
GPC6	glypican 6 [Source:HGNC Symbol;Acc:HGNC:4454]	-0.56	regulation of presynapse organization	Post8	NES>1.9	-0.611013	-1.52733	0.0197443	Post7
OR10J1	olfactory receptor family 10 subfamily J member 1 [Source:HGNC Symbol;Acc:HGNC:8175]	-0.49	sensory perception of smell/sensory perception of chemical stimulus/detection of stimulus involved in sensory perception	Post7	NES>1.9	NA	NA	NA	NA
OR2T11	olfactory receptor family 2 subfamily T member 11 (gene/pseudogene) [Source:HGNC Symbol;Acc:HGNC:19574]	-0.48	sensory perception of smell/sensory perception of chemical stimulus/detection of stimulus involved in sensory perception	Post7	NES>1.9	NA	NA	NA	NA
OR5K4	olfactory receptor family 5 subfamily K member 4 [Source:HGNC Symbol;Acc:HGNC:31291]	-0.48	sensory perception of smell/sensory perception of chemical stimulus/detection of stimulus involved in sensory perception	Post7	NES>1.9	NA	NA	NA	NA
FKBP8	FKBP prolyl isomerase 8 [Source:HGNC Symbol;Acc:HGNC:3724]	-0.47	cell fate specificiation	Post7	NES>1.9	1.4306	2.69558	2.91e-06	EPO5
FKBP8	FKBP prolyl isomerase 8 [Source:HGNC Symbol;Acc:HGNC:3724]	-0.47	cell fate specificiation	Post7	NES>1.9	-1.11634	-2.16796	0.00195574	Post7
FKBP8	FKBP prolyl isomerase 8 [Source:HGNC Symbol;Acc:HGNC:3724]	-0.47	cell fate specificiation	Post7	NES>1.9	1.72097	3.29657	2e-09	EPO4
TBX18	T-box transcription factor 18 [Source:HGNC Symbol;Acc:HGNC:11595]	-0.47	cell fate specificiation	Post7	NES>1.9	0.668074	1.58895	0.00785867	EPO5
TBX18	T-box transcription factor 18 [Source:HGNC Symbol;Acc:HGNC:11595]	-0.47	cell fate specificiation	Post7	NES>1.9	1.06949	2.09869	4.78e-09	EPO4
EPHA8	EPH receptor A8 [Source:HGNC Symbol;Acc:HGNC:3391]	-0.44	neuron remodeling	Post7	NES>1.9	-0.764246	-1.69848	0.0197443	Post7
EPHA8	EPH receptor A8 [Source:HGNC Symbol;Acc:HGNC:3391]	-0.44	neuron remodeling	Post7	NES>1.9	1.42481	2.68479	2.96e-11	EPO4
EPHA8	EPH receptor A8 [Source:HGNC Symbol;Acc:HGNC:3391]	-0.44	neuron remodeling	Post7	NES>1.9	1.05556	2.07853	7.91e-06	EPO5
C1QL1	complement C1q like 1 [Source:HGNC Symbol;Acc:HGNC:24182]	-0.43	neuron remodeling	Post7	NES>1.9	NA	NA	NA	NA
FARP2	FERM, ARH/RhoGEF and pleckstrin domain protein 2 [Source:HGNC Symbol;Acc:HGNC:16460]	-0.41	neuron remodeling	Post7	NES>1.9	0.649191	1.56829	0.00212394	EPO4
OR51D1	olfactory receptor family 51 subfamily D member 1 [Source:HGNC Symbol;Acc:HGNC:15193]	-0.41	sensory perception of smell/sensory perception of chemical stimulus/detection of stimulus involved in sensory perception	Post7	NES>1.9	NA	NA	NA	NA
OR5AS1	olfactory receptor family 5 subfamily AS member 1 [Source:HGNC Symbol;Acc:HGNC:15261]	-0.41	sensory perception of smell/sensory perception of chemical stimulus/detection of stimulus involved in sensory perception	Post7	NES>1.9	NA	NA	NA	NA
TBX6	T-box transcription factor 6 [Source:HGNC Symbol;Acc:HGNC:11605]	-0.4	cell fate specificiation	Post7	NES>1.9	NA	NA	NA	NA
PINK1	PTEN induced kinase 1 [Source:HGNC Symbol;Acc:HGNC:14581]	-0.39	regulation of dopamine secrection	Post8	NES>1.9	1.3562	2.56011	2.29e-16	EPO4
PINK1	PTEN induced kinase 1 [Source:HGNC Symbol;Acc:HGNC:14581]	-0.39	regulation of dopamine secrection	Post8	NES>1.9	0.997766	1.99691	1.32e-08	EPO5
PINK1	PTEN induced kinase 1 [Source:HGNC Symbol;Acc:HGNC:14581]	-0.39	regulation of dopamine secrection	Post8	NES>1.9	-0.654885	-1.57449	0.00900727	Post7
SPRR1A	small proline rich protein 1A [Source:HGNC Symbol;Acc:HGNC:11259]	-0.39	cornification/keratinization	Post8	NES>1.9	0.869499	1.82703	1.77e-09	EPO4
SPRR1A	small proline rich protein 1A [Source:HGNC Symbol;Acc:HGNC:11259]	-0.39	cornification/keratinization	Post8	NES>1.9	0.57419	1.48884	0.00443715	EPO5
APP	amyloid beta precursor protein [Source:HGNC Symbol;Acc:HGNC:620]	-0.38	neuron remodeling	Post7	NES>1.9	NA	NA	NA	NA
APP	amyloid beta precursor protein [Source:HGNC Symbol;Acc:HGNC:620]	-0.38	regulation of neuronal synaptic plasticity	Post7	NES>1.9	NA	NA	NA	NA
OR2T12	olfactory receptor family 2 subfamily T member 12 [Source:HGNC Symbol;Acc:HGNC:19592]	-0.35	sensory perception of smell/sensory perception of chemical stimulus/detection of stimulus involved in sensory perception	Post7	NES>1.9	NA	NA	NA	NA
MIR223	microRNA 223 [Source:HGNC Symbol;Acc:HGNC:31603]	-0.34	negative regulation of necrotic cell death	Post7	NES>1.9	NA	NA	NA	NA
OR52B6	olfactory receptor family 52 subfamily B member 6 [Source:HGNC Symbol;Acc:HGNC:15211]	-0.34	sensory perception of smell/sensory perception of chemical stimulus/detection of stimulus involved in sensory perception	Post7	NES>1.9	0.583345	1.49832	0.0255129	EPO5
OR52B6	olfactory receptor family 52 subfamily B member 6 [Source:HGNC Symbol;Acc:HGNC:15211]	-0.34	sensory perception of smell/sensory perception of chemical stimulus/detection of stimulus involved in sensory perception	Post7	NES>1.9	0.562007	1.47632	0.0172924	EPO4
AR	androgen receptor [Source:HGNC Symbol;Acc:HGNC:644]	-0.33	cell fate specificiation	Post7	NES>1.9	NA	NA	NA	NA
FURIN	furin, paired basic amino acid cleaving enzyme [Source:HGNC Symbol;Acc:HGNC:8568]	-0.33	cornification/keratinization	Post8	NES>1.9	1.00512	2.00711	1.12e-05	EPO5
FURIN	furin, paired basic amino acid cleaving enzyme [Source:HGNC Symbol;Acc:HGNC:8568]	-0.33	cornification/keratinization	Post8	NES>1.9	1.36089	2.56843	3.74e-11	EPO4
OR2A14	olfactory receptor family 2 subfamily A member 14 [Source:HGNC Symbol;Acc:HGNC:15084]	-0.33	sensory perception of smell/sensory perception of chemical stimulus/detection of stimulus involved in sensory perception	Post7	NES>1.9	NA	NA	NA	NA
OR4D10	olfactory receptor family 4 subfamily D member 10 [Source:HGNC Symbol;Acc:HGNC:15173]	-0.33	sensory perception of smell/sensory perception of chemical stimulus/detection of stimulus involved in sensory perception	Post7	NES>1.9	NA	NA	NA	NA
OR52I2	olfactory receptor family 52 subfamily I member 2 [Source:HGNC Symbol;Acc:HGNC:15221]	-0.33	sensory perception of smell/sensory perception of chemical stimulus/detection of stimulus involved in sensory perception	Post7	NES>1.9	NA	NA	NA	NA
NR2E1	nuclear receptor subfamily 2 group E member 1 [Source:HGNC Symbol;Acc:HGNC:7973]	-0.32	negative regulation of astrocyte differentiation	Post8	NES>1.9	NA	NA	NA	NA
APP	amyloid beta precursor protein [Source:HGNC Symbol;Acc:HGNC:620]	-0.31	regulation of presynapse organization	Post8	NES>1.9	NA	NA	NA	NA
CASP14	caspase 14 [Source:HGNC Symbol;Acc:HGNC:1502]	-0.31	cornification/keratinization	Post8	NES>1.9	NA	NA	NA	NA
OR2T6	olfactory receptor family 2 subfamily T member 6 [Source:HGNC Symbol;Acc:HGNC:15018]	-0.31	sensory perception of smell/sensory perception of chemical stimulus/detection of stimulus involved in sensory perception	Post7	NES>1.9	NA	NA	NA	NA
OR2A4	olfactory receptor family 2 subfamily A member 4 [Source:HGNC Symbol;Acc:HGNC:14729]	-0.3	sensory perception of smell/sensory perception of chemical stimulus/detection of stimulus involved in sensory perception	Post7	NES>1.9	NA	NA	NA	NA
OR52N2	olfactory receptor family 52 subfamily N member 2 [Source:HGNC Symbol;Acc:HGNC:15228]	-0.29	sensory perception of smell/sensory perception of chemical stimulus/detection of stimulus involved in sensory perception	Post7	NES>1.9	0.819435	1.76472	0.000421082	EPO5
OR52N2	olfactory receptor family 52 subfamily N member 2 [Source:HGNC Symbol;Acc:HGNC:15228]	-0.29	sensory perception of smell/sensory perception of chemical stimulus/detection of stimulus involved in sensory perception	Post7	NES>1.9	0.923323	1.89648	8.93e-06	EPO4
OR5D18	olfactory receptor family 5 subfamily D member 18 [Source:HGNC Symbol;Acc:HGNC:15285]	-0.29	sensory perception of smell/sensory perception of chemical stimulus/detection of stimulus involved in sensory perception	Post7	NES>1.9	NA	NA	NA	NA
OR7E24	olfactory receptor family 7 subfamily E member 24 [Source:HGNC Symbol;Acc:HGNC:8396]	-0.29	sensory perception of smell/sensory perception of chemical stimulus/detection of stimulus involved in sensory perception	Post7	NES>1.9	NA	NA	NA	NA
MDGA1	MAM domain containing glycosylphosphatidylinositol anchor 1 [Source:HGNC Symbol;Acc:HGNC:19267]	-0.26	regulation of presynapse organization	Post8	NES>1.9	NA	NA	NA	NA
PBX1	PBX homeobox 1 [Source:HGNC Symbol;Acc:HGNC:8632]	-0.26	proximal/distal pattern formation	Post7	NES>1.9	NA	NA	NA	NA
TBX22	T-box transcription factor 22 [Source:HGNC Symbol;Acc:HGNC:11600]	-0.26	cell fate specificiation	Post7	NES>1.9	NA	NA	NA	NA
CAV1	caveolin 1 [Source:HGNC Symbol;Acc:HGNC:1527]	-0.25	negative regulation of necrotic cell death	Post7	NES>1.9	NA	NA	NA	NA
DRD3	dopamine receptor D3 [Source:HGNC Symbol;Acc:HGNC:3024]	-0.25	regulation of dopamine secrection	Post8	NES>1.9	NA	NA	NA	NA
OR1L8	olfactory receptor family 1 subfamily L member 8 [Source:HGNC Symbol;Acc:HGNC:15110]	-0.25	sensory perception of smell/sensory perception of chemical stimulus/detection of stimulus involved in sensory perception	Post7	NES>1.9	NA	NA	NA	NA
BOK	BCL2 family apoptosis regulator BOK [Source:HGNC Symbol;Acc:HGNC:1087]	-0.24	negative regulation of necrotic cell death	Post7	NES>1.9	NA	NA	NA	NA
KRT10	keratin 10 [Source:HGNC Symbol;Acc:HGNC:6413]	-0.24	cornification/keratinization	Post8	NES>1.9	-0.480325	-1.39506	0.0121925	EPO4
KRT85	keratin 85 [Source:HGNC Symbol;Acc:HGNC:6462]	-0.24	cornification/keratinization	Post8	NES>1.9	NA	NA	NA	NA
OR1N2	olfactory receptor family 1 subfamily N member 2 [Source:HGNC Symbol;Acc:HGNC:15111]	-0.24	sensory perception of smell/sensory perception of chemical stimulus/detection of stimulus involved in sensory perception	Post7	NES>1.9	NA	NA	NA	NA
OR2T33	olfactory receptor family 2 subfamily T member 33 [Source:HGNC Symbol;Acc:HGNC:31255]	-0.24	sensory perception of smell/sensory perception of chemical stimulus/detection of stimulus involved in sensory perception	Post7	NES>1.9	NA	NA	NA	NA
PELI1	pellino E3 ubiquitin protein ligase 1 [Source:HGNC Symbol;Acc:HGNC:8827]	-0.24	negative regulation of necrotic cell death	Post7	NES>1.9	NA	NA	NA	NA
OR1A1	olfactory receptor family 1 subfamily A member 1 (gene/pseudogene) [Source:HGNC Symbol;Acc:HGNC:8179]	-0.23	sensory perception of smell/sensory perception of chemical stimulus/detection of stimulus involved in sensory perception	Post7	NES>1.9	NA	NA	NA	NA
OR2A5	olfactory receptor family 2 subfamily A member 5 [Source:HGNC Symbol;Acc:HGNC:8232]	-0.23	sensory perception of smell/sensory perception of chemical stimulus/detection of stimulus involved in sensory perception	Post7	NES>1.9	NA	NA	NA	NA
OR2B2	olfactory receptor family 2 subfamily B member 2 [Source:HGNC Symbol;Acc:HGNC:13966]	-0.23	sensory perception of smell/sensory perception of chemical stimulus/detection of stimulus involved in sensory perception	Post7	NES>1.9	NA	NA	NA	NA
OR51M1	olfactory receptor family 51 subfamily M member 1 [Source:HGNC Symbol;Acc:HGNC:14847]	-0.23	sensory perception of smell/sensory perception of chemical stimulus/detection of stimulus involved in sensory perception	Post7	NES>1.9	NA	NA	NA	NA
SYT3	synaptotagmin 3 [Source:HGNC Symbol;Acc:HGNC:11511]	-0.23	regulation of dopamine secrection	Post8	NES>1.9	NA	NA	NA	NA
FZD1	frizzled class receptor 1 [Source:HGNC Symbol;Acc:HGNC:4038]	-0.22	regulation of presynapse organization	Post8	NES>1.9	NA	NA	NA	NA
KRT78	keratin 78 [Source:HGNC Symbol;Acc:HGNC:28926]	-0.22	cornification/keratinization	Post8	NES>1.9	NA	NA	NA	NA
OR5AN1	olfactory receptor family 5 subfamily AN member 1 [Source:HGNC Symbol;Acc:HGNC:15255]	-0.22	sensory perception of smell/sensory perception of chemical stimulus/detection of stimulus involved in sensory perception	Post7	NES>1.9	NA	NA	NA	NA
OR5P3	olfactory receptor family 5 subfamily P member 3 [Source:HGNC Symbol;Acc:HGNC:14784]	-0.22	sensory perception of smell/sensory perception of chemical stimulus/detection of stimulus involved in sensory perception	Post7	NES>1.9	NA	NA	NA	NA
OR7C2	olfactory receptor family 7 subfamily C member 2 (gene/pseudogene) [Source:NCBI gene;Acc:26658]	-0.21	sensory perception of smell/sensory perception of chemical stimulus/detection of stimulus involved in sensory perception	Post7	NES>1.9	NA	NA	NA	NA
UNC13A	unc-13 homolog A [Source:HGNC Symbol;Acc:HGNC:23150]	-0.21	regulation of neuronal synaptic plasticity	Post7	NES>1.9	NA	NA	NA	NA
CLSTN3	calsyntenin 3 [Source:HGNC Symbol;Acc:HGNC:18371]	-0.2	regulation of presynapse organization	Post8	NES>1.9	NA	NA	NA	NA
FGF20	fibroblast growth factor 20 [Source:HGNC Symbol;Acc:HGNC:3677]	-0.2	regulation of dopamine secrection	Post8	NES>1.9	NA	NA	NA	NA
OR4F21	olfactory receptor family 4 subfamily F member 21 [Source:HGNC Symbol;Acc:HGNC:19583]	-0.2	sensory perception of smell/sensory perception of chemical stimulus/detection of stimulus involved in sensory perception	Post7	NES>1.9	NA	NA	NA	NA
OR51T1	olfactory receptor family 51 subfamily T member 1 [Source:HGNC Symbol;Acc:HGNC:15205]	-0.2	sensory perception of smell/sensory perception of chemical stimulus/detection of stimulus involved in sensory perception	Post7	NES>1.9	NA	NA	NA	NA
OR7G2	olfactory receptor family 7 subfamily G member 2 [Source:HGNC Symbol;Acc:HGNC:8466]	-0.2	sensory perception of smell/sensory perception of chemical stimulus/detection of stimulus involved in sensory perception	Post7	NES>1.9	NA	NA	NA	NA
PPL	periplakin [Source:HGNC Symbol;Acc:HGNC:9273]	-0.2	cornification/keratinization	Post8	NES>1.9	NA	NA	NA	NA
RASGRF1	Ras protein specific guanine nucleotide releasing factor 1 [Source:HGNC Symbol;Acc:HGNC:9875]	-0.2	regulation of neuronal synaptic plasticity	Post7	NES>1.9	NA	NA	NA	NA
SHISA6	shisa family member 6 [Source:HGNC Symbol;Acc:HGNC:34491]	-0.2	regulation of neuronal synaptic plasticity	Post7	NES>1.9	NA	NA	NA	NA
KRT83	keratin 83 [Source:HGNC Symbol;Acc:HGNC:6460]	-0.19	cornification/keratinization	Post8	NES>1.9	NA	NA	NA	NA
OR13C9	olfactory receptor family 13 subfamily C member 9 [Source:HGNC Symbol;Acc:HGNC:15104]	-0.19	sensory perception of smell/sensory perception of chemical stimulus/detection of stimulus involved in sensory perception	Post7	NES>1.9	NA	NA	NA	NA
OR3A2	olfactory receptor family 3 subfamily A member 2 [Source:HGNC Symbol;Acc:HGNC:8283]	-0.19	sensory perception of smell/sensory perception of chemical stimulus/detection of stimulus involved in sensory perception	Post7	NES>1.9	NA	NA	NA	NA
SOX6	SRY-box transcription factor 6 [Source:HGNC Symbol;Acc:HGNC:16421]	-0.19	cell fate specificiation	Post7	NES>1.9	NA	NA	NA	NA
TBR1	T-box brain transcription factor 1 [Source:HGNC Symbol;Acc:HGNC:11590]	-0.19	cell fate specificiation	Post7	NES>1.9	NA	NA	NA	NA
TBX1	T-box transcription factor 1 [Source:HGNC Symbol;Acc:HGNC:11592]	-0.19	cell fate specificiation	Post7	NES>1.9	NA	NA	NA	NA
CBLN1	cerebellin 1 precursor [Source:HGNC Symbol;Acc:HGNC:1543]	-0.18	regulation of presynapse organization	Post8	NES>1.9	NA	NA	NA	NA
DRD2	dopamine receptor D2 [Source:HGNC Symbol;Acc:HGNC:3023]	-0.18	regulation of neuronal synaptic plasticity	Post7	NES>1.9	NA	NA	NA	NA
LMO4	LIM domain only 4 [Source:HGNC Symbol;Acc:HGNC:6644]	-0.18	cell fate specificiation	Post7	NES>1.9	NA	NA	NA	NA
OR4K13	olfactory receptor family 4 subfamily K member 13 [Source:HGNC Symbol;Acc:HGNC:15351]	-0.18	sensory perception of smell/sensory perception of chemical stimulus/detection of stimulus involved in sensory perception	Post7	NES>1.9	NA	NA	NA	NA
OR8J3	olfactory receptor family 8 subfamily J member 3 [Source:HGNC Symbol;Acc:HGNC:15312]	-0.18	sensory perception of smell/sensory perception of chemical stimulus/detection of stimulus involved in sensory perception	Post7	NES>1.9	NA	NA	NA	NA
OR8K5	olfactory receptor family 8 subfamily K member 5 [Source:HGNC Symbol;Acc:HGNC:15315]	-0.18	sensory perception of smell/sensory perception of chemical stimulus/detection of stimulus involved in sensory perception	Post7	NES>1.9	NA	NA	NA	NA
PKP1	plakophilin 1 [Source:HGNC Symbol;Acc:HGNC:9023]	-0.18	cornification/keratinization	Post8	NES>1.9	NA	NA	NA	NA
TBX5	T-box transcription factor 5 [Source:HGNC Symbol;Acc:HGNC:11604]	-0.18	cell fate specificiation	Post7	NES>1.9	NA	NA	NA	NA
CAMK2B	calcium/calmodulin dependent protein kinase II beta [Source:HGNC Symbol;Acc:HGNC:1461]	-0.17	regulation of neuronal synaptic plasticity	Post7	NES>1.9	NA	NA	NA	NA
HOXD10	homeobox D10 [Source:HGNC Symbol;Acc:HGNC:5133]	-0.17	cell fate specificiation	Post7	NES>1.9	NA	NA	NA	NA
HOXD10	homeobox D10 [Source:HGNC Symbol;Acc:HGNC:5133]	-0.17	proximal/distal pattern formation	Post7	NES>1.9	NA	NA	NA	NA
KRAS	KRAS proto-oncogene, GTPase [Source:HGNC Symbol;Acc:HGNC:6407]	-0.17	regulation of neuronal synaptic plasticity	Post7	NES>1.9	NA	NA	NA	NA
OR52J3	olfactory receptor family 52 subfamily J member 3 [Source:HGNC Symbol;Acc:HGNC:14799]	-0.17	sensory perception of smell/sensory perception of chemical stimulus/detection of stimulus involved in sensory perception	Post7	NES>1.9	NA	NA	NA	NA
OR52N5	olfactory receptor family 52 subfamily N member 5 [Source:HGNC Symbol;Acc:HGNC:15231]	-0.17	sensory perception of smell/sensory perception of chemical stimulus/detection of stimulus involved in sensory perception	Post7	NES>1.9	NA	NA	NA	NA
OR5AP2	olfactory receptor family 5 subfamily AP member 2 [Source:HGNC Symbol;Acc:HGNC:15258]	-0.17	sensory perception of smell/sensory perception of chemical stimulus/detection of stimulus involved in sensory perception	Post7	NES>1.9	NA	NA	NA	NA
SPRR2A	small proline rich protein 2A [Source:HGNC Symbol;Acc:HGNC:11261]	-0.17	cornification/keratinization	Post8	NES>1.9	NA	NA	NA	NA
UNC13B	unc-13 homolog B [Source:HGNC Symbol;Acc:HGNC:12566]	-0.17	regulation of neuronal synaptic plasticity	Post7	NES>1.9	NA	NA	NA	NA
CXCL12	C-X-C motif chemokine ligand 12 [Source:HGNC Symbol;Acc:HGNC:10672]	-0.16	regulation of dopamine secrection	Post8	NES>1.9	NA	NA	NA	NA
GLI3	GLI family zinc finger 3 [Source:HGNC Symbol;Acc:HGNC:4319]	-0.16	cell fate specificiation	Post7	NES>1.9	NA	NA	NA	NA
GLI3	GLI family zinc finger 3 [Source:HGNC Symbol;Acc:HGNC:4319]	-0.16	proximal/distal pattern formation	Post7	NES>1.9	NA	NA	NA	NA
KRT16	keratin 16 [Source:HGNC Symbol;Acc:HGNC:6423]	-0.16	cornification/keratinization	Post8	NES>1.9	NA	NA	NA	NA
NETO1	neuropilin and tolloid like 1 [Source:HGNC Symbol;Acc:HGNC:13823]	-0.16	regulation of neuronal synaptic plasticity	Post7	NES>1.9	NA	NA	NA	NA
OR10J3	olfactory receptor family 10 subfamily J member 3 [Source:HGNC Symbol;Acc:HGNC:14992]	-0.16	sensory perception of smell/sensory perception of chemical stimulus/detection of stimulus involved in sensory perception	Post7	NES>1.9	NA	NA	NA	NA
OR11H4	olfactory receptor family 11 subfamily H member 4 [Source:HGNC Symbol;Acc:HGNC:15347]	-0.16	sensory perception of smell/sensory perception of chemical stimulus/detection of stimulus involved in sensory perception	Post7	NES>1.9	NA	NA	NA	NA
OR1J2	olfactory receptor family 1 subfamily J member 2 [Source:HGNC Symbol;Acc:HGNC:8209]	-0.16	sensory perception of smell/sensory perception of chemical stimulus/detection of stimulus involved in sensory perception	Post7	NES>1.9	NA	NA	NA	NA
OR4L1	olfactory receptor family 4 subfamily L member 1 (gene/pseudogene) [Source:HGNC Symbol;Acc:HGNC:15356]	-0.16	sensory perception of smell/sensory perception of chemical stimulus/detection of stimulus involved in sensory perception	Post7	NES>1.9	NA	NA	NA	NA
SYT5	synaptotagmin 5 [Source:HGNC Symbol;Acc:HGNC:11513]	-0.16	regulation of dopamine secrection	Post8	NES>1.9	NA	NA	NA	NA
SYT9	synaptotagmin 9 [Source:HGNC Symbol;Acc:HGNC:19265]	-0.16	regulation of dopamine secrection	Post8	NES>1.9	NA	NA	NA	NA
DSG3	desmoglein 3 [Source:HGNC Symbol;Acc:HGNC:3050]	-0.15	cornification/keratinization	Post8	NES>1.9	NA	NA	NA	NA
OR10A7	olfactory receptor family 10 subfamily A member 7 [Source:HGNC Symbol;Acc:HGNC:15329]	-0.15	sensory perception of smell/sensory perception of chemical stimulus/detection of stimulus involved in sensory perception	Post7	NES>1.9	NA	NA	NA	NA
OR10G9	olfactory receptor family 10 subfamily G member 9 [Source:HGNC Symbol;Acc:HGNC:15129]	-0.15	sensory perception of smell/sensory perception of chemical stimulus/detection of stimulus involved in sensory perception	Post7	NES>1.9	NA	NA	NA	NA
OR2AG2	olfactory receptor family 2 subfamily AG member 2 [Source:HGNC Symbol;Acc:HGNC:15143]	-0.15	sensory perception of smell/sensory perception of chemical stimulus/detection of stimulus involved in sensory perception	Post7	NES>1.9	NA	NA	NA	NA
OR51Q1	olfactory receptor family 51 subfamily Q member 1 (gene/pseudogene) [Source:HGNC Symbol;Acc:HGNC:14851]	-0.15	sensory perception of smell/sensory perception of chemical stimulus/detection of stimulus involved in sensory perception	Post7	NES>1.9	NA	NA	NA	NA
OR8H3	olfactory receptor family 8 subfamily H member 3 [Source:HGNC Symbol;Acc:HGNC:15309]	-0.15	sensory perception of smell/sensory perception of chemical stimulus/detection of stimulus involved in sensory perception	Post7	NES>1.9	NA	NA	NA	NA
DRD2	dopamine receptor D2 [Source:HGNC Symbol;Acc:HGNC:3023]	-0.14	regulation of dopamine secrection	Post8	NES>1.9	NA	NA	NA	NA
EVPL	envoplakin [Source:HGNC Symbol;Acc:HGNC:3503]	-0.14	cornification/keratinization	Post8	NES>1.9	NA	NA	NA	NA
EYA2	EYA transcriptional coactivator and phosphatase 2 [Source:HGNC Symbol;Acc:HGNC:3520]	-0.14	cell fate specificiation	Post7	NES>1.9	NA	NA	NA	NA
KAZN	kazrin, periplakin interacting protein [Source:HGNC Symbol;Acc:HGNC:29173]	-0.14	cornification/keratinization	Post8	NES>1.9	NA	NA	NA	NA
KRT23	keratin 23 [Source:HGNC Symbol;Acc:HGNC:6438]	-0.14	cornification/keratinization	Post8	NES>1.9	NA	NA	NA	NA
KRT33A	keratin 33A [Source:HGNC Symbol;Acc:HGNC:6450]	-0.14	cornification/keratinization	Post8	NES>1.9	NA	NA	NA	NA
OR10AD1	olfactory receptor family 10 subfamily AD member 1 [Source:HGNC Symbol;Acc:HGNC:14819]	-0.14	sensory perception of smell/sensory perception of chemical stimulus/detection of stimulus involved in sensory perception	Post7	NES>1.9	NA	NA	NA	NA
OR10S1	olfactory receptor family 10 subfamily S member 1 [Source:HGNC Symbol;Acc:HGNC:14807]	-0.14	sensory perception of smell/sensory perception of chemical stimulus/detection of stimulus involved in sensory perception	Post7	NES>1.9	NA	NA	NA	NA
OR2L2	olfactory receptor family 2 subfamily L member 2 [Source:HGNC Symbol;Acc:HGNC:8266]	-0.14	sensory perception of smell/sensory perception of chemical stimulus/detection of stimulus involved in sensory perception	Post7	NES>1.9	NA	NA	NA	NA
OR4M2	olfactory receptor family 4 subfamily M member 2 [Source:HGNC Symbol;Acc:HGNC:15373]	-0.14	sensory perception of smell/sensory perception of chemical stimulus/detection of stimulus involved in sensory perception	Post7	NES>1.9	NA	NA	NA	NA
OR4N2	olfactory receptor family 4 subfamily N member 2 [Source:NCBI gene;Acc:390429]	-0.14	sensory perception of smell/sensory perception of chemical stimulus/detection of stimulus involved in sensory perception	Post7	NES>1.9	NA	NA	NA	NA
OR5D16	olfactory receptor family 5 subfamily D member 16 [Source:HGNC Symbol;Acc:HGNC:15283]	-0.14	sensory perception of smell/sensory perception of chemical stimulus/detection of stimulus involved in sensory perception	Post7	NES>1.9	NA	NA	NA	NA
POU5F1	POU class 5 homeobox 1 [Source:HGNC Symbol;Acc:HGNC:9221]	-0.14	cell fate specificiation	Post7	NES>1.9	NA	NA	NA	NA
SP8	Sp8 transcription factor [Source:HGNC Symbol;Acc:HGNC:19196]	-0.14	proximal/distal pattern formation	Post7	NES>1.9	NA	NA	NA	NA
SPINK9	serine peptidase inhibitor, Kazal type 9 [Source:HGNC Symbol;Acc:HGNC:32951]	-0.14	cornification/keratinization	Post8	NES>1.9	NA	NA	NA	NA
TBX3	T-box transcription factor 3 [Source:HGNC Symbol;Acc:HGNC:11602]	-0.14	cell fate specificiation	Post7	NES>1.9	NA	NA	NA	NA
TGM5	transglutaminase 5 [Source:HGNC Symbol;Acc:HGNC:11781]	-0.14	cornification/keratinization	Post8	NES>1.9	NA	NA	NA	NA
DSP	desmoplakin [Source:HGNC Symbol;Acc:HGNC:3052]	-0.13	cornification/keratinization	Post8	NES>1.9	NA	NA	NA	NA
IL1RAPL2	interleukin 1 receptor accessory protein like 2 [Source:HGNC Symbol;Acc:HGNC:5997]	-0.13	regulation of presynapse organization	Post8	NES>1.9	NA	NA	NA	NA
LHX3	LIM homeobox 3 [Source:HGNC Symbol;Acc:HGNC:6595]	-0.13	cell fate specificiation	Post7	NES>1.9	NA	NA	NA	NA
LRFN5	leucine rich repeat and fibronectin type III domain containing 5 [Source:HGNC Symbol;Acc:HGNC:20360]	-0.13	regulation of presynapse organization	Post8	NES>1.9	NA	NA	NA	NA
OR10X1	olfactory receptor family 10 subfamily X member 1 (gene/pseudogene) [Source:HGNC Symbol;Acc:HGNC:14995]	-0.13	sensory perception of smell/sensory perception of chemical stimulus/detection of stimulus involved in sensory perception	Post7	NES>1.9	NA	NA	NA	NA
OR1L3	olfactory receptor family 1 subfamily L member 3 [Source:HGNC Symbol;Acc:HGNC:8215]	-0.13	sensory perception of smell/sensory perception of chemical stimulus/detection of stimulus involved in sensory perception	Post7	NES>1.9	NA	NA	NA	NA
OR52D1	olfactory receptor family 52 subfamily D member 1 (gene/pseudogene) [Source:HGNC Symbol;Acc:HGNC:15212]	-0.13	sensory perception of smell/sensory perception of chemical stimulus/detection of stimulus involved in sensory perception	Post7	NES>1.9	NA	NA	NA	NA
OR5M8	olfactory receptor family 5 subfamily M member 8 [Source:HGNC Symbol;Acc:HGNC:14846]	-0.13	sensory perception of smell/sensory perception of chemical stimulus/detection of stimulus involved in sensory perception	Post7	NES>1.9	NA	NA	NA	NA
OR9A2	olfactory receptor family 9 subfamily A member 2 [Source:HGNC Symbol;Acc:HGNC:15093]	-0.13	sensory perception of smell/sensory perception of chemical stimulus/detection of stimulus involved in sensory perception	Post7	NES>1.9	NA	NA	NA	NA
OR9I1	olfactory receptor family 9 subfamily I member 1 [Source:HGNC Symbol;Acc:HGNC:14718]	-0.13	sensory perception of smell/sensory perception of chemical stimulus/detection of stimulus involved in sensory perception	Post7	NES>1.9	NA	NA	NA	NA
SPINK6	serine peptidase inhibitor, Kazal type 6 [Source:HGNC Symbol;Acc:HGNC:29486]	-0.13	cornification/keratinization	Post8	NES>1.9	NA	NA	NA	NA
SPRR1B	small proline rich protein 1B [Source:HGNC Symbol;Acc:HGNC:11260]	-0.13	cornification/keratinization	Post8	NES>1.9	NA	NA	NA	NA
CAPNS1	calpain small subunit 1 [Source:HGNC Symbol;Acc:HGNC:1481]	-0.12	cornification/keratinization	Post8	NES>1.9	NA	NA	NA	NA
CDON	cell adhesion associated, oncogene regulated [Source:HGNC Symbol;Acc:HGNC:17104]	-0.12	cell fate specificiation	Post7	NES>1.9	NA	NA	NA	NA
OR10H4	olfactory receptor family 10 subfamily H member 4 [Source:HGNC Symbol;Acc:HGNC:15388]	-0.12	sensory perception of smell/sensory perception of chemical stimulus/detection of stimulus involved in sensory perception	Post7	NES>1.9	NA	NA	NA	NA
OR10W1	olfactory receptor family 10 subfamily W member 1 [Source:HGNC Symbol;Acc:HGNC:15139]	-0.12	sensory perception of smell/sensory perception of chemical stimulus/detection of stimulus involved in sensory perception	Post7	NES>1.9	NA	NA	NA	NA
OR1F2P	olfactory receptor family 1 subfamily F member 2 pseudogene [Source:HGNC Symbol;Acc:HGNC:8196]	-0.12	sensory perception of smell/sensory perception of chemical stimulus/detection of stimulus involved in sensory perception	Post7	NES>1.9	NA	NA	NA	NA
OR2A12	olfactory receptor family 2 subfamily A member 12 [Source:HGNC Symbol;Acc:HGNC:15082]	-0.12	sensory perception of smell/sensory perception of chemical stimulus/detection of stimulus involved in sensory perception	Post7	NES>1.9	NA	NA	NA	NA
OR4A5	olfactory receptor family 4 subfamily A member 5 [Source:HGNC Symbol;Acc:HGNC:15162]	-0.12	sensory perception of smell/sensory perception of chemical stimulus/detection of stimulus involved in sensory perception	Post7	NES>1.9	NA	NA	NA	NA
OR4C15	olfactory receptor family 4 subfamily C member 15 [Source:HGNC Symbol;Acc:HGNC:15171]	-0.12	sensory perception of smell/sensory perception of chemical stimulus/detection of stimulus involved in sensory perception	Post7	NES>1.9	NA	NA	NA	NA
OR52M1	olfactory receptor family 52 subfamily M member 1 [Source:HGNC Symbol;Acc:HGNC:15225]	-0.12	sensory perception of smell/sensory perception of chemical stimulus/detection of stimulus involved in sensory perception	Post7	NES>1.9	NA	NA	NA	NA
SIX2	SIX homeobox 2 [Source:HGNC Symbol;Acc:HGNC:10888]	-0.12	cell fate specificiation	Post7	NES>1.9	NA	NA	NA	NA
CYP26B1	cytochrome P450 family 26 subfamily B member 1 [Source:HGNC Symbol;Acc:HGNC:20581]	-0.11	cornification/keratinization	Post8	NES>1.9	NA	NA	NA	NA
CYP26B1	cytochrome P450 family 26 subfamily B member 1 [Source:HGNC Symbol;Acc:HGNC:20581]	-0.11	proximal/distal pattern formation	Post7	NES>1.9	NA	NA	NA	NA
KRT15	keratin 15 [Source:HGNC Symbol;Acc:HGNC:6421]	-0.11	cornification/keratinization	Post8	NES>1.9	NA	NA	NA	NA
KRT33B	keratin 33B [Source:HGNC Symbol;Acc:HGNC:6451]	-0.11	cornification/keratinization	Post8	NES>1.9	NA	NA	NA	NA
OR10A4	olfactory receptor family 10 subfamily A member 4 [Source:HGNC Symbol;Acc:HGNC:15130]	-0.11	sensory perception of smell/sensory perception of chemical stimulus/detection of stimulus involved in sensory perception	Post7	NES>1.9	NA	NA	NA	NA
OR10K1	olfactory receptor family 10 subfamily K member 1 [Source:HGNC Symbol;Acc:HGNC:14693]	-0.11	sensory perception of smell/sensory perception of chemical stimulus/detection of stimulus involved in sensory perception	Post7	NES>1.9	NA	NA	NA	NA
OR13C5	olfactory receptor family 13 subfamily C member 5 [Source:HGNC Symbol;Acc:HGNC:15100]	-0.11	sensory perception of smell/sensory perception of chemical stimulus/detection of stimulus involved in sensory perception	Post7	NES>1.9	NA	NA	NA	NA
OR1Q1	olfactory receptor family 1 subfamily Q member 1 [Source:HGNC Symbol;Acc:HGNC:8223]	-0.11	sensory perception of smell/sensory perception of chemical stimulus/detection of stimulus involved in sensory perception	Post7	NES>1.9	NA	NA	NA	NA
OR2AG1	olfactory receptor family 2 subfamily AG member 1 (gene/pseudogene) [Source:HGNC Symbol;Acc:HGNC:15142]	-0.11	sensory perception of smell/sensory perception of chemical stimulus/detection of stimulus involved in sensory perception	Post7	NES>1.9	NA	NA	NA	NA
OR2B6	olfactory receptor family 2 subfamily B member 6 [Source:HGNC Symbol;Acc:HGNC:8241]	-0.11	sensory perception of smell/sensory perception of chemical stimulus/detection of stimulus involved in sensory perception	Post7	NES>1.9	NA	NA	NA	NA
OR2G3	olfactory receptor family 2 subfamily G member 3 [Source:HGNC Symbol;Acc:HGNC:15008]	-0.11	sensory perception of smell/sensory perception of chemical stimulus/detection of stimulus involved in sensory perception	Post7	NES>1.9	NA	NA	NA	NA
OR2M2	olfactory receptor family 2 subfamily M member 2 [Source:HGNC Symbol;Acc:HGNC:8268]	-0.11	sensory perception of smell/sensory perception of chemical stimulus/detection of stimulus involved in sensory perception	Post7	NES>1.9	NA	NA	NA	NA
OR4C13	olfactory receptor family 4 subfamily C member 13 [Source:HGNC Symbol;Acc:HGNC:15169]	-0.11	sensory perception of smell/sensory perception of chemical stimulus/detection of stimulus involved in sensory perception	Post7	NES>1.9	NA	NA	NA	NA
OR51F2	olfactory receptor family 51 subfamily F member 2 [Source:HGNC Symbol;Acc:HGNC:15197]	-0.11	sensory perception of smell/sensory perception of chemical stimulus/detection of stimulus involved in sensory perception	Post7	NES>1.9	NA	NA	NA	NA
OR52H1	olfactory receptor family 52 subfamily H member 1 (gene/pseudogene) [Source:HGNC Symbol;Acc:HGNC:15218]	-0.11	sensory perception of smell/sensory perception of chemical stimulus/detection of stimulus involved in sensory perception	Post7	NES>1.9	NA	NA	NA	NA
OR5A1	olfactory receptor family 5 subfamily A member 1 [Source:HGNC Symbol;Acc:HGNC:8319]	-0.11	sensory perception of smell/sensory perception of chemical stimulus/detection of stimulus involved in sensory perception	Post7	NES>1.9	NA	NA	NA	NA
TBXT	T-box transcription factor T [Source:HGNC Symbol;Acc:HGNC:11515]	-0.11	cell fate specificiation	Post7	NES>1.9	NA	NA	NA	NA
CERS3	ceramide synthase 3 [Source:HGNC Symbol;Acc:HGNC:23752]	-0.1	cornification/keratinization	Post8	NES>1.9	NA	NA	NA	NA
GREM1	gremlin 1, DAN family BMP antagonist [Source:HGNC Symbol;Acc:HGNC:2001]	-0.1	proximal/distal pattern formation	Post7	NES>1.9	NA	NA	NA	NA
IRX3	iroquois homeobox 3 [Source:HGNC Symbol;Acc:HGNC:14360]	-0.1	proximal/distal pattern formation	Post7	NES>1.9	NA	NA	NA	NA
KCNA2	potassium voltage-gated channel subfamily A member 2 [Source:HGNC Symbol;Acc:HGNC:6220]	-0.1	regulation of dopamine secrection	Post8	NES>1.9	NA	NA	NA	NA
KRT84	keratin 84 [Source:HGNC Symbol;Acc:HGNC:6461]	-0.1	cornification/keratinization	Post8	NES>1.9	NA	NA	NA	NA
OR10H5	olfactory receptor family 10 subfamily H member 5 [Source:HGNC Symbol;Acc:HGNC:15389]	-0.1	sensory perception of smell/sensory perception of chemical stimulus/detection of stimulus involved in sensory perception	Post7	NES>1.9	NA	NA	NA	NA
OR13C2	olfactory receptor family 13 subfamily C member 2 [Source:HGNC Symbol;Acc:HGNC:14701]	-0.1	sensory perception of smell/sensory perception of chemical stimulus/detection of stimulus involved in sensory perception	Post7	NES>1.9	NA	NA	NA	NA
OR2AE1	olfactory receptor family 2 subfamily AE member 1 [Source:HGNC Symbol;Acc:HGNC:15087]	-0.1	sensory perception of smell/sensory perception of chemical stimulus/detection of stimulus involved in sensory perception	Post7	NES>1.9	NA	NA	NA	NA
OR2Z1	olfactory receptor family 2 subfamily Z member 1 [Source:HGNC Symbol;Acc:HGNC:15391]	-0.1	sensory perception of smell/sensory perception of chemical stimulus/detection of stimulus involved in sensory perception	Post7	NES>1.9	NA	NA	NA	NA
OR51B5	olfactory receptor family 51 subfamily B member 5 [Source:HGNC Symbol;Acc:HGNC:19599]	-0.1	sensory perception of smell/sensory perception of chemical stimulus/detection of stimulus involved in sensory perception	Post7	NES>1.9	NA	NA	NA	NA
OR6F1	olfactory receptor family 6 subfamily F member 1 [Source:HGNC Symbol;Acc:HGNC:15027]	-0.1	sensory perception of smell/sensory perception of chemical stimulus/detection of stimulus involved in sensory perception	Post7	NES>1.9	NA	NA	NA	NA
SYT13	synaptotagmin 13 [Source:HGNC Symbol;Acc:HGNC:14962]	-0.1	regulation of dopamine secrection	Post8	NES>1.9	NA	NA	NA	NA
TP63	tumor protein p63 [Source:HGNC Symbol;Acc:HGNC:15979]	-0.1	proximal/distal pattern formation	Post7	NES>1.9	NA	NA	NA	NA
KRT26	keratin 26 [Source:HGNC Symbol;Acc:HGNC:30840]	-0.09	cornification/keratinization	Post8	NES>1.9	NA	NA	NA	NA
LOR	loricrin [Source:HGNC Symbol;Acc:HGNC:6663]	-0.09	cornification/keratinization	Post8	NES>1.9	NA	NA	NA	NA
OR1B1	olfactory receptor family 1 subfamily B member 1 (gene/pseudogene) [Source:HGNC Symbol;Acc:HGNC:8181]	-0.09	sensory perception of smell/sensory perception of chemical stimulus/detection of stimulus involved in sensory perception	Post7	NES>1.9	NA	NA	NA	NA
OR1E2	olfactory receptor family 1 subfamily E member 2 [Source:HGNC Symbol;Acc:HGNC:8190]	-0.09	sensory perception of smell/sensory perception of chemical stimulus/detection of stimulus involved in sensory perception	Post7	NES>1.9	NA	NA	NA	NA
OR2AK2	olfactory receptor family 2 subfamily AK member 2 [Source:HGNC Symbol;Acc:HGNC:19569]	-0.09	sensory perception of smell/sensory perception of chemical stimulus/detection of stimulus involved in sensory perception	Post7	NES>1.9	NA	NA	NA	NA
OR2B3	olfactory receptor family 2 subfamily B member 3 [Source:HGNC Symbol;Acc:HGNC:8238]	-0.09	sensory perception of smell/sensory perception of chemical stimulus/detection of stimulus involved in sensory perception	Post7	NES>1.9	NA	NA	NA	NA
OR4F5	olfactory receptor family 4 subfamily F member 5 [Source:HGNC Symbol;Acc:HGNC:14825]	-0.09	sensory perception of smell/sensory perception of chemical stimulus/detection of stimulus involved in sensory perception	Post7	NES>1.9	NA	NA	NA	NA
OR4K14	olfactory receptor family 4 subfamily K member 14 [Source:HGNC Symbol;Acc:HGNC:15352]	-0.09	sensory perception of smell/sensory perception of chemical stimulus/detection of stimulus involved in sensory perception	Post7	NES>1.9	NA	NA	NA	NA
OR4S2	olfactory receptor family 4 subfamily S member 2 [Source:HGNC Symbol;Acc:HGNC:15183]	-0.09	sensory perception of smell/sensory perception of chemical stimulus/detection of stimulus involved in sensory perception	Post7	NES>1.9	NA	NA	NA	NA
OR52E6	olfactory receptor family 52 subfamily E member 6 [Source:HGNC Symbol;Acc:HGNC:15215]	-0.09	sensory perception of smell/sensory perception of chemical stimulus/detection of stimulus involved in sensory perception	Post7	NES>1.9	NA	NA	NA	NA
OR56A5	olfactory receptor family 56 subfamily A member 5 [Source:HGNC Symbol;Acc:HGNC:14792]	-0.09	regulation of dopamine secrection	Post8	NES>1.9	NA	NA	NA	NA
OR5B2	olfactory receptor family 5 subfamily B member 2 [Source:HGNC Symbol;Acc:HGNC:8323]	-0.09	sensory perception of smell/sensory perception of chemical stimulus/detection of stimulus involved in sensory perception	Post7	NES>1.9	NA	NA	NA	NA
OR5H1	olfactory receptor family 5 subfamily H member 1 [Source:HGNC Symbol;Acc:HGNC:8346]	-0.09	sensory perception of smell/sensory perception of chemical stimulus/detection of stimulus involved in sensory perception	Post7	NES>1.9	NA	NA	NA	NA
OR7A10	olfactory receptor family 7 subfamily A member 10 [Source:HGNC Symbol;Acc:HGNC:8356]	-0.09	sensory perception of smell/sensory perception of chemical stimulus/detection of stimulus involved in sensory perception	Post7	NES>1.9	NA	NA	NA	NA
OR7G1	olfactory receptor family 7 subfamily G member 1 [Source:HGNC Symbol;Acc:HGNC:8465]	-0.09	sensory perception of smell/sensory perception of chemical stimulus/detection of stimulus involved in sensory perception	Post7	NES>1.9	NA	NA	NA	NA
SYT7	synaptotagmin 7 [Source:HGNC Symbol;Acc:HGNC:11514]	-0.09	regulation of dopamine secrection	Post8	NES>1.9	NA	NA	NA	NA
SYT8	synaptotagmin 8 [Source:HGNC Symbol;Acc:HGNC:19264]	-0.09	regulation of dopamine secrection	Post8	NES>1.9	NA	NA	NA	NA
FLG	filaggrin [Source:HGNC Symbol;Acc:HGNC:3748]	-0.08	cornification/keratinization	Post8	NES>1.9	NA	NA	NA	NA
GDNF	glial cell derived neurotrophic factor [Source:HGNC Symbol;Acc:HGNC:4232]	-0.08	regulation of dopamine secrection	Post8	NES>1.9	NA	NA	NA	NA
KRT17	keratin 17 [Source:HGNC Symbol;Acc:HGNC:6427]	-0.08	cornification/keratinization	Post8	NES>1.9	NA	NA	NA	NA
OR10K2	olfactory receptor family 10 subfamily K member 2 [Source:HGNC Symbol;Acc:HGNC:14826]	-0.08	sensory perception of smell/sensory perception of chemical stimulus/detection of stimulus involved in sensory perception	Post7	NES>1.9	NA	NA	NA	NA
OR1K1	olfactory receptor family 1 subfamily K member 1 [Source:HGNC Symbol;Acc:HGNC:8212]	-0.08	sensory perception of smell/sensory perception of chemical stimulus/detection of stimulus involved in sensory perception	Post7	NES>1.9	NA	NA	NA	NA
OR2C1	olfactory receptor family 2 subfamily C member 1 [Source:HGNC Symbol;Acc:HGNC:8242]	-0.08	sensory perception of smell/sensory perception of chemical stimulus/detection of stimulus involved in sensory perception	Post7	NES>1.9	NA	NA	NA	NA
OR5V1	olfactory receptor family 5 subfamily V member 1 [Source:HGNC Symbol;Acc:HGNC:13972]	-0.08	sensory perception of smell/sensory perception of chemical stimulus/detection of stimulus involved in sensory perception	Post7	NES>1.9	NA	NA	NA	NA
OR6C74	olfactory receptor family 6 subfamily C member 74 [Source:HGNC Symbol;Acc:HGNC:31303]	-0.08	sensory perception of smell/sensory perception of chemical stimulus/detection of stimulus involved in sensory perception	Post7	NES>1.9	NA	NA	NA	NA
OR6N1	olfactory receptor family 6 subfamily N member 1 [Source:HGNC Symbol;Acc:HGNC:15034]	-0.08	sensory perception of smell/sensory perception of chemical stimulus/detection of stimulus involved in sensory perception	Post7	NES>1.9	NA	NA	NA	NA
PCSK6	proprotein convertase subtilisin/kexin type 6 [Source:HGNC Symbol;Acc:HGNC:8569]	-0.08	cornification/keratinization	Post8	NES>1.9	NA	NA	NA	NA
SYT10	synaptotagmin 10 [Source:HGNC Symbol;Acc:HGNC:19266]	-0.08	regulation of dopamine secrection	Post8	NES>1.9	NA	NA	NA	NA
TCHH	trichohyalin [Source:HGNC Symbol;Acc:HGNC:11791]	-0.08	cornification/keratinization	Post8	NES>1.9	NA	NA	NA	NA
KRT76	keratin 76 [Source:HGNC Symbol;Acc:HGNC:24430]	-0.07	cornification/keratinization	Post8	NES>1.9	NA	NA	NA	NA
KRT8	keratin 8 [Source:HGNC Symbol;Acc:HGNC:6446]	-0.07	cornification/keratinization	Post8	NES>1.9	NA	NA	NA	NA
OR10A6	olfactory receptor family 10 subfamily A member 6 (gene/pseudogene) [Source:HGNC Symbol;Acc:HGNC:15132]	-0.07	sensory perception of smell/sensory perception of chemical stimulus/detection of stimulus involved in sensory perception	Post7	NES>1.9	NA	NA	NA	NA
OR11A1	olfactory receptor family 11 subfamily A member 1 [Source:HGNC Symbol;Acc:HGNC:8176]	-0.07	sensory perception of smell/sensory perception of chemical stimulus/detection of stimulus involved in sensory perception	Post7	NES>1.9	NA	NA	NA	NA
OR1D2	olfactory receptor family 1 subfamily D member 2 [Source:HGNC Symbol;Acc:HGNC:8183]	-0.07	sensory perception of smell/sensory perception of chemical stimulus/detection of stimulus involved in sensory perception	Post7	NES>1.9	NA	NA	NA	NA
OR2J2	olfactory receptor family 2 subfamily J member 2 [Source:HGNC Symbol;Acc:HGNC:8260]	-0.07	sensory perception of smell/sensory perception of chemical stimulus/detection of stimulus involved in sensory perception	Post7	NES>1.9	NA	NA	NA	NA
OR2S2	olfactory receptor family 2 subfamily S member 2 (gene/pseudogene) [Source:HGNC Symbol;Acc:HGNC:8276]	-0.07	sensory perception of smell/sensory perception of chemical stimulus/detection of stimulus involved in sensory perception	Post7	NES>1.9	NA	NA	NA	NA
OR2Y1	olfactory receptor family 2 subfamily Y member 1 [Source:HGNC Symbol;Acc:HGNC:14837]	-0.07	sensory perception of smell/sensory perception of chemical stimulus/detection of stimulus involved in sensory perception	Post7	NES>1.9	NA	NA	NA	NA
OR4E2	olfactory receptor family 4 subfamily E member 2 (gene/pseudogene) [Source:HGNC Symbol;Acc:HGNC:8297]	-0.07	sensory perception of smell/sensory perception of chemical stimulus/detection of stimulus involved in sensory perception	Post7	NES>1.9	NA	NA	NA	NA
OR4F4	olfactory receptor family 4 subfamily F member 4 [Source:HGNC Symbol;Acc:HGNC:8301]	-0.07	sensory perception of smell/sensory perception of chemical stimulus/detection of stimulus involved in sensory perception	Post7	NES>1.9	NA	NA	NA	NA
OR4K17	olfactory receptor family 4 subfamily K member 17 [Source:HGNC Symbol;Acc:HGNC:15355]	-0.07	sensory perception of smell/sensory perception of chemical stimulus/detection of stimulus involved in sensory perception	Post7	NES>1.9	NA	NA	NA	NA
OR51B4	olfactory receptor family 51 subfamily B member 4 [Source:HGNC Symbol;Acc:HGNC:14708]	-0.07	sensory perception of smell/sensory perception of chemical stimulus/detection of stimulus involved in sensory perception	Post7	NES>1.9	NA	NA	NA	NA
OR51G1	olfactory receptor family 51 subfamily G member 1 (gene/pseudogene) [Source:HGNC Symbol;Acc:HGNC:14738]	-0.07	sensory perception of smell/sensory perception of chemical stimulus/detection of stimulus involved in sensory perception	Post7	NES>1.9	NA	NA	NA	NA
OR52A1	olfactory receptor family 52 subfamily A member 1 [Source:HGNC Symbol;Acc:HGNC:8318]	-0.07	sensory perception of smell/sensory perception of chemical stimulus/detection of stimulus involved in sensory perception	Post7	NES>1.9	NA	NA	NA	NA
OR52K2	olfactory receptor family 52 subfamily K member 2 [Source:HGNC Symbol;Acc:HGNC:15223]	-0.07	sensory perception of smell/sensory perception of chemical stimulus/detection of stimulus involved in sensory perception	Post7	NES>1.9	NA	NA	NA	NA
OR52N1	olfactory receptor family 52 subfamily N member 1 [Source:HGNC Symbol;Acc:HGNC:14853]	-0.07	sensory perception of smell/sensory perception of chemical stimulus/detection of stimulus involved in sensory perception	Post7	NES>1.9	NA	NA	NA	NA
OR56A5	olfactory receptor family 56 subfamily A member 5 [Source:HGNC Symbol;Acc:HGNC:14792]	-0.07	sensory perception of smell/sensory perception of chemical stimulus/detection of stimulus involved in sensory perception	Post7	NES>1.9	NA	NA	NA	NA
OR5AR1	olfactory receptor family 5 subfamily AR member 1 (gene/pseudogene) [Source:HGNC Symbol;Acc:HGNC:15260]	-0.07	sensory perception of smell/sensory perception of chemical stimulus/detection of stimulus involved in sensory perception	Post7	NES>1.9	NA	NA	NA	NA
OR5J2	olfactory receptor family 5 subfamily J member 2 [Source:HGNC Symbol;Acc:HGNC:19612]	-0.07	sensory perception of smell/sensory perception of chemical stimulus/detection of stimulus involved in sensory perception	Post7	NES>1.9	NA	NA	NA	NA
OR6C68	olfactory receptor family 6 subfamily C member 68 [Source:HGNC Symbol;Acc:HGNC:31297]	-0.07	sensory perception of smell/sensory perception of chemical stimulus/detection of stimulus involved in sensory perception	Post7	NES>1.9	NA	NA	NA	NA
OR6S1	olfactory receptor family 6 subfamily S member 1 [Source:HGNC Symbol;Acc:HGNC:15363]	-0.07	sensory perception of smell/sensory perception of chemical stimulus/detection of stimulus involved in sensory perception	Post7	NES>1.9	NA	NA	NA	NA
OR6V1	olfactory receptor family 6 subfamily V member 1 [Source:HGNC Symbol;Acc:HGNC:15090]	-0.07	sensory perception of smell/sensory perception of chemical stimulus/detection of stimulus involved in sensory perception	Post7	NES>1.9	NA	NA	NA	NA
OR14C36	olfactory receptor family 14 subfamily C member 36 [Source:HGNC Symbol;Acc:HGNC:15026]	-0.06	sensory perception of smell/sensory perception of chemical stimulus/detection of stimulus involved in sensory perception	Post7	NES>1.9	NA	NA	NA	NA
OR2L3	olfactory receptor family 2 subfamily L member 3 [Source:HGNC Symbol;Acc:HGNC:15009]	-0.06	sensory perception of smell/sensory perception of chemical stimulus/detection of stimulus involved in sensory perception	Post7	NES>1.9	NA	NA	NA	NA
OR2M5	olfactory receptor family 2 subfamily M member 5 [Source:HGNC Symbol;Acc:HGNC:19576]	-0.06	sensory perception of smell/sensory perception of chemical stimulus/detection of stimulus involved in sensory perception	Post7	NES>1.9	NA	NA	NA	NA
OR2T8	olfactory receptor family 2 subfamily T member 8 [Source:HGNC Symbol;Acc:HGNC:15020]	-0.06	sensory perception of smell/sensory perception of chemical stimulus/detection of stimulus involved in sensory perception	Post7	NES>1.9	NA	NA	NA	NA
OR4A47	olfactory receptor family 4 subfamily A member 47 [Source:HGNC Symbol;Acc:HGNC:31266]	-0.06	sensory perception of smell/sensory perception of chemical stimulus/detection of stimulus involved in sensory perception	Post7	NES>1.9	NA	NA	NA	NA
OR4C3	olfactory receptor family 4 subfamily C member 3 [Source:HGNC Symbol;Acc:HGNC:14697]	-0.06	sensory perception of smell/sensory perception of chemical stimulus/detection of stimulus involved in sensory perception	Post7	NES>1.9	NA	NA	NA	NA
OR51I2	olfactory receptor family 51 subfamily I member 2 [Source:HGNC Symbol;Acc:HGNC:15201]	-0.06	sensory perception of smell/sensory perception of chemical stimulus/detection of stimulus involved in sensory perception	Post7	NES>1.9	NA	NA	NA	NA
OR5A2	olfactory receptor family 5 subfamily A member 2 [Source:HGNC Symbol;Acc:HGNC:15249]	-0.06	sensory perception of smell/sensory perception of chemical stimulus/detection of stimulus involved in sensory perception	Post7	NES>1.9	NA	NA	NA	NA
OR5AU1	olfactory receptor family 5 subfamily AU member 1 [Source:HGNC Symbol;Acc:HGNC:15362]	-0.06	sensory perception of smell/sensory perception of chemical stimulus/detection of stimulus involved in sensory perception	Post7	NES>1.9	NA	NA	NA	NA
OR5B21	olfactory receptor family 5 subfamily B member 21 [Source:HGNC Symbol;Acc:HGNC:19616]	-0.06	sensory perception of smell/sensory perception of chemical stimulus/detection of stimulus involved in sensory perception	Post7	NES>1.9	NA	NA	NA	NA
OR5T2	olfactory receptor family 5 subfamily T member 2 [Source:HGNC Symbol;Acc:HGNC:15296]	-0.06	sensory perception of smell/sensory perception of chemical stimulus/detection of stimulus involved in sensory perception	Post7	NES>1.9	NA	NA	NA	NA
OR6M1	olfactory receptor family 6 subfamily M member 1 [Source:HGNC Symbol;Acc:HGNC:14711]	-0.06	sensory perception of smell/sensory perception of chemical stimulus/detection of stimulus involved in sensory perception	Post7	NES>1.9	NA	NA	NA	NA
OR6X1	olfactory receptor family 6 subfamily X member 1 [Source:HGNC Symbol;Acc:HGNC:14737]	-0.06	sensory perception of smell/sensory perception of chemical stimulus/detection of stimulus involved in sensory perception	Post7	NES>1.9	NA	NA	NA	NA
OR8A1	olfactory receptor family 8 subfamily A member 1 [Source:HGNC Symbol;Acc:HGNC:8469]	-0.06	sensory perception of smell/sensory perception of chemical stimulus/detection of stimulus involved in sensory perception	Post7	NES>1.9	NA	NA	NA	NA
OR8D2	olfactory receptor family 8 subfamily D member 2 (gene/pseudogene) [Source:HGNC Symbol;Acc:HGNC:8482]	-0.06	sensory perception of smell/sensory perception of chemical stimulus/detection of stimulus involved in sensory perception	Post7	NES>1.9	NA	NA	NA	NA
ATP8A2	ATPase phospholipid transporting 8A2 [Source:HGNC Symbol;Acc:HGNC:13533]	0.16	eating behavior	EPO5	NES>1.9	NA	NA	NA	NA
HTR1B	5-hydroxytryptamine receptor 1B [Source:HGNC Symbol;Acc:HGNC:5287]	0.16	serotonin receptor signaling pathway	EPO5	NES>1.9	NA	NA	NA	NA
HTR3D	5-hydroxytryptamine receptor 3D [Source:HGNC Symbol;Acc:HGNC:24004]	0.16	serotonin receptor signaling pathway	EPO5	NES>1.9	NA	NA	NA	NA
CCK	cholecystokinin [Source:HGNC Symbol;Acc:HGNC:1569]	0.17	eating behavior	EPO5	NES>1.9	NA	NA	NA	NA
GDF15	growth differentiation factor 15 [Source:HGNC Symbol;Acc:HGNC:30142]	0.17	eating behavior	EPO5	NES>1.9	NA	NA	NA	NA
HTR2B	5-hydroxytryptamine receptor 2B [Source:HGNC Symbol;Acc:HGNC:5294]	0.17	serotonin receptor signaling pathway	EPO5	NES>1.9	NA	NA	NA	NA
OPRL1	opioid related nociceptin receptor 1 [Source:HGNC Symbol;Acc:HGNC:8155]	0.18	eating behavior	EPO5	NES>1.9	NA	NA	NA	NA
IAPP	islet amyloid polypeptide [Source:HGNC Symbol;Acc:HGNC:5329]	0.22	eating behavior	EPO5	NES>1.9	NA	NA	NA	NA
HCRT	hypocretin neuropeptide precursor [Source:HGNC Symbol;Acc:HGNC:4847]	0.23	eating behavior	EPO5	NES>1.9	NA	NA	NA	NA
OR10H3	olfactory receptor family 10 subfamily H member 3 [Source:NCBI gene;Acc:26532]	0.23	serotonin receptor signaling pathway	EPO5	NES>1.9	NA	NA	NA	NA
HTR4	5-hydroxytryptamine receptor 4 [Source:HGNC Symbol;Acc:HGNC:5299]	0.24	serotonin receptor signaling pathway	EPO5	NES>1.9	NA	NA	NA	NA
CHRM3	cholinergic receptor muscarinic 3 [Source:HGNC Symbol;Acc:HGNC:1952]	0.26	serotonin receptor signaling pathway	EPO5	NES>1.9	NA	NA	NA	NA
NAPEPLD	N-acyl phosphatidylethanolamine phospholipase D [Source:HGNC Symbol;Acc:HGNC:21683]	0.26	eating behavior	EPO5	NES>1.9	NA	NA	NA	NA
OR10H2	olfactory receptor family 10 subfamily H member 2 [Source:NCBI gene;Acc:26538]	0.26	serotonin receptor signaling pathway	EPO5	NES>1.9	NA	NA	NA	NA
CASTOR2	cytosolic arginine sensor for mTORC1 subunit 2 [Source:HGNC Symbol;Acc:HGNC:37073]	0.29	negative regulation of TORC1 signaling	EPO5	NES>1.9	NA	NA	NA	NA
HTR3C	5-hydroxytryptamine receptor 3C [Source:HGNC Symbol;Acc:HGNC:24003]	0.32	serotonin receptor signaling pathway	EPO5	NES>1.9	NA	NA	NA	NA
SZT2	SZT2 subunit of KICSTOR complex [Source:HGNC Symbol;Acc:HGNC:29040]	0.32	negative regulation of TORC1 signaling	EPO5	NES>1.9	NA	NA	NA	NA
RNF152	ring finger protein 152 [Source:HGNC Symbol;Acc:HGNC:26811]	0.33	negative regulation of TORC1 signaling	EPO5	NES>1.9	NA	NA	NA	NA
SPAAR	small regulatory polypeptide of amino acid response [Source:HGNC Symbol;Acc:HGNC:27244]	0.33	negative regulation of TORC1 signaling	EPO5	NES>1.9	NA	NA	NA	NA
DEPDC5	DEP domain containing 5, GATOR1 subcomplex subunit [Source:HGNC Symbol;Acc:HGNC:18423]	0.35	negative regulation of TORC1 signaling	EPO5	NES>1.9	NA	NA	NA	NA
CHRM4	cholinergic receptor muscarinic 4 [Source:HGNC Symbol;Acc:HGNC:1953]	0.36	serotonin receptor signaling pathway	EPO5	NES>1.9	NA	NA	NA	NA
OPRM1	opioid receptor mu 1 [Source:HGNC Symbol;Acc:HGNC:8156]	0.36	eating behavior	EPO5	NES>1.9	NA	NA	NA	NA
PRLH	prolactin releasing hormone [Source:HGNC Symbol;Acc:HGNC:17945]	0.39	eating behavior	EPO5	NES>1.9	NA	NA	NA	NA
STK11	serine/threonine kinase 11 [Source:HGNC Symbol;Acc:HGNC:11389]	0.47	negative regulation of TORC1 signaling	EPO5	NES>1.9	0.615038	1.5316	0.0155887	EPO4
NPY5R	neuropeptide Y receptor Y5 [Source:HGNC Symbol;Acc:HGNC:7958]	0.62	eating behavior	EPO5	NES>1.9	0.728107	1.65646	1.01e-05	EPO4
NPY5R	neuropeptide Y receptor Y5 [Source:HGNC Symbol;Acc:HGNC:7958]	0.62	eating behavior	EPO5	NES>1.9	0.545916	1.45995	0.0205238	EPO5
CASTOR1	cytosolic arginine sensor for mTORC1 subunit 1 [Source:HGNC Symbol;Acc:HGNC:34423]	0.69	negative regulation of TORC1 signaling	EPO5	NES>1.9	1.25172	2.38124	2.4e-05	EPO5
CASTOR1	cytosolic arginine sensor for mTORC1 subunit 1 [Source:HGNC Symbol;Acc:HGNC:34423]	0.69	negative regulation of TORC1 signaling	EPO5	NES>1.9	-1.02201	-2.03075	0.0109573	Post8
CASTOR1	cytosolic arginine sensor for mTORC1 subunit 1 [Source:HGNC Symbol;Acc:HGNC:34423]	0.69	negative regulation of TORC1 signaling	EPO5	NES>1.9	1.50985	2.84779	3.17e-08	EPO4
CASTOR1	cytosolic arginine sensor for mTORC1 subunit 1 [Source:HGNC Symbol;Acc:HGNC:34423]	0.69	negative regulation of TORC1 signaling	EPO5	NES>1.9	-1.49427	-2.81722	1.81e-07	Post7
CPT1A	carnitine palmitoyltransferase 1A [Source:HGNC Symbol;Acc:HGNC:2328]	0.82	eating behavior	EPO5	NES>1.9	0.790093	1.72919	7.42e-06	EPO4
CPT1A	carnitine palmitoyltransferase 1A [Source:HGNC Symbol;Acc:HGNC:2328]	0.82	eating behavior	EPO5	NES>1.9	0.679112	1.60115	0.000973717	EPO5
HRH1	histamine receptor H1 [Source:HGNC Symbol;Acc:HGNC:5182]	0.82	serotonin receptor signaling pathway	EPO5	NES>1.9	0.832974	1.78135	3.53e-08	EPO4
HRH1	histamine receptor H1 [Source:HGNC Symbol;Acc:HGNC:5182]	0.82	serotonin receptor signaling pathway	EPO5	NES>1.9	0.728597	1.65703	1.44e-05	EPO5
SESN3	sestrin 3 [Source:HGNC Symbol;Acc:HGNC:23060]	1.24	negative regulation of TORC1 signaling	EPO5	NES>1.9	-1.09434	-2.13515	0.000559324	Post8
SESN3	sestrin 3 [Source:HGNC Symbol;Acc:HGNC:23060]	1.24	negative regulation of TORC1 signaling	EPO5	NES>1.9	-1.69616	-3.24037	3.65e-12	Post7
SESN3	sestrin 3 [Source:HGNC Symbol;Acc:HGNC:23060]	1.24	negative regulation of TORC1 signaling	EPO5	NES>1.9	1.71357	3.27971	4.12e-13	EPO4
SESN3	sestrin 3 [Source:HGNC Symbol;Acc:HGNC:23060]	1.24	negative regulation of TORC1 signaling	EPO5	NES>1.9	1.47838	2.78636	1.43e-09	EPO5
HBD	hemoglobin subunit delta [Source:HGNC Symbol;Acc:HGNC:4829]	-1.59	gas transport	Post7	NES<1.9	-1.17364	-2.2558	0.000163	Post8
HBD	hemoglobin subunit delta [Source:HGNC Symbol;Acc:HGNC:4829]	-1.59	gas transport	Post7	NES<1.9	1.77471	3.42168	6.14e-14	EPO4
HBD	hemoglobin subunit delta [Source:HGNC Symbol;Acc:HGNC:4829]	-1.59	gas transport	Post7	NES<1.9	1.33867	2.52919	7.46e-08	EPO5
HBD	hemoglobin subunit delta [Source:HGNC Symbol;Acc:HGNC:4829]	-1.59	gas transport	Post7	NES<1.9	-1.87525	-3.66865	2.7e-14	Post7
HBD	hemoglobin subunit delta [Source:HGNC Symbol;Acc:HGNC:4829]	-1.59	hydrogen peroxide metabolic process	Post7	NES<1.9	-1.17364	-2.2558	0.000163	Post8
HBD	hemoglobin subunit delta [Source:HGNC Symbol;Acc:HGNC:4829]	-1.59	hydrogen peroxide metabolic process	Post7	NES<1.9	1.77471	3.42168	6.14e-14	EPO4
HBD	hemoglobin subunit delta [Source:HGNC Symbol;Acc:HGNC:4829]	-1.59	hydrogen peroxide metabolic process	Post7	NES<1.9	1.33867	2.52919	7.46e-08	EPO5
HBD	hemoglobin subunit delta [Source:HGNC Symbol;Acc:HGNC:4829]	-1.59	hydrogen peroxide metabolic process	Post7	NES<1.9	-1.87525	-3.66865	2.7e-14	Post7
KCNJ10	potassium inwardly rectifying channel subfamily J member 10 [Source:HGNC Symbol;Acc:HGNC:6256]	-1.34	adult locomotory behavior	Post7	NES<1.9	-0.985603	-1.98014	2.26e-07	Post7
KCNJ10	potassium inwardly rectifying channel subfamily J member 10 [Source:HGNC Symbol;Acc:HGNC:6256]	-1.34	adult locomotory behavior	Post7	NES<1.9	1.38663	2.61467	1.77e-15	EPO4
KCNJ10	potassium inwardly rectifying channel subfamily J member 10 [Source:HGNC Symbol;Acc:HGNC:6256]	-1.34	adult locomotory behavior	Post7	NES<1.9	-0.69006	-1.61335	0.018371	Post8
KCNJ10	potassium inwardly rectifying channel subfamily J member 10 [Source:HGNC Symbol;Acc:HGNC:6256]	-1.34	adult locomotory behavior	Post7	NES<1.9	1.18143	2.26802	6.42e-11	EPO5
SNCA	synuclein alpha [Source:HGNC Symbol;Acc:HGNC:11138]	-1.2	hydrogen peroxide metabolic process	Post7	NES<1.9	-1.3363	-2.52503	0.000782675	Post8
SNCA	synuclein alpha [Source:HGNC Symbol;Acc:HGNC:11138]	-1.2	hydrogen peroxide metabolic process	Post7	NES<1.9	-2.20886	-4.62311	1.41e-13	Post7
SNCA	synuclein alpha [Source:HGNC Symbol;Acc:HGNC:11138]	-1.2	hydrogen peroxide metabolic process	Post7	NES<1.9	1.89645	3.72296	1.29e-09	EPO5
SNCA	synuclein alpha [Source:HGNC Symbol;Acc:HGNC:11138]	-1.2	hydrogen peroxide metabolic process	Post7	NES<1.9	1.61564	3.06448	7.09e-08	EPO5
SNCA	synuclein alpha [Source:HGNC Symbol;Acc:HGNC:11138]	-1.2	hydrogen peroxide metabolic process	Post7	NES<1.9	2.28573	4.87611	6.21e-14	EPO4
SNCA	synuclein alpha [Source:HGNC Symbol;Acc:HGNC:11138]	-1.2	hydrogen peroxide metabolic process	Post7	NES<1.9	-1.19508	-2.28958	0.00211347	Post8
SNCA	synuclein alpha [Source:HGNC Symbol;Acc:HGNC:11138]	-1.2	hydrogen peroxide metabolic process	Post7	NES<1.9	-2.31125	-4.96314	2.57e-13	Post7
SNCA	synuclein alpha [Source:HGNC Symbol;Acc:HGNC:11138]	-1.2	hydrogen peroxide metabolic process	Post7	NES<1.9	1.89583	3.72135	3.78e-11	EPO4
SNCA	synuclein alpha [Source:HGNC Symbol;Acc:HGNC:11138]	-1.2	adult locomotory behavior	Post7	NES<1.9	-1.3363	-2.52503	0.000782675	Post8
SNCA	synuclein alpha [Source:HGNC Symbol;Acc:HGNC:11138]	-1.2	adult locomotory behavior	Post7	NES<1.9	-2.20886	-4.62311	1.41e-13	Post7
SNCA	synuclein alpha [Source:HGNC Symbol;Acc:HGNC:11138]	-1.2	adult locomotory behavior	Post7	NES<1.9	1.89645	3.72296	1.29e-09	EPO5
SNCA	synuclein alpha [Source:HGNC Symbol;Acc:HGNC:11138]	-1.2	adult locomotory behavior	Post7	NES<1.9	1.61564	3.06448	7.09e-08	EPO5
SNCA	synuclein alpha [Source:HGNC Symbol;Acc:HGNC:11138]	-1.2	adult locomotory behavior	Post7	NES<1.9	2.28573	4.87611	6.21e-14	EPO4
SNCA	synuclein alpha [Source:HGNC Symbol;Acc:HGNC:11138]	-1.2	adult locomotory behavior	Post7	NES<1.9	-1.19508	-2.28958	0.00211347	Post8
SNCA	synuclein alpha [Source:HGNC Symbol;Acc:HGNC:11138]	-1.2	adult locomotory behavior	Post7	NES<1.9	-2.31125	-4.96314	2.57e-13	Post7
SNCA	synuclein alpha [Source:HGNC Symbol;Acc:HGNC:11138]	-1.2	adult locomotory behavior	Post7	NES<1.9	1.89583	3.72135	3.78e-11	EPO4
TNRC6C	trinucleotide repeat containing adaptor 6C [Source:HGNC Symbol;Acc:HGNC:29318]	-1.19	MiRNA mediated inhibition of translation	Post7	NES<1.9	0.960587	1.9461	2.13e-07	EPO5
TNRC6C	trinucleotide repeat containing adaptor 6C [Source:HGNC Symbol;Acc:HGNC:29318]	-1.19	MiRNA mediated inhibition of translation	Post7	NES<1.9	1.13662	2.19865	4.38e-11	EPO4
TNRC6C	trinucleotide repeat containing adaptor 6C [Source:HGNC Symbol;Acc:HGNC:29318]	-1.19	MiRNA mediated inhibition of translation	Post7	NES<1.9	-0.8846	-1.84625	0.000162968	Post8
TNRC6C	trinucleotide repeat containing adaptor 6C [Source:HGNC Symbol;Acc:HGNC:29318]	-1.19	MiRNA mediated inhibition of translation	Post7	NES<1.9	-0.989003	-1.98481	1.02e-07	Post7
GUK1	guanylate kinase 1 [Source:HGNC Symbol;Acc:HGNC:4693]	-1.16	GDP metabolic process	Post7	NES<1.9	-1.37649	-2.59636	2.71e-12	Post7
GUK1	guanylate kinase 1 [Source:HGNC Symbol;Acc:HGNC:4693]	-1.16	GDP metabolic process	Post7	NES<1.9	-0.842866	-1.79361	0.00174796	Post8
GUK1	guanylate kinase 1 [Source:HGNC Symbol;Acc:HGNC:4693]	-1.16	GDP metabolic process	Post7	NES<1.9	0.913232	1.88326	2.53e-05	EPO5
GUK1	guanylate kinase 1 [Source:HGNC Symbol;Acc:HGNC:4693]	-1.16	GDP metabolic process	Post7	NES<1.9	1.13705	2.19931	4.83e-09	EPO4
TMOD1	tropomodulin 1 [Source:HGNC Symbol;Acc:HGNC:11871]	-1.08	adult locomotory behavior	Post7	NES<1.9	1.78287	3.4411	4e-11	EPO5
TMOD1	tropomodulin 1 [Source:HGNC Symbol;Acc:HGNC:11871]	-1.08	adult locomotory behavior	Post7	NES<1.9	2.24474	4.7395	3.63e-17	EPO4
TMOD1	tropomodulin 1 [Source:HGNC Symbol;Acc:HGNC:11871]	-1.08	adult locomotory behavior	Post7	NES<1.9	-1.60214	-3.03593	4.42e-09	Post7
TMOD1	tropomodulin 1 [Source:HGNC Symbol;Acc:HGNC:11871]	-1.08	adult locomotory behavior	Post7	NES<1.9	-0.983271	-1.97694	0.0135334	Post8
TRIM58	tripartite motif containing 58 [Source:HGNC Symbol;Acc:HGNC:24150]	-1.02	erythrocyte development	Post7	NES<1.9	-1.26447	-2.40238	0.000678722	Post8
TRIM58	tripartite motif containing 58 [Source:HGNC Symbol;Acc:HGNC:24150]	-1.02	erythrocyte development	Post7	NES<1.9	1.46933	2.76893	7.26e-07	EPO5
TRIM58	tripartite motif containing 58 [Source:HGNC Symbol;Acc:HGNC:24150]	-1.02	erythrocyte development	Post7	NES<1.9	-2.06385	-4.18099	1.25e-12	Post7
TRIM58	tripartite motif containing 58 [Source:HGNC Symbol;Acc:HGNC:24150]	-1.02	erythrocyte development	Post7	NES<1.9	1.90825	3.75355	9.87e-12	EPO4
HBM	hemoglobin subunit mu [Source:HGNC Symbol;Acc:HGNC:4826]	-1.01	gas transport	Post7	NES<1.9	-1.24137	-2.36422	0.000193293	Post8
HBM	hemoglobin subunit mu [Source:HGNC Symbol;Acc:HGNC:4826]	-1.01	gas transport	Post7	NES<1.9	1.36477	2.57536	1.89e-07	EPO4
HBM	hemoglobin subunit mu [Source:HGNC Symbol;Acc:HGNC:4826]	-1.01	gas transport	Post7	NES<1.9	-2.21575	-4.64524	2.31e-16	Post7
HBM	hemoglobin subunit mu [Source:HGNC Symbol;Acc:HGNC:4826]	-1.01	gas transport	Post7	NES<1.9	1.03388	2.04752	0.00060188	EPO5
HBM	hemoglobin subunit mu [Source:HGNC Symbol;Acc:HGNC:4826]	-1.01	hydrogen peroxide metabolic process	Post7	NES<1.9	-1.24137	-2.36422	0.000193293	Post8
HBM	hemoglobin subunit mu [Source:HGNC Symbol;Acc:HGNC:4826]	-1.01	hydrogen peroxide metabolic process	Post7	NES<1.9	1.36477	2.57536	1.89e-07	EPO4
HBM	hemoglobin subunit mu [Source:HGNC Symbol;Acc:HGNC:4826]	-1.01	hydrogen peroxide metabolic process	Post7	NES<1.9	-2.21575	-4.64524	2.31e-16	Post7
HBM	hemoglobin subunit mu [Source:HGNC Symbol;Acc:HGNC:4826]	-1.01	hydrogen peroxide metabolic process	Post7	NES<1.9	1.03388	2.04752	0.00060188	EPO5
HBE1	hemoglobin subunit epsilon 1 [Source:HGNC Symbol;Acc:HGNC:4830]	-1	gas transport	Post7	NES<1.9	-1.22235	-2.33326	0.0211633	Post8
HBE1	hemoglobin subunit epsilon 1 [Source:HGNC Symbol;Acc:HGNC:4830]	-1	gas transport	Post7	NES<1.9	1.24316	2.36716	0.00287307	EPO5
HBE1	hemoglobin subunit epsilon 1 [Source:HGNC Symbol;Acc:HGNC:4830]	-1	gas transport	Post7	NES<1.9	-2.23828	-4.71833	6.03e-10	Post7
HBE1	hemoglobin subunit epsilon 1 [Source:HGNC Symbol;Acc:HGNC:4830]	-1	gas transport	Post7	NES<1.9	1.587	3.00424	1.1e-05	EPO4
HBE1	hemoglobin subunit epsilon 1 [Source:HGNC Symbol;Acc:HGNC:4830]	-1	hydrogen peroxide metabolic process	Post7	NES<1.9	-1.22235	-2.33326	0.0211633	Post8
HBE1	hemoglobin subunit epsilon 1 [Source:HGNC Symbol;Acc:HGNC:4830]	-1	hydrogen peroxide metabolic process	Post7	NES<1.9	1.24316	2.36716	0.00287307	EPO5
HBE1	hemoglobin subunit epsilon 1 [Source:HGNC Symbol;Acc:HGNC:4830]	-1	hydrogen peroxide metabolic process	Post7	NES<1.9	-2.23828	-4.71833	6.03e-10	Post7
HBE1	hemoglobin subunit epsilon 1 [Source:HGNC Symbol;Acc:HGNC:4830]	-1	hydrogen peroxide metabolic process	Post7	NES<1.9	1.587	3.00424	1.1e-05	EPO4
HBQ1	hemoglobin subunit theta 1 [Source:HGNC Symbol;Acc:HGNC:4833]	-1	gas transport	Post7	NES<1.9	-1.82932	-3.55369	2.31e-16	Post7
HBQ1	hemoglobin subunit theta 1 [Source:HGNC Symbol;Acc:HGNC:4833]	-1	gas transport	Post7	NES<1.9	0.922179	1.89498	0.000233197	EPO5
HBQ1	hemoglobin subunit theta 1 [Source:HGNC Symbol;Acc:HGNC:4833]	-1	gas transport	Post7	NES<1.9	1.20363	2.30319	3.59e-08	EPO4
HBQ1	hemoglobin subunit theta 1 [Source:HGNC Symbol;Acc:HGNC:4833]	-1	gas transport	Post7	NES<1.9	-1.07329	-2.10423	0.000162968	Post8
HBQ1	hemoglobin subunit theta 1 [Source:HGNC Symbol;Acc:HGNC:4833]	-1	hydrogen peroxide metabolic process	Post7	NES<1.9	-1.82932	-3.55369	2.31e-16	Post7
HBQ1	hemoglobin subunit theta 1 [Source:HGNC Symbol;Acc:HGNC:4833]	-1	hydrogen peroxide metabolic process	Post7	NES<1.9	0.922179	1.89498	0.000233197	EPO5
HBQ1	hemoglobin subunit theta 1 [Source:HGNC Symbol;Acc:HGNC:4833]	-1	hydrogen peroxide metabolic process	Post7	NES<1.9	1.20363	2.30319	3.59e-08	EPO4
HBQ1	hemoglobin subunit theta 1 [Source:HGNC Symbol;Acc:HGNC:4833]	-1	hydrogen peroxide metabolic process	Post7	NES<1.9	-1.07329	-2.10423	0.000162968	Post8
GPX1	glutathione peroxidase 1 [Source:HGNC Symbol;Acc:HGNC:4553]	-0.96	hydrogen peroxide metabolic process	Post7	NES<1.9	1.21796	2.32617	1.41e-15	EPO4
GPX1	glutathione peroxidase 1 [Source:HGNC Symbol;Acc:HGNC:4553]	-0.96	hydrogen peroxide metabolic process	Post7	NES<1.9	-0.713299	-1.63955	0.000270483	Post7
GPX1	glutathione peroxidase 1 [Source:HGNC Symbol;Acc:HGNC:4553]	-0.96	hydrogen peroxide metabolic process	Post7	NES<1.9	1.04426	2.0623	5.14e-11	EPO5
MPP1	membrane palmitoylated protein 1 [Source:HGNC Symbol;Acc:HGNC:7219]	-0.96	GDP metabolic process	Post7	NES<1.9	1.68487	3.21512	1.53e-17	EPO4
MPP1	membrane palmitoylated protein 1 [Source:HGNC Symbol;Acc:HGNC:7219]	-0.96	GDP metabolic process	Post7	NES<1.9	1.23344	2.35126	1.35e-09	EPO5
MPP1	membrane palmitoylated protein 1 [Source:HGNC Symbol;Acc:HGNC:7219]	-0.96	GDP metabolic process	Post7	NES<1.9	-0.913883	-1.88411	9.08e-05	Post7
SLC4A1	solute carrier family 4 member 1 (Diego blood group) [Source:HGNC Symbol;Acc:HGNC:11027]	-0.93	plasma membrane phospholipid scrambling	Post7	NES<1.9	1.91879	3.78104	2.89e-10	EPO5
SLC4A1	solute carrier family 4 member 1 (Diego blood group) [Source:HGNC Symbol;Acc:HGNC:11027]	-0.93	plasma membrane phospholipid scrambling	Post7	NES<1.9	2.34189	5.06966	4.16e-15	EPO4
SLC4A1	solute carrier family 4 member 1 (Diego blood group) [Source:HGNC Symbol;Acc:HGNC:11027]	-0.93	plasma membrane phospholipid scrambling	Post7	NES<1.9	-2.1484	-4.43337	2.55e-12	Post7
SLC4A1	solute carrier family 4 member 1 (Diego blood group) [Source:HGNC Symbol;Acc:HGNC:11027]	-0.93	plasma membrane phospholipid scrambling	Post7	NES<1.9	-1.26636	-2.40553	0.0013434	Post8
SLC4A1	solute carrier family 4 member 1 (Diego blood group) [Source:HGNC Symbol;Acc:HGNC:11027]	-0.93	erythrocyte development	Post7	NES<1.9	1.91879	3.78104	2.89e-10	EPO5
SLC4A1	solute carrier family 4 member 1 (Diego blood group) [Source:HGNC Symbol;Acc:HGNC:11027]	-0.93	erythrocyte development	Post7	NES<1.9	2.34189	5.06966	4.16e-15	EPO4
SLC4A1	solute carrier family 4 member 1 (Diego blood group) [Source:HGNC Symbol;Acc:HGNC:11027]	-0.93	erythrocyte development	Post7	NES<1.9	-2.1484	-4.43337	2.55e-12	Post7
SLC4A1	solute carrier family 4 member 1 (Diego blood group) [Source:HGNC Symbol;Acc:HGNC:11027]	-0.93	erythrocyte development	Post7	NES<1.9	-1.26636	-2.40553	0.0013434	Post8
EPB42	erythrocyte membrane protein band 4.2 [Source:HGNC Symbol;Acc:HGNC:3381]	-0.9	erythrocyte development	Post7	NES<1.9	2.05944	4.16824	4.43e-13	EPO4
EPB42	erythrocyte membrane protein band 4.2 [Source:HGNC Symbol;Acc:HGNC:3381]	-0.9	erythrocyte development	Post7	NES<1.9	1.71319	3.27886	5.41e-09	EPO5
EPB42	erythrocyte membrane protein band 4.2 [Source:HGNC Symbol;Acc:HGNC:3381]	-0.9	erythrocyte development	Post7	NES<1.9	-2.21312	-4.63677	7.18e-14	Post7
EPB42	erythrocyte membrane protein band 4.2 [Source:HGNC Symbol;Acc:HGNC:3381]	-0.9	erythrocyte development	Post7	NES<1.9	-1.28817	-2.44217	0.000592514	Post8
NOXO1	NADPH oxidase organizer 1 [Source:HGNC Symbol;Acc:HGNC:19404]	-0.9	hydrogen peroxide metabolic process	Post7	NES<1.9	1.43292	2.69993	8.61e-12	EPO4
NOXO1	NADPH oxidase organizer 1 [Source:HGNC Symbol;Acc:HGNC:19404]	-0.9	hydrogen peroxide metabolic process	Post7	NES<1.9	1.02069	2.02889	1.24e-05	EPO5
NOXO1	NADPH oxidase organizer 1 [Source:HGNC Symbol;Acc:HGNC:19404]	-0.9	hydrogen peroxide metabolic process	Post7	NES<1.9	-0.751483	-1.68352	0.0200428	Post7
ADORA1	adenosine A1 receptor [Source:HGNC Symbol;Acc:HGNC:262]	-0.87	regulation of presynaptic cytosolic calcium ion concentration	Post7	NES<1.9	1.14489	2.21129	1.79e-09	EPO5
ADORA1	adenosine A1 receptor [Source:HGNC Symbol;Acc:HGNC:262]	-0.87	regulation of presynaptic cytosolic calcium ion concentration	Post7	NES<1.9	1.53299	2.89385	5.69e-17	EPO4
INPP5F	inositol polyphosphate-5-phosphatase F [Source:HGNC Symbol;Acc:HGNC:17054]	-0.87	adult locomotory behavior	Post7	NES<1.9	-0.5698	-1.48432	0.0272399	Post7
INPP5F	inositol polyphosphate-5-phosphatase F [Source:HGNC Symbol;Acc:HGNC:17054]	-0.87	adult locomotory behavior	Post7	NES<1.9	1.04455	2.06273	2.68e-12	EPO4
INPP5F	inositol polyphosphate-5-phosphatase F [Source:HGNC Symbol;Acc:HGNC:17054]	-0.87	adult locomotory behavior	Post7	NES<1.9	0.785378	1.72354	3.24e-06	EPO5
GATA1	GATA binding protein 1 [Source:HGNC Symbol;Acc:HGNC:4170]	-0.8	erythrocyte development	Post7	NES<1.9	1.31009	2.47957	1.74e-10	EPO4
GATA1	GATA binding protein 1 [Source:HGNC Symbol;Acc:HGNC:4170]	-0.8	erythrocyte development	Post7	NES<1.9	0.934581	1.91134	6.44e-05	EPO5
GATA1	GATA binding protein 1 [Source:HGNC Symbol;Acc:HGNC:4170]	-0.8	erythrocyte development	Post7	NES<1.9	-0.813953	-1.75802	0.00307949	Post7
BPGM	bisphosphoglycerate mutase [Source:HGNC Symbol;Acc:HGNC:1093]	-0.77	erythrocyte development	Post7	NES<1.9	1.94964	3.86279	2.02e-13	EPO5
BPGM	bisphosphoglycerate mutase [Source:HGNC Symbol;Acc:HGNC:1093]	-0.77	erythrocyte development	Post7	NES<1.9	2.4549	5.48276	2.45e-20	EPO4
BPGM	bisphosphoglycerate mutase [Source:HGNC Symbol;Acc:HGNC:1093]	-0.77	erythrocyte development	Post7	NES<1.9	1.02361	2.03301	0.0297047	EPO3
MIR182	microRNA 182 [Source:HGNC Symbol;Acc:HGNC:31553]	-0.75	MiRNA mediated inhibition of translation	Post7	NES<1.9	1.27308	2.41677	3.57e-10	EPO4
MIR182	microRNA 182 [Source:HGNC Symbol;Acc:HGNC:31553]	-0.75	MiRNA mediated inhibition of translation	Post7	NES<1.9	-0.821825	-1.76764	0.00206819	Post7
MIR182	microRNA 182 [Source:HGNC Symbol;Acc:HGNC:31553]	-0.75	MiRNA mediated inhibition of translation	Post7	NES<1.9	1.02291	2.03201	3.89e-06	EPO5
PINK1	PTEN induced kinase 1 [Source:HGNC Symbol;Acc:HGNC:14581]	-0.74	hydrogen peroxide metabolic process	Post7	NES<1.9	1.3562	2.56011	2.29e-16	EPO4
PINK1	PTEN induced kinase 1 [Source:HGNC Symbol;Acc:HGNC:14581]	-0.74	hydrogen peroxide metabolic process	Post7	NES<1.9	0.997766	1.99691	1.32e-08	EPO5
PINK1	PTEN induced kinase 1 [Source:HGNC Symbol;Acc:HGNC:14581]	-0.74	hydrogen peroxide metabolic process	Post7	NES<1.9	-0.654885	-1.57449	0.00900727	Post7
PRDX5	peroxiredoxin 5 [Source:HGNC Symbol;Acc:HGNC:9355]	-0.69	hydrogen peroxide metabolic process	Post7	NES<1.9	0.53448	1.44842	0.00994217	EPO5
PRDX5	peroxiredoxin 5 [Source:HGNC Symbol;Acc:HGNC:9355]	-0.69	hydrogen peroxide metabolic process	Post7	NES<1.9	0.736746	1.66641	4.11e-07	EPO4
DMTN	dematin actin binding protein [Source:HGNC Symbol;Acc:HGNC:3382]	-0.63	erythrocyte development	Post7	NES<1.9	-1.17572	-2.25906	0.0149331	Post8
DMTN	dematin actin binding protein [Source:HGNC Symbol;Acc:HGNC:3382]	-0.63	erythrocyte development	Post7	NES<1.9	-1.8836	-3.68995	3.06e-08	Post7
DMTN	dematin actin binding protein [Source:HGNC Symbol;Acc:HGNC:3382]	-0.63	erythrocyte development	Post7	NES<1.9	1.59527	3.02151	3.96e-06	EPO5
DMTN	dematin actin binding protein [Source:HGNC Symbol;Acc:HGNC:3382]	-0.63	erythrocyte development	Post7	NES<1.9	1.98728	3.9649	9.49e-10	EPO4
HBG2	hemoglobin subunit gamma 2 [Source:HGNC Symbol;Acc:HGNC:4832]	-0.6	gas transport	Post7	NES<1.9	0.828957	1.7764	0.0272841	EPO4
HBG2	hemoglobin subunit gamma 2 [Source:HGNC Symbol;Acc:HGNC:4832]	-0.6	gas transport	Post7	NES<1.9	-1.94667	-3.85484	2.05e-10	Post7
HBG2	hemoglobin subunit gamma 2 [Source:HGNC Symbol;Acc:HGNC:4832]	-0.6	hydrogen peroxide metabolic process	Post7	NES<1.9	0.828957	1.7764	0.0272841	EPO4
HBG2	hemoglobin subunit gamma 2 [Source:HGNC Symbol;Acc:HGNC:4832]	-0.6	hydrogen peroxide metabolic process	Post7	NES<1.9	-1.94667	-3.85484	2.05e-10	Post7
HBG1	hemoglobin subunit gamma 1 [Source:HGNC Symbol;Acc:HGNC:4831]	-0.59	hydrogen peroxide metabolic process	Post7	NES<1.9	0.883176	1.84443	0.0141907	EPO4
HBG1	hemoglobin subunit gamma 1 [Source:HGNC Symbol;Acc:HGNC:4831]	-0.59	hydrogen peroxide metabolic process	Post7	NES<1.9	-1.89152	-3.71027	5.39e-10	Post7
HBG1	hemoglobin subunit gamma 1 [Source:HGNC Symbol;Acc:HGNC:4831]	-0.59	gas transport	Post7	NES<1.9	0.883176	1.84443	0.0141907	EPO4
HBG1	hemoglobin subunit gamma 1 [Source:HGNC Symbol;Acc:HGNC:4831]	-0.59	gas transport	Post7	NES<1.9	-1.89152	-3.71027	5.39e-10	Post7
FAM210B	family with sequence similarity 210 member B [Source:HGNC Symbol;Acc:HGNC:16102]	-0.56	erythrocyte development	Post7	NES<1.9	-1.37507	-2.5938	5.92e-07	Post7
FAM210B	family with sequence similarity 210 member B [Source:HGNC Symbol;Acc:HGNC:16102]	-0.56	erythrocyte development	Post7	NES<1.9	1.71412	3.28096	7.85e-11	EPO5
FAM210B	family with sequence similarity 210 member B [Source:HGNC Symbol;Acc:HGNC:16102]	-0.56	erythrocyte development	Post7	NES<1.9	2.00337	4.00936	6.47e-15	EPO4
FAM210B	family with sequence similarity 210 member B [Source:HGNC Symbol;Acc:HGNC:16102]	-0.56	erythrocyte development	Post7	NES<1.9	-0.929402	-1.90449	0.0227449	Post8
AGO2	argonaute RISC catalytic component 2 [Source:HGNC Symbol;Acc:HGNC:3263]	-0.54	MiRNA mediated inhibition of translation	Post7	NES<1.9	0.895244	1.85992	1.23e-05	EPO4
NTAN1	N-terminal asparagine amidase [Source:HGNC Symbol;Acc:HGNC:29909]	-0.51	adult locomotory behavior	Post7	NES<1.9	0.669583	1.59061	1.64e-05	EPO5
NTAN1	N-terminal asparagine amidase [Source:HGNC Symbol;Acc:HGNC:29909]	-0.51	adult locomotory behavior	Post7	NES<1.9	0.782059	1.71958	1.26e-08	EPO4
NTAN1	N-terminal asparagine amidase [Source:HGNC Symbol;Acc:HGNC:29909]	-0.51	adult locomotory behavior	Post7	NES<1.9	0.774673	1.7108	7.08e-08	EPO4
NTAN1	N-terminal asparagine amidase [Source:HGNC Symbol;Acc:HGNC:29909]	-0.51	adult locomotory behavior	Post7	NES<1.9	0.690135	1.61343	1.52e-05	EPO5
SCGN	secretagogin, EF-hand calcium binding protein [Source:HGNC Symbol;Acc:HGNC:16941]	-0.46	regulation of presynaptic cytosolic calcium ion concentration	Post7	NES<1.9	NA	#VALUE!	NA	NA
ZBTB7A	zinc finger and BTB domain containing 7A [Source:HGNC Symbol;Acc:HGNC:18078]	-0.41	erythrocyte development	Post7	NES<1.9	0.737674	1.66749	0.000162876	EPO5
ZBTB7A	zinc finger and BTB domain containing 7A [Source:HGNC Symbol;Acc:HGNC:18078]	-0.41	erythrocyte development	Post7	NES<1.9	0.883259	1.84454	2.22e-07	EPO4
SOX6	SRY-box transcription factor 6 [Source:HGNC Symbol;Acc:HGNC:16421]	-0.4	erythrocyte development	Post7	NES<1.9	NA	#VALUE!	NA	NA
HDAC6	histone deacetylase 6 [Source:HGNC Symbol;Acc:HGNC:14064]	-0.39	hydrogen peroxide metabolic process	Post7	NES<1.9	0.989181	1.98506	3.69e-05	EPO5
HDAC6	histone deacetylase 6 [Source:HGNC Symbol;Acc:HGNC:14064]	-0.39	hydrogen peroxide metabolic process	Post7	NES<1.9	1.22632	2.33969	1.39e-08	EPO4
PRDX2	peroxiredoxin 2 [Source:HGNC Symbol;Acc:HGNC:9353]	-0.39	hydrogen peroxide metabolic process	Post7	NES<1.9	1.18197	2.26887	1.74e-10	EPO4
PRDX2	peroxiredoxin 2 [Source:HGNC Symbol;Acc:HGNC:9353]	-0.39	hydrogen peroxide metabolic process	Post7	NES<1.9	0.87813	1.83799	2.96e-05	EPO5
PRDX2	peroxiredoxin 2 [Source:HGNC Symbol;Acc:HGNC:9353]	-0.39	hydrogen peroxide metabolic process	Post7	NES<1.9	1.15044	2.21981	3.68e-08	EPO4
PRDX2	peroxiredoxin 2 [Source:HGNC Symbol;Acc:HGNC:9353]	-0.39	hydrogen peroxide metabolic process	Post7	NES<1.9	0.814374	1.75853	0.00140087	EPO5
APP	amyloid beta precursor protein [Source:HGNC Symbol;Acc:HGNC:620]	-0.38	adult locomotory behavior	Post7	NES<1.9	NA	#VALUE!	NA	NA
CACNA1D	calcium voltage-gated channel subunit alpha1 D [Source:HGNC Symbol;Acc:HGNC:1391]	-0.36	regulation of presynaptic cytosolic calcium ion concentration	Post7	NES<1.9	NA	#VALUE!	NA	NA
EGFR	epidermal growth factor receptor [Source:HGNC Symbol;Acc:HGNC:3236]	-0.36	hydrogen peroxide metabolic process	Post7	NES<1.9	NA	#VALUE!	NA	NA
HBZ	hemoglobin subunit zeta [Source:HGNC Symbol;Acc:HGNC:4835]	-0.36	gas transport	Post7	NES<1.9	1.23077	2.34692	8.17e-07	EPO4
HBZ	hemoglobin subunit zeta [Source:HGNC Symbol;Acc:HGNC:4835]	-0.36	gas transport	Post7	NES<1.9	-0.845392	-1.79675	0.0182822	Post7
HBZ	hemoglobin subunit zeta [Source:HGNC Symbol;Acc:HGNC:4835]	-0.36	gas transport	Post7	NES<1.9	0.907955	1.87638	0.00251214	EPO5
HBZ	hemoglobin subunit zeta [Source:HGNC Symbol;Acc:HGNC:4835]	-0.36	erythrocyte development	Post7	NES<1.9	1.23077	2.34692	8.17e-07	EPO4
HBZ	hemoglobin subunit zeta [Source:HGNC Symbol;Acc:HGNC:4835]	-0.36	erythrocyte development	Post7	NES<1.9	-0.845392	-1.79675	0.0182822	Post7
HBZ	hemoglobin subunit zeta [Source:HGNC Symbol;Acc:HGNC:4835]	-0.36	erythrocyte development	Post7	NES<1.9	0.907955	1.87638	0.00251214	EPO5
HBZ	hemoglobin subunit zeta [Source:HGNC Symbol;Acc:HGNC:4835]	-0.36	hydrogen peroxide metabolic process	Post7	NES<1.9	1.23077	2.34692	8.17e-07	EPO4
HBZ	hemoglobin subunit zeta [Source:HGNC Symbol;Acc:HGNC:4835]	-0.36	hydrogen peroxide metabolic process	Post7	NES<1.9	-0.845392	-1.79675	0.0182822	Post7
HBZ	hemoglobin subunit zeta [Source:HGNC Symbol;Acc:HGNC:4835]	-0.36	hydrogen peroxide metabolic process	Post7	NES<1.9	0.907955	1.87638	0.00251214	EPO5
XKR6	XK related 6 [Source:HGNC Symbol;Acc:HGNC:27806]	-0.36	plasma membrane phospholipid scrambling	Post7	NES<1.9	NA	NA	NA	NA
AC020929.1	spectrin beta, non-erythrocytic 4 [Source:NCBI gene;Acc:57731]	-0.34	adult locomotory behavior	Post7	NES<1.9	NA	NA	NA	NA
AQP1	aquaporin 1 (Colton blood group) [Source:HGNC Symbol;Acc:HGNC:633]	-0.34	gas transport	Post7	NES<1.9	NA	NA	NA	NA
MIR29B1	microRNA 29b-1 [Source:HGNC Symbol;Acc:HGNC:31619]	-0.33	MiRNA mediated inhibition of translation	Post7	NES<1.9	NA	NA	NA	NA
ANO7	anoctamin 7 [Source:HGNC Symbol;Acc:HGNC:31677]	-0.31	plasma membrane phospholipid scrambling	Post7	NES<1.9	NA	NA	NA	NA
XKR8	XK related 8 [Source:HGNC Symbol;Acc:HGNC:25508]	-0.31	plasma membrane phospholipid scrambling	Post7	NES<1.9	NA	NA	NA	NA
TNRC6B	trinucleotide repeat containing adaptor 6B [Source:HGNC Symbol;Acc:HGNC:29190]	-0.3	MiRNA mediated inhibition of translation	Post7	NES<1.9	NA	NA	NA	NA
CA2	carbonic anhydrase 2 [Source:HGNC Symbol;Acc:HGNC:1373]	-0.26	gas transport	Post7	NES<1.9	NA	NA	NA	NA
CEND1	cell cycle exit and neuronal differentiation 1 [Source:HGNC Symbol;Acc:HGNC:24153]	-0.26	adult locomotory behavior	Post7	NES<1.9	NA	NA	NA	NA
NOX1	NADPH oxidase 1 [Source:HGNC Symbol;Acc:HGNC:7889]	-0.26	hydrogen peroxide metabolic process	Post7	NES<1.9	NA	NA	NA	NA
ZNF205	zinc finger protein 205 [Source:HGNC Symbol;Acc:HGNC:12996]	-0.26	hydrogen peroxide metabolic process	Post7	NES<1.9	NA	NA	NA	NA
ARRB2	arrestin beta 2 [Source:HGNC Symbol;Acc:HGNC:712]	-0.24	adult locomotory behavior	Post7	NES<1.9	NA	NA	NA	NA
HBB	hemoglobin subunit beta [Source:HGNC Symbol;Acc:HGNC:4827]	-0.22	gas transport	Post7	NES<1.9	NA	NA	NA	NA
MIR212	microRNA 212 [Source:HGNC Symbol;Acc:HGNC:31589]	-0.22	MiRNA mediated inhibition of translation	Post7	NES<1.9	NA	NA	NA	NA
PLSCR4	phospholipid scramblase 4 [Source:HGNC Symbol;Acc:HGNC:16497]	-0.22	plasma membrane phospholipid scrambling	Post7	NES<1.9	NA	NA	NA	NA
MIR100	microRNA 100 [Source:HGNC Symbol;Acc:HGNC:31487]	-0.21	MiRNA mediated inhibition of translation	Post7	NES<1.9	NA	NA	NA	NA
ANO6	anoctamin 6 [Source:HGNC Symbol;Acc:HGNC:25240]	-0.2	plasma membrane phospholipid scrambling	Post7	NES<1.9	NA	NA	NA	NA
JMJD6	jumonji domain containing 6, arginine demethylase and lysine hydroxylase [Source:HGNC Symbol;Acc:HGNC:19355]	-0.2	erythrocyte development	Post7	NES<1.9	NA	NA	NA	NA
RHAG	Rh associated glycoprotein [Source:HGNC Symbol;Acc:HGNC:10006]	-0.2	gas transport	Post7	NES<1.9	NA	NA	NA	NA
RHAG	Rh associated glycoprotein [Source:HGNC Symbol;Acc:HGNC:10006]	-0.2	erythrocyte development	Post7	NES<1.9	NA	NA	NA	NA
CNR1	cannabinoid receptor 1 [Source:HGNC Symbol;Acc:HGNC:2159]	-0.19	regulation of presynaptic cytosolic calcium ion concentration	Post7	NES<1.9	NA	NA	NA	NA
CXCL12	C-X-C motif chemokine ligand 12 [Source:HGNC Symbol;Acc:HGNC:10672]	-0.19	adult locomotory behavior	Post7	NES<1.9	NA	NA	NA	NA
KALRN	kalirin RhoGEF kinase [Source:HGNC Symbol;Acc:HGNC:4814]	-0.19	adult locomotory behavior	Post7	NES<1.9	NA	NA	NA	NA
MED1	mediator complex subunit 1 [Source:HGNC Symbol;Acc:HGNC:9234]	-0.19	erythrocyte development	Post7	NES<1.9	1.06906	2.09806	0.000114366	EPO5
MED1	mediator complex subunit 1 [Source:HGNC Symbol;Acc:HGNC:9234]	-0.19	erythrocyte development	Post7	NES<1.9	1.47022	2.77063	2.07e-09	EPO4
MED1	mediator complex subunit 1 [Source:HGNC Symbol;Acc:HGNC:9234]	-0.19	erythrocyte development	Post7	NES<1.9	-1.00068	-2.00095	0.00101569	Post7
MIR17	microRNA 17 [Source:HGNC Symbol;Acc:HGNC:31547]	-0.19	MiRNA mediated inhibition of translation	Post7	NES<1.9	NA	NA	NA	NA
DRD2	dopamine receptor D2 [Source:HGNC Symbol;Acc:HGNC:3023]	-0.18	adult locomotory behavior	Post7	NES<1.9	NA	NA	NA	NA
BTBD9	BTB domain containing 9 [Source:HGNC Symbol;Acc:HGNC:21228]	-0.17	adult locomotory behavior	Post7	NES<1.9	NA	NA	NA	NA
GLRB	glycine receptor beta [Source:HGNC Symbol;Acc:HGNC:4329]	-0.16	adult locomotory behavior	Post7	NES<1.9	NA	NA	NA	NA
EPS8	epidermal growth factor receptor pathway substrate 8 [Source:HGNC Symbol;Acc:HGNC:3420]	-0.15	adult locomotory behavior	Post7	NES<1.9	NA	NA	NA	NA
MIR205	microRNA 205 [Source:HGNC Symbol;Acc:HGNC:31583]	-0.13	MiRNA mediated inhibition of translation	Post7	NES<1.9	NA	NA	NA	NA
ZFP36	ZFP36 ring finger protein [Source:HGNC Symbol;Acc:HGNC:12862]	-0.13	MiRNA mediated inhibition of translation	Post7	NES<1.9	NA	NA	NA	NA
MIR1-2	microRNA 1-2 [Source:HGNC Symbol;Acc:HGNC:31500]	-0.12	MiRNA mediated inhibition of translation	Post7	NES<1.9	NA	NA	NA	NA
P2RX1	purinergic receptor P2X 1 [Source:HGNC Symbol;Acc:HGNC:8533]	-0.12	regulation of presynaptic cytosolic calcium ion concentration	Post7	NES<1.9	NA	NA	NA	NA
STAT3	signal transducer and activator of transcription 3 [Source:HGNC Symbol;Acc:HGNC:11364]	-0.12	MiRNA mediated inhibition of translation	Post7	NES<1.9	NA	NA	NA	NA
ATP2B2	ATPase plasma membrane Ca2+ transporting 2 [Source:HGNC Symbol;Acc:HGNC:815]	-0.11	regulation of presynaptic cytosolic calcium ion concentration	Post7	NES<1.9	NA	NA	NA	NA
TNRC6A	trinucleotide repeat containing adaptor 6A [Source:HGNC Symbol;Acc:HGNC:11969]	-0.11	MiRNA mediated inhibition of translation	Post7	NES<1.9	0.694613	1.61845	0.00232658	EPO5
TNRC6A	trinucleotide repeat containing adaptor 6A [Source:HGNC Symbol;Acc:HGNC:11969]	-0.11	MiRNA mediated inhibition of translation	Post7	NES<1.9	0.652759	1.57217	0.00311909	EPO4
TNRC6A	trinucleotide repeat containing adaptor 6A [Source:HGNC Symbol;Acc:HGNC:11969]	-0.11	MiRNA mediated inhibition of translation	Post7	NES<1.9	-0.70063	-1.62521	0.0122435	Post8
AGO4	argonaute RISC component 4 [Source:HGNC Symbol;Acc:HGNC:18424]	-0.1	MiRNA mediated inhibition of translation	Post7	NES<1.9	NA	NA	NA	NA
MIR135B	microRNA 135b [Source:HGNC Symbol;Acc:HGNC:31760]	-0.1	MiRNA mediated inhibition of translation	Post7	NES<1.9	NA	NA	NA	NA
TACR2	tachykinin receptor 2 [Source:HGNC Symbol;Acc:HGNC:11527]	0.19	synaptic transmission, cholinergic	Post7	NES<1.9	NA	NA	NA	NA
CHRNA6	cholinergic receptor nicotinic alpha 6 subunit [Source:HGNC Symbol;Acc:HGNC:15963]	0.2	synaptic transmission, cholinergic	Post7	NES<1.9	NA	NA	NA	NA
ANXA9	annexin A9 [Source:HGNC Symbol;Acc:HGNC:547]	0.25	synaptic transmission, cholinergic	Post7	NES<1.9	NA	NA	NA	NA
PAX2	paired box 2 [Source:HGNC Symbol;Acc:HGNC:8616]	0.25	regulation of cytolysis	EPO5	NES<1.9	NA	NA	NA	NA
CHRM3	cholinergic receptor muscarinic 3 [Source:HGNC Symbol;Acc:HGNC:1952]	0.26	synaptic transmission, cholinergic	Post7	NES<1.9	NA	NA	NA	NA
PGLYRP3	peptidoglycan recognition protein 3 [Source:HGNC Symbol;Acc:HGNC:30014]	0.26	regulation of cytolysis	EPO5	NES<1.9	NA	NA	NA	NA
ACHE	acetylcholinesterase (Cartwright blood group) [Source:HGNC Symbol;Acc:HGNC:108]	0.28	synaptic transmission, cholinergic	Post7	NES<1.9	NA	NA	NA	NA
CHRNA1	cholinergic receptor nicotinic alpha 1 subunit [Source:HGNC Symbol;Acc:HGNC:1955]	0.28	synaptic transmission, cholinergic	Post7	NES<1.9	NA	NA	NA	NA
PGLYRP1	peptidoglycan recognition protein 1 [Source:HGNC Symbol;Acc:HGNC:8904]	0.3	regulation of cytolysis	EPO5	NES<1.9	NA	NA	NA	NA
RHAG	Rh associated glycoprotein [Source:HGNC Symbol;Acc:HGNC:10006]	0.3	drug transmembrane transport	EPO5	NES<1.9	NA	NA	NA	NA
SLC7A1	solute carrier family 7 member 1 [Source:HGNC Symbol;Acc:HGNC:11057]	0.33	drug transmembrane transport	EPO5	NES<1.9	NA	NA	NA	NA
CHRNE	cholinergic receptor nicotinic epsilon subunit [Source:HGNC Symbol;Acc:HGNC:1966]	0.35	synaptic transmission, cholinergic	Post7	NES<1.9	NA	NA	NA	NA
RRAGA	Ras related GTP binding A [Source:HGNC Symbol;Acc:HGNC:16963]	0.35	regulation of cytolysis	EPO5	NES<1.9	NA	NA	NA	NA
SLC22A1	solute carrier family 22 member 1 [Source:HGNC Symbol;Acc:HGNC:10963]	0.35	drug transmembrane transport	EPO5	NES<1.9	NA	NA	NA	NA
CSF2	colony stimulating factor 2 [Source:HGNC Symbol;Acc:HGNC:2434]	0.36	regulation of cytolysis	EPO5	NES<1.9	NA	NA	NA	NA
LYPD1	LY6/PLAUR domain containing 1 [Source:HGNC Symbol;Acc:HGNC:28431]	0.38	synaptic transmission, cholinergic	Post7	NES<1.9	NA	NA	NA	NA
AQP1	aquaporin 1 (Colton blood group) [Source:HGNC Symbol;Acc:HGNC:633]	0.42	drug transmembrane transport	EPO5	NES<1.9	NA	NA	NA	NA
LDB1	LIM domain binding 1 [Source:HGNC Symbol;Acc:HGNC:6532]	0.43	Hemoglobin metabolic process	EPO5	NES<1.9	NA	NA	NA	NA
SLC46A1	solute carrier family 46 member 1 [Source:HGNC Symbol;Acc:HGNC:30521]	0.43	drug transmembrane transport	EPO5	NES<1.9	NA	NA	NA	NA
ADD1	adducin 1 [Source:HGNC Symbol;Acc:HGNC:243]	0.52	Hemoglobin metabolic process	EPO5	NES<1.9	0.663249	1.58365	3.94e-05	EPO4
ADD1	adducin 1 [Source:HGNC Symbol;Acc:HGNC:243]	0.52	Hemoglobin metabolic process	EPO5	NES<1.9	0.503608	1.41776	0.0385464	EPO5
PGLYRP4	peptidoglycan recognition protein 4 [Source:HGNC Symbol;Acc:HGNC:30015]	0.57	regulation of cytolysis	EPO5	NES<1.9	NA	NA	NA	NA
SLC19A2	solute carrier family 19 member 2 [Source:HGNC Symbol;Acc:HGNC:10938]	0.57	drug transmembrane transport	EPO5	NES<1.9	0.793661	1.73347	3.67e-09	EPO4
SLC25A38	solute carrier family 25 member 38 [Source:HGNC Symbol;Acc:HGNC:26054]	0.6	drug transmembrane transport	EPO5	NES<1.9	0.52923	1.44316	0.0286568	EPO5
SLC25A38	solute carrier family 25 member 38 [Source:HGNC Symbol;Acc:HGNC:26054]	0.6	drug transmembrane transport	EPO5	NES<1.9	0.721476	1.64887	9.38e-06	EPO4
CHRNA2	cholinergic receptor nicotinic alpha 2 subunit [Source:HGNC Symbol;Acc:HGNC:1956]	0.63	synaptic transmission, cholinergic	Post7	NES<1.9	1.1562	2.2287	7.64e-10	EPO4
CHRNA2	cholinergic receptor nicotinic alpha 2 subunit [Source:HGNC Symbol;Acc:HGNC:1956]	0.63	synaptic transmission, cholinergic	Post7	NES<1.9	0.908586	1.8772	1.49e-05	EPO5
PRAF2	PRA1 domain family member 2 [Source:HGNC Symbol;Acc:HGNC:28911]	0.65	drug transmembrane transport	EPO5	NES<1.9	0.571558	1.48613	0.000506115	EPO4
CHRNB3	cholinergic receptor nicotinic beta 3 subunit [Source:HGNC Symbol;Acc:HGNC:1963]	0.7	synaptic transmission, cholinergic	Post7	NES<1.9	NA	NA	NA	NA
CFHR2	complement factor H related 2 [Source:HGNC Symbol;Acc:HGNC:4890]	0.79	regulation of cytolysis	EPO5	NES<1.9	0.900062	1.86615	4.33e-05	EPO5
CFHR2	complement factor H related 2 [Source:HGNC Symbol;Acc:HGNC:4890]	0.79	regulation of cytolysis	EPO5	NES<1.9	1.37336	2.59074	8.16e-13	EPO4
AHSP	alpha hemoglobin stabilizing protein [Source:HGNC Symbol;Acc:HGNC:18075]	0.98	Hemoglobin metabolic process	EPO5	NES<1.9	-1.14786	-2.21585	9.56e-07	Post7
AHSP	alpha hemoglobin stabilizing protein [Source:HGNC Symbol;Acc:HGNC:18075]	0.98	Hemoglobin metabolic process	EPO5	NES<1.9	1.75468	3.37451	3.65e-16	EPO4
AHSP	alpha hemoglobin stabilizing protein [Source:HGNC Symbol;Acc:HGNC:18075]	0.98	Hemoglobin metabolic process	EPO5	NES<1.9	1.28802	2.44193	8.88e-09	EPO5
AHSP	alpha hemoglobin stabilizing protein [Source:HGNC Symbol;Acc:HGNC:18075]	0.98	Hemoglobin metabolic process	EPO5	NES<1.9	-0.939359	-1.91768	0.00154694	Post8
EPB42	erythrocyte membrane protein band 4.2 [Source:HGNC Symbol;Acc:HGNC:3381]	1.08	Hemoglobin metabolic process	EPO5	NES<1.9	2.05944	4.16824	4.43e-13	EPO4
EPB42	erythrocyte membrane protein band 4.2 [Source:HGNC Symbol;Acc:HGNC:3381]	1.08	Hemoglobin metabolic process	EPO5	NES<1.9	1.71319	3.27886	5.41e-09	EPO5
EPB42	erythrocyte membrane protein band 4.2 [Source:HGNC Symbol;Acc:HGNC:3381]	1.08	Hemoglobin metabolic process	EPO5	NES<1.9	-2.21312	-4.63677	7.18e-14	Post7
EPB42	erythrocyte membrane protein band 4.2 [Source:HGNC Symbol;Acc:HGNC:3381]	1.08	Hemoglobin metabolic process	EPO5	NES<1.9	-1.28817	-2.44217	0.000592514	Post8
KCNJ10	potassium inwardly rectifying channel subfamily J member 10 [Source:HGNC Symbol;Acc:HGNC:6256]	1.11	drug transmembrane transport	EPO5	NES<1.9	-0.985603	-1.98014	2.26e-07	Post7
KCNJ10	potassium inwardly rectifying channel subfamily J member 10 [Source:HGNC Symbol;Acc:HGNC:6256]	1.11	drug transmembrane transport	EPO5	NES<1.9	1.38663	2.61467	1.77e-15	EPO4
KCNJ10	potassium inwardly rectifying channel subfamily J member 10 [Source:HGNC Symbol;Acc:HGNC:6256]	1.11	drug transmembrane transport	EPO5	NES<1.9	-0.69006	-1.61335	0.018371	Post8
KCNJ10	potassium inwardly rectifying channel subfamily J member 10 [Source:HGNC Symbol;Acc:HGNC:6256]	1.11	drug transmembrane transport	EPO5	NES<1.9	1.18143	2.26802	6.42e-11	EPO5
EIF2AK1	eukaryotic translation initiation factor 2 alpha kinase 1 [Source:HGNC Symbol;Acc:HGNC:24921]	1.13	Hemoglobin metabolic process	EPO5	NES<1.9	1.16813	2.2472	1.41e-15	EPO4
EIF2AK1	eukaryotic translation initiation factor 2 alpha kinase 1 [Source:HGNC Symbol;Acc:HGNC:24921]	1.13	Hemoglobin metabolic process	EPO5	NES<1.9	0.912833	1.88274	4.97e-09	EPO5
SLC7A5	solute carrier family 7 member 5 [Source:HGNC Symbol;Acc:HGNC:11063]	1.21	drug transmembrane transport	EPO5	NES<1.9	1.74691	3.3564	7.87e-18	EPO4
SLC7A5	solute carrier family 7 member 5 [Source:HGNC Symbol;Acc:HGNC:11063]	1.21	drug transmembrane transport	EPO5	NES<1.9	1.33806	2.52812	1.02e-10	EPO5
SLC1A5	solute carrier family 1 member 5 [Source:HGNC Symbol;Acc:HGNC:10943]	1.22	drug transmembrane transport	EPO5	NES<1.9	1.12832	2.18603	8.1e-11	EPO5
SLC1A5	solute carrier family 1 member 5 [Source:HGNC Symbol;Acc:HGNC:10943]	1.22	drug transmembrane transport	EPO5	NES<1.9	1.36764	2.58048	3.02e-16	EPO4
SLC6A8	solute carrier family 6 member 8 [Source:HGNC Symbol;Acc:HGNC:11055]	1.39	drug transmembrane transport	EPO5	NES<1.9	2.09689	4.27786	1.15e-17	EPO5
SLC6A8	solute carrier family 6 member 8 [Source:HGNC Symbol;Acc:HGNC:11055]	1.39	drug transmembrane transport	EPO5	NES<1.9	0.940606	1.91933	0.0297047	EPO3
SLC6A8	solute carrier family 6 member 8 [Source:HGNC Symbol;Acc:HGNC:11055]	1.39	drug transmembrane transport	EPO5	NES<1.9	-1.2705	-2.41245	2.32e-07	Post7
SLC6A8	solute carrier family 6 member 8 [Source:HGNC Symbol;Acc:HGNC:11055]	1.39	drug transmembrane transport	EPO5	NES<1.9	2.48674	5.6051	1.44e-23	EPO4
ALAS2	5-aminolevulinate synthase 2 [Source:HGNC Symbol;Acc:HGNC:397]	1.55	Hemoglobin metabolic process	EPO5	NES<1.9	2.79243	6.92793	1.92e-20	EPO4
ALAS2	5-aminolevulinate synthase 2 [Source:HGNC Symbol;Acc:HGNC:397]	1.55	Hemoglobin metabolic process	EPO5	NES<1.9	-2.5429	-5.82761	1.45e-17	Post7
ALAS2	5-aminolevulinate synthase 2 [Source:HGNC Symbol;Acc:HGNC:397]	1.55	Hemoglobin metabolic process	EPO5	NES<1.9	1.52417	2.87622	1.41e-07	EPO5
ALAS2	5-aminolevulinate synthase 2 [Source:HGNC Symbol;Acc:HGNC:397]	1.55	Hemoglobin metabolic process	EPO5	NES<1.9	-1.43966	-2.71258	7.58e-05	Post8
ALAS2	5-aminolevulinate synthase 2 [Source:HGNC Symbol;Acc:HGNC:397]	1.55	Hemoglobin metabolic process	EPO5	NES<1.9	-0.992721	-1.98993	0.00206105	Post7
ALAS2	5-aminolevulinate synthase 2 [Source:HGNC Symbol;Acc:HGNC:397]	1.55	Hemoglobin metabolic process	EPO5	NES<1.9	1.67123	3.18485	1.03e-10	EPO5
ALAS2	5-aminolevulinate synthase 2 [Source:HGNC Symbol;Acc:HGNC:397]	1.55	Hemoglobin metabolic process	EPO5	NES<1.9	2.3481	5.09154	2.06e-19	EPO4
ALAS2	5-aminolevulinate synthase 2 [Source:HGNC Symbol;Acc:HGNC:397]	1.55	Hemoglobin metabolic process	EPO5	NES<1.9	1.10189	2.14635	0.0455851	EPO3
ALAS2	5-aminolevulinate synthase 2 [Source:HGNC Symbol;Acc:HGNC:397]	1.55	Hemoglobin metabolic process	EPO5	NES<1.9	2.24967	4.75576	5.97e-14	EPO5
ALAS2	5-aminolevulinate synthase 2 [Source:HGNC Symbol;Acc:HGNC:397]	1.55	Hemoglobin metabolic process	EPO5	NES<1.9	-1.26267	-2.39939	0.000782675	Post8
ALAS2	5-aminolevulinate synthase 2 [Source:HGNC Symbol;Acc:HGNC:397]	1.55	Hemoglobin metabolic process	EPO5	NES<1.9	1.67712	3.19788	1.45e-09	EPO4
ALAS2	5-aminolevulinate synthase 2 [Source:HGNC Symbol;Acc:HGNC:397]	1.55	Hemoglobin metabolic process	EPO5	NES<1.9	-1.99666	-3.99074	1.43e-11	Post7
