# Supplementary material for: Cross-platform transcriptomic profiling of the response to recombinant human erythropoietin
Source: Sci Rep. 2021 Nov 4;11:21705. doi: 10.1038/s41598-021-00608-9 (PMC8568984; doi:10.1038/s41598-021-00608-9)
Supplement: Supplementary file 1 — Supplementary Information 1. [file 41598_2021_608_MOESM1_ESM.zip › Supplementary Data 1-16/Supplementary Data 8.xlsx]

## Sheet: combined leading edge genes
GSEA leading edge gene	Pathways enriched in MGI RNA-seq EPO4 (/ overlapped pathways among NES>1.9 pathways representing the same biological theme; :: pathways share the same genes within the collapsed NES pathways; ::: pathways share the same genes across the collapsed NES pathways)	Pathways enriched in GeneChip EPO4 (/ overlapped pathways among NES>1.9 pathways representing the same biological theme; :: pathways share the same gene within the collapsed NES pathways; ::: pathways share the same gene across the collapsed NES pathways)	Pathways enriched in BeadChip pheno2 (/ overlapped pathways among NES>1.9 pathways representing the same biological theme; :: pathways share the same gene within the collapsed NES pathways; ::: pathways share the same gene across the collapsed NES pathways)	BeadChip pheno2
ABCG2	transition metal ion homeostasis/iron ion homeostasis	NA	NA	NA
ALAS2	porphyrin-containing compound metabolic process::transition metal ion homeostasis/iron ion homeostasis	tetrapyrrole metabolic process/heme metabolic process/porphyrin-containing compound metabolic process:::iron ion homeostasis:::iron ion homeostasis	hemoglobin metabolic process	EPO5
AP2A1	LDL receptor particle metabolic process/LDL particle receptor catabolic process:::antigen processing and presentation of peptide or polysaccharide antigen via MHC class II	NA	NA	NA
AP2M1	LDL receptor particle metabolic process/LDL particle receptor catabolic process:::vesicle budding from membrane::antigen processing and presentation of peptide or polysaccharide antigen via MHC class II	NA	NA	NA
AQP1	ventricular system development::bicarbonate transport::response to copper ion	NA	NA	NA
BAG6	ubiquitin dependent erad pathway/erad pathway/regulation of erad pathway::proteasomal protein catabolic process/postive regulation of proteolysis involved in cellular protein catabolic process/regulation of proteasomal protein catabloic process/regulation of proteasomal ubiquitin dependent protein catabloic process	NA	NA	NA
BCL2L1	regulation of cell division::regulation of mitochondrion organization::male sex differentiation	negative regulation of signal transduction in absence of ligand::cellular response to amino acid stimulus	NA	NA
BIRC2	protein monoubiquitination::protein polyubiquitination:::protein modification by small protein removal	NA	NA	NA
BLOC1S6	membrane docking	NA	NA	NA
BLVRB	porphyrin-containing compound metabolic process	NA	NA	NA
BNIP3L	regulation of mitochondrion organization::regulation of intracellular protein transport	NA	NA	NA
BPGM	erythrocyte development/erythroctye homeostasis	erythrocyte development	erythrocyte development	Post7
CA1	bicarbonate transport	NA	NA	NA
CAPRIN2	positive regulation of protein binding	NA	NA	NA
CDC34	protein polyubiquitination	NA	NA	NA
CDH1	regulation of intracellular protein transport	NA	NA	NA
CLEC16A	TOR signaling/regulation of TOR signaling:::regulation of mitochondrion organization::response to starvation::endosome to lysosome transport	NA	NA	NA
CNIH3	vesicle budding from membrane	NA	NA	NA
CTSE	antigen processing and presentation of peptide or polysaccharide antigen via MHC class II	NA	NA	NA
CYBRD1	transition metal ion homeostasis/iron ion homeostasis	NA	NA	NA
DMTN	erythrocyte development/erythroctye homeostasis:::protein depolymerization::regulation of intracellular protein transport	NA	erythrocyte development	Post7
DNA2	formation of extrachromosomal circular DNA	NA	NA	NA
DNAJB2	proteasomal protein catabolic process/postive regulation of proteolysis involved in cellular protein catabolic process/regulation of proteasomal protein catabloic process/regulation of proteasomal ubiquitin dependent protein catabloic process	NA	NA	NA
DPCD	ventricular system development	NA	NA	NA
DPM2	lipoprotein biosynthetic process	NA	NA	NA
DYRK3	TOR signaling/regulation of TOR signaling	NA	NA	NA
EIF2AK1	transition metal ion homeostasis/iron ion homeostasis::porphyrin-containing compound metabolic process:::response to starvation	NA	hemoglobin metabolic process	EPO5
ENTPD5	regulation of generation of precursor metabolites and energy	NA	NA	NA
EPB41	positive regulation of protein binding	NA	NA	NA
EPB42	transition metal ion homeostasis/iron ion homeostasis::erythrocyte development/erythroctye homeostasis	iron ion homeostasis::erythrocyte development	erythrocyte development (Post7)::hemoglobin metabolic process (EPO5)	See cell "D31"
FAM210B	erythrocyte development/erythroctye homeostasis	erythrocyte development	erythrocyte development	Post7
FBXL4	protein polyubiquitination	NA	NA	NA
FBXO7	protein polyubiquitination:::negative regulation of response to oxidative stress::regulation of mitochondrion organization	NA	NA	NA
FBXO9	TOR signaling/regulation of TOR signaling::protein polyubiquitination	NA	NA	NA
FECH	porphyrin-containing compound metabolic process	tetrapyrrole metabolic process/heme metabolic process/porphyrin-containing compound metabolic process:::cellular response to dexamethasone stimulus::response to insecticide	NA	NA
FNBP1L	vesicle budding from membrane	NA	NA	NA
FOXO3	response to starvation	muscle atrophy	NA	NA
FOXO4	G2 DNA damage checkpoint::protein modification by small protein removal	NA	NA	NA
FURIN	LDL receptor particle metabolic process/LDL particle receptor catabolic process	NA	cornification/keratinization	Post8
FZD5	regulation of intracellular protein transport::regulation of mitochondrion organization	NA	NA	NA
GABARAPL2	intra golgi vesicle mediated transport::response to starvation	NA	NA	NA
GATA1	erythrocyte development/erythroctye homeostasis:::male sex differentiation	NA	erythrocyte development	Post7
GCLC	proteasomal protein catabolic process/postive regulation of proteolysis involved in cellular protein catabolic process/regulation of proteasomal protein catabloic process/regulation of proteasomal ubiquitin dependent protein catabloic process:::nonribosomal peptide biosynthetic process::regulation of mitochondrion organization	NA	NA	NA
GLUL	response to starvation::lipoprotein biosynthetic process	NA	NA	NA
GNA12	TOR signaling/regulation of TOR signaling	NA	NA	NA
GRINA	endoplasmic reticulum calcium ion homeostasis	NA	NA	NA
HAGH	nonribosomal peptide biosynthetic process	NA	NA	NA
HBA2	bicarbonate transport::hydrogen peroxide metabolic process	NA	NA	NA
HBB	bicarbonate transport::hydrogen peroxide metabolic process	NA	NA	NA
HBM	hydrogen peroxide metabolic process	NA	gas transport::hydrogen peroxide metabolic process	Post7
HBQ1	hydrogen peroxide metabolic process	NA	gas transport::hydrogen peroxide metabolic process	Post7
IGF2	regulation of glucan biosynthetic process/regulation of glucose metabolic process::regulation of generation of precursor metabolites and energy:::regulation of cell division::regulation of gene expression by genetic imprinting	NA	NA	NA
KANK2	negative regulaiton of intracellular estrogen receptor signaling pathway	NA	NA	NA
KAT2B	centrosome duplication::protein modification by small protein removal	NA	NA	NA
LMOD1	Protein depolymerization	NA	NA	NA
MAMLD1	male sex differentiation	NA	NA	NA
MARCHF8	protein polyubiquitination	NA	NA	NA
MCOLN1	cellular response of PH	NA	NA	NA
MKRN1	protein polyubiquitination	NA	NA	NA
NCOA4	transition metal ion homeostasis/iron ion homeostasis:::male sex differentiation	NA	NA	NA
NEDD4L	protein polyubiquitination::protein monoubiquitination	NA	NA	NA
NPRL3	TOR signaling/regulation of TOR signaling:::response to starvation	NA	NA	NA
OAZ1	amine biosynthetic process::regulation of intracellular protein transport	NA	NA	NA
ODC1	amine biosynthetic process	NA	NA	NA
OPTN	organelle disassembly/positive regulation of mitophagy/regulation of autophagy of mitochondrion/autophagy of mitochondrion/mitophagy/regulation of mitophagy/positive regulation of macroautophagy:::regulation of mitochondrion organization	NA	NA	NA
PCGF5	protein monoubiquitination:::regulation of gene expression by genetic imprinting	NA	NA	NA
PINK1	regulation of generation of precursor metabolites and energy::organelle disassembly/positive regulation of mitophagy/regulation of autophagy of mitochondrion/autophagy of mitochondrion/mitophagy/regulation of mitophagy/positive regulation of macroautophagy:::negative regulation of response to oxidative stress::regulation of intracellular protein transport::positive regulaiton of glutamate recepto…	NA	regulation of dopamine secrection (Post8):::hydrogen peroxide metabolic process (Post7)	See cell "D68"
PKD1L3	cellular response of PH	NA	NA	NA
PPM1A	lipoprotein biosynthetic process::regulation of intracellular protein transport	NA	NA	NA
PPP3R1	regulation of mitochondrion organization	NA	NA	NA
PRDX6	hydrogen peroxide metabolic process	NA	NA	NA
PRKAR2B	membrane docking	NA	NA	NA
PSMF1	protein polyubiquitination:::protein modification by small protein removal	NA	NA	NA
RAB11B	cellular response of PH	NA	NA	NA
RAB6B	intra golgi vesicle mediated transport	NA	NA	NA
RAPGEF2	positive regulation of protein binding::ventricular system development	NA	NA	NA
RHAG	erythrocyte development/erythroctye homeostasis::transition metal ion homeostasis/iron ion homeostasis:::bicarbonate transport	NA	NA	NA
RILP	vesicle budding from membrane::endosome to lysosome transport::antigen processing and presentation of peptide or polysaccharide antigen via MHC class II	NA	NA	NA
RMND5A	protein polyubiquitination	NA	NA	NA
RNF10	protein autoubiquitination	NA	NA	NA
RNF11	protein autoubiquitination	NA	NA	NA
RNF123	protein modification by small protein removal	NA	NA	NA
RNF14	protein polyubiquitination::proteasomal protein catabolic process/postive regulation of proteolysis involved in cellular protein catabolic process/regulation of proteasomal protein catabloic process/regulation of proteasomal ubiquitin dependent protein catabloic process	NA	NA	NA
SELENOK	lipoprotein biosynthetic process::endoplasmic reticulum calcium ion homeostasis	NA	NA	NA
SESN3	TOR signaling/regulation of TOR signaling:::response to starvation	NA	negative regulation of TORC1 signaling	EPO5
SFRP2	regulation of cell division::male sex differentiation	NA	NA	NA
SGIP1	clathrin coat assembly	NA	NA	NA
SH3GL1	protein depolymerization	NA	NA	NA
SHARPIN	protein polyubiquitination	NA	NA	NA
SIAH2	protein polyubiquitination:::protein modification by small protein removal	NA	NA	NA
SLC22A16	quaternary ammonium group transport	NA	NA	NA
SLC25A37	transition metal ion homeostasis/iron ion homeostasis	iron ion homeostasis	NA	NA
SLC25A39	porphyrin-containing compound metabolic process	tetrapyrrole metabolic process/heme metabolic process/porphyrin-containing compound metabolic process	NA	NA
SLC2A1	response to starvation	NA	NA	NA
SLC36A1	neutral amino acid transport	NA	NA	NA
SLC4A1	erythrocyte development/erythroctye homeostasis:::bicarbonate transport	Bicarbonate transport:::erythrocyte development::plasma membrane phospholipid scrambling	plasma membrane phospholipid scrambling::erythrocyte development	Post7
SLC6A19	neutral amino acid transport	NA	NA	NA
SLC6A9	neutral amino acid transport	NA	NA	NA
SLC7A5	neutral amino acid transport	NA	drug transmembrane transport	EPO5
SMOX	amine biosynthetic process	NA	NA	NA
SNCA	regulation of generation of precursor metabolites and energy:::hydrogen peroxide metabolic process::response to copper ion	amino acid transport::regulation of cofactor metabolic process:::antibiotic metabolic process::synaptic vesicle priming::regulation of long term neuronal synaptic plasticity::Inositol phosphate metabolic process::negative regulation of transporter activity	regulation of neuronal synaptic plasticity (Post7)::regulation of dopamine secrection (Post8)::regulation of presynapse organization (Post8):::hydrogen peroxide metabolic process (Post7)::adult locomotory behavior (Post7)	See cell "D102"
SNX3	vesicle budding from membrane::protein modification by small protein removal::membrane docking	NA	NA	NA
SOX6	erythrocyte development/erythroctye homeostasis	NA	NA	NA
SPTA1	porphyrin-containing compound metabolic process:::positive regulation of protein binding::protein depolymerization	NA	NA	NA
SPTB	Protein depolymerization	NA	NA	NA
SRRD	porphyrin-containing compound metabolic process	NA	NA	NA
STIL	centrosome duplication::protein localization to cytoskeleton	NA	NA	NA
SUDS3	protein modification by small protein removal	NA	NA	NA
TAL1	erythrocyte development/erythroctye homeostasis:::regulation of cell division	NA	NA	NA
TFDP1	regulation of mitochondrion organization	NA	NA	NA
TFRC	transition metal ion homeostasis/iron ion homeostasis	NA	NA	NA
TGM2	endoplasmic reticulum calcium ion homeostasis	NA	NA	NA
TMOD1	Protein depolymerization	lens fiber cell development:::actomyosin structure organization::actin filament depolymerization	adult locomotory behavior	Post7
TNIP1	protein modification by small protein removal	NA	NA	NA
TPH2	amine biosynthetic process	NA	NA	NA
TRAK2	endosome to lysosome transport	NA	NA	NA
TRIM58	erythrocyte development/erythroctye homeostasis::protein polyubiquitination:::protein autoubiquitination	NA	erythrocyte development	Post7
UBA52	protein polyubiquitination::nucleotide excision repair, DNA damage recognition:::viron assembly::multi organism localization::protein modification by small protein removal	NA	NA	NA
UBAP1	multi organism localization	NA	NA	NA
UBB	protein monoubiquitination::nucleotide excision repair, DNA damage recognition::protein polyubiquitination:::viron assembly::male sex differentiation::multi organism localization::protein modification by small protein removal	NA	NA	NA
UBE2B	protein monoubiquitination::protein polyubiquitination:::protein autoubiquitination	NA	NA	NA
UBE2H	protein polyubiquitination	NA	NA	NA
UBE2O	protein polyubiquitination::protein monoubiquitination	NA	NA	NA
UBXN6	endosome to lysosome transport	NA	NA	NA
USP12	protein modification by small protein removal	NA	NA	NA
USP32	protein modification by small protein removal	NA	NA	NA
VIL1	Protein depolymerization	NA	NA	NA
VRK1	organelle inheritance	NA	NA	NA
WDR45	lipoprotein biosynthetic process::response to starvation	NA	NA	NA
YBX1	regulation of cell division	NA	NA	NA
YBX3	male sex differentiation	cellular hyperosmotic response	negative regulation of necrotic cell death	Post7
YOD1	ubiquitin dependent erad pathway/erad pathway/regulation of erad pathway:::regulation of intracellular protein transport::protein modification by small protein removal	NA	NA	NA
ZDHHC2	lipoprotein biosynthetic process	NA	NA	NA
ZER1	proteasomal protein catabolic process/postive regulation of proteolysis involved in cellular protein catabolic process/regulation of proteasomal protein catabloic process/regulation of proteasomal ubiquitin dependent protein catabloic process	NA	NA	NA
ZRANB1	protein modification by small protein removal	NA	NA	NA
SLC6A8	NA	gamma-aminobutyric acid transport::amino acid transport::drug transmembrane transport:::modified amino acid transport	drug transmembrane transport	EPO5
STRADB	NA	negative regulation of signal transduction in absence of ligand	NA	NA
ACP4	NA	NA	regulation of neuronal synaptic plasticity	Post7
ADD1	NA	NA	hemoglobin metabolic process	EPO5
ADORA1	NA	NA	regulation of presynaptic cytosolic calcium ion concentration	Post7
AGO2	NA	NA	MiRNA mediated inhibition of translation	Post7
AHSP	NA	NA	hemoglobin metabolic process	EPO5
CAMK2A	NA	NA	regulation of neuronal synaptic plasticity	Post7
CASTOR1	NA	NA	negative regulation of TORC1 signaling	EPO5
CFHR2	NA	NA	regulation of cytolysis	EPO5
CHRNA2	NA	NA	synaptic transmission, cholinergic	Post7
CPT1A	NA	NA	eating behavior	EPO5
EPHA8	NA	NA	neuron remodeling	Post7
FARP2	NA	NA	neuron remodeling	Post7
FKBP8	NA	NA	cell fate specificiation	Post7
FZD7	NA	NA	cell fate specificiation	Post7
GPC6	NA	NA	regulation of presynapse organization	Post8
GPX1	NA	NA	hydrogen peroxide metabolic process	Post7
GUK1	NA	NA	GDP metabolic process	Post7
HBD	NA	NA	gas transport::hydrogen peroxide metabolic process	Post7
HBE1	NA	NA	gas transport::hydrogen peroxide metabolic process	Post7
HBG1	NA	NA	hydrogen peroxide metabolic process::gas transport	Post7
HBG2	NA	NA	gas transport::hydrogen peroxide metabolic process	Post7
HBZ	NA	NA	gas transport::erythrocyte development::hydrogen peroxide metabolic process	Post7
HDAC6	NA	NA	hydrogen peroxide metabolic process	Post7
HOXC10	NA	NA	cell fate specification::proximal/distal pattern formation	Post7
HRH1	NA	NA	serotonin receptor signaling pathway	EPO5
INPP5F	NA	NA	adult locomotory behavior	Post7
IRX1	NA	NA	proximal/distal pattern formation	Post7
KCNJ10	NA	NA	regulation of neuronal synaptic plasticity (Post7):::adult locomotory behavior (Post7)::drug transmembrane transport (EPO5)	See cell "D166"
KRT1	NA	NA	cornification/keratinization	Post8
KRT10	NA	NA	cornification/keratinization	Post8
KRT3	NA	NA	cornification/keratinization	Post8
MED1	NA	NA	erythrocyte development	Post7
MIR182	NA	NA	MiRNA mediated inhibition of translation	Post7
MPP1	NA	NA	GDP metabolic process	Post7
NCDN	NA	NA	regulation of neuronal synaptic plasticity	Post7
NOXO1	NA	NA	hydrogen peroxide metabolic process	Post7
NPY5R	NA	NA	eating behavior	EPO5
NR1D1	NA	NA	negative regulation of astrocyte differentiation	Post8
NTAN1	NA	NA	adult locomotory behavior	Post7
OR2W3	NA	NA	sensory perception of smell/sensory perception of chemical stimulus/detection of stimulus involved in sensory perception	Post7
OR2W5	NA	NA	sensory perception of smell/sensory perception of chemical stimulus/detection of stimulus involved in sensory perception	Post7
OR52B6	NA	NA	sensory perception of smell/sensory perception of chemical stimulus/detection of stimulus involved in sensory perception	Post7
OR52N2	NA	NA	sensory perception of smell/sensory perception of chemical stimulus/detection of stimulus involved in sensory perception	Post7
OR9A4	NA	NA	sensory perception of smell/sensory perception of chemical stimulus/detection of stimulus involved in sensory perception	Post7
PRAF2	NA	NA	drug transmembrane transport	EPO5
PRDX2	NA	NA	hydrogen peroxide metabolic process	Post7
PRDX5	NA	NA	hydrogen peroxide metabolic process	Post7
SLC19A2	NA	NA	drug transmembrane transport	EPO5
SLC1A5	NA	NA	drug transmembrane transport	EPO5
SLC25A38	NA	NA	drug transmembrane transport	EPO5
SLITRK1	NA	NA	regulation of presynapse organization	Post8
SPRR1A	NA	NA	cornification/keratinization	Post8
STK11	NA	NA	negative regulation of TORC1 signaling	EPO5
TBX18	NA	NA	cell fate specificiation	Post7
TNRC6A	NA	NA	MiRNA mediated inhibition of translation	Post7
TNRC6C	NA	NA	MiRNA mediated inhibition of translation	Post7
ZBTB7A	NA	NA	erythrocyte development	Post7
