# Supplementary material for: Cross-platform transcriptomic profiling of the response to recombinant human erythropoietin
Source: Sci Rep. 2021 Nov 4;11:21705. doi: 10.1038/s41598-021-00608-9 (PMC8568984; doi:10.1038/s41598-021-00608-9)
Supplement: Supplementary file 1 — Supplementary Information 1. [file 41598_2021_608_MOESM1_ESM.zip › Supplementary Data 1-16/Supplementary Data 9.xlsx]

## Sheet: 43 leading edge genes
GSEA leading edge gene	Pathways enriched in MGI RNA-seq EPO4 (/ overlapped pathways among NES>1.9 pathways representing the same biological theme; :: pathways share the same genes within the collapsed NES pathways; ::: pathways share the same genes across the collapsed NES pathways)	Pathways enriched in GeneChip EPO4 (/ overlapped pathways among NES>1.9 pathways representing the same biological theme; :: pathways share the same gene within the collapsed NES pathways; ::: pathways share the same gene across the collapsed NES pathways)	Pathways enriched in BeadChip pheno2 (/ overlapped pathways among NES>1.9 pathways representing the same biological theme; :: pathways share the same gene within the collapsed NES pathways; ::: pathways share the same gene across the collapsed NES pathways)	BeadChip pheno2
ALAS2	porphyrin-containing compound metabolic process::transition metal ion homeostasis/iron ion homeostasis	tetrapyrrole metabolic process/heme metabolic process/porphyrin-containing compound metabolic process:::iron ion homeostasis	hemoglobin metabolic process	EPO5
BCL2L1	regulation of cell division::regulation of mitochondrion organization::male sex differentiation	negative regulation of signal transduction in absence of ligand::cellular response to amino acid stimulus	NA	NA
CA1	bicarbonate transport	NA	NA	NA
CTSE	antigen processing and presentation of peptide or polysaccharide antigen via MHC class II	NA	NA	NA
DMTN	erythrocyte development/erythroctye homeostasis:::protein depolymerization::regulation of intracellular protein transport	NA	erythrocyte development	Post7
EPB42	transition metal ion homeostasis/iron ion homeostasis::erythrocyte development/erythroctye homeostasis	iron ion homeostasis::erythrocyte development	erythrocyte development (Post7)::hemoglobin metabolic process (EPO5)	See cell "D7"
FAM210B	erythrocyte development/erythroctye homeostasis	erythrocyte development	erythrocyte development	Post7
FBXO7	protein polyubiquitination:::negative regulation of response to oxidative stress::regulation of mitochondrion organization	NA	NA	NA
GATA1	erythrocyte development/erythroctye homeostasis:::male sex differentiation	NA	erythrocyte development	Post7
HBM	hydrogen peroxide metabolic process	NA	gas transport::hydrogen peroxide metabolic process	Post7
HBQ1	hydrogen peroxide metabolic process	NA	gas transport::hydrogen peroxide metabolic process	Post7
IGF2	regulation of glucan biosynthetic process/regulation of glucose metabolic process::regulation of generation of precursor metabolites and energy:::regulation of cell division::regulation of gene expression by genetic imprinting	NA	NA	NA
NPRL3	TOR signaling/regulation of TOR signaling:::response to starvation	NA	NA	NA
PCGF5	protein monoubiquitination:::regulation of gene expression by genetic imprinting	NA	NA	NA
PPM1A	lipoprotein biosynthetic process::regulation of intracellular protein transport	NA	NA	NA
RHAG	erythrocyte development/erythroctye homeostasis::transition metal ion homeostasis/iron ion homeostasis:::bicarbonate transport	NA	NA	NA
SFRP2	regulation of cell division::male sex differentiation	NA	NA	NA
SGIP1	clathrin coat assembly	NA	NA	NA
SLC25A37	transition metal ion homeostasis/iron ion homeostasis	iron ion homeostasis	NA	NA
SLC25A39	porphyrin-containing compound metabolic process	tetrapyrrole metabolic process/heme metabolic process/porphyrin-containing compound metabolic process	NA	NA
SLC4A1	erythrocyte development/erythroctye homeostasis:::bicarbonate transport	Bicarbonate transport:::erythrocyte development::plasma membrane phospholipid scrambling	plasma membrane phospholipid scrambling::erythrocyte development	Post7
SMOX	amine biosynthetic process	NA	NA	NA
SNCA	regulation of generation of precursor metabolites and energy:::hydrogen peroxide metabolic process::response to copper ion	amino acid transport::regulation of cofactor metabolic process:::antibiotic metabolic process::synaptic vesicle priming::regulation of long term neuronal synaptic plasticity::Inositol phosphate metabolic process::negative regulation of transporter activity	regulation of neuronal synaptic plasticity (Post7)::regulation of dopamine secrection Post8)::regulation of presynapse organization (Post8):::hydrogen peroxide metabolic process (Post7)::adult locomotory behavior (Post7)	See cell "D24"
SPTA1	porphyrin-containing compound metabolic process:::positive regulation of protein binding::protein depolymerization	NA	NA	NA
SPTB	Protein depolymerization	NA	NA	NA
TAL1	erythrocyte development/erythroctye homeostasis:::regulation of cell division	NA	NA	NA
TMOD1	Protein depolymerization	lens fiber cell development:::actomyosin structure organization::actin filament depolymerization	adult locomotory behavior	Post7
TPH2	amine biosynthetic process	NA	NA	NA
TRIM58	erythrocyte development/erythroctye homeostasis::protein polyubiquitination:::protein autoubiquitination	NA	erythrocyte development	Post7
UBA52	protein polyubiquitination::nucleotide excision repair, DNA damage recognition:::viron assembly::multi organism localization::protein modification by small protein removal	NA	NA	NA
UBXN6	endosome to lysosome transport	NA	NA	NA
YBX3	male sex differentiation	cellular hyperosmotic response	negative regulation of necrotic cell death	Post7
SLC6A8	NA	gamma-aminobutyric acid transport::amino acid transport::drug transmembrane transport:::modified amino acid transport	drug transmembrane transport	EPO5
STRADB	NA	negative regulation of signal transduction in absence of ligand	NA	NA
AHSP	NA	NA	hemoglobin metabolic process	EPO5
FKBP8	NA	NA	cell fate specificiation	Post7
GUK1	NA	NA	GDP metabolic process	Post7
HBD	NA	NA	gas transport::hydrogen peroxide metabolic process	Post7
HBG1	NA	NA	hydrogen peroxide metabolic process::gas transport	Post7
HBG2	NA	NA	gas transport::hydrogen peroxide metabolic process	Post7
HBZ	NA	NA	gas transport::erythrocyte development::hydrogen peroxide metabolic process	Post7
MPP1	NA	NA	GDP metabolic process	Post7
OR2W3	NA	NA	sensory perception of smell/sensory perception of chemical stimulus/detection of stimulus involved in sensory perception	Post7
